# Supplementary material for: Structural and Functional Disparities within the Human Gut Virome in Terms of Genome Topology and Representative Genome Selection
Source: Viruses. 2024 Jan 17;16(1):134. doi: 10.3390/v16010134 (PMC10820185; doi:10.3390/v16010134)
Supplement: Supplementary file 1 [file viruses-16-00134-s001.zip]

Archive with 10 entries (9 files):
- Supplementary_material/
- Supplementary_material/File_S1_strain_set.fasta
- Supplementary_material/File_S2_species_set.fasta
- Supplementary_material/File_S3_genus_set.fasta
- Supplementary_material/File_S4_family_set.fasta
- Supplementary_material/File_S5_long_read_statistics.html
- Supplementary_material/File_S6_short_read_statistics.html
- Supplementary_material/Table_S1_vflye.xlsx
- Supplementary_material/Table_S2_SVs.xlsx
- Supplementary_material/Table_S3_xrefs.xlsx
