# Supplementary material for: Structural and Functional Disparities within the Human Gut Virome in Terms of Genome Topology and Representative Genome Selection
Source: Viruses. 2024 Jan 17;16(1):134. doi: 10.3390/v16010134 (PMC10820185; doi:10.3390/v16010134)
Supplement: Supplementary file 1 [file viruses-16-00134-s001.zip › Supplementary_material/File_S1_strain_set.fasta]

>Circular_Seq1
AGGGGTGTAATCCATGACGGGGATGGTCTCTTTGGTCACATTGTCCCGCTGCATGGCGTT
CTGCCTTGGATACTTGCCCAGCGCAGAGGACAGCACACAGCGGCAGTGGTAGACCATCTC
CGGCGCTGCGTTGGGGTCTCCGGGGCGCTGAATCTCGTAGCCCATGACCTTGAACGGCTC
GTCAAGGTCTGCCGTCTGCTGGTCAAGCAGGCGGTGCATCTCACGGGTGCGGTAGTCGTG
GGTGGAGTTCCACCGCTTTTTGACCTCGATGCCCAAAGCCTGGGCGTTTCGCATCTGCTG
CAAAGCCCCCGCATTCTGGGCCCCTGTCAACGCTGTAATGGCATTGTTCATGGCCCAGTG
GATCTCTGTATCAGCCATGCCGTTGACGGCCTGCACGGCGATGTCGTGGACGCTCTTGCC
CTGCACGATGCCCTGCATGACGTAGCGGTTGAACACCCGGGCGTCATAGGTGCGGTTGCT
TTCGCTCTTGATGCGCTTGTTTGGCACCATGCGGGGGTTCTCCTTCAGCAGGAGCTTGAC
CGCCTCGGTGTTGTACAGGGTCAGCCCGAACGTCACGCCTGCGGCCTGTTCCAGCTCGTA
GAACGTCCAGTTTGCGCCAAAGGAAAAGATGTTGTATTGCTCGTCCCTGGCCAGCTTGTA
GGCCGTCTCTTGGGCTGTGGTGCAGGTCTGCGTGATGCCGTCCAGCTTGGCGTGCATCAA
ATCGGACTGAAAGACCTGATTTTGCAACCAGATTCGGTAATCGTCCTCGGTGATCTCGCC
TGCGTCCAGCTGTGCCCGCTTGCGCTCGTCCAGCGCTTTGTACTTTGCAAGAAACTCGGT
CAGCTGCTCCTGCATCTCCCGGCGGGCAGTGCCGTACACCCGGAGGATGCGGCGGCGCAG
GCGGTTCAGCTGGCGGGTAGAGATGCGGTCACGGTCAGAAATCACGTTTCATCACCGTTG
TTCTCCCCCTCGCCCACGGTCTCCCGTGCTGCGCTCTCGGCCATCAGCGCGGCCTTGGCC
TGCTCCTTTTGTTCCGGGGTCAGGTTTGGCAGCAGGCCAATGGCCATGTCCTGCCCGATG
ATGGCGGCCTCGGAAATCACCATGCTGACCTGTTCGGCTGTGTTGGTGATCTTGCTGCGG
TTGAATGTCGGCATGGCGTTGTCAAATCCAGCCAGTGCGCAGATCTGCCGTATGAACGGC
TTGACCTGAGCCTCGAAATCGTCCGCGTTCTGGTTCAGCGGTTCATAGGCTGCATCCAGA
TGGTCGTTGGTGCTGTCCGCGCTCACACAGTGCACATCCAGACCGCCGAAGTCCTCATAC
ACCCGGGGGTGCAGCAGGTCCAGCAGCGCCTGCCGGGCCGTCACAGGAATCTCGGTGGTG
TAGGGGGTGATCTTGCCGCCCTCGCTGGTGTCTGCGCCTGCAATGTGGTACAGATTCAGC
TTGACAAGGAACTCCTGCAGCTCGTCATCGGTCATTCCGTTGAAGTTCTCGCACAGCCAG
TAGATCTGCGAAAAGTCCTGCAGGTCATTGCAGAAGCCGGACATCACCAAATCGGTGTTG
TCAATGTAGGCTTTTAAGCCCACAAGCGTGCTCTGGTGCAGGTCGGAGCCCCACAGTGGA
ACAATTGGCAGGGCGCTGTAGTTTTCGCCCTCCACGCTTTCCAGCCCGCCGCCGGGTGTG
GTGACGGTCACGCTCTTGTATGCCTGCTTCGGCGTTGTCTCTTGCATCACATTGCCGATT
TTGCTTTCCGTGTACTCAGTGAAGCCGTCCAACTCGTACAGGATATAGTGCATATCCGTG
TCCGGGTTCAGCCGCCAGAAGCGCACACCCGCCTGCAAAAGTCCTGTCTTTTCATCGTAC
AGGGGAGCAAACTCGGTCAACTTGAAAACCACCAAGTGGTCGTTGTTCCAGAATCCGAAG
CTCTCGCCGTGGATCAGGGCGAAATATCCGGCCTTCTGGATCTGCTCGTCGAAGTTCTGC
CCCAGCCTGTCCTTGTCCACGCCATCGTCCGAAAAGACCACGCCGTTGCCGAGGGAGTAG
GTCGCTCTCTGTTTGTTGAGCCGCCGGAAAAGGTTGCTCTTGACCATATCGGGGTGTGGG
GTGTCCTGCTTGGTGTTTTTGGACAGACGTTTCAGCATCAAAGCGTAAGCCTGCGCAAAG
CGTTCAGCCCCCGGGTTTTTCTGGGCATCGTACAGGTCGGCGTCCAGAGCCATCTTGTAC
GGTCCGGAACTGCAGTGCTGCTGCACGAACCGCCGGATGAAATCAGTCTGTTCCCCGTCG
GCTTGCGCCTGCTGGAAGGTCTGGAATGTGTATACAGTGCTCAAAATCAATCCCTCAGTT
TCACAAGGCGCTTTGTGCGCACAAAGTAGCGGATAGCGTCCATGCAGTGGTCGTTGACCT
TCAGCACGGTGTCGTCTTTGTCCGGGTCCCAAGCGTACACGCCAAACTCTTCCAGCGTGT
GCTTACAGTCTTTGTAGATCTTCAGCCGCCCGGTCTGCAGCATTGTCTGCACGTCCAGAA
TGCCGCTCAGAACGTCGTTATTTGCCGGGGTCTGGGTAAAGCCGTTTTTGCGCAGCTCTG
TAATCAGGGGCAGGGCAGAGGGGTCAACGATGATCCTCTCCGGCTTGAGTCCGTTCAGCC
ACGCCTTGAGGTCTGTGACGTACTCACCCACGGTCTTTTGCCGCTTCTGTTCGCGGCCGC
TGTAGTAGTACTCCCGGGTGATGATCCAGCAGTCTGCATCTGCCTGCTTCTGGAACAGCA
GAAAAGTCGTTGCGTTCTGGGTACCAAAGTCGCACGCCACATAGGCGCTCTTTGGAGACA
GCGCCGGAAGCACATCAACAACGTGCTTTTTGCGGTCGAACATGTCATACACAAGGCCTT
CCGCCACGGTCCACAGGCCCAGAATGTAGCGCTGATAGAAAACGCCGCTGTACTGGCTGC
GGTATCTGTCCTTGATGTCCTCGGAAAGTGACAGGTTGTCGTCCATCGTGAAATGGAGAT
ACATCATCTTTCGGGAACGGCACTTGCGCACCCATTCCAGATAAAACCAGTGCTGCGGGC
TGCCCGGGTTGCAGTTAAACCAAAACTTTGACCCGGTGACAGAGCATCGGGCCGTGGCCT
GATTGACAAAGCTCTGCGGCATCAGGGCCACCTCGTCAAAGAATGCCCCGGCAAGGGTGA
TGCCCTGGATCAGATCCTGGCTGCTCTCGTCCTTGCCGCCGAAAAAGTAAAATTCATTGG
TCTTGCCGCCCTTGCTGACGGTCATGCAGTTTTCTGCCCGATGCTCCTTGACGTTGTAGC
CACGGGCTGCAAGCTGCTGCTTGAGCGTGCCCAGCACATTGCGCCGGAAACTGGCGATGG
TCTTGCCACACATGGCAAACTGCTGGCCGCTGTAGCAGGTCATAGCCCACTGGACGAACG
AAAAGCTCATGGCAAAGGTCTTGCCCGAGCGAATGGCGCCATCAGCAATGATGCCGTTGT
ATCCGCTGTATGCGCTCTGCGGCGTCCACCAGCAAAGAACCATCTTTTGCCGCTGGCTGA
GGGCTTTCCAGCGAAAACCGTTACTTTTCCGCATGGTCGTCCTCTTCCTCTGGCAGCATC
TCCACGTCATCCGGCGGGCTGAGGTCTGCGGCAGCGCTCAGGGCCTCAAGCAGGCCATCG
TCCGGGGCTTCTATGCCGCTCTGGTCTCCCAGCATAGCAAACTTGTCCACGATGGTGCCG
AACGCCGTGGACAGCTGCGGTAGCGTTGCCTCTGCGATTTTGTCATGGTCTGCCATCGCC
TGAAGGTACAGCCCGAGAAGATCCTGTGCTTCCCCGCGCTTGCTGCCTAAGTAGGAAAGC
ATGTCCTGCGTGTTCTGCTCTTTTTTTAAGGCGCACAAATCCGCGCACTTGGGATTATCT
TTCACGATTTTCCGCACAGTGCTTCCTGCCACGTCGTTCAGTTTGGCGGTTCTGGCGTAG
CTCTGCAGCTGCACATAGTCAGCAATGATCTTCTTTTTTTGTCTGTCTGTCAGCCGCTTT
GCGCTCACCGCCACCACCTCTCTAAACTCGTGCAAAAGAAAAACCGCCCGGAAATCCGAA
CGGTCAGAATATCAAAATAAGCAGCGCCCGTGTATTCAGTTCGTTGGACATGCGTCAAAC
GGTGGGCACTGCTGCATCCGGAACTTTCGCGGCCGGATGCCCCGCTATTGCGCAGCCCCC
TCATAGGGCACGCAAGCACTCCCGGCAGGACTCGAACCTGCAACATGCGGTTTTGGAGAC
CGCTGCTCTACCACTTGAGCTACCGGAGTATAAAAGCCGCCCTTGGAATCGAACCAGCCG
TGTCTACACACACGCGCCGCGCTCCAAACTGCGCTCAGGCGGCCATATAAAAACAGCTCC
GGTTCGCCGCCGGGGCTGTTGGTTGGCGCACATCCTGTCAGGAAAGCTACACCTTGGCAA
GGATTCTAAGGCCTTTTCTTGGCACGGGAGGTTGCACGTGCGGCCTTGCGGGTTGTCTAG
TCCATGCGCCATATGGTGCGATACGGCGGAATCGAACCGCCTCCTGTCTCTCATGAGTGG
CAGGCTGCCTTTGTTTCAGTGTATCGCATAGAAGCAGCCCGCGAAACGTGAAGAGAGCAA
AGCCCAGTACCTGCAAACAGAAAAGGAGGAAAATGCTAAGAAGGGACACGTTTCGGAGGC
TGCGTGCATCGGTTTGCCTTTTGGCTTTTCCGATGATACAATTTTACACTATGCGATAGT
GAAACCGCAATGTAATGACAGTGCAATGTTTTTAAAGGCTCAGCTCTTCCATTGCTTTGC
GCCGCAAGACATAGACCATGCGCAAAGAGTAATTCATATCTTTTGCGACCCTGTCCCACG
TGAGGCAATCGAGATAGTACTTGTACAGCACCGTGTATGCTTTTTCGTTCTGGATCCGGT
CAAGTGCGCTTTTGATCTCAAGAAACAGCCTGTCGCAGACCGCTCTTTGCTCATAAGCGC
GGCGCTCCGCTTCCTCCTCGCGTTCCACCGCCCGGGCAAGGCTCTGGCCATCTTTGCTGC
CGCCGGGGACCGCACTGAGGCTCTGGGTGATGTGCCGGGTGGCCTCCTGCGCTTCGGCCA
GACGGTCAGACAGCAAGTAGTATCTTTTCTCTGCTTCGCGGTAGCGGTTCAGCCACGCCT
TAACGGTGAGGTAATCGGTTCCATCCGGCTTCTGCGTGTCAGTGTCAGGTGTCCATGTGT
GGGTCATTGTTGCTCCTTTCTTCAAAATCGTTGCAATATTCGGGCGGATTTATGTATCCT
TCGTCTTTGTCACTTCTCCGGCAGATATAGTGATATCCGGATTCTGACGCCCCAAATTTT
TGATTTAAGAAAACGCACCGGTCGCAAAGGCAAGGTTTGTTGCGGTTGAGCCACCGCTTG
AAATATTCAATTGGGTTGCCATCGCTAAGAACAAACCAGATGAAAAATCCCGCAAGTGTT
GCCATGAACAGCGTGCTTGCAATTTCAAATAGCATATCAAGCATTTTACTCCTCCATTTC
TTCAATCTCGATTTCCACCCGGGGATTCTCCCGGTCAAGCTCCACCCGGCTGCCATCGTG
GGCGGCAACAATTTTGCTGTTGTCGTCCTCCAGCACGCGGGCTTTTACCAGAATGTCAGT
GGTCGCCTCAATGAGGTTTGCCAGATCGACCCGGCGGGCGGTCTTCATGTAGTATACGCA
CCTCACGTTCACGCGGGCTGTGATGGGGTTGTAAGGCCGCTTGATCTGCCACAGACACTT
TTCCTGATACTGCATGAATGCCTCGCTGGGGGCCACAATGCGGCGGTTTGCGTGGGCCTC
GAGGATGCGGGCGGAGTTTTTCTTTGTGCGGGGGTCGCCGTAAAGTACAATCTTCATGGT
TTTCAGCAAAAGATGTCCCTCCCTTCCTGCATCCGTTGGAAGGTTTCCTCGTAGGAGTAA
ACCTTTGCCGGGACGAACCGCATTGTGTTTGCATCCGCCAGCATCACAACGTCCTCATGC
TTTTCGATCAGCTGGCGAAGCTCTTTCATGTAGGCCACCAACCCGCAGGCATCCGAATGC
GAAACGCCGCGGCTCATCAGCTGCTTGATAAACTGTTTCTGTGTCATACAATCACCCCCA
TTGTTCAGCCATTGCTTTTGCGATTCCCGGAAATGTTTTGCTTCGCTGTTTCGCTGTTCT
GTGGCCACTTTGAGACCATGCGTCTTTTCGTTTCTTCGCACGATGATCTGACGACGCGAC
CCATTTCGACGTAGGTATAACTATATCTGTGGCGAACAGTCCCGGAATATTTTTCAGCCA
TAAGCACGTCGTTTTCATGTATTCATCTCCGAACATATACGGCTGAATGATCTGGCTGTA
TTCTGGCAGTCCAAAGATTCGCATAGGTATCGGATTTTCTATTGCTATTTTATCCACCGG
GGCATTCCAGAACTTCATGAAAAAATCTCGTGCATCGCATCCATTTTTATATCGCTCTGC
TTGAATTTTGCCATCAATCACTAACCTATTTCCGCCGGCTTTTGTCAAATAAGTGCAAGG
CGGGTGTGCAATGAGCAAATCCCACTTGCCGACTTCATGCACTACGCCGTCCATCGTAAC
GATTTGCCCCCCCTCCAGAGCCTTGAGCGCATCTCCAAGAATAAGCCACTCAGGATGCCC
GCCAGACGGCTCCTGTACATCGCACGAGTAGGCTTCGTGGCCTTTTGCCCGAAACGCCTT
GCACACCTCCTGCGATTCCTCACAGGCAACCAACACTTTCATCGCTTTCTTCCTCCCATC
CAAAATTCCTGATTGAATGCGTTCTTGCTGATGCACTCCAGCGCATTCCTGGTTTTCGTG
TATGCACGTTGCTCCTTCAACTGGTGCTTGTACTCTACGTACTTCGGGCAGCTGTCGTGA
CAGATCGGGTGCCGGTCGGGGCAGTCTTTACAGGGTTCAAGTCTTACCATCGGTCTGCAC
CCCGCTGTCACCATTGAGCATGTAACCAATGTGGTTCAGTATGGTATTCAGCACCTGAAC
CGTTTGCTCTGCCCTGATTGCGTACGAGTACCCCCAATTTCCGCTCCCGGCCAGCCCGTC
TTTCCAGTCGGTCAGGTACTTTTTCATAGATTTCGCGTCAATCACAGGCACTGCCGGTTC
GTCTTCCAGCACATCCATCGCGTCCATAATCTGACACGCTCGGCATCTTACGCCGTTGTA
ATTTTCGCAGCCACAGCAATATGCCGCTTTGATGTTTGCGATGGCTTTTTCGCGGTCGAT
AAATTCGCTCATTTTTCAATCTCCTTCCTTGTCGGTTCACTCGCCCGCAGCCTTGCCGCT
TCACGGGGGGCGGTGGTGATATCGGCCTGCGCCTGCTTCAAAAATTCAGCACGGCGGTAT
GTAAGGTCTGGCATTTCAGCCAGCTCTGTAAGCCCTCCCACGCTCCCGGCATAGGATTTT
GCCGCCGGGGGGAGTTGGTCATACAGGGCTTTCAGCTCTTTCTGTCCGTCACTACGCAGC
AGCCCGCCCTTTTCGTCAATGCCGGTCACCATCGGAAACTTGCGCCAGCTCAAAAATGTC
TGTGCCTTGCGTGCCGCTACAGCCAGAGCTTCCCATTCAGCGGACGGATCAAGACACTGG
GAAAGCTGCTTGAAGATGTCGGCCACCGTGACCGGATAAACGCATACCCGGTTCGCCGCC
AGAAAAGCCCGCTTGACAGTATCGCCGTCATAGTCGCCAAACTGGTACGTCCACACATCG
ATTGTGGTCTGCATCTCCTCGTCGGTCAGAGGCTTGGAACCCAGCTTGTACAGCACGAAA
TTCATGCGGATCAGCTTTGCCACGTCTTCCCGCGTCATGTCTCAAACCCTCTTTCTCTGT
CCATCTTCGCCAGCACCCGTGCAAGCTGGTCGTCTACGGTCTCGGTTGGCTGCTTTCCTC
GCGGTCTGGCTTGTCGGCTTTGTTCGTTGGCTTCCACGTCCCCCGGCGTACGCAGGCCGT
CCCGTTTCCATCCGGACAATATGCCGTTGATGTAACTCCACGAGCGCTTTCCGGCTTCTG
TGGCCTTGTCAATCGCCAGCAGGATCATCTCTGTGCTGTACTCCTGCCTCCACTTCTGCA
GCTTGTCCAGCGCAGAGCGTGGGAAGTCCCCAACGGCCTGCTGATAATGCTGGACGATTT
TAGAAAGTTCTACGTCAACGGCGGCGGCGCTATTATATACACCACCGTTAGGTGATATAC
CATTACCATTTACATTACCATTACCATTTACATTACCATTACCATTTACATTACCATTAC
CATTTACATTACCATTACCATTTACATTACCATTTACAGCCGGATTTGCCGCGTTTTGCT
GTTTTTGCTCGTCAAAGTCGGCATTTGCCGGATTTGCCGCGTTTTGCTGACGCTTGCCGT
TTGTAACTTCTGCGCCTTTACGCCCTGCAGCAGCTCTCTTTTCTCGTCTTTCGTTCCATT
TTTTAGAATTTGATTCCACCGCCTCGGACATAAAATCCCACGCCATTTCGAGCTTCTGGT
CGTCCTCAAAATTCGGTGGATCGGGGAAATCAAGCAGCGCATCAAAAATCCTGCCTTTTT
GCTCCAGAGACAATTTACGCAATGGCTTTTTCCATGATTTGTAAATGACTATGCTTTTCT
GTTCTTCCTCTTTCAACCGCTTTCACCTCCTTTGCACGCCCGTATAGCCGGATAGCACAG
CTTGCGAGATCAGAAGGGAAGATCTTCTGCGTCTTCGTTAATGGGGTCATACTCAGCAGA
AGTGGCTGCTTCCGGAGCGCTGGTGCTGTGTGGCGCGTAGTCTGCAAGGCTTTCACCGGG
GTACATCTGCGCGCCCTGCAGGCCTTCCGGTTCTGCTGCCGGTTCTGCAGGTTCCAGCGG
CGGTCCGGGCTGCGCCATCAGGTCGATCATCTGCTGCAGCCAACGGACTGACACCAGCCC
ACCTGGCTGAACATCATCCGCGTCTACATCGTAGTAGGTCTTACCGTTGTACTCCCGCTC
TTTCAGCTTCTGGGCAAAAACAGTGACCTGATCGCCTTTCTGCAGCATGCCGTCCCACTG
GTCAATGCCGTGCCAGAAGTTTACGCCTACAAAGAAGCTTTGCCATTTGCCGGATTCATC
CTGTGTGCGGCTGGCTTTCAGGTCGAATTTCAGCACCTGTTTCTGCCCGGCATCCCGGAG
CACCGGGTCTTTGGCGATCTCGCCGTGCAGCATGATGCCGTTCTTGGTCTGGACGATCAT
GCATCATCACCGCCAAACGGATCATCGGCGTTTTCCTCTGCAGAGGGTGCATCCGGGGCA
GGAATCAGGGTGCCTGCCGTCTTGCGGTGACGGTAGGAACCTGCGTAAGGATCCAGCACC
GGCAGTTCTTCAGGCGGCACCTCACGAGCGGTGCTTTCGGCATCCACACGCACCTCACTC
TCATCGTACAGAGCGCCAAAGGTAGACGGGAACGCTTCACGAAGGGCGTGCACCAGCGCT
ACCTTGCGGATCAAGGTGGCCTTTTTGCCGTTCCAGAGGGATTTGCCGGTGTCATACTCG
CTGAGCTTGACTTCCTCATAGCTGGCGCGGGTGCGGTCTTTTCGGTAGACCTTCGCCCAG
CCGCCGAGAAGGGTCTCGCCGCCGTCTCCATCATAGACAATGGAGCCCTCACGGTTCAGC
AGCTGGCCATCTGCGGTCAGGACGATCACTCCAGCTTCAAAGCCGTCGAAGTTGGGGTTG
CGCTCGGCCATCTGCATGTAGCAGTTCTTGCCCAACACGATGGTGCTGGCGGTGTCATCG
TTTTTGTTATCGTAGTGGATCAGATAGGCTTCCTTGGTGAAGGGGTTCAGGTGATACTGC
TTGCATGTCTCCAGAAAGATTTTGCATTCAGCATCGGTGGCCTTTGGGCAGATGAAGTTG
CGCACGTCTCCAAAACTCACAGTGAAGTGCTGACCGTCAGCACCGGTGATCTCCACGGGA
ACGGACGGGGATGCGGCCTGCATAGCGGTGCTGCCTGCACGGTTGGCGTTCTGAACGGAA
CGGTTTGCCAGAGCCTGTGCATTGGAAACGGACGAAGTAGGCGCGGGTGCGCCGGGACGA
GTAAGTGCCATAAGTAAATACCTCCAAAATTATTTGATAGAACCATAGCGGAAACCGCGC
TCTGCGGCTCCCTGCTTGAACCATGCAATGTCCTCGCGGGTGAACTCTACCCAGAAACGA
TACTGCTTGCGGGCAGGGGCTTCCGACTGTGCAGGCTCTGCAAAACGCTGCAGCACTTCA
CAGTCCAGCCGTCCGGAAGCGGTGATAAAGGCGTTGGTCTGCGCTTCCTGCGCGGCCTCT
GCCTTGATCTGGCGTTCTTCTTCGGTCGGAGGGATAATGACCGGAGCGGTGGACTGCGCC
CGCTCTGCGGCCATTCTCTCGGCTTCTGCGCGGCGCTGGGCGTCCCGGGCATTCTGGCGG
CGGCTGTGCTCCACGAGGGCGGCGTTCAGATTCAGTTCACGCAGATACTCCGTGGTGCAA
GCCTCTGCGTCCTCTCCGCAGGTCTCCCGGATCAGACGCAGCTCCTCCCGCCGGGTCTCC
ACGCTCTTGCGCAGCTCCCGGCCGGCCTTTGCCAGATCATAGGTCTTGTTGAGCCACTGC
GGCACCAGCAGGCGGTCAAATGGGATAATCTCCCGCAGTTCTCCGATGCAGTCCGCATAG
ACAGCCCGCAGCGCATCCTGCTTATCCTGCCTCTCGGCTTCCTCCACAGCCTTGACCTGT
TGGTCAATGGCACCGGAGACAGCCTTGCACTGACCCTGCATCTGCTTGGCACTCTGCAAG
AACTCTTCCAGCGGCTTCATGTAAAAGGCCTTTGCACTGCGGGCAGCATCCGAGAGTTGC
TTGTCCAGCTTGTTCACTGCGGCGCGGTCGGCCTTGGCATCCTTGATGGTCTCCGGGGTG
TAGACCCGGCCGGTGTAGGCGGCCAGCATTTCGGTCAGGTTCTGCCGGACCTCATCTTCA
TTCCACCGGATCGCGGGCAGTTCCGTGTGCTCCACCCGGACGGTCAATTCTTCTTGCATA
AATATTCACCACCTCTGATAAACTCTCTCACCATCGTTGTTATATACGATGTAGGTATTG
CGGGGATAACCTTGCGTGTGTTCCTTTTTGGACAGTGCATCCGCCTGTCGGATCAGCTCT
CCAACTGTCTGCGCAGAGTGCCTCTCTAAAAGTTTCGGCGGATTTTCAAGCCCGTCATAG
ATCTGCAAAAGTGCCACTTGTAAAACCTCCTGCTTTGTGCTATTTTTGTGGTGATGGGCG
GCGAAACTCATCACCCTTTGGGATTGTCCGTGTTGGCGCACGGGCAGGCTCTTCTTTTTT
GCGTCATACACGGTGTACCACATGACATGGTGGACAGTGTCAGGCATACGTGATCTCCCC
GGACTCCTCTTGCAGCATCTCCCGCACGTTGTCCATTTCTTCGGCGCACATCTCCCAGAC
GTTTGCCCGTGCGGAGTATCCGGCCCGGACAACAATGTCATCTGATGCTTCGGCTTCTCG
CCTGCAGCGCTCTGCAAGCCGCGTGTAGGATTTGACTTTGTCCTCAACGTACTCTTTAGC
AGTCATCATGCCCCGCGCTCCTGATTCTCCGGATACTCCGGGTTAAGGGCGTGGGTGCGG
TTGATCTTGCCATACTTGCGCCGCTTTGCGGCTCTCTCCCTGTCCTCTGCGGCAAAGCCC
AGACGAGCCAGCACAACAGCGGCCAAAATCAGCACCAGCGACACCGCAAACAGCGTGCCA
GAGATGCATCCGGTGGTCTGTGCGGTGCCCTCTGCGCCCATAGCTGCGCCCATTCCAACG
CCGCCAAAAACGACAGCCAACCAGTAGTAAGTAGTAGATTTGAGTTTCATTCTTTCGGGT
CCTCCTTTGTGTAAACCTTTTCGAGCTTGTAAAAGTCCTTCACCCACGCCATAAATCCGG
CACGAGAGATCAGCGGGGCGGCGCTCTTGGTGTCAATAGACGGCACCGCCCATGCTGGGA
AGCTGCCGGCCTGAATCATGCCGGTAAAGATCGGCTCGCTCACCGAAATGTTATTGTCAC
GCATGATCTGGCAGCACTCTGCAATTCCCATGCTCGGCTTCACTGCCGCACCCCTCCTTT
TTTCTCAGCTGCCGTTTCAGCTGGATGTGCTCCAATCGTTCCGGCTGCCTTGCATCCCAG
CGCTGTTCAAGCCAACGCTTGTTGTAGTACTTCTTCACGGTTTCCACTCCACAAACTCGC
CATTTTCAAGCGTGTACCAGGTGTTCTCTTTGATAACGGCCCCGTCAACCTTCGCCATTT
TGGCACAGATCATGTGGCCGTCATCATCGTACTCGGTCAGCACCAGATAGCAGCCCATTG
CGCCGCGTGCCTTACTGTGTGCGCCGTTTGCAACAGCAATGCTGTCTTTTCCAAACGCTT
CGGCTCTGCAGTAATCGCCGGAAGCTGCACCCGTGGAACAGTTGCCGGAAGCCGCACCCG
TGGACCAGTCGCCGGAAGCCGCACCCGTGGACCAGTAGCCGGAAGCCGCACCCGTGGACC
AGTTGCCGGAAGCCGCACCCGTGGACTTTTAGCCGGAAGCTGCACCCGTGGACCAGTTGC
CGGAAGCCGCACCCGTGGACCTGTAGCCGGAAGCCGCACCCGTGGACAAGTAGCCGGAAG
CCGCACCCGTGGACCAGTTGCCGGAAGCCGCACCCGTGGACCAGTTGCCGGAAGCAGCAC
GCGTGGACGACTAGCCGGAAGCCGCACCCGTGGACCAGTTGCCGGAAGCCGCACCCGTGG
ACATGTCGCCGGACGCGGCACCCGTGGACCAGTTGCCGGAAGCCGCACCCGTGGACCAGT
TGCCGGAAGCTGCACCCGTGGACCAGTCGCCGGAAGCCGCACCCGTGGACCAGTTGCCGG
AAGCTGCACCCGTGGACCAGTTGCCGGAAGCTTTGTTCTTTGTTCCTTTCACGTTTTTGT
TCACGCGGTCCATCACCGCTTTTACGCCAAGTTTTACCATATCAGCAATCTTGATCTCCG
CTTCAACGGTAAGTTCCGTGCAAGCAAGCTTTGTGTCTTTTCCATCTTCACGGCTGATAT
CTCCGCCGCATTCCACTTTAAAAATGCGGATGCCATCAGACAGCGGGTAGTAGTGCAGCA
CATCCAGCGGGTTCTCGCAGGCGTGCATACCAGCGTGGCAGCAGTCTGCCTTGTCCTCGT
GGTAGGTCTTGCCCACCTCATACTGCTTGCCACGGTACTGCATATTTTTGTCCATGGCCT
TGTATGCAATGATCTTTTCACTCATGGGTGGTGTCCTCCTTTCTATCAATGTCGCAGCAC
AACATTGGACGAATGAACCAGATAGGTCACACCGTCAATCTTTACTTGAAGCTGGTCACC
CTCGTAATCGTCCCAACTATTCAGCTTGCCCTCGACAATCGTTCCATCAGGCATTTTCAG
CTGTGCCCAGCTGTATTCATAGGTCATGTCAATAACCTGCTTATTGCATCCGGCCATCAG
CAAAGCGCTTGCCAATACGGACGCTACGCCAACAATAACTTTTTTCATGCTCGTTCACTC
CTTTTAATAAAATGTTTAATAAAATGTCTTCTCTTTGCTGTGCCGTCGCAGTTCTCTGCG
TTTCCTAGCCTCACTCTTCTTTGCCTTTGCTAAACATCGCTTCTCAAAGCCATTGCGCTA
CTTGACTAAGCTGGTCCTTGCCAAGCCGTTCCATCGCAAATCACATCAGCGCTTTTCTCT
GCCATTCCTTTGCTCTACCATTCGCTACGGCGCCGTACCATGCCCTCGCTCTGCTTTTCT
CCGCTTTTCCTTCGCCTTGCCTGTCTGTGCTTCTCAGTGCCGCTGCGATGCGGTAGGTCG
CAACACGCTGCCACTGCACAGCAGTTCACCTCATAGCCTTTGCTTTGCACCTCTCGGCCT
TGCTCTGCCCTTGCTCTGCCTCTCTTTCCCCCCCGACGCTTTGCCTTTGCTTCGCTTTGC
CTTGCTTCGCGTTTGCGGGGGGGCGCGCCCCACGGCCAAACGAACTCAGCCTTGCCTCCG
CGAATCAGGGCCGTCAATGCCATGCCGTTGCGCTCAGTCCTTCACCTCATAGGCGATGTA
AGTAAACCGACCTTTGCCGCTGTTGCGCCACTGGCCGATGCCGCGCAGAATGCCATAATC
CAGCCACTCACGCACAACCTTTTCGTGAGAATCGTCCAGCAGCATGACCTCAAACTCGCA
GGTCGAACCAGCGGGAATCTCCTCACTGTTGGCAAGGCTCACGCGCTCGCCCTGTGCGGT
CTGGGCGCGCAGCGGGCGCTGGCAGTCGGTAATCTCACCATTCACGTGAATGGGAATCAT
GCGGGGCTGAACGAAGATCAGGCCGTCAATGACCTTCTTGTAAGCGGTCAGCTTGCCGCT
TTCGTTCACGGCCTTCTTCTTGCCGGTCTCGGTCTTGCCGCCGATGCGGGAAAGCATACC
GCAAGCATCCTTAAACATGCCTTTGATTTGGTAATCGTAAAAAATCGGATTACCGTCCGG
GTCACGCGGGAAAACGGTCATGCCCTTGTCTGCTACCGCATCAGGGCCAAGAGCCGCCAC
TTCATCCTCGATGGTTGCAGCATCCGGCGACTTGCTGGCGATAAACTCGCGGGCCACATT
GGGATTTGCGGGCCATGTACCCAGCACCGGCTCAATAAACGTAGCTTTCACATGCAGTTT
TTTCATAATAGTAACCTCCAAAAATATTGCTTACGCCACGCCGTCCTGGTTATGCTGCCG
GGCGGCAAGCTCCATCTGCTCCACGCTCTGCCTACGCTCCACGCTGGGCAGCATTCCTAC
GGCCTTGAGCTGCTCATAAATGAACCGCTGACCCGCGTCCGTCCAAACGGTGGTGTTCTT
GGTGTCCCACTCGCCGGTGCTCTTGTGCTGGAACGGCGTGGATTTGCGGTTTTTGGTGTA
GCCCTTGCCGCAATACTTGGCGTATAGCACCCACTGGCCGTCGCTGGTCTTGTACTGGAT
CTTCAGGCCGTGAAGGATGCTGTTGAGTTTCTCGGCGCTCAGGCCGTAATCCTTGGCAAG
GGTGGTAGTGGTGCGGCAGTTCTTGCCCACGCACACCGCCCGGGCATACTCTGCATCCGG
CTTCAGGTCGCTGTTCTCTGCCAGAAGCTGGCGGTTGGCGGCCTTGAGCTGGTCGTTCTG
CTTCTGGGCGATCAGCACCGCACGGCGCATTACCGCCTCCGGGCTGTTCCACTGGGCTTC
AATGGCCAGAAAATATTGCCGGGCCTGCTTGCCACGTTCGGTGCGCTGGATCATGCACAG
CTCTTTGGCCAGTGGGATGGTGAGCTGGTGGTCAGTAGCAGGTCTACCGCCCTCTTTGGG
TTTTTGGACAATTTTGTCCAAAACCTCTGCGTAGTCCTCTCCCTCAGTAAAACCATACTC
CGTCATGCGGTTAAACCACTTGACATACGGAGTTTCGATGTTAAGGAAGTCGTGCAGTTC
CCGGCCGCTCACAGTGGGGCGCTCCGGGTTGTCGTAGCTAATGGGGATAAGATTGCTTAA
TTCGCTCATGCCGTTTTGTCCTCCTTTTCCTTGATGATCTCGCTGACGGCAGTTTCCATC
TTTTCCCGAATGCCGGAAGGGTTGCGCTTGCTGTTCAAAATCAGTGAACAGTAGCTTCTC
GAAAATCCAAGATGCTTTGCTACGTCGTCTACTGTAATCTGGTTGTTGTGCATCCGGCCC
ACTAAACGGCCTGTCCACGGTTCGGGCTTAATCATGGCTTGTCCCCCATTTCAGAAGCAT
CGCCACAATCCAGATCGCGGTGGCCACGCCGAAAGTGAACTGCCATCCGACAAAGTGACA
AATGAGCCACCAAAGGCCAGATATAATTGCCCACGAAAAGCCAAAAGCACCGACAATGAG
CGCAATCGATGCAAGCGCAAGCAAAAAGGTTTCAAAATCAGGCACTTGTATTCTCCTTTC
CTTTTCCTTCCTCATCGTAGACCACAAGCTCGTTCAGTGTGACCTTGAAATACTTTGCGA
GCTTGAGCAGCTGTGAAAGGCTGGGCCCGTAAATCGAGCGTTCCCACTTCCCAATTGCGC
CGTTGCTCAGGCCTGCCGCCGCCTCCAGATCGGTGCGGCTCAGCCCGTGCAACTTGCAAA
ACTGGTCAATTTTTGATACATTCACTAGCAATTCTCCTTTCCGGGCTTGAAAATCACTAG
AAAATATGCTACTATGTAGTTGCGAGGTACAAAGTGAATAAAATCTAGCGTCTGCCCGAT
ATAATATTGTCAGGGGCTTTGGTTTTGTTTGCTCCTTACGCTCTCTATTATATAGCCTAA
TTTTCTAGTTGTCAATAGAAAATTAGGCTATTGGAGGAGTTTTTTATGCGTTCTTTGCCT
GAGCTGGTAGAATTCATCCGTGTATCGTGCAAAAATCAAGGAAGCTCCATTACAAAAATG
GAGAAAGATTTGAAATTTGCCAACGGAACAGTAGGAAAATGGGCTAATGGAAAGCGCTAT
CCGCCGAAAGATAAGCTACTGCTTGTGTCTGATTTTCTACGAATTTCTATTGAAGAGCTT
ATGGGCGAAGAGAAAAAAGAAAAGCCCAACACCTTAGATGGCATTGAGCTTGAAAAAATG
TCACCAGCCCGCCGGGCGCTGCTGGAAGCGCTGGATGGCATGGATGACGAAAACAATATG
AAAATTGTTCGGATTGATCAGGCAGTTAAAAAGGAGCTTCCAGAGTGAGCGTACATCTTA
ATAGAAAAGAACTTGAACTGCTGAAAGCCCTCGATCGGGAGTATCCCGGTGGCGTTGAAC
GGAAAAAAGAACTGTTCCAAGACGCTATGACGCTTGAAGAACTTGGCCTTGCGGATTCCG
CATCGGTGAGCTATTGCAAGTCCGCGGTTTGGATCACGGAAAACGGCAGGCAGTATTTGC
GAGAGAAAAATGCAAACCGGTTTTCTGGGCCGATGAAAATAGTCGGCGGTATTGTCACCT
TGATTTTGATTCCGGTTCTGGTGAATCTGATTTCGGATTATGTATTACCAATACTTTTCA
AATAAGAACCACTCAATCATCCATACGAAACGGTAAAAGATGTCCTCAACAAAAAAGCGA
CGGATTCGATGCTGTTTTTTGGGCTTGTACCATTTTCCGTCCTCGTCTTGCTTCAAAATG
TTCAGTTTACAATACAGCATAAAACCTCCGAATGACTTCTTGAAGCTGGTTTTCGGATAA
CGAAAGAATCTCACTGATGGCAAGATGCACAAGCTTGTCGTGCGATTCTTTTTCTTCCAT
TGTATCACATTTTGCAAACATTGTGCTAGTTTCTTGCACTTTATTTTCCTCCTTTGGCAA
TTTCCTTGATAACATAGTTTTTCGGCAGCGGGTTAGCTGCCTATTTTTGTATGTGTGAGG
TGGTTCCCGTGATATGGAATGTTGGATTTCGGAAAAATATCACGCGGGTTATCAATGCGG
TCTTCAAGAAAAAAGATGATCCCGAAGCCCAAGAGCCGTTGCATTTTGAGCGCCCGAACG
CTAAGTGGAGCAAATCACCAGAGCCCGTTGTTTTAATCGACCCTGACACCGGGGAAGAAT
TTGTGGATTTCCCAGAAGAAACAATACCAGAACGGATACGGAAGGTTTTGGACTCTTTTC
TAGTGATAGAGAGGACTTCAGATATCGATATTCTATTTTCAAGATATGATATGATTCTTG
ATACGCTCGATGAGCTCAAGAAGTATGAGAGGATGGGGTTCAAATTTGATTTTAGCCCTA
CTGAGCTTTATAACATGATAGAGCTTTCTCTCGGTGACCTTTTTGAGGTTGTTGTCGAAA
ATTCTTATATCAAGCAGCTGGAAAAACTCCTGACTTTGAAAACTCAAAAGGGAAAAGCAA
ACTCTATTCAAAAGTGGAAAGATTCTTTTTCGAATGAACGAATTACAAATTCAATGATGG
GCTGTGTGGTTTTGCGTTTTGACAAAATGCAGAATTTTATAAAATCAAAAGATGAGGTGT
AATCATGGCAAATACCTGTCCCGTCTGCGGCGGCAAGCTGGGCCTTCTGAACCGTGAGAA
AAGCGCTGACGGTCTAATCTGCGCCGGATGCAGCAACTTCTTTTACTCAAAACTGGGCTT
CCGAGCTGCAAAGCAGCCGACAGCGGCCCTAGCGGACTACTGGGCCACACTGGAACAGCG
TCGGAAGGTGTTCAAAGAAACCGATTCCATCTATGATGGTGACGCGCTCTTTGTGTCGAT
TGACAACCCCAACCGGCTGTTTTGCATTGGACACCGCAGTGGTGATAAAGGCCCTCGCAT
GATCTACAGCTTTGATGAAGTCGCCGGTTATGAATCTGACGCGCCTGACGATCTGACGGT
GACAGAGACAAAGGGCGGTATTGGCCGTGCCGTGATCGGTGCAGCCGTTGCCGGGCCTGT
GGGTGCGATTGTGGGCGCTGCCACCGCTAAAACCGAGACCCGCAAGGGTCGCAGTAAAGA
GAACGTGTCTATCCACTTTGCGCTTCCACTAGGTGAAAGCAACTTGCCGACAACGGTTTA
TCCAGGCGGAATGACTGCGTTTCTCAAGAGTTGCAAAGGCTCTCCAGAACAGCCGTGGGG
CACCGCTCCGGCTGCCCCCAGCTCCGCCGATGAACTTTTGAAGTTTAAGCAGCTACTGGA
TATGGGGGCCATCACGGAAGCGGAGTACAACGCAAAGAAATCTCAGTTGCTTGGCCTGTA
AACCTGTTCACAACCATATTATAAAACCGCTGGTTGTGGCCGTCAATCCCCATTCGTGCA
CTGTTTTTAGTGAAAAAATCCACAGAAAAATGAGCATTTGCAAGATACGCGCGACATGCA
CGAGCAATGTGCAAAATATGCACGTTGCTATTCGCGGTTGCAAGGCTGCTGCAAATTTTG
CAGCAAGTCAGCGGCCAGCGCCCCGCCGGGCGTACCGGCTGCGTTACGCAGGGCTTGCAC
CTCCGGCAGGGCCTTATCTTGAATGTAAGCGCGAGCAAGGCGCTGCTGCTCCGGGGTCAT
ATCCAAATAGCAGGCCAGCAGGGCACGGGCATGGGTGCGAAAGTGTGACAGCTTTTTCAT
AACTCATTCCTCCCAGGGCGCAGGGGTGCGTTCGGTGCCGGTCAGGATGCTGGCGGGCAT
TCCGTCGATGATGGTCGTTTCGGTTCCTTTACCGTTTCTTTGCTCAAAATCCATTTTGTT
TTCCCCTTTCTTTTGTGCATATTTATGTCTTATGTTCCAAATTTTACCATGCGCCGTTGG
AAAACAAAATACGGATATTTTTTGTCGAATGGCGCAGATTTTTTCTGCGCCATTTTCTGT
TAAAACCACGTTGGTTTCATGGGGGTGAAAGTATGAGTTATTTTACGGCGACCCAGATCG
GGAAAGCGCTTGCAAAGGCCCGGGTATCTGCCGGCCTGAGCCAAGTGGAGATCGCAAGAC
GCATCGAAAAGGGTGAGCGGACGGTGCAGAGCTGGGAAAAAGGCTGCACCAGCCCGGACA
GCGACGAGATCATGGATTGGTGTACGGCCTGCGGGGCATCCCCCATCGCCGTGTTTATGG
AGATGATCCACCCGGAGCTGTACGCGACACCCGATGACGGAAAGACCGACACAGAGCTGG
ACGCAAAGCTGTGCCGCTTTGTGGTAAACTTGCCACCGCTGACGAAACGACTGCTTCTTT
TCGTGCTGAAGGGCAACCATGGCAGCAGCCCGTCCGCTGTGATTTCCGAGGTAGCCGCCA
ACCTGCACTGCCCACTCAACAACCGGGTCAGCGTGTGCGGAATCATCATCAACCAATACA
ACTTTGCCCAGAACATGGGATTAGACCCCTGCCCGGACGACCCACAGCCGCCAATAGACG
ATTTGAAGGTAAATTACAAGGCCGGGCGTGAAGCTTCGGAACAAGGCGCGCAGGGTTACA
TCGGGCGAAAAAAGGAGTAAGCTATGAAGTGCATAAGACCATGTTGCCGGAAGGAGATCC
CGGATGGTGCTTCTTTTTGTCCGTGGTGCGGGAAGAAACAGCCGGAAGCCGCCCCGCAGC
AAAGAAAAAAGCGCCGCCGTCCAAAGGGCAGCGGCAGCGTGTATAAACTGAGTGGGACGC
GGGCAAGACCGTATGTTGCACTCACAGCCCGCAGGGATATTCTGGGCACGTTTGAAACGG
CAGGCGAAGCAGTACAAGCGCTGGACGCTTACAACGCCCAGAACACCCCCGCTGCGCTTC
TGAAATGCACTTTTGCAGATGCCTATACCCAATGGAAAGCTCAACCAAAGTTTCAAAAGC
TCAGCACGGACATGCAAAAGGGGTACGAGCTGGCCTATGCAAAGGCTGCGCCGCTATACG
ACCGACAATTGCGGGACTTAAAAGCGGCAGATTATCAACAGGTCATTGACGCAATGGTGG
AAAAAGGGCTCTCCCGAAGCTCCTGTGAAAAACAGCGAACGCTTTTTAGCCAGATCTGCG
AGTGGGCAATGGCGCAGGACATCATAAACAAAAATTATGCCATGCTACTGCAGCTCCCGG
CGGCTACAGGAAAAGCAGAGCGCACCCTGACCGCCCAAGAGATCGAGCAGATCGGCGGCC
GACAAGACGACCCGAAGTTTGGGCAGACGGCGCAAATCGCAATGGTGCTGCTTTATACCG
GTATGCGCATTGACGAGTTACTTTCCATGCGCTGCGAGGACGTGCACCTGAAGGAGCACT
ATATGCAGGGCGGCGAAAAGACTGAGGCAGGCAAAAACCGCATCATCCCCATCCTTGACC
CCATTTACAAGATCATTGCCTTTTGGATGCTGGACAGCGGGTGCGAATGGCTGATACCGT
CCAAGGCCGGCACAAAGCTGGATAAGCGCAACGTGGCTACAAAGTTCCGGGCGTTGATGC
AGGAATGCCATATAGAGGGCGTGCATCCACACACCCTGCGTCACACGGCCAGCAGTAAAA
TGGTGGAGTGCGGTTTGGAAAAGACCGCAGTACAAGCCATACTCGGACACAAGAATTTTT
CGACCACGGCCAACAAATACGTTTCGCACAACGACCCGAAATATTTGTTGCAGGAAATGA
AAAAAATGAAGTATTGATTTGTTAGATTATTTGTTAGATTATTGCACGTTTTCAGGCGTT
TTTGCACAGTTTTAATAAAAAGAAAAGCGTATAGACAACTTGTTTTTATCGTCTATACGC
TTATTTTTGGAGCTGGTGACAGGAGTTGAACCTGCAACCCACTGATTACAAATCAAATTT
ATTTGGCGTTTTAACGTGAATAATCATCAATTTGTTGGCTTTCCGTTAGATTATGCATCC
CGTGCCCTAACGTTGAAGCTCATGTAAAAATAGCACATTTTATGTCTTTTTACAAGTCGC
TTATCTTCCGCATTACGAGCTCATACCCTTTCGGGTAAACCAGCTTTATTGCCTTCATGT
GCTCGTCAAGCACCTGCATCAGACCTCCGAAAGGAACAGAGCTGGCAGCCGCCACAAAGT
CGCTTTGCGGTTCCGCTGCTGTGGAGTACGCCGCCCGGTAATCCGTGGGCGGCAATGACT
GGGTCTGCGTTTCAGGTGCCTGCTTTTCTTCCAGCTCGTCCCGCACAGTGCAGAGGGCGG
CAAGCTTTTCCACGCTCTGCCAGTCCGTCGAACCGCATTTCAGCTTGTGAATATGGGTGT
TGATCTCGTCAATGTCCATGCCTGCCGCCCCCTTTCTTATGCGTTGCGTAAGATGTCAGC
TGCCCGCTTGTAGGCATCGCGCTCTGCGCCGGTGGCTTCCTGCATCATGTCCTCGATGTC
AGAGATCATGCGCTCACGGCCATCCGTGCGGGAGTAGTGCCCGCGCACATAGTGACGGCC
ACGGTTGGCGTAGCTGTTGCCCCGGTTGTAACCGTTCCCGGCATCGTGGCCAAAAGTCCC
GCGCATGTCAGCTTCCCACTCACCCGCACGGCTGTAATCGCCGCCCTCGCAGTAATCCTC
AATGCGGTGGATGTCCAGAATGATGTCCACGATCTCGCCGATCATCTCAACATCGCCCGG
GGAGCGGTTCTTTTTGTCCGTCAGCTCCATGAGCTCTTCGCACATCTCATCCTTCAGGTG
ATTCAGTTTATCCAGCATGACTTTATCTCCTTTCTTATGCTACCCGCTCAACGATCAGAT
TGCTGTTTGCAATGCTGACTGCCTGCGTACTGGTGTTTTTAACCGACACGGTCACGCAAC
AGCCACGCGGCACCTCGATGAAAGCAGCCACGAAAACGTTGAAGTAATTTTCGACTGCCG
CCGGGGTAACAATGGCAGTCGCACTGGTCAGCGACTCACCGCCGACAGCCAGCGCCACGG
AAACAGGTCCCACAGTGCCGCCGGTTGGAATGGCGATATTGCCGCCAAAGCTTACCTTGA
AGCAGGCCCTGCACTGCCCGCTGGTCAGGCCGCGCAAGGTCACAAGGCCGCTGCCCTCAC
GGTGCACAATGCACGCAGGCGCTTTCACTGCGGTCTCGGTCAGGGGAAGGTTTTCACCCG
CTGCCACGCTGACGGTGTTAGAATTGCTAAATTCAGCCATTATCCAAAACCTCCTTTTCT
GCACAAACAGGCGCATTTACTGCATAAACGGTTTTTAAGATATCCATCCAAGAATTGGAT
GGATCTGCTTTTTCCGTATCAAGCAGGGTTTTCAAAATGAAAACATAGTTGTTCAATTCC
ATCATGCTCATTTTGTTCTTATCCATGCTGTACAGATAATCTACAAACTGCTGTTTCAGC
TCTGCTACGGTCATTCAAATGCTCCTTTCATAGAAAAACGCCGGGACTTTTGCCCCGGCG
CTCTGGTTTGCAAAATCAGCTCAGGGGCTGAACATTTCCCATTTTGGAAAAAGTTGCCGT
GATTCGGTTATGCGCAACCGTTGCAGCCGCAACCGGTGCCGCAGTTACCGTACTGGTAGG
GTGCGGGTACCTGGAATGCGGGCACAGGGCGGGGGTTGTAGTAGGCCAGCTGACCGCTCA
TGTAGGCCTTGAGTGTTTCGTTCTGGGCTGCCTGAGATGCCGCAAGCTGTGCTGCGAACA
GCTGCTGACCCTGCTCAGCGATCTTTGCGTCCTTTGCCTCGATGCGCTGTGCGGTCAGGG
CGTCAAGGATGTCGCGGGCGTTCTGGTTCTGGTTGTCGATGATGTCCCGGGTGGTGTTCT
GCACCGTGTTCCGGGTCTCGCAGGACTGGGTGGCCAAATTGTAGTTGACGCCCTGAATGG
CAGAGCGGTTCTCGCAGCAGCACTCCTGCTGCTGCATCTGCATGGCAAACAGCTGCTGCA
TGAACGCCGCCTGCTGGTTTGCGCGGCTGATCTCTGCGGACATAAAGCCGTTGTTCACGG
TCTGCTGCACGCCGTTGACAAGCTGAGCCTGCTGGTAGAAGCCATCACACATGCCGTTGT
TGATACCATCCATCTTGCGCTCGATGTTGGCAAAATCGGAGGTCAGGACGTAGCCGTCAA
CGACACCGGCACCGGTGTTGCCATTGCCGCCCCAGTTGCCGCCCCAGCCGCCGCAGAAGG
CGAACAGGAACAGGATGATGATCCACCATGCGCCATCATTGCCAAAGCCAAAGCCGTTGC
CGCCGTTGGTGTTTGCGGGCTGAACAGGCATGGTCAGAACCGCAGAATCGGAAGAAAGAG
ACATTTTTGTACTCCTTTCGTGTGTTTTGAATGATTTTTATGCTTGAACCGTGGCCACGG
TTACGGCTTAATGGAGGAACTGCTGAAACTGCTGCGCCATCGCCTGCAGCTGGTTCAGCT
GGTTTTGTGACATTTTGCCGGATTGCAGCAGCTTTTGCACCTCTGCTTTCGGGTCGCCTT
GAAAGTTTGCACGGAACTGCTGGAACTGCTGCATCATCTGCCCGAACTGACCCATAGGGT
TTGGCATGGCGGGCATACCGCCGCCCAGTGCGTTAAAAAGAGGGTTTGCCATACTTATTT
GACCTCCGTTTCAGGTTTTGCAGGCTCTTGCTTCTCGAGCGCCGCACAGTGGGCTGCCAG
AGCGTCAAACTCTGCTCGGGTGACAAACTCCCCGCCGGGCTGCTGCGCCGTCTGAGAGGG
CATTTTTGTCGCCGTGGTGCGTTCCTTGTAGTCAAAGACGCGGAGAGGCAGCGGCATCCC
GCTGGCGTCGGTGCTCTTGATGTAAAAAGCGCTGTTTTCGCTGTCCATCAGCAGTACGCT
GTTGCCTGCGGCGACCATATAGGCTTTTGCACCCTCTTCTCCCTGCACCCAGATGATGGA
AGGCGTGGCCTGTGCTGTCTGTGCTGTCGGCTGCTGCATCATGGGAGACTGATAGCCCAC
TCCCTGCCTGAGTTGAGTGAGGTTGTCTGGCATTGGCTGGCCGTAGTATGTTGGCATCTG
ATACGCATACGGATTGTAAGGCATCGTTTACTCCTCCTTATACCAGTAGTAGATCGGGCA
CTCCCTGCCGCTGTCCCAGCTGTCCCACCACTCGCCGTTGACCACAGCCAGAACGTGCCC
GGAGCAGCCCAGCACATACACGCCGCGCGGATACTCCCGGGCAAAATCTGCCACGGTGTA
ACAGGTGGTGCAGTCTGCTTCCACCATGCGGCGCTTGAACCCGCGCTTTTGAAGGTACGC
GCCCCATGTGCGGTTTGCGCTGGGCATATCGCCAAGGGCGTAACCGGTGAGCGCCAGCGC
AATATACGCCTGCTCCCAGCTTTGACCGGTGGCCGCAGCTACCGCCCGCACTACGCAGTC
CCCGACGCTGCTCCCGCGCGGGTTTGGGTTAAACCTGTGCCACATGGTGCGCCCCTCCCT
TTGCGCCCATAGTACCTTTTCTGCCGAATCCGTGCGTTAAACGAACGTCAAACGAAGGAC
AAAAAAGAAAAGTGCCCACACGGCACAGGGCCGTATGAGCACTCAAACATTTGCACGCCA
CGCGTCTAAAATTTTCAAAAAGGCCTTGACAACTACACGCAATGCGTGTATAATAAAGAC
AGTGAAAGACCCCGAACAAACACATGGAGGTAACAATTATGAAAAAGCTTACTGCTGACG
AGTTCGCAGCCAAGGTTATGGCTACCGGTACCGAAATTGAGTACGACAACGGCGTTTGGA
TGATCTACGCGCACCTCACCGATGATGGCGACGTCAAGACCTCTCATCTGGACGCTCGCG
ACCTGATGGTCACTACCAGCATCGAACTCTCCGATGAAGAGGGTGAGGCACTCATGAACG
GCAATCTGGACGACGTTGAGAGACAGGCCATCGTGGAAGATCTTTACCCGAAGTATCTTG
AAGCTCTGGAAGATATGGAGTAAAGAAAAGTCACCAGCCGATGCACAAACATTGACCGGG
GAGATTTAAGAAGGAGAAAGGCAATGTACACAGCTGAACTTTTCAATATGGCAACCGACC
CGGAAACATCCCGGGCAGCGTTCCTTAACAATGTCACCCTCAGCATCCCGGATGACGCCG
ACTGGTGCGTAGATCTTGACGCTGAGAAGGCAAGGCTGTCCACCATCTGGGATTTAGCTA
ATCTTCCAATGCGTGAGCTGGTGGCCCGCACCGGGCTGTCTCAGACCTCTTTCGCAAAGC
AGGCGGGCGTCCCGCGGCGCACTGTGCAGGACTGGTGCGGTGAAAAGCGCACGTGCCCTA
CATACGTCAGATTCCTGTTGGCCGAGCACTTTGGACTGCTGTAAAACAAAAAATCCCCCA
CTTTGCCTACAGTGTACCCCGCGTGGAACGCAGGGTTTTGGCAAAGCAGGGGATTTTTTA
TGCCGCCGAAACGGCAAAGTCTAAAATCAAGAGCGGAACCGCCCACAGGCAATGCCGCTC
TCTACAAAGGCCGTAGCCTTTCAAATATCCACCCTAATGCGCGTCTTCGAGAGGCCGGGT
GGATTTGTTGAGATTATTATACCACAATCCGTGCAAAAAGAAAAGCCAGCGGGTAAACGT
TCTTCCGCTGGCTTCCTGTACACTATGCCGTCACTGGGTGTACACCAGTACGGCCTCGCA
TACATAGTATATCACACATCCAGAATTTTATCAATAATTTTCAGCCTATTGCCGATTGAT
GTCCGACAATACGGCACACGCGCTGCAATATCAACTTGGCATAGCTGGTCAACGTACCGC
AACCGGGCGATTTTCCGGTCATACCTCCCAAGCGGCGCACGTTTTATCACAGCTTTTATC
TGTTCTGCATTAAGCCCTTGCAACGCTGGCGGAAAGACTATGCGAGCCGCCGCCACAGGC
AGCGCCGAGCCAGAAAGGCTGCGGCAGCTGTCCAGCGTTGCGCACCATTACGGTGACGTT
GCCGAGATGGTATGTTTTCGTGAGGTCACGAAAACGTGCGCAGACCATTTTCGTAAGGTC
ACGAAATTGTTCTTGTGCGGCGTACATTTTGTTGACGTCACCGAGATGGCGGTATGTAGT
GCTTGTCATGCTATCACTCCTTATTGTGAACAATGAGATAACGAATTGCGGAAATTTTGA
CGATACAGCTATCGTCCGGGCTGTTTTGCTGCACACCGCTGAGCGCAACGTATTCGCCAT
TTAGCCACAAAATATTTCCTTCCAACCGCATGAGCCATTTTCCGCTACCATCGAAATTAG
CGGCATGATTATCCAAGTCGATTTCGAGGTAAAAACCATCGTTCTGTTTTGCAAAATATT
TTTGCAGAATAGAAGTGATTTCTTTCGTACTCATGTTTTCGGAATCAGCAATGACTTTGA
TGTAGTGATAATGAAACATTTTTGTCTCCTTACTGCGTGATTTCCTCAGCGTTCGCCTTG
TCTTTAGCGTCCAGTGCATCGTAGTACGCCTGCGCCAGAGCTTCCACCTCTGCGATGTCG
TCCTCCGTTAGCAGGCCGCTGTCCAGATGGGTGTACGCTTTGTCCAGCCAGTATGCCACG
TCGCGTCCTGCGGCGATTTCCCGCTTGATGGAGCGCAGGGTCAGGTCGTGTCGGGCTTTG
CTTTTGATAGCCATGTGTCCTCCTTTAGGTCGTTGTCATGGACGCTACTGCGTCCTCAAT
GCGTTTGATGGCGATGTTTACGTCCCGCTGGTAGTCCAGCTTGACCCCAGCACCGTCACC
AGCCTGCACCACCGTGTCAGGGCCGCACATTGTGAGCGCTTTGTAGGCGGCAATTTCGGC
AGGGGTGAGCGGGGTTTCGATGGGATCGTCGAGAATGTAGAATAAAATGCATTCTCCTTC
TTCCGGGTTTTTAGCGCCAATGGGAATAAAAACCTGCGCATTGTTTGTGTCTACATAAAA
GTGAATGGTATCGCTAGTAAACGAAACGAAATATGGCAATCTATTGCATAGGGCTTTTGC
TGTATAATCTTTACCTTTGAGTGGCAACAGAATCGCGAGTCGTTTTGTTGCCGCAAGGTT
AGTGGAACCTGTAATTACACAGGTTGACACGTCTACAGCGTTCACCCTCTGTATCATTAC
ACCCCTTTCCAAGTCTACCTCGTCGCACACCCACTGCTGGCCTGTGCTGTCAGTGTAGCT
GCCGCCAGAGGTGACAGGGATGCCGGGTAGGCCGTTGGGAGTGGGGAGCGTGAGAGTTTG
CACTTTACCGCCCCCATCACCCAAGGTCACTGCAATCGTCCCGCCGTCACCAGCGCTCAC
GATAGGCACAGGGGCATCCGGCGTGGGTGTGCCGTCCTGCGTGCTCTTGCCGTACACGGT
CAGGCCGCACAGGGGCGCAGGGAAAGCGTCGTCAACGCTGAGCGGGTTGCCCGTCTCAGT
GCCCACAAGGATGTTCTGCCGGGCCTTTACTGCGCTGATCGCGTCACCTGTGGCTTTTGC
GTCAGCGGCCTCGCTCTCATGTGTGAGGGTGGTATCCAGCGCTACGGCAGGGCCGGTCTC
TCCTTTAGGGCCTTGCGGGCCGGTATCACCTTTTTCGCCCTGTGGGCCAGTGTTGCCCGT
AGCACCTGTGGGGCCTTGAGGGCCTTGCTCACCCTGCGGGCCGACCGGGCCAATGGGGCC
AGTGTCGCCCTTGTCACCTTTCTCGCCTTTGAAATCGCCGCTTGCGATGCCGTCCTTCAG
CTCTTGCAGACTGTCGGCGGCTTCCTGAGCGCTCTGGTCTGCGTTGCCCGCACTGTCAGC
GGCTTGCTGTGCTGCCGTCTGTGCATCGGTCTTGGCCTGCTCTGCGGCGGTGGCATCGGT
GTGCACGGCATCCACCAACTGCTGCCATGCAGGGGTTCCCGGTTCCGGTGTGGTGCCGTC
CTCCGTGCCGCTGTTGGCGCTGACACGATACCGCAGGTCTGCGCTGGTGACGGTCATGGT
GCCGTCGCTGCCCTCAAAGGTGATGCAGCCATTGCCGGGCTGTGCGGTCACGCTGGCGGG
CACGTCCACATAGCCGTCCACCACCAGCGAGGATGCCGGGGCTTTGCCGTCCGGGACGTG
CCAAAAGCAGCGGATAGCCAGCCCCTCCCACTCGCCGGTGGCATCGACGTGCAGGCGGTA
CACGCCCCGGTTCTTGGTGTAGCCAAAGCGCACCAGCTGCTCATAGCCCGGCACTTTGAC
GACGCCATTGGATGCGAGAGATACGCTTTGCTCGATCATAAATTACTCCTTGTTGATGGT
AGGCTTCTTGCTTTCCAGTGCCTTTTTCATCATGCTGACAGCCTTTTCGATCACGCTGTC
CAGCACTTCATCGGTGATAAAAGGCTTCAGCCAGTCCGGCAGTGCGCCGCGCAGTGTGGC
AAAGACCTGTGCCTTTTTCTTTGCGCCCTGACCGCTGCCCATGATGCTGTCCTCGGCGAT
GGTCACGAGCTCCAGCGCCCACTGCTTGACGTACTGCTTGTAACCCAGCCGGATGGCACC
AACGGCCAGCGCAGCAAAGCCGATGAACATCAGTACCAGTGCGATGGGTGCGGGGATAAA
GTTAAACATTGCTTCCATGATTTGTTACTCCTTTCAGCAGGTAGTTGTTAATATCGGATT
TACTTTTTTGCATACCTTCGCGGTTATTTCCGGACAGCTGCGAATCCAAAAGATTTTGTA
CGCCAACGAGTACGAGACGCATTTCTTCATCGAGGCCGTCAAAGCGGCGCAGGTCTCTTG
CAAGGGCCTGTGCGTGCTGAAGCTGTCCCTGTTCCAGCACGCCAAGTCTTTTTTCGATCG
TATCCATTCGCTTGTTCTGCGCATCGTCTGGGGCCTGTGCCTTTTTGACGTACTTGTGGA
TGATGTCCAACACCTTGTCGATGGTGATGGCCGCAGCGCACAGGCTGCCCAAGATGCCCA
GCACCCACAGTAAAGCTTCTTTTTCGGTCATTTACCCTCCCGGAGACGGGTCAGGCCCTT
CTTGCTGATGATACCCGCATAGTCCTTGTATGCGTGGGACATATCCACGTTGGTGACTTT
GCCCGGAATGGCATCCACAACGCCCGGGATATGTGCCGTGCTGGTGTACTGCCACATGCC
AAAGGGCCAGCCGGGGGCGGGCTTCTTCGTGCGGTAGGCAGCCAGCCACACGTCAAAGGG
CTTCAGCGCCGCGCCGCCCATGTACAGGAAGGTGCTGCCAAACCACAAGCCGGTGTAAAG
CAGAGCGTACACGCCCCAGCTTTCCACCGTGCTCAGCATGTAAGCTGTCAGGTCGGTCAG
CGCGGCCTTGCCCAGCGGCTTCTGCACCTCGTCCTCGATGTCCACCGCCACAGGCAGCTC
AAAGCTCCGGCCGGTGAGCAGCTTCTTGAAGTAGGCCAGCTCCTTGTCAGCCTGCTCCCG
GTTGACTGCCTTGAAATAGCCATACACGCCGCAGGGGATGCCCAGCCGCTTGCACTCGCT
GTAATTGCGGGAAAACTGCGGGTCAGTGTAGGGCGCACTGGGCCTGCCCGCTGCGCTGTT
GCCCATGGCGCGAATCATCACGCCGTCCACTTTTCCGCTCGCCTTGGCCTTGTCCCAGTT
GATCGTGCCCTGATATCGGGATACATCCATGATTTCAGCCATAGCGTCCTCCTTACTGCG
TGATCTCCTCAAAGCCGCTCTTGATGAGCAGTGCCTTGACCTTCTCCTTCAGCAGGCGGG
GGCAGCGCTCATACAGAGCCTTTGCGTCCTCCATAGTCTCAGCGAACATAATTTCCTGTG
CCCACAACTTAGCCATCATACGTACCAACCTTTCTAATTTTTGTGTGATTTTATGCATAA
ACAATCTCGCTCATTTCAAGCAAGCATTGCTTGAGCATCTCGTTTTCTTTTTGCAGTGCC
GCCACCGTCTCCGGCAGCTTCTTCCAGGCTTCGGCCTTTTTGCGCTCTTCTTCCTGCGCG
GCCAGCTCTTCGGCGGTGTAGCGGATGTATCTCTGCACCGGCACCTGGTCCACCCATTCC
TCCTGCGCCTGAACGCCGGGACGGTCGATGATTTTCTGTACGTCCTTGCCACCGTTTGGA
TACTCGGTCACGGTCTCCCAGTGCCACTGTTCCTCCACGCCCTCTACGGCGGGGTGGGTG
ACTTCTTCAGCGTCAGCTGTCAGATACCCAAGGGTCAGGTCCGGGTTTTCCACGACCGCG
CCGGTCTCGTCAATGATCTTCATGGTTCAAAACCTCCTTTCTCAGGCCACGCGGTGCCAG
ATGTTCACATAGTAGGCGGCGGGCTGCACGGTATAGCTGCGGCCGTAGATAGGATTCGAG
CGAGAAGCATCAAATTGAATATTATATTGGCTTCCAGAATGTCCAGTGTAACCGCCATAA
TTAGTGCTCTTTTCACTAAAAGCCAGAGAACCCTTAGCGGAAAGTACGTTAGCATCACCA
CTAAAGGGAGACCCACCTACGTCTGTTGATTTTGTTGTAAAGCTGCCTGTGATGTTCGGC
AGTCCGGCCTCCACCGTGCTTCCCGCTGTGTAGCCTGTGCCAGCACCCATCAGCACGCGG
TTAAATGCGATCTGCTCCCATGTGCCGCCAAACAGGGCGGCGGGGCTGGTAGTGCTGACT
GTTTGAAAAATACTGCCCACGGGGTAGGCTGCCAAAGCGCTGTCCGCAGAAAGCGTTCCG
TCCGCATCGACCGTCAGACCGCTGCCCACCTTCACACCGCCCAGCGTGGTTGCGGTGGCA
ATAGGGAGCTTGATGCCTTTTATCGCGTCGCCAACAGCTTTTGCGTCAGCCGGAGCGCCC
TCGACGCTTAGCGTCTTATCGGTGCGTACAATAGCCGCAGCCCTGTCCGCTTCAGCTTTG
GCAGAAGCGGCAGAACTTCCCGCGCTCTTTGCGTCTGCGGATGCTGACTGTGCGCTTTGG
GCTGCTTCGGCGGCGGAGGTCCGGGCGGCGCTTTCGCTCTCTGCAGCTGCTGCGGCCTTT
TTCGTCGCGGTGCTGGCTGCTCCGGTGGCGGTTTGAGCGGCTTGCAAAGCAGCCTGCTGC
TGGCCTGTCGCTTCCTCGGCATACTGCTTGACGTACTCCATGCCCTGTGCGATGTCCTCA
CGGACTTCCACGCCGCGCTCAGCCTTACGGATTCCCGCAATGGCTTCATCAAAAGTTTTA
TCCATAAAACACCTCCTGTCTTATTAGCCTGACATGTACCCTATGAGCGATCGACTCAAA
TCGTAAGCATCGGACGCTTTGCGTGCACTCAAAGCCTGCAGGTCGCTGATGCTGGAAAAC
TCAGTGCCAAATGTAAACTCCTTTTTATCCGGCGAATCCAACGGCTCAACAAGCTTGGAG
CACAGCAACCAGGTATCTACACCATGCGGTGCAGAGAAAATGTGCGTTTGCTTTCCAATC
GCAATACGGCTGACATCAATATCAGCGTCTTTCAGATCGACTGCTTTGACTGTCATGCCG
TTCAGATAGCGCAGATTTTTGGCAAGTTCTTCCTCTGCCGCATCCAGCAAAGACTGCGGC
GTGCTTTCGATGCCTTCAATAAAGATCACTTTTGTGATGATGCCAAAAAGCTTTTGCGCA
GCCAGATCGTTTGCGGTTTCTGTGATGGTCTCGCCCCACGAAAAAACAAGCCATGTTATC
TTTTTGGCACCTACCGCGATCACCCGCGTGTAGATATCCTCTGCTTTGACGTTGTTGGTC
AAATCCAGCAGGTTTGTTCCAAAAGCCACCGTCTGGCTGTTTTTATCGGTGATCGCCTGC
AGATAGTCCAGATACCGGCGCGGTTTTCCGTCAGGATCTTCTGCATGGCGCAGCACCAGA
TATCCGCCGTACTTTTCAACCAGCTCACTCTGCAAGATGTCCCATGTAATGCCGTAGTTT
TTTCCATCGCCAAAGCTGTATGTAGGTTCCTTCACATCAAACAAAAAGCGGGGATCCGTC
TTGCCGTTGATAGCAAGGATGTATTTCCCGTTTTGCTCGGTGATCTTAAAGGTCTTGGAT
TCAGATGCCTGCTCAACGTTGTAAATGGAGTACGTGCCGAAATTCTTGTTGCAAGTACCG
CAGACGATTTCGGCTTTTTTCACTTCGACCTTTGCGGCGTACGTTTTGCCCTTTACATAG
GCTGCAAACAGACGCACGCGGAAATTGTTGCTTCCAATCCGTGAAATAATGCGACCTTCC
GCAATGTGCTCTTCATCGATTTCCCAGCTCAGGCAGGAAGCTTTGTTGATCTCTGTTTCC
TCATAGAAAATATTCGTCTTTCCATCCACGGGATCTACAATTCCCCAATGGTAAATGTAA
TCTCCATCATTAGAATCGTAGCTGTAACCCACCTGCACGACTTTGATGCCGTCGATATAG
GGCACGATCATGGGAATGTCCATTTGCACATTGCCAGGAGTAAAAGCTTTGTATGCATCT
ACCATTCCGTTGTGGTTATCGCAGATCCATTCCAAAAACTGCGAAAAGCTCACATTTTTT
GCAGCGTACGGCGCAAGACCGCTATCATTCAGATACGCAAGCTCTCCTTCGCAGTAGATT
TTCTGACGCATCAAAAAATCCTGCTCATGGCTCATGGGGCGGCCCTGCCAGATGGAAACG
CCGTCCTGTTCCACCTCTACCGTAGTGCGCAGCTTTTGCAGCGCAGAGTGTGCCACATTG
CCCAGCGGCATGGTAAACTCAAAAGAGCCAGCTTTACCCACTTCGCGGGTCAGCGTGGGG
CTGATGAGCTTTTTCGTGTCGGTAATGTCGCTGATATCGTGGATACAGACCTTAGTTTTC
CATGTGTCTACATCCGTCTGCACACCAGCATAAACTTTGTAGCTCATAGACTTGCCCCCA
AATACTTGATACTGATGCTGCAGTCTGCCGATGCAGCAAAAACGAGGGTGCCCACCACAC
CGTCCGGCATAGTAAGCCCCTCGATATACTGCCAGTCGGTGGACTTGGCCAGAATGCCCA
CCTCAAAGTCATTGAGAGACACCGCGATGTTTGCGGCGGTCTCGCTGCGCTGGAAGTAGA
TGCCGGCCGCACGGGGCGCACCGGTGATGGACACCTCTTTGTCCTCGCCCGCCTTGAGCG
GGATATTCGTGTAGTTGCGCACGATGTCCGTTTCAAAGTTGAAATCGTCCCACAGCCAGT
CGTTAGTGCCGTCGTAGACGCTGCGCTTGAAGGGGTTGCAGGTGCCGGTGATGGTAAAGG
TGCTGGAAAGCCGGTCGCGGGAGGGTGTGACTTTCCAAAGCCCTTCCCAGTACCACGCCG
GGTCTTCATCAAAGCGGCACTGTAGCCACTTGCCATGAATGGCATTGGCAATGGTGCTTT
CGATGTAAGGCCACTTGCTTTTTGGCGCGTTGCAAAGCAGCTCCATGGTGATGGTGCGCT
TTTTATAGTGCACCTTGCCATCGTCCCATGTGGTCAGGTTCAGCAGCGAATCAGCGCCGG
TGACCTGCACAAGGTATTCTTCCGGTTCTGCCGCGCCGATTTTAGGGCTGCCTACCTTGA
GGTACAGCCCCCAATCTGTCAGGGTGTGAAAATTTCCGATTTTTGCCCCCAGAAGCTTTG
CCATTACACACCCCTCGCTTTCCGTTCCACTGTCACGCCGATGCGTGCATCTACGTTGGT
CGCCATGCGGGTCGACAGCACGCCCACCAGCTCGCCGGAATCCATGACCACCTGACCCTT
GCCGATGTCGGGCAGATGCTCGTCCAGCATCCCCTCGATGCGCTCCAGAATGCTGGTCTG
CCGGTCAACAATGGACTGCTGGCCGGTGACGCGGTACTGTAGGGCCGCACGGGTGGAGAA
GGTGCCCAGGCTGTCATACACGCCGGTTTTGTCAAAGGGACTCTGGTAGTGGCTGACAGG
CTTCTGATTATTCTTCTTGTCCATCCACATGGCAAGGCCAATGCCGCCAGCGACTGCGCC
CACGCCCAGGATCAGGGCAAGAATAGGATTTGCTGCAACGAAAGACACAATAGTGCCAAG
CGCAGACGTGATGCCGCCTGCCATGCCGGAAAAGCTCTGGACGATGTTGCCTAGTGCTCC
GCCCACGCCGCCGGACTTTGCAAGACCGTCGATGATCTCGCCAAAAGCCTTGACCGAATT
GGTCACACCGTCGATATCGGATTTTACCCCGCCGTCAGAAAAAAGCTTCTGGAAGATATC
AAATGCCTTTCCGATGCCACCGCTGAAGTAGCCCTCATTGACCGCGGTCAGTGCGTCCGT
AAGCCACTTAGAGATCACGTCACGCTGCCCCTGCGACACTTCGCCCCAGATCAGATTGAC
AAAATCCAGCCCAAGACTTGCCCAGTCACCGTTTTTGGCGTCTTTGAATGTGTTCTTTAC
CAGCCCGAAAATGCCCTTATCCAGCTGGCCGGAAGCCTCGCTCAGCTGCTGGTCAATGCG
TCTTTGGGTACCCTTTAAGCTCTTGTCGATCTCGTTGGAGGTCTCCGTCACCTTGTCTTG
AATGCCGTCGATGTAGGTGATGATCTTCTCATAGGTCTCCGCGCCGTTCTCGCCGATGCG
CTGCCCGGTCTCTGTGACGGTCTTCTTGATATGCTCGCTGCCGTCCGCGTACTTTTCCAC
CGCCTGCTGCACCTTTGTGGTGATTCCGTCAACGGTGGTTTCCGAGACGTTGGTAAAGGT
GCCAAGCAGCGTTTTTGACATGTCATCATAGGTCTTTGTGACTTTTGTGACCGTGCCGTT
GACTTTGGTCTCGACCTGTTTAAAGGTCGAGGCAACACCGTTCACCATCTCCTTGCCAGT
CGTGGTGGTGGTCTCGGTGATGCGGTCTTTGATCTTGACGGAGCTGTCCTTGACCTTCTC
GGTAAGGGTCTGGATGCTGGTGGTCACAGTGCCCAGCGCATTCTGTGCGGTGGTGGTAGC
CGTGCTGGAGATGGACGAAATGACCGTTTCGGTGGTGGACTTGGAGCCGGAGGATCTGGA
TTTTTTGCCAGCGGAAGAACCAGACGGGCTGGTTGTAATGGAGCTGCCTCTGTTGCCACT
GGCTGCTGCCGCTTCCGCCTGACGCTCCGACCAGCTCTTGTTGCTGATGCCAATGCCATT
TAATGCATTTTCCCGCATCCTGTTACGGTTACTCTTCCGGTTATTTGCATCCGCGTACTC
TTCGTAGGTATCGAAGTCTGCTGTGGCGGCTTTTCCGAGAAAACGGTTGAGTTTATAGCT
CAGCTGATCCAGCCATGTGGTGGCTTTGCTCGCGAAGTCCTTGAGAGCGTTTTTTGCCGT
GTTGATAGGCTCCGTCAGGCCGGTGATCGCGCCTGCGAGACCAATCCAGCCGTCCGTCTT
GTAAGCTTCCTGTGCTGCGACGAGCATATCGTTCAGATTGCCGATTACAACGCCGATGCC
GCCGGATAAATCGCCGGTCAGCAATCCTGCCAGCTGGCTCACGTTATCTTTCAACGTGGA
TACCCGGCCATTCATGGTCTGGCTCTGGGTGTCCATGCTGTTGTAGTAACGCCCGCCCTC
TTCAGATGCGGCCTGCAAAGCCTGCGTCAGCAGATCATAACTGATGGTCATGTTCTGCAC
TTCGGCGGTACTTTTTCCCGTGTAGTCGGCAAGAATGCCGTACACGTCGATGCCGGCATA
AGCAAACTGCTTGATATCGGCCGCTGTAGCCTTGCCGGTGTTGGCGATCTGCTGCAGGTT
TTGGGACATGCGGTTCAGCTCGTCGTTGCCGCCACCGGTCGCAGAGACAGCGTCGCCCAG
CGCCATGATGGTATCGCGGGCATAGGAAGCGTTTTCGCCCGCAGAGATCAGGTACTGGTT
GGCCTGTGTCAGGCTCGCCACGTCAAAGGGAGTTTTTGCCGCGTCTTCCTGGATCTGGCT
CATGACCTGCTGCGCCGCTTCCGCGCTGCCCAACATGTTGGTAAAGCCAGTGGTGTATTT
CTCGATCTGGGCGTTGTACTCAATGCCGGAAGAGATGAAACCCTCTGCGGCACCGAGCGC
AGCGGAGCCAAGCTTCGAGAAAATGCCCGCCATGACCGTGCCTTGCGCAATTGCACCGGC
CAGAGACTTGCTGGACGCTTTATCCGTGGAGCTGGCAAAGCCATCCATGCCGTTGTTTGC
AGCTTTCAACGCGGTCGTGGTTGCCCTGAGCTGCGCTTCTGCCTGTGCCAACATGGTCTT
GAGATTTTTGGTTTCAGAGGACGCTTTGCCGGTCTTGCCCACCGATTCGTTGTAACGTCT
GGTCAGCTCCACTACGGCCTTTGCGGCCTTGCTGTACTCTCCTGACAGCGAAGAAACGGT
TTTTTTCGTTTCGGATTGCACATTCTGGATGCCCTGCCGGTAGGCGCTGTCGTCCAGCCC
GAGGGTGGCACTCAATTCAAAAAGTTTCAGGTTTCATCACCCCCGTTCAGGCCATTTTTA
ATGTGTGCTATCACTTCATCAGCGGACGGCTGCGGCGGCTGTGGGCGGTTTTCCACAAGC
CCGGCCACCATGTCGTACCACCGCTCTTCCGCGCCTATAAGGTGCGCCAGAGCGTCCGTC
ATGTACGCCTGATAGCTGAGTGTGATGCGCTCTTGCCGCAAAGCGTTCAGGCAGTGCTGC
AAAATGTACGGCCTGCCAAACAGCCGCAGCGCGTCCGGGCTGATGGAAGAAATCAGGCGT
CTGTACCCGCCAGCACCAACGGCAGACACCAGAGCAAAAAATCCATCACATCATCGTTGT
TCAGCAGCTCTTTTACCGCGCGCATCTTCTTGAACGGGCCGATGTTTTCAACCACCCCGT
TTTCATCCACGTCCGGCTCATAGAGCAACGGAAGCAGCTTTGCGGTGGCAGCGGCATTGT
CGAACAGCAAGCTTTTTGCCATAGCCTGAATGTTCTTTTTTGCCTGCTCCTTCTTCTTCT
GTTCCAGCTCCTCCGGCGTTTCCTCGCCGGTCAGAACCGGCAGAACCTTGCGCAGCTCCA
TGATCTTGGATTTTTCCAAGACCTCCTCTGCCACATCGGCGATCTGCCAGCAGTGGCGCA
GAAACTCTTCATCGGACAGCTCTGTCAAAAATTTCATGCGGTGTCCTCCTTATGCTGCGG
CCTTGGGGCTGTAGTACCACTCCATAGGCACGGCGTCGTCACCCATCCGGGGGCAGCCGG
TCAAGGTGACGGACAGATTGCCCTTGCCCTTGTCGGTGGTCTTGAGGGACAGGCCGCCGG
TGGAGAGTGCGTTCATCAGCTTGACGGCCACAAAGCCGCCGTCGATGGTATCGCCCACCC
ACCAGATGTCCTTGAAGTCTCCGGTGCTGGCGGTGGGATTCAGCGTCATACGGGGCGTGA
CTTTCTTGTCACTCACATCCGCAGCGCCCAGCGCCAGCTTGATAACGTCCGTTGTGACGT
TCAGGGCCGTAAAAGCCCGCGCGCAGTCGTAGTCCTCGATCTGCATCAGCTCTGCGGTGT
TTTTCTGGCAGTTGTCCACATCATCGCCAAGGTCGGTGATGTTGGGCTTGCACTCTGCCG
TCACGCCGCCGGAGGTGGCGCAGATGATGTCTGCGTCCTGGATCTCGGTCGTGCCGGACG
GGTCAAATTTGTTCAGCACGACACCGGCATTGATCTGCATGGACTCGAATGCTTTTGCGC
TGATCTTGGTAAACTTTCTTGCCATATTGCTCCTTACTCGCAAAATTGCGTGATTTCAAA
ATTGAGGTATTCGCACAGATACCCTTCAGGCGGGTTGTCGAGGGGCTGTGCCCATGGGGT
GCCTTTTTGCAAAAGAATAGCGCCGCCCTCACAGGAAAGCGTTATGCTGTCCTCGAGGGC
TGCGCTGATCGTATCTTCTTTTTGCAGGATGGGGGCTCTGCCGCCCTTGCTGGGGTACCA
CAGCCGGGCGTGGAAGGATGCCGTTTCGTTCCACCCGCCGGGGATGGTGGGCTTGTAGGT
CAGATAGGGCAGTGAAGCGGCAGGAGGGATGTTATCTTCCAGATAGCCCGGGATGCCAAA
GCCGTTAAAAAAGGCGTTCAGCGCCCGGTTGATGCTCTCAGACGGTCCCAATACGGCAGC
ACCGCCTTTGTGCACTTCACAGCCCGCAGGCCCATGCCGGATTCTGTCGGGGCGTTGCCC
TCATCGGCTGCGCTCGTCACCTGAAATGTCTGACCGTCGCTTGCCCGCTTGATGTAGTCC
GGGAAGGCCAGCGGGACACCGGTGTTGACCAGCAGGGTATAGGTAGATGCCGTGTCGGCC
TGCTCTGCCACCTGAGCTTCCACGGTGGTATCGTGGCGCTCTACGGCCTCAAATTCCGGG
CCGTCCGTCCAGCCGGACACCAAGCCGCCGACGCCGTCCGGCTCATAGCTGCGGGTCTGG
AAGCGGAATTTTTTTGTAAAGCCCTGCATCACGGTGGATGCAGTGAACGCGTTGACCATG
TCACATCTTCCTCCACTGATTGATCTCGGAGTTATAGCGGGTTTTGCCGTCGGCGGGCAG
CCCGTCCGTGCCTGTAGCCATCGTGCCGGACCAGCCGCCGAAGGACTGGGACACATACAC
GCCGCCGGACGGGAGAGCCTTGTCGTATGCGTCGATTTTTTCAGCCAGCGCCACAAAGTC
AGGCGGCACGCGCATGGGCTGCACCGTCCCGGTGAAGGTCTCGGCGGTCAGATCGCCGTC
CCCGGCCTTGTGAATGCCGTCATTGAAGATGGATCCGCACACGAGGAAATACTGCCCCGG
CACTACCCCGGCGGGCACGGTGTCCGGCTCAAAGGCGAACTCCCCGGCAACGGGGTCGTC
CGCCCGGTCAAAAAAATTGTGCGTGTAGACGCACAGCTCCGGTACAGTCATGGGGTGTCC
TCCTTACAAAGGGGCGATCACTCGCCCGGGGTAATGGTCTCGACAGCGATACCGTCCAGA
TACTCAGCAAACAGGGTCACGCCCATAATGGCGTAGCTCTCGGAGGTTGCGGTGCTGTAG
TTTGCCTGAGTGTGGAAGCCGATGAGGGTGCTTGCCTCGCCTGCGGTCCGGTAGACCAGA
CCTGCGCGGGCAAACTCGCTATCCGCAGGATCCACATAGTACATGACGATGTTGTCTACC
GGGGTGGCAATAACCTTTCCCTTCGCGATCTCACTGTCGGACAGCAGGAAGATGGTGTTG
TAGCCCATGAAGTCCTTGATGTACTGGAAGCCGAACTGGTTCTGCACGGTGATATTGGCA
TTGCCCAGATAGTCGTACACGTCCATCACGTTGACAAAGCCAACAACGCCGGTCACGGTG
CGATGCATGGTCTTGAACTTGTTCTCGACCGCGCCCTTGGCATGTGCCAGCGCCATCTGG
AAGGTCTTGGGAGTGCCCTTCAGGGTGCCGGTGTTCAGGAACTTGTAGAACTTATCCGTT
ACCAGAGCGGTCAGGTCGTACAGGAACTCATCATCGGTCTTCTGCACGGCGACATCGTAG
CCGTAATTCTGGATCGCCTCAAGGGTGACAGACTTGCCGTACTTGTCGATGGTGATCTTG
CCGTACTCCTTCTCCTTGACGGTGTACTTGCTGAACGGGATCTCTTCGCCCTCGCCCACG
GTGCCGCTCTGCAGGGTGCCCTGTGCATACTTGCTTTTGAGCACGGTGCCAGGCTGCATC
CGGATAGGGCGCATGATGCCCAGAATGGTGCGCAGATGGTCCCAGTTGCGCTGGAAACGG
GTCACAAAGTCGATTTCACGCGCGGCTACGGTGATATCGGTGGTCAGGGTGATATTTTCT
TTTGCTGCCATGTATTTGTCCTTTCCGCCGCCTGTAAACAGGTCGGCATTTGCAGCAATC
GCAGCCTGGCGTTCGCCAGCGTCCTTGATTGCAAAAATTTGGTCTTTGGTCATTTTGGAG
CCGGTGTTGGTGGGCGGGGTGTCCACCTTCGCGCCGGTGGTGGTCGTAGTGCCTACGAAG
TCGCTCCAATCAGCTTTCAGGCTGTCGGCGTGCTTCTTGGCGTCCTTGACCTCGCCTTTA
TCGTCCAGCTCCAGCTTGTCGATATCCTCGCCAGACAGCCGCACGACCCGATCAGCATAC
TTGTCCAGTACCCCGGCGGACTTCAGCAGCTCCCGGAACTTGACTTCCTTGGCTGCGTGG
GTGTCCTTCTGAGTCTGCTGGGCCTTGTAGTCGGTCAGCGCCTTTTCAGCGGCTTGCTTG
CCGCTGTTGGCTGCATCACGGTCCTTCTCGGCCTGTGTGCGGGTTGTTTTTTCTTCATCC
AGCTGATTTCTGAGTCCGTCCGTCTCCTTGTGCAGGGCGTCCAGAATGGCTTCGACCTTG
TCATCGTTGGAGGTTTCGGGGTTCTCCAGAATCGTGCGGATGTCAGCTCTTTTGAGTGCC
ATGTGATAGTCCTTTCTGCCCTTGCTCGGGCTGCCATGCTTGGCAATAAGGTTTATTTGC
CGGACGTGCTGCCGGTGTGGTGCCGCCTGCGGGGCTTGAACCCACGGCCCCCGGATTAAA
AGTCCGGTGCTCTGCCAGACTGAGCTAAAACGGCATAAAAAAGCGGCTGACGCTGTGCAC
CAACCGCTGAATATTATGTTTTACGGTTTTACTTCCACGCTGGGCAGGATGTCCGTGTGG
AAATAGAGTTTATAGTGGTACGGGTCGGTATGGGTGCCGGTAATGTCCTCCACCACATAC
ATAGTGTAGCCGTTAAGGTAGATGTAATTCTTGCGGTAGGTATCAGGGCCGATTTTCACA
GTGCAGACCAGCTCATTGTTTGAGTTGTTGGAAATGGACATGTAGCCCTCGGCTTCCATG
ATCACCTTATCCGTGCGGGCGTTGTAGACGGTGATCTTGCGTTCACTCTCAAAGTAATCG
GCCTGCTTGGAGATGTTGGCATTCGCCTTGTCAGCCTCAGAGCAGCCGCACAGACACAAC
ACGACCAAAAGTGTAATTACTGCAAAAATCTTTTTCATGTTTATTCTCCTTTGCAAAAAT
CCAAGCCTTCTTTGATAACGGTTACCTCTTCTTTGCTGAATATCGGCTTATCCGCGTCAA
CCGATACCGTTATCTCAACCTTTGCTCTACCCTCGCCATAAACCAAATCGCAAAGGGCTT
GCAAGTTTTTAGTGGCTTCTTTTCCTTCCTCTAAAAACTTTTTCCTCAGCACTTCTTTTT
CTCCGAAGCTCTCGATTGTCAAGAGCTTCTTTTTGGTTTCCTCAATATCTTTTTCTGCCT
GTTCTGCAATAGAGAGCCCTCTTTCTTTGAGAAAACAATGCATTGTGAGCAAATCTTCAA
GTCTCTCTTTTTCTGTCATGTTATTCTCCCTTCTCTGCTTCCTCCACGGCGATCTGCCGC
AGTTCGTCAATGTGGTCCTCCACCGCCGGGCGGAGGAACGGACGGGCTTTCATGCCCCGG
GTAAAGTGCCACTTGCCGTTGAAGTCCTTCCAGACCCACGGCGTTTTTCGTCCGTTGCCC
TTCTCGGCAAAGATGCCCGTTCCCAGCTCCACATAGACGCTGTAAAACAGGTTTGAGCCG
ATGGTCACGGTCTTTTTGGCGAGGTCGAGGGCAAAGGTCAGGCTCTGCTTGAGCGCGCCG
CCCACATAGCCCTCTATGCCCGTGCTGTCTGCCGTGCCAGTAGGCACAAGCAGCTGGGCG
TAGTCCTGCACTTTCATGCCCCAGATGGTCAGCACCCGCTCCGCCCACGAGTCCAGCGCT
TCATGCAACTGCGGGGTGTTGTCGGTGAATTTGATGTCGTAGTTAAAGTTCATGGTTTAC
CGAACTCTCCACGTCTTGGAATTTTTTCTTGCGCGGTAGTAGGTCTTTCCCTCAAATGTC
ACTTCAAGTGCACCCCTGTCCATTGCAGAACCCAAACCGGAAGAAAGCGACTTTGTTTCA
GCTGCCTTTTTGTTTGCGGTTGACTTTTTCTGCACATCCTTCATAAAAGAATTGACGTTT
TGCCGTTTCTGTGCCGTGTTATCCGCCGCCTTTTGCACCTGACTCTGGTTAAACCTTGCA
GGGCCGGAAACATATGGATTCGCAACCTTCGTCTGAGCCTTTAGCTGTTCCGTTGTCAGT
TCATGCAATTTATCCAGTGCCGCCGCTTTTTCCTGCTGAGTAAGATTCGACTGTTGGATT
TTCTTCACGTTCGCTTCATACTCGCGCTTTGTTGCATCGCCAGCATCAAACAACGAAAAA
TCATTCGATCTTCTCACCAGCGTACTATCCAAACTTTTTGCTCCATTTGCGCCGCCGCCC
GCTCTCGCGGAGTTGCCCGAACCTCTTTTACTCACGGTAGTGCCTCCTTTCGTATTGAAA
TGGCTTGATTTTGGTCACGTTCCAGTCAAATTCTGCCGGGCATTTCCCATACCACAAAAT
GCTGCTCGGCTGCAGCACTTCCAGCGCCTTGCGGCAGTGCTTGGCGAAACATTCTGCTTC
GTACGGGTCAGACTGTGTGCCGTGGCTCGAAATGCTCACGATGGCGTTTCTGGGCTCACC
ATCAAAGCACCAGTCATAGCTTTGCTCGCCGCACCAGCAGAGCGTTGGAATGACGTGGAT
GCCGTGCGCCTGCCAGTATGCAGCCAGCCAGTGCTTTTTGTAGTGCATGAAAAGCTGCAC
TGCAAGCGGCATATCGCTGTAAAGCGAAAAATCCGGCGAACATACCGCGCCGAACTGCTG
CAAAAGCGGGATATACTTGTCCGGGTTGTTCCAGAACCGTTCAAACTGGTAATCGTCCTT
GTAAAAATGCACGCCTTTTGTGGCCTTGTCTTTGGCCGTCAGCGCATAATTGACCGGGAT
CCATTCCAGCTTGTCAATGCGGATGTCCGTTTCCGGCTTGATTTCAGGGATGCCATACTT
GCCCACGCCCGAAAAAATCATCTTTTCGGTGTTTTCCATCGGCAAGATCACAGTTCATCC
CTTCTTTCTCTTGCGTTCTTCCGCCCACCACATTTGCTCTTTCTCTTTGCCGCCCTTGGA
TTTATACCACTC
>Circular_Seq2
CGGTGTGCGAGACCGGAGGGCGGCAAGGGAAACATTTGTTTATTTACATTTTATAACGAT
TAGAAAGGAAAGTCAAATGAAATTGTATCAAAAGCGCAATGGAAATATGTCCAATCAGGA
CTGGCTTGACCTTGGTACGCTTCTTCTTAAGCTGGGCTATGTAGTTTCCATAGGAAAGGA
GAAGCAAAGCGGATCTATGTACCGTTCTTATATCGAAATCCAGGGAAACGGACTGGAGAA
GGAGGAGCTGTAATGCACATCCCATTGTATGACAGCCAGACGACTCCGGCATCTGCTTAT
TGCGAGAAGTGCCGCCAGGAGGTCTACCACGGCGAGGCACGGTTTCAGTGGGAGGGACGG
TGGCTCTGCCCGGACTGCTTCCGGGCCGCGGTCAACAAGGCCCTACGAGACTGCCCGGAG
CAGGTGGCGTTGGAGATGGGGCTGGAAGTGGAGCGGTACGTATGAGCCGCGAGACCTGCG
TGCGCTACTACACCACCGGCACAGCCACCGTGGCCGTCCATTTCCCCAATGGGCTGACGG
TTTGCCAGTGGTGCCCCTACATCCAATACCGGGAGGGCCTCAAGCGCCACCAATGCGCCC
TCACCGGCGAATTTCTGCCGTACCCGTTTGACGGGATGGGGAACGAGTGCCCGATTACAT
TTGATAAGGAGGACAAGCAACATGAGTTTGACAGTTAAGGAGACCAAGGGCGGCGGCAGT
GCCCCCATTGAGCCCGGAGCGTACCCGGCCCGCTGCGTGGGCGTAGTCGACCTGGGCATC
CAGCACAACGACTTCAACAACAAGGATCAAGAAAAGGTGCGGCTTATTTTTGAGCTGCCC
ACGGAGCGCGTGCAGGTAGACGGTGAGGACAAGCCCCGCTGGCTTAGCAAGCCCTACACC
GCCTCCCTCCATGAGAAGTCCACCCTGCGCCATGATCTGGACGCCTGGCGCGGTAAGCCC
TTTACCCAAGAAGAGCTGGCCGGGTTCAATCTGGCGAATGTAATCAACGCCCCCTGTTTA
CTTACCGTGGTCAACCAGGAGGGCAAGAATGGCGGCACCTACGCCAAGATTGCCGGTATC
TCCAAACCGATGAAGGGTATGGAAGTGCCACCCCTTGAAAACGAGCCGATCCAGTTTGAT
ATGGACGCCGAGGACGCCGAAGAGACCCTGAAGTTGCTGCCCACCTGGATGCAAGATGAG
GTGCAGAAGTCAGTCACATGGAAGGCGAGGATGTCCGGCCCTTTTGAGGATGCCGACGAG
GACGGCGAGCTCCCGTTTTAAGGGGGCCGCCGCCCTATGGAATACATTAAAATCCCTATA
ATCTGCGCCGACGCCATTTTGGCCCTCGGAGAAGCGGAGTGTGGCCGGTTGCTTATGTCC
CTCCTGGAATACAGTAGGGGCGGAGGTACGGTTGAACCCCGTGGTGCTGAGAAGTCAATC
TATCTAATTTTGAAAGCGCAGATGGACAAGGATACAGAGACAGGGCGGAAACGTGCGGAG
AACGGGCGGAAAGGCGGCATAGCAAAGTCTAGCAAATTAAAGCAAAATCTAGCAAGAGAT
AGCATGCCCCCGTACCCGCGTCCTTCTCCCCCCACACCCCCCATCTCTATTCCCCCCTCC
CCCAAAGAAAAACCCCCTACAGGGGGTAAAAAGAAAGTCCCCCCAACGGTGGAAGAAGTC
CGCGCCTATTGCCAGGACCGGGGGAACGGCATAGACCCGGAGGCCTTTGTGGACTTCTAC
GCAGCGCGGGGGTGGAAATACGGAGCAGGGCGGCCCATTGTAGACTGGAAAGCCGCCGTG
CGAACCTGGGAAGCCCGCCGAAGGGCGGAGCAGCCAGCCACTACGGAGACATACCGCCCC
AGGGCCTATCACCTGGAGCGGGACGAGGATGGACAGGAGGTTGTAGTCTATGACGATTGA
CGCACTGGAGGCGGAGAGCGCGGTATGCGGCTCTATCCTGCTGGACGATGCATGTCTGCC
AGAAGTGCTGGAGCACCTGACAGAGGCGGATTTCGTGCTGGAGGCGAACCGGTCGATTTT
CCGGGCGGCGGTTGAGCTTTACCGGCGTGAGGAGCCGGTAGACCCTGTGAGCATCCGGGC
GGAGGCCAGGGGTGCAGTCAGCGACGCCTACATGATGGAGCTGATGCAGGCCACCAACAC
GGCGGCCAACGCCGGGATTTACGCGGAAGAGACCCGGCGGGCGTCCATGCGGCGGAGCCT
GGTAGCCCTCGGCCAGGAGCTGGAGCAGCGTGCGTCTACCCTGGAGGACACCCCCAGGGA
GCTGATTTCCGCCGCACAGCGAGAGCTGGAGGCCATTGAGGCTCAGGACACCGCAAGGGA
GCTGGCTACCTCCGGGGATACTTTGCTGGCCTATTACCGGCACCGGGAGCGGGTGGATGC
CGGTGCCGGCGGCTACGTCCCTACGGGCTACCGGAGCTTAGACCGATTGCTGGGCGGCGG
CCTGCTGAACAGCGGATTTTACATTCTGGCCGCCCGGCCCGGCATGGGCAAGACCACTTT
TGGGCTGGCTGTGGCGGATCAGGTAGCCCAACAGAATGGGCCAGTGCTCTTCGTGTCCCT
GGAAATGGATGAGGAGCAGTTGGCCGCCAAGCGGCTGGCGCGGGCCGCCGGGATTTCCTA
TGACGCCCTCATGATGGGCAATCTTGGGGACGAAGAGCGGGCCCGTGCGGCGGAGTGGAG
TTCGAAGGTGTCCCAGATACCTGTCTACACAAACCGCAAGCCCCGCGCCACCGTGGACGA
TATCGCCAACATGGCCCGGAAGGTTAAAGGGCTCAAGCTGCTGGTGGTGGACTATTTCGG
GCTGATCCGGACAGAGGAGCGGGCTAAAAACCGCTATGAGGCTATGACCGAGGTGTCCGG
GCAGCTCAAGGCGCTGGCGAGAAAGCTCAAAGTACCGCTGCTCTGCCTGGCGCAGATCAA
CCGGGAGAACGCACAGCGGCAGGATAAGCGGCCCCAGCTCTCTGACCTGCGGGATACCGG
GGCACTGGAGCAGGATGCGGATGGCGTAATCTTTTTACACTGCAACAGCTATTACAACCA
GGAACGGCCCGACCCGTGGGAGCCCGACTATATGCAAATTATTTTGGCGAAAAACCGGCA
CGCCAGCACCGGTACGTGCGACGCGGCATTCTACCGGGCGGTGGGGCGGATTATACCAGC
GAGGTGATATCAGTGACAGACGAAAAGGCGGCGGATGTTTTGTCCGCCCTGAGAGACAAG
CATCGCGCCATTATGGAGACCTGGTCTGACCTGGCCCATGATCACGGCGAGATCGTAAAA
GCCCTGGACCGGGCACTGGAGGCGCTTGGACATGGGAACAATCAGATTTAACATACCATA
CCCGCCCACGAAAAAAGGCAAGTCGGCCTTTTGCCGCCGCTTTGGCTTGAACGCCTACTA
CTCCGGCAAGCACTGGGCGCAGCGGAAGAAGGACGCCGACGAACTCCATGCGCTGACCCT
GGCCGCGCTGAAACAGGCTCGTGTGAGGCGCGGGATGGTACGTGGGCCGGTCTCCATCAC
CTTTGCATGGGACGACGGGCTGGACATTGACAACCACGCCGCCATTGCAAAAGCCGTGGT
GGACGCGCTCAAGGGATACCTGCTGCCGGACGACGATCACCGCTGGTACAGGCAGGTCAT
ACATAGGCTTTGGGACGGGGGATGTATCCGGGTGGAGGTGGAGGAGCTTTGATCACCAGA
GACCCCTACGGCATCAGCGGAGCGGTGGCCCCCTGGCGCAGCCTGGACGCGATGGAGCCG
ATTGCGGAGCGCAGGATTACGGAGCGGGATACAGAGGAGGCCGAACTCTGTGGGCGGGGC
CCGCTGCCGGACTGCAACCCGAAAAGAGTTGGCTGCCTCCTACATACCAGGGCGAAAAGG
CCAAAACCGTCCCGTGATTTGCTGGAGCGCATGGCGCTGGACGGGTATGGGCCGGAGACG
ATAGCCCAGGCCACCGGATACTCCATATCAACCACCACAGAGTATATGAAACAGTTTTTT
AGGGCGGGACCATGTGAGCGCTGTTCGTCCAAGAGCATTTGCGATGCGGCCGGCGGGACG
TGTAGCCGTAAAGAGCGGTGGGAAGCAGTCAAGGAGGTGCCGAACGATGGACGATAAGAC
GCGCGCCCTGCTGGGCGACCACGAGGCGGCCAAGCTAACCCATCTCTCCCTGTTTTCCGG
CATTGGAGGCCTGGATCTTGCGGCGGAAATGGCTGGTTTTAAAACCGTAGGACAATGTGA
GTGGGCGGACTATCCCACAAAGGTGCTGGAAAAGCACTGGCCTGATGTGCCCCGCTGGCG
GGATATCCGGACACTGAAGGGAGATAGTTTTTATGATAAGACAGGAATGCGAACAGTTGA
CGTTATTTCAGGAGGGTTCCCTTGCCAGCCGTTCAGCGTCGCCGGGAAGCGACGAGGCAA
GGAGGATGACCGTTACCTCTGGCCTGAAATGCTTAGAGTTATCTCGGAACTCCGGCCCGC
TTGGGTTGTTGGCGAGAACGTTGCTGGGATCGTCAACATGGCGCTCGACCAGGTGTACTC
TGACCTGGAAAGTATCGGCTACGCCGTCCAAGCGTTTATTATTCCGGCTTGTGCCGTCGA
CGCCCCGCACAGGCGCGACAGATGCGCGATTATCGGGTGTAGAGCGCTGGAAAGAAAACA
TAACGGGAGAGGATGGAGACCCAATTCTCTGGAAAACTCCGATTGCGTCAGATTCGGCAA
ACAGGGAATTTTATCACAACAGCCGAGGCGAACCAAATTTGAGCGGGATGGTAAAGATGT
GGCCAACGCCGATTGCAACGGACTGGAAGAACAGGGGATGCAAGGATTCCCGGAAAAACA
GGGAGCATCAGTTGCAAACGGAGGTTGGTGGCCAGCTGAACCCGACGTGGGTAGAATATC
TTATGGGGTTCCCTCTCGGGTGGACCGACTTAAATGCCTCGGAAACGCCGTAGTGCCCCA
GCAGTTTTATCCGATCTTTCGGGCCATAGCGGATATAGAGAGGGGAATTATACATGGATG
ATATCAAATTAGCCCTGCTTGGCAATCAAGAGGCGGCCAAGCGGCTGACGGATGCGGGGA
TGCTGCTGGAATGTAAAAGGTGTGGCAGCGAGAATGTCGATTATGGGGAGTATGATGGTA
TTCTTGTTGGGCTGGATTACGTCAGATGCCGAAACTGCGGCCTAATAGAACAAGGGGTTG
TGTCCCCAGAAGAATTTTCGGCCCGCCTAGAATGGAACACCAGAGCGCCGATTCTGAGCG
CGGAGGAGATGGAGATGCTGGAGGCGCTGAAAGATGGCAAGGGCGATTGATGCAGACCGA
CTGAAACAGGCCATAGACCATGATTATTATGAGCATTACACCAAATATCACGATAGCGAC
CAAACAGCCCTGATTGATATGGTGATGGACGATATTGACGAGATGCCCACCCTCACCCCG
CCGAACGAGCCGCTGACGCTGGAGGAACTGCGGGAGATGGACGGTGTAAATGCGCTCTGG
GTACACAATCTTGCATGGGGATTACACAAGCCCCGTTTCATGCTGGTTCACAGTGTTTCG
GAAGATTGGTGGACGTGCTGTGATTTTGATGGATTTGAAACCTTCTGTGCGGATGACTAT
GGGGAAAGATATTTATTATACCGCCGCCCGCCGGAGGTATCGCCATGAGACACCAATACA
CCCGCGCAGAGCTGGAATCCATCACCCAGGAGACCGCAATCTACATTGAGGGCGCAGGGA
TAGCCCAGCTCCAATGGGGCGGCCTGGAGATTGCAGAGGGGTGCAGGGATGGGTATCTGT
ACTGCAAGCACATCAAGCCGTTTGCGATGGATCTGTACGACAAATACTGGACGGCCTGGG
ATGGGCCGCCGGAAGAGGTGGAGAACGCATGAAAACGATTTGCATTACTTGCAAAAATGA
CTGCAATAACGCCGGTACAACGGCCAGAATTTCTTGGTGCCCTCAGTACAAACCAGGACG
AATTTTGTCCAACGCCGACCGCATCCGGGCCATGAGCGACGCAGATTTGGCGAGATGGCT
TGAATACGAGGGTGGAGGAGCCTGTGCAGAGGTTTATGGGTGGCTGGCGTGGCTCCAGCA
GCCAGCGGAGGAGGGCAACAATGGACATTGAGAAGCTGGATATAAACGCAGTATGCTTTG
GTATCCTTTGCAATTTTACCCCTGTATGCGGAGAAGAACGAGCAAAAGAGGCGGTTGAGA
GGAGGACAACAAGTGGATAAACCAAGAATTGCGCAGGTGCTGGGAGTAGAGGTCGGAGAG
GATGTCAAATACCGACATACAGATGGAACAGCAGAAAATATTTGTGTTTGTGAGGATGGG
CGGGTTATTATTTCTTCTCTTTCATGCAAAATGTCAACCGTTGCTGTACTTATAGATGCC
ATCAACCACCCAGACCGCATCATCCGAAAGCCCCGCTGGACGGAGCAGGAGGTGGAGAGG
GCGAAGGCTATCAAAGTGCTATCTCCAGTTGTTAAAACATTGGCATACGTTGATATAGTG
GGACAGACATTTTACATGTATGATGACGAAGACAACTATAAGGGCAGTCTTGATAACCTT
GATGAAACGTTCCCTCCGCTGAGGAGCATAAGGCGGGCCACATTGGACGAGATCATCGGA
GGTGCCCAATGACCAGAGAAATACTTTTCAAAGCCAAGCGGCTGGATAATGGCGAGTGGG
TGAAAGGAAGCTTGATTTCGTTTGCAGATGGAGGGCGATCGATTTTACCATCTGAGAGTG
CCGTGCTTTACAAGAAGGGCGAGTCTCTTTTTTCTACTGTAAATTGCCTTGAGGTCGACC
CTTCCACGCTCTGCCAGTACACCGGCCTGACCGACAAGAACGGCGTGAAGATTTTTGAGG
GTGATATTTTGAGCTACAACGGATCAAGAGAGCCAGTTATTTTTAACACAGATCTCAGAA
TCCCATGTTTCACAACTGGAATTGGAAGCGGAAGCAGCACCCCACTACATCCGTACAAAC
TGAGCAAGCGCCATTTTGTCATCGGCAACATCCACGACGGGGAGGGCGGACAGCATGAGG
AGTGATAGCCCTTGAACGAGTTCCGGGAGAGATTGAAGAAGTTGAGGGAGAAGGAAGGGA
CACAGCCCTGTGTTCTCGCGGAGCTATGTGGCATCAGCAAGAACTCAATTTTGAGATATG
AGCGGGATGGAGTGATTCCTGAAATAGTATCTGTTGTAAAAATAGCAGACCATTTCAATG
TATCTGTAGATTACCTGCTCGGGAGAACAGACGACCCAAATGCAATGTAACTTTTCATTA
TTTCACAGAAAAAGTTGCTGTGATTCCCTCATGAGGGAATCGGAGAGCATGGTATATGCG
AAAATGGGAGTGTGGGGGCGTATGCCTTCGCGCTCCCACTTTCTTTCCGCCCCCTTTTCC
CCCTTCACGCAGAGTGGGTGGCGTCGGTGCATCTGCCGCCACCCCCTCTGTGTGCAATAT
GCCGCCGGTCGAACACCACCCCACTATTCGGGGCATGAGGGGTCGCACCCTTCGGGCGGC
GAATGACGGTGGAAAGACACTACACCAGACTGCCGGAGCGTCTAGGCGCTGGGAAGAGTA
AGACGCGAGCCGCCTGTCATGGAGGCGGAAGCGGTGGCAGCTATGACCTGCCCCGGTGTG
CCGACACATAGAAAGCGGCTGCGCCCGGCGGAGCGTGTAGAGACGGAATCCGCCGATATG
CAGGAGCCAGAAGCAGGGTGATCTCCCGGCTGTGCAACTCAGTCCGCCTGCTATATTGGG
TCGCTCCCATCCGTGGAAGCCGGACGCTTGTGTAGGGCGATAGCTACCAGCGCTATCCCG
CTGAAAACTACCCTGCGAGTGGCTAATCATGATGTCGCCACCAAGGCTAGGGCGTGACAA
TCTAAGCGGGAAGCGCACATATACCGAGTGCAGTAGCAGAAGCGGAAGCGGCGGCCCATT
ACGTCGCGGACGTGTGGCGGCTCAATGCCGCCTCTCGGCTCCAAACGCAGAGGGAAAGCA
AAAGAGGCACTGCGCGATTAAATTAAATGCCAATGGGCGGCTGGACAACCTACTGTCCGC
CATATGCCGCTCCTCGCCGCTTGAGGCGGGCGGTGGCACCACACGCGCACGAGCTGGAGA
GGGCAAAAAAGCCGCCCCCGGAGGGGCGGCAGGATTAGCTCAGAATTTCTTTCAGTTTGT
CCAAATTCCCGGCATTGGGGCTGACCTTGCCGCTCTCCCAGCGGGATATCACGGCCTGGT
TAACGTCCATCGCATCCGCAAGCTGGGCTTGAGTCAAGCCTTTGGCCTTTCTGGCGGCGG
AAATATCAAACTCGACAGACGCAAGGGGGCGCTTGCCTTTACCGGCAAAATAGCCTAACT
GCCAAGCCCCCTGCATTTCAAGGGGCTGGAACTTTTCAGACCCTCCCTCCACGGGCGGGT
CAATGCTGGTGATCTCGCAAAGCGCCTCAGCAACCTGCCGGTCGAGATCCCTCTTTAGGA
GGCCAAGCCTGTGAGCATCAGAAATGACTCTGGCGAGTGCTGTATACGGGCGCTGAGCGG
CAAGGGTGAGATCCCCTCCGATCTCCTGCGGATATGCCGCCGCGTTGAGCCGACCGAACA
CCCAGCCGAACACGTATGCTCCTCTGTTTGTCATCGGCAACCGACCTCCTTGAAATAACG
GTATTCCATTTCGTCATAAACATTGACCTTGATCTCAACCTTGCTGTCAGGATACTGGGA
GGCATAACGAGCGGCACAATCCTCGGCTCCCTTCTTGTCGTCCATATAAGCACCCATCAT
CCAGCCGTCTTTGCAAACGCAATATTCATAGTGTTTCATGACTTTACCTCCTATATTGTT
CCTTTTACTTTTTATGACTTAATTATATCATAAAATATGATATTGTCAATACATATTAAA
AAAATATTTGTCGCCCCGCAGTTGCAGGAGACGGGGGTGGCCCAATGAGAGGAAACGCAT
GGCGGGATATTCCCCCGCCGCCTCTCAAACAAAAGATCAGGGCTAGGCCGACGGGCCGAA
AAGGGAGGTGCCACCTTACTCCCCTGCCCTGAGTCAACATAAAGTAGGGAAATAAAATAG
AAAGGGTGGTATCTACATGAACGACTTGATGATTTTTAAGAACCCTGAGTTTGGGGAGAT
TCGTACTGTGGAATTGGCCGGGGAGCCGTGGCTGGTGGGAAAGGATGTAGCCGAGGCGCT
TGGGTACAGCACTCCGCGGGATGCGCTCGATCGACACGTGGATAACGAGGATAAAGCTGC
CGTCGGGATTCACGACGGCAGCCAGTCCAGAAACATGACCATCATCAATGAGAGTGGCCT
GTACTCCCTGGTGTTGTCCAGCAAGCTGCCTGGGGCAAAGAAGTTCAAGCGCTGGGTGAC
GAGTGAGGTATTACCCAGCATTCGCAAGCACGGAGCTTACATGACCTCGGACACGATCGA
CAAGATGATAAACTCTCCGGAGTTTGGCATCAAACTGCTTACTGCGCTGAGAGACGAGCA
GGATAAGAGAAAGGCACTGGAGACTGAGCTGGATAGGAGCAAGGAGTGGTACTCCATTAA
GCGTGTAGCAAATCTGAACGGAGTATCACACAAGAAGTTTGACTGGAGGAAACTAAAGAG
CGAAAGCTCAAATATGGGTTATGAAGTAAGAAAGATTTTCGACGCCAATTATGGCGAAGT
CAATACTTATCACATGAGAGTGTGGGAAAAAGTATATCCGAACATGGAGCTATAATCAAC
CCACACGGGTGTATCGCTTAACAGGCTGTGACGGCTGGCCGGATCCGAGCCAGTGCTCGA
CAGTAGGCGGCGAAAAGCATTTAAAAGCATTTAAAAGCATTTAAAAGCATTTAAAAGCAT
TTCAAAAGCATTTCAAAAGCAAAACGAAAGCAAGGGAGAGAGAAAGAAAAGGTCCCCCTC
TTGATGGCCCCCTTTATCCCCCCTCTCCCTTCCCCCCGATCCCCCTATCTCTTACCCCCC
TATAATCCCCCCTTAATCTCCCCCGAAAAGAAAGAGAGAGGGCGCGCTCTGTCGGTGGCG
GTGGGGGGCATTTGTAGACTCTACTTGGGCGAGAGGTGGTGAGCCCGTTATGCTAAATTT
TGAAAATTTAGACAAGACTGTATTTGCGGGGATTCCACCATACGGTATCCCGGAGATTCA
GTCAGAACATATCGATATCCGGCATCTGGAATGGATACCGTTCAATTACGCCAAGACAGC
CAAAAACCGGAAAAGTAAAGGCATCCACTTTTATTTGGATGATTACCAGTTCAACAGACT
TTGGAACCGGCCAGATGACTACATCTCGTTGCTATCTGCTTTTGGGGCAGTATGTACACC
GGATTTCTCGCAGTATACCGATATGCCAGTTGCCATGCGCATTTATAACCACTACCGGAA
GCACTGGATGGGCGCATATTGGCAGATGCACGGTATCCGTGTGATACCAACAATCTGTTG
GAGCGCACCGGATAGTTTTGACTGGTGCTTTGACGGAGAACCACGCAATGCAATCATGAG
TATTTCCAGTGTCGGGACACAGGCGAGGCCAGAAACGCAAGAAGCCTTCGCCGTTGGGTG
TAGGCGGGCTATTGAGGTGCTGAAACCATCTGAAATTCTATGGTATGGGCAATGCCCGGA
AGAGTTTGACTGGAATGTGGTACGAATAAAACCTCACTATGAGGACATTGTCGGGAGGCG
AAAGAATGGGCGGAAGAGGTAGCGCTGGAGGCGGCGGAGGGAAGATTGCATCACTCCCCA
AACTTGTCGGCAGCGAAAAGCAGATAGCGTGGGCAACAGATATTAGGAACCAGGCATATA
CAAACTTGGATACGATTGAACGAAACGCAAGGAAAGTATTCACTGACGGCGGGAGAATGG
ATACAGGTATTTCAGTGAAATCTGTTGAAACTGTTCGCCGAGAAATTACTTATGTTTTCC
AGAACCAAGCCAATGCGAAAACGCTTATCGATTCAAGAGGTACGTTTTCTTTTGGCACTC
TTGACCGGATGGTTAGAGAAGAAGAAAGAACCGGTTTCATATCAGAGGCGCAGAAGAAAA
GAAGAAAAAGGTAAGACGAGGTGGTGACATGGCTGCACGGCTGACAGACAGACAAAAAAA
GAAAATTGTGGCTGATTATCTGGAGACCGAGAGCTATAACGCCACGGCGAAAATCAATGG
GGTTTCCAAAGATACCGTTAAGCGTGTTGTGTTAGGTTGCGAAGGATTCGACCAAAAGGC
GCAACAAAAAAAGAAGCAGAACACGCTGGATATGTTGGCCTTCATGGAGACCCGCAAAGA
GAAGATGCAGGAGGCGATCGACCTACACCTGATGGCGCTGACAGACCCGGAAAAGATAAG
TGATGCCGGTTTGTCTCAAATCGCCACTTCTTTCGGGATTATCGTTGACAAGGCCACAAA
GAACACAGCCAGCGGGAACGACAGTTTGAATAAACTGGACGGGCTGTTGAAGGAGTTCAG
GGATGCTGTTAAGTCTGAAACAAACTGAATTTGTCCGAAAGGGGCATCACCGCTGGAACT
TTAAGGGAGGGGCCACTCGATCTGGGAAAACATACCTTGATTTTCGGTGGATTATCCCAA
TCCGCATCCGGGAGCGCGTCGGGAAGGATGGGCTGACGGTCATCCTTGGAGTCACCAAGT
CCACCATTGAGCGGAATGTGCTTGAGCCTATGCGAACGATCTATGGTGATGCTCTTGTTG
GCACGATCTCCAGCGACAATACGGCGTGGATATTTGGGGAAAAGTGCTACTGCCTTGGAG
CTGAAAAGGTTTCCCAGGTCTCGAAAATCCGCGGCGCGTCCATCAAATACTGCTACGGCG
ACGAGGTGGCAGACTGGAGCCAGGAAGTCTTTGAACTGCTGAAAAGCCGCCTGGATAAAG
CGTATTCATGCTTTGACGGTACGTACAATCCACAGGGGCCGAATCACTGGCTGAAAGTGT
TTCTGGACAGCAAAGCGGATATTTTTAGCCAGACGTACACCATTGATGACAACCCGTTTC
TCCCAGAGGCTTTTGTGGAGAACCTAAAACGGGAGTATCTGGGCACGGTTTTTTATGACC
GTTATATTTTGGGACGGTGGGCGCTGGCCGAGGGACTAATCTACCCCATGTTTGGCGAGA
GCAACATCGTGGACGAGGTTCCGGAGAATGGAGAATACTATATCTCCTGCGATTATGGCA
CATTGAACCCGTTTTCCGCCGGGCTGTGGTGCTGGGACGGCAAAAACGCCACCAGAATCC
GGGAGTATTACTATTCCGGGCGGACGGAGCAGATCAGCAAGACAGATGAGGAATACTACA
CGGAATTGGAGAAGCTGGCTGGGGATTTGCCGGTGCGATCCGTAGTAGTTGACCCATCGG
CAGCTTCGTTTATCGAGGTCATCAGACGGCATCGGCGGTTCCGGGTACAAAAAGCGGTCA
ATGATGTGGTTCCCGGCATCGTCACCACCAGCCGCTACATTCAGGACGGGACGATCAAAG
TTCACCGCTCCTGCAAGGACGGTATCCGTGAGTTTGGGCTATACCGCTGGGACGATAAAT
CCACGGAGGACAAGCCAATCAAGGAGAACGACCACGCCATGGACGACATTCGCTATTTTG
TAATGACGATTCTGCGGCACAAGGTACGTAAGGCAAGCCAGCCGCAATATATCCCGCTGT
GGGGGAGGTGATTTTTTGCTTACATATCAGGATTTGCTTGCTGTGGGTGAGGATGAAAAA
GCCAGAATGGATTTTATCTGGCGGGCGATCAATGAGCACGAAGGCAGCAAGGCATATCAA
ATGGCAGCTGACGCAGAACTGTACTTTAAGGGCGAGAATCCGACTATCAACCGCTATGAG
AAAATCATATATGACATGCAAGGGCGCGCCCACATGGATATGTATACGGCCAATCACAAG
ATCGCATCCTCCTTCTTCGGCTTTTACGTGCGGCAGGAGGTATCCTACCTGCTGGGCAAC
GGCGTGACCTTCCAGAACGAGGCCACAAAGGACAAGCTGGGGAAGAAGTTCGACCTGGAA
ATGGTCAAGGCTGGGAAATACGCCCTGATTGCCGGCGTGTCCTTTGGGTTCTGGAACTTG
GACCATGTGGATGTGTTCAAACTGCGGGAGTTTGTCCCGTTATATGACGAGGAAAACGGC
GCATTGATGGCCGGTATCCGCTTCTGGCTGGTATCTTATGACAAGCCGCTGCGGGCCACT
CTGTACGTGGTGGACGTATACACGTAATATATCCGGCTAAATGGCGTGTACATCGGGGTA
CTTAAATAAAAACGGCCGTATATCTTGCGCCTGCGCACGTCCGAAGCTGACGGGACAGAA
ATTTACGACGGGCAGAACTATCCGTCCTTTCCTATCGTGCCGCTGAAAAACGGCGATGAT
GGGTTATCGGAGCTGACGGGAAAGCGGAACACGCTGGACGCCCTTGACCTTTGTACATCC
AACATGGTCAACAATGTGGACGAGGGGAATTTGATCTATTGGGTGCTGACCAACTGCGGC
GGCATGGATGATTTGGACGATGCGAAGTTCCTGGACAAGGTACGCACGGCGCATATAGTT
CACGCTGGGGCAGATGGAGACGAGGGGGCGACAGCGGAGCCGCACACCATTGAGGCCCCA
TTTAATGGCACAAACGTAACCATTGATATGCTTAAACGCAAGCTGTACGAGGATTTCCAG
GCCTTCGATAGTTCGGCGGTGTCGGCGGGCAATCAGACGGCCACTGCCATTGCGGCAAGC
TACACGCCGCTTGATTTGAAGGCGGATGACTTTGAGGCAAGCGTTACGGAGTTCATTCTA
GGCATTTTGGAATTGGCAGGCATTAACGATTCGCCAAGCTATACGCGCAACCGCATAATC
AACCGAGCGGAAGAGACGCAGACCATTCTTATGGGCGCTGAGTATTACGACGACGAGTAC
ATCACCAAGAAGCTGCTGACCATCAACGGCGACGCTGACCAATTCGATGCACTTATGGAA
CGCAAAGCAGCCGAGGAAATGGAGCGGGTAGAGACAGAACCAGACTTCCCGCCGCAGGAG
GAAACCGAGGTGACGGAGGATGCCGAAGCCGGACAGGGCGCACCAGTGGACGGATGAAGA
ACTGGAAAGGCTGGAACGCCGAATTTCCCGCGTTTACCGTGAGGCGTGGGATGACCTGGA
AAAGACCGTAATCGACTATTTTAACCGCTTTGTTGTGCGGGACGAGGAAATGCGGAAGCT
GATCGGGACGGAGATAAATGGGAAGGTCTGGACAGAGCATGACTATGAATTGTGGCGGCT
GAACCAAATAGGGCGAGGAGAACGTTTTGGCGATTTGGCCGTAAAGGTGGCAGAACGGTA
TACAAAAGCCAACGAGGTTGCTCTTGCCTATGTCAACGACACCACGCCGGGCATATACAC
CCTCAATCGAAATTATGCGGCCTACACCATCGAAAAGGTGGCCGGAAATGTGGGCTTTAC
TTTGTGGGATGAATCCACCGTGCGGCGGCTGATTGTGGAAGAACCTGATCTGATGCCCTA
CTACCCAAAGAAAAAAGCCTTAAAGCGGGGTATTGACCTGAAATGGGGCAAGAAGCAGAT
TACCAAGAGCGTCACCAGCGGGCTTTTGCAGGGCAAGAGCGTGGGGAAGATAGCGAAGGA
CTTGCAGGCCAGGGTGACGGAGATGAACCGGGCCAGCGCCGTGAGAGCGGCCAGGACAGC
GGTTACTGGGGCGCAGAACGGTGGGAGGATGGACAGTTACAAGGCTGCCTCTGATATGGG
CATTAAGGTTAGAAAACGGTGGGTAGCCACCAAAGACGGGCGCACGCGGCATGCCCATCA
AAAATTGGACGGCCAGACTGTGGAATGGGACGAGCCGTTTACCTCTGACCTAGGAAAGAT
ACGCTATCCCGGAGACCCAAGAGCCAAGCCTGCAAACGTCTATAACTGCCGTTGCACCAT
GCGGACAGTAGAAAAGCCGGACATTGAGGCTGAACCGCGAAAAATGCGTGTGCGTGACCC
GAAAACCGGGCGGAATGTGGTAGTGGAGGCAATGACCTATGAGCAATGGGAGAGGTGGGT
GAAAAGCCGTGGCTGATTTGGGCGGCGTGGTATTTGACGATTACAGCGCCGATGTGCTGG
ATGCCATGCATGACGCCGTTGTACAGGCACTGGAGCGGTGCGGAGAACAGGCGGAAGGGT
ATGCCAAAGACTTGACTCCTGTTGACACTGGCAACCTCCGTAACAGCATCACCCATCAAG
TGGACGATGGTGAAAGCACCGTTTACATCGGAACCAATGTGGAGTATGCGCCCTATGTGG
AACTGGGCACAGGCAGATATACAGAAGGAGGACGGCCCACGCCATGGACCTACCAGGACG
ACGAAGGCAACTGGCACTGGACGGCGGGAAATCCAGCACAGCCTTTTCTCAAACCAGCGG
TGGCCGACCATGCGCAAACTTACAGGAACATCATAGAGGATGAGATAAAAAATGGATGAA
AGGCAAATCAAAGCCATTGAGGCCGTTCTCGCAAAAGGGGACAGAATAGAGTTGATTCCC
GTGAAAGATGGTGTTAAAATTATACATGTCAAGCGGGAAGAGCTGAAACAGAATATTGCT
CCCGCCTCTAAGCGTTGAGGCGGAAGGCCCGAGCGTGGGTGACTGACTACAAATCGTAGT
TGGTTGCCCGCGCTTTTTCTTTTGGTAAACACCGCAAAGGACAGCGGTTTTTATATCACA
GTCGCCCCCAAGGGACCGGGGCCGAAGAAAAGGAGACTGATTATGGCACTGACCAGACGA
GCCCTCAAAGCTATGGGCATTGAGGACGAGAAGATCGACGAGATCATCAACATGCACACC
GAAACCGTGGACGGCCTGAAAGCCGACGTGGCGAAATACAAGGCCGATGCGGAAACCCTG
CCCGGTATCCAGAAGCAGTTGGAGAAGGCGCAGGCCGACCTTGAGGCTGGAAAGAAGGAC
AGCTATAAGGTCAAGTACGAGGCCCTGGAAGAAGAATTTGAGGGCTACAAGAGCGAACAG
ACCAAGAAGGAGGCCCGCAGCGCCAAGGAAAAGGCGTACCGGGAGCTTCTGAAACAGGCT
GGAGTGAGCGAGAAGCGGCTTGACGCCGTGCTCCGGGTGTCCGATGTGGACAGTGTGGAG
CTGGACGAAAAGGGCACAATCAAGGACGCAGATAAGCTCACGGAGAGTATAAAGAGCGAG
TGGGCGGATTTTATCGGCACCACCTCCATCCAGGGCGCACAAACTGCCACACCTCCGGCC
AGCACCGGCGGGAACGGCATGACGAAGGCTGACATCTACAAAAAGGATGACCATGGCCGG
TATGTCATGTCTGCCGCGGAGCGCCAGAAGGCGCTTATGGAAAACCAAATTACATGAAAG
GACTGAATTAAATGGCTGCTACGAAAGTTGAAAGCCTTACCAATCCGAGGGACTCTCTGC
CCAACACTTATACCAGCGTGACGGCCCGCGAGGTGGATTTTGTCACCCGATTCAATGATA
ACTGGGAAGCGCTGCGCACCATCCTGGGCATCATGCGTCCTATCCGCAAGACCCCCGGCA
CGCAGCTGATCTCTTATACCGCTGACGTAACCCTGGAGGACGGCGACGTGGGCGCTGGCG
AGGTCATCCCGTACAGCAAGGCGACCATCACACAGGCCACCAAGGCAGACCTGACCATCA
AGAAGTATGCCAAGGCCGTTCCCATCGAGGACGTGGACAAGTATGGCGCGGAGATCGCCG
TGGAAAAGAGCGACGACGCTTTTCTCACTAAGCTCCAGAACGTGGTGTTGGGGGACTTCT
ACACCTTCCTGAACACCGGTTCTCTCACCGGCACCGCAACCACCTGGCAGGCCGCCCTTG
CAAAGGCCCAGGGCGAGGTTCTGAACAAGTTTGCGGTTATGGCGAAGGATGTCACATCTG
TTGTTGGATTTGCCAACATCCTGGACGCCTATGACTACCTGGGCACGGCGGACATTACTG
TCCAGACCCAGTTCGGCATCAACTATGTCAAGGACTTTATGGGGTATTCCACTCTGTTCC
TGCTTCCTGCTACTGTTTCCGGCAATGCAGCCATTGCGCGGAACACTGTGATCGCCACCC
CTGTGGAGAATATCGACCTGTATTATGCCGACCCTGGCGACAGCGAGTTTGCCCGGCTTG
GTCTGAATTATACGGTACAGGGCGAGACCAACCTGATTGGCTTCCACGCCCAGGGCAACT
ACTCCACCGCCGTGGGCGAGACCTACGCCATTATGGGCATGAAGCTGTGGGCCGAGTATC
TGGACGGTATTGCCAAAATCACCGTTTCAGCGGGGGGATAACGCCCCCGTCCGAAACCGG
CCTCGTCGGGTCGGGGGTAGCCGGTAAGGCAAGAGTAGGCAGAAAGCAGGTGAAATAATG
GCGTACACACCCACTACATGGAGCGACGGCGATCTGATTACCGCCGAAAAGCTCAACAAG
TTGGAATCTGGCGTGCAGAATGAGCAGGTCGGACCGCAGGGCCCCAAAGGGGAAACCGGA
GCGCCGGGGCCCCAGGGAGAAAAAGGAGACCCCGGTGAAACGGGACCTCGGGGTCCGAAA
GGCGATACTGGCACCGCCGGCGCAAAGGGCGACAAGGGAGACACCGGAGCGGCGGGCGCT
GCTGGTGCCGACGGAAAATCTGTTAAGGCCATTGCACTGACCACAACGGGCGGCGCAGTG
ACCGGCGGCACCTGTACGCTCAGCGACGACAGTACCATTCAGATTACCGTGACAACCACA
GAAGCATAAAAGGAGGGTGGCGTGATGCTGGAACAAGTTTTGCGACACCTGAACAACTGG
TTTTTGGTGCCTGACGGCATTCACTCCGGGGAGTTCACAGTGCAGGACGGCAGCATTACG
CTGCCCTTCCTGCAAACAGGGCAGTATTTCAGGGTGATGGGGTCTGTCTTTAATGACGGC
CTCCACCAATACCCAGAACAGGACATGACCGACGAAACCTTTGACGGCGCTGTTTGGGCG
CTGTCAGTGCCCAAATCGGTAATTTCCCTAGCGGATGAAATCACCGTCTGGAATGAGAAA
AACGGGACTCCGGGGCCGTATACCAGCGAGAGTTTTGGTGGCTACTCATACAGCAAGGCC
ACCAATGCAAGCGGCGTGGCCGTGGGGTGGCAGGATGTGTTTAAGAGCCGCCTGAACACA
TGGCGGCGGATAGGGGGCATTATATGAGCCTATTAGACGATTTTGCGCGGGCTTGCGTAC
TGATGGAAAAGAAGCGTGTTTCCGACGGCGCGGGCGGCTACATCGTGGAGTGGACGGAGG
GGGCAGAGTTCACCAACTATCAAGACCTAAACAGCTCCATGGAGGCCAGACGGGCGGAAA
AGGAGGGCGTGACGAGCCTGTATTCCGCCCTGGTGGACAAGGCTGTACCCATTGAGTACA
ACGACGTATTCAAGGACAAGACCACCGGGGAGACGTACCGCGTGACCTCCAACCCAGAGG
ATAAGAAGGCCCCTCGTTCCTCCACGCTGCCGCTAAAATACTTCACTGCGGAGAGGTGGA
CGCTAACCACATGATAGTGAATGTTCTCGGAACAGAATACACCATCGAAATCAAGAAGTA
CGCCGAAGATGAAGCATTTGAGCGGCGCAGCATTGATGGGTATTGTGATTGGCTAACAAA
GAAAATTGTGGTTTGCGATATGTCCACGTACAAAGGATGGGAGCATGAGACAAAAGAAAC
CATTTCCGCCTCTGAGAAAAAAACGCTCCGCCATGAAATAGTCCATGCGTTCTTTGATGA
AAGTGGGCTTGGAAGCAACACATTTTCTGTTGATGGGCCGTGGGCCACTATGAGGAAATG
GTGGATTGGATAGCAGTACAGGGTCCGAAAATCTATAAGGCATGGCAGGAGGCGGGGGCA
GTATGACAAAAAACAAAGCCCTGTTTGCTTGGTTCAATGAGTTCATGCCCTTCTACCGGG
CATCCTCTGTGCCGAAAGATGTGGTCATGCCCTATGGCACCTACGAATACACAGATGGGG
CCTTTGACGCTGGGGAAATCGGATTGACAGTTAATCTGTGGTTTCGCACAGAGAGCGAGG
CAATTCCCGATGAAAAGGCGCAGGAATTATCCCAACGCATTGGCTACGGCGGCGTATATC
TCCCCTGCGACGAGGGATACATCTGGCTGAAACGCGGCTCGCCGTGGTGTCAGAGCCTTG
TGTACCAGGACGACCCGGCTATTAAGCGCCGTTATATCAACATCACCGCTGAATACCTGA
CATTCAGCTAGAAAGGAGGCCCACATGGGCAAATTTACTGTAATCCCGCAAAGCACATTC
GAGGAAATGCAGCTTGACGCGGGCGTGATTTTGAAGAAGTTCACCCCAGCGACACCGACG
GCTCCGGCAGATGAAGATATTGTATGCCCGACCACCGGCGGCATCAATATTTCCTGTGTT
CCTACTTACTCCGACTTGGGGGAGGATGTGGACAATTGCCCGGTCAACACCAAAGAATTG
AAGCATCTGGACGGTTGGGAGTGCAAAGTGTCGTTCACCTCCCTGGGTACATCCACGGCT
AGTATCAAGCTGGCCCTGGGCGCGGCTGACGTGACTGGAAATAAGATCGTGCCCCGGCGT
GACCTGAAGCAGACGGACTTTTCCGACCTCTGGTGGGTAGGAGACCGAGCGGACGGCGGC
ATGGTTGCCGTGTGCCTGAAAAATGCACTGTCTACCGGCGGCTTTACGCTCCAGACCACG
AAGAACGGCAAGGGGCAGGTCTCTGTGGAGCTGACCGGCCATGTGTCCATTGACGCGCAG
GACACTATGCCCATGGAGTTTTACAGCGCCGCGCCTGCCGGGGAGGAAAGTATCTGATGA
AACTGTCTGAACTGAGCACCGAGCGGGCAGCGGACGTGCTGTGCGAGGTTACGCCCTATA
TTGCCAATATCACCGGAGACAAGGCCCTCCTGGATGAGCTTGCAATCAAGTTTGACAGCA
AGGGGAAAAGCGTTGCGGAGCTTTACACCTTCTCGGCCCATAAATACGCTCAGCTTGTCC
CAATTCTGCTGAAAGACCACCGGGCGGACGTGTTCGGTGTATTGGCGGCGCTGAACGAAA
CTACAGCGGAGCAGATTGGAAAACAGAAGGTCATGGAGACCATCAAGCAGGTTGGTGAGC
TGTTCCGAGACAAGGAGTTGCTGGATTTTTTCAAATCGTTTGGGCGGGAGGAAAAGAGCG
AGTAATCCTCTGCCTGCTAGCCGTGCGGGGCATGGGGGTGCGGACCATCCTGGCGGCACT
CCCTGCCCTCATCAATCAGGCGGAAAAAGAACAAGCGTACCGGGTTTATGTAACAGACGC
CTTGAAAATCATCGGGGAAAACACGGCGAAATACGCTGGCGGTTCTTATATGAAGGTCAG
ATACCTGGATGTTGAGAACCCGAAACCGGAGGAAACCAGAACACCGGAAGAAGTAATTGC
ACACATGAAACAAAAAATCGCCTCTGTCTAAGAGTTGACAGGGAAGGGCTAAGTGGTGCC
GTGAAAGGAGGCGGCACTCATTAACCTATTTGATTTATTCGCAAAAATCAGCCTGGACAC
CGGGGACTATGAAAAGGGTCTTGAAGATGCAAGCGGTAAAACGTCGTCCTTTGCGGATAA
GCTGAAAAATGGCCTTGCAACAGCGGCAAAGGTTGGAGCGGCCGCTTTGACTGCTGCTGC
ATCTGGTGTTGCATTTCTTACAAAAAGTTCGCTTGAACAATACGCTGAATATGAGCAGCT
TGTGGGTGGCGTTGAGACGCTGTTTAAGCAGTCGGCTGATATTGTTCAGCAGTACGCCGA
TAACGCCTACAAAACGGCAGGCATGTCGGCAAATGAGTACATGGACACCGTGACTAGCTT
TTCCGCCTCACTCCTGCAAGGTTTAGGTGGTGATACCGCAAAGGCGGCGGAGGTGGCGAA
CCAGGCCATCACTGACATGTCCGACAACGCTAACAAGATGGGCACAAGCATGCAGATGAT
CCAGAACGCCTATCAAGGGTTTGCCAAGCAGAACTATACCATGTTGGATAACCTAAAGTT
AGGCTATGGTGGCACTCAGGAAGAGATGGCCCGGCTTATTAACGATTCTGGGGTTTTGGG
CGATGCGTTTGTCGCCACGGCCAACAATATCAATGAAGTGTCATTTGACAAAATCATTGA
GGCCATCCATGTTGTGCAGACCAACATGGGGGTTACGGGCACCACAGCGGCGGAGGCGGC
CAGCACCATTGAGGGCAGTGTTGCCTCGGCAAAATCGGCGTGGACAAACCTTATAACAGG
CATTGCGGACGAAAACGCCGATCTTGATACACTGATCGGGAATTTTGTGACAAGCGCTGA
GACAGTGGCGGGGAATGTTGTCCCTCGTATCACACAGATTTTGTCTGGTATGGGGACAGC
TATTGAGCAATTGGCTCCCATTCTTGCGGCAGAGGTACCAACGCTCATTGCTTCCGTCCT
CCCGTCCATCGTGAACGGCGGGGCGCAACTACTTGTTGGACTTGTGACAGGGCTCGTCAG
TGCTCTTCCGCAACTGGTGGCAGCAGTTCCGGGGATTATTGATACGATGATCACAAGCAT
ATCAGAGGCGCTTCCACAAATCCTAAATGTGGGAGTGCAGCTTCTTGATCAGTTGACCAC
CGGTATTGAGACGGGTCTGCCCGATATGGTGTCCCGCATTCCAGAAATCATCACACAATT
TCTGAATTACATCACAGAGCAGCTCCCAACGGTTCTTGACAAGGGTGCGGAACTGCTGAA
CAATCTCGTGAACGGCATCCTCGGGGCCATACCGGAAATGACTGCGGCCCTACCGGAAAT
CATCACCGCCTTTGTCCAGTTCATCACGGACAACCTCCCGACGATTATTGAATCGGGAAT
CAACATCCTTTTAAACCTAGTTTCCGGCATCATCGGCGCAATTCCGGATCTTGTCGCATC
CATCCCGCAAATCATCAGCGCAATAACGACGGGCATTGCCAGGGCGCTACCCAAAATCAT
CCAGTCCGGCGTTTCGCTGCTCCAGAAATTTATTGAAGGCATCCTTTCCAATATTCCCGC
GCTGGTGGCCGCTCTTCCCCAGATCATCAGCGCCATTGTGGAGGGCATCGGGGCGCTGAT
TGGCGGCATTGTTGACGTGGGCAAGAGCATTGTGGAGGGGATCTGGAAGGGCATCCAGGA
AATGGCTGGATGGATTTACGACAAGGTTACAGGGTTCTTTTCCGGCATTGTGGACGGTGT
GAAGGACTTCCTTGGAATCCACTCTCCCTCTACGGTGTTTGCCGACATGGGCAAAAACAT
GGCTCTTGGTCTTGGACAGGGCTGGGACAATGAATATGACCGTATCCGCCGGGATATCGA
GGGTGGTATGGACTTCGGCACCGCAAGCGTGGACTTTGCGTCGTCCGGGTTGGGTGTGGC
GTCCGCTGGTATGGTCAACGGAGTTTCAGCATCTGTGCAGGGAGCAGGGATGTCTGGAGG
GAGTATTACAGTTAATCTAATGATGCCTGACGGCACCAAATTCGCCTCCTATCTGCTTGG
CCCCCTGTCTAACTACGCAAAGGCAAACGGTACGCCAATTCTCCACCCAACGTAAGGCGG
TGAAAACACGTGAATCAACTTGTATTGGATACCACAGGCACACCAGTTACCTTGCCGGAA
AGCCAAAAGGGCGGCTATATCGCAGAGTTAAAACCGCTTTCCGTAGATGTGGAGATGGTC
ACCGGCAGGATTGTAAGAGAACTGCGCGGGAATGTATGGGTTTTGCGCTACCAATATGGA
TATTTCACGGATCAAATGAGGAACTCCGTGCTTTCCGCATGCGAAAAAGGGAGAGGACAG
GCCATTACATGTTTGTTCCTTCCCCCGCACTCTGAACAGATGATCACATCAAAATTCATG
GTAACAGAGCTGACCTATCCAAAATTTATGTGGAGCCGTCAAGTTATGGGTGAAATTGGT
GACGAAGATGGAGAGCCCATAGAAACCCTTGTTCCCGTCCCAATGTGGGGTGATTTCTCG
GTAGAACTAAGGGAGGTGAAACCCAGTGATTAGTTCGACCACAGCGTATCAGGCAGCGAT
TGTGGGCGACACCAGACGGATCTATTTACAAGCAGTCATAGATATTATTGACCCGGATAT
TACCTATGGCACAGTATCCAGCTCCGGCATGGCTAACGTATGCAAGTCGGAGCAAATTCA
CGACAAGGAGATGGAGATTGTTCCATACGCTACGCTTGAGGCTAACCGCTGGGCACTCAA
CGGGCAGTTCAAGCTGTTTCCACTCCATGGGGCCGATCATATCGGCTTCCTGGGGGATAC
CCTGTCCGGCGCGGATGGGGTGTTTTCCCCAGCTGTGTGGGTGGAGGAGCGGTTTTCCAA
CGCCTCCATCCTTCAGGCGTGCTCCATCTACTTCCCATCAGCGGATTGGGACGGAGTGCC
CGCCGACTTTACTGTGGAGGTCATGCAGGGCAGAACGGCCTACTACACCAAGACAGTGAC
CGGCAATACTGCGTCCAGCATTGCATTGGACGGATTCACCGTTAACAACCCGGACGCTAT
TCGGGTGACGGTGACCAAATGGTCGAAAGAAAACCGCCGTATACGGATACCTGAAATTAT
TCCGGGCCTGTATGAGAAGTGGACAGGAAATGAGATTGCCGTGTTTTCTCTTAAGCACCA
GGGGGACGTATCCTGTATGACACTACCGTATGGCACATGTACCATCAAAATGGACAACTT
GAGCCGCCGCTTTGAGCCGCGAAGCAAAAATGGCGTATTCCAATCCATCGAAGAGCGCCA
GGGCATCCCGGTCTCTATAGGAGTACGGCTTTCGGACGACACGGTAGAGTACAAGCCAGC
CGGCGTGTTTTATCAGTACTCCGGCGGCTGGAAAACCGGAGACAACGGCCTGACCATGCA
GTGGGATCTGGTCGATATTGTTGGCCTTTTGGCTGATCGTGAGTTTATCCCGCCGTCCAT
CCTGCCTACCACCCTGTCTGGCTGGATTTCCGCCCTAGTGGCCCAGATGGGAGAAAATTT
CGCGGGCATGTACGCGGTAGACCCAAACTACGCAAGCGCGGAGGCAAGCGTCCGCGTGGC
TGACGATGTGGTTGGTATGACATGCGGGGATATATTGAGATATGTCTGCATGGCGACGGG
TACGTGGCCCAGGGCGGACGCAGAGACCGGATACCTGACCGCCGAACCCATGTGGAACCA
GGGGAGTAAAATCACCCTGGACAACTTAATTGATTATCCGACCATGAAAGCCAACGCCGA
TATTGCCGCCTTGTTTTTTACGCTGAACGATGGGGACGACACCCAGTATGTGGTATCCGG
GAACTCCACTGCCTCCAACGAGACAAAATCCATCCAAAATCCGTTTATTAAGACGCAATC
CCAGGCGCTGACTGCTGCGCGGGCAATCCTGTCCACCTACGGTGGGAACAAACTAGAGAT
TGTAGGCCGTGGAGACCCGGCCTCTGAAATTGGGGATGTGGATACGGTCTGGTTGAATGA
GAGCACCGCAACCACGGGCCGCAGAATACAGCAGGACTTATCTCTCCAGGATGGAGTCCT
CCGCAATTGCTCCAGTGTGCTGCTCCAGGCTGATGGAATCTTCCTTTATGATGGCATGGA
GGTGATCACCTCCAGCGGCGTGTGGACAGCACCAGCCGGGGCCACACAGCTACGGATTAT
CCTGGTAGGCAAGGGGGAGGGCGGAGGCCATGGAGAGCCTGGCACCATGGGCAGGCAGGA
ATCGGAAGACGGATATGGAGATAGTGAGCGTGGTGAATACGGCGCAGATGGTTCGGACGG
CGTGGGTGGAAAGGTGTGGACAGCTACCATCGACATCAATCCACAACAGTCATTTGAGGT
GTCTTTTGATGGTTTTAATACCATTTTTGGCCCTTACTCTAGCGCAAACGGTAATACATA
CCCACAGGGTTACTCTGATGTAGCCAGCGGCGAATCATACGCCCGCACCGGCGTAGCGTC
ACCTAAGCCAGGCAGCGGAGATGGCGGAGCCGGAGGACAGGGTGGAGCTCCAGGCTATGG
CGTGTATAAGCATTACACGTGGGAGGGCGGCGGCGCTACTACGTTTAAGGTGTATGCCGA
GCCAGAGCCGGGGAAACCCGGAGTGGCAGGGGCGCAGGGCTGTGCCGTTATCTATTGGGA
CAAGGAGGGGTGAGTATGTCCGAAACATGGACGCCGCTGGTTATTTCGGCCAGTTTTGCA
CCCAACCCCGTATCAGTCGGGCTGCCCACCGTCCTTTCTGTCGTCGTCATCGACGCCCAG
GGCGGAGAGCGGGAGGATCTCTGGTACAGCGGCGAACTCCAGGCGGGGGAGGTGTAGTGC
GTGGCGATTACCCAGGTGCGGGCGCAGTTCAATGGTCAGTGGTACATGCTGACCTACAAC
GAAGACGCCAGAGCCTATCAGACGGCTATCACGCCGGATACATTCTCCGGCGGTCAGCCG
GATGGGTATTACGACGTAACGGTAGAGGCTATCAACGACAGCGGCGTGGTGGTGACTACA
GACGGGGACAATCTGCCGGGCCTTCGGTTGGTGGTGCGGGAGACCATCCCGCCCATCCTG
ACCCTGGTATCCCCGGAGGCGGGCTATGTGACCACTAACACGCCTGCGGTGACGTGGACC
GCCCAGGACAACGATGGCGGCTCCGGTATCGACCCGGACAGCGCCATAGTGAAGCTGGAC
GGGAAGGCAGTTCCGGCGGAGCAGGTGTCCGTCACGGCGGGCGCAGGCGGGACGCATACC
ATCACCTATACGCCAGGGACTGCTCTGGCGGAGGGGCCGCACACCGTCCAGGCGGGCATC
AGCGACAACGATGGGAACGCAGCTACGATGGAGGCAAACTACATTGTAGATACCGTACCG
CCTGTGCTGTCCGCGTTGCTGTCCTTCGAGGAGGTGGTAACGGATGCCTATACGGTTACC
ATTACGGGGCAAACCAACGATGCCACCGCTCCTCCAGTGACCATGACAGTGATGGACAAC
GGGGCGGTGGCGGGACACCCGGCCGTTGGGCCGGATGGACGATTTTCCATCCTCCTGAAT
CTGGAGGTTGGGGAGAACAACGTCACGGTCGTTGCCAAGGACGGGGCGGGGCTGACTACC
ACGGCCAGCTATTACATCATCCGCATGGTTACCGACCGAACACAGGATGATGTGGACGCC
CTGAACGACCGTGGGACATACAACGCCTCTGATCTCAACCGGGTCAATACGGCCATGGAT
TATCTGAACGGATGGCTTTCGGATGCGGGATACGTCACTGGATATGCCGGCCAGGGTATT
GCCTGGGCTATAGATGACATCCCGCTACAGGCACAGATGGCGGACTACCTGTCCAACGTT
GGGGCGATCGGTGGCACGTTCTCCCTTGCCAACGCCCCAGCAATCCCGGTCTCGATGGAG
CTTCTGACCCATGAAGGGGCCAATCACATTGAGCGGGTTTTGGTGCTGACGGACCAGATC
CGCGCTCGTTTGAAGCGGTCGACATTTGTGAGCGGCGAAATATTTTGTGGTGAGGTGTAA
CAATGCAAGATGGAATTATTGCTGGAAACGGAAGCAGCCGGTATTTGAAAACGGTGGCCG
CAGCGCTTTCCCTGTATCCTACCTATGAGGATTTTATCACGGCGCTGATCGCCGGGACAT
TTCCCATTGACCTGAACGGGATCAATGAGGCAGGGTGGTCGCGGCAGGGGACACCCCTGA
ACAAAGGAACCCTGTTAAGCGACACCACAGAAACCAAGATATGGGGTTCAGCCGGGAACC
ATACAGTTGACCAGGCGCTCGGTCAGATACTTGGCTCAATCGGATATAGTCTGATAAAGG
AATATACATCACCAGGGAGCTACACCCATACGTTTGACCGCAAATATACAGATGTTTTTG
TGGTTGTGGTTGGTGGCGGCGGAGGCGGTGGCGTTGGTGAAATGGGTAAAACCGGCCAGC
AAAGCGGCAGAGGCAATGGCGGAGGAGGAGGAGGAGGAGGAGAGGTGATTGTTGCTCACT
TTTTGGATACAGATAAAATCAAAAATAAGAGTATTATTATTGGCGCAGGAGGGACCGGAG
GGATGGCAGTGAGCCCAAACGGTGGAAACGAAATCGTTTCTGGAAACAAGGGGCTCAATG
GAGGCAGTACCACCGCTTTCGGGCTTGTAGCGCTGGGCGGAGAAGGTGCATCAAATGAAC
AACCTGGCCGTCCTGGCGGCAATTTGGACAGCAATAGAACTGATACCCCAGGTCGTGGAG
GGGTGAGCACACAACGGGGGAATGATGGCATCCTTGTAGATATCATTGGGATACATATGG
CCGGCGGTGGTGGCGGTGGTGCCGATGGAAACGCTACCCCCAACAAGGAAAGAGGAGCAA
GCGGAGGGGCTACCGGTGGAGGCGATGGAGGAGACGGGGCCAGCCAGTCTGCAAATGGAA
CTGATGGTGGAAATGGCAGCAAAGGCGGCGGCGGAGGCGGTGCTGGCGGCGGATGCAATT
ACACTTCTAACCAAAAGAGATCTGGAACTGGCGGACAAGGTGGGAATGGATATGTGGCGA
TTTACGGTAAGGGGTGATTTTTAATGAAAACAGTCTATTTAAGTGAGGATAACACTGTCC
GCGAAATCATCCCGGAATATGCACTCCCGCCGGAGAAGTGGTATAGCGAGGCATTTGCAC
GGCACTGTGTAGAGGTACAGGACGATGTAGAGCAGGGGTGGCGCTACAACCCCGAAACAG
GCCAGGCCGCCCCGGACACAAGACAGCCGGGGCCTGAATCGCCCTCGGCAGAGGACATCA
CTCTGGACATGCTGGCCGAGCACGAGGCGCGGCTGTGTATGCTGGAGCTGACCACCACCG
CCACCATCTAAGAAAGGAGACACTATGACAACCGTATACAATCTCTGCAAGATGCTCATT
GACCGGGGCCGCACCGACGGCCTCCAGGACAAGATGGACGTTTACCTGGCTTCCGACCGG
CTCACCCCGGAGGAGTACCAAGAGCTGGCCGGGCTGCTTGCCCCGGAAGTGAGACAGTAA
TCAACGGCGAAACCGCCGGATAAAGGAAAGGAAGCTTATTATGAAAAACATCAACTGGAA
CGAGCTCACCCCCGCCTGCTACGCGATCGCCAACGCTAACGATGTAGATCTGGGCGTAGG
CGGCAGCATGGTGCAGAACAACATTCGACACAGTAAGGCGGTGGACATCGGCGCGGAAAA
TCTGCCTGTAGCTTTCCGGCCTGACTGGGATGCCCTAGGAGCTAATGTAGATCTGGCCGC
AGAGAACGACGAATTTAACGCCTGGATCAGAAAGCGCCAGAATAACGTCAAGTCCCTGGC
CGCCCTGTGGAACGCAAATGACTATCAGGGCATGGTTGAGCTGATGGAGAACGCCGCCGA
CCCCGGCCCCATCAACGGCGAGAAGCCCAGCGACCATGAGTAAGCTCATTACATACATCC
CGCTCTCGTCCGTGGAGCGGATTGAGCTGAGAGTCACCAACTGCCGCAAGACGCTCTCTC
AGGTCAAGGCTGAAACAAAGGCCCATTACGTGCTCAATGGCGGCATGTGGAACCCAGACG
GCTCGGCCTGCCCGCTGCTCAAGGTGGGCGGGGTAATGCGCTCCGGCACGCCCTGGAGGG
CGATGGGCTACGCCTGGGATAAGGGCCCCGACATCCACATGACCTCCGAGTACGAGGGAG
CGGATAACTTTATCGCGGTGACCGCCCTCGTTACCTCCGGTAAGCCGGTGGATAAGCCCT
CCTACGGATCAGCCCAGGGAGACAAGAGGGGGCGGAGCGCTATCGGCCTGCGCGGTGGCA
GTCTGGCCCTCTACTGCTCATCGGATGGCACCGACGCAGCAACGCCGGAGGCGCTGCGGG
ACGAGCTGGCCGGGCTGGGCTGGGCCTCCGCCGTTATGCTGGATGGGGGTGGCTCCAGCC
AGTGTGACTTTGGCGGAGAGCGCATCACCGCCAGCCGCAAGGTGCATAACTGGATTTGCG
TGTATCTCAAGCAGGCGGAGCAGACACCGCCGGAAGAGGAGGACAAGCCTATGAGCAAGC
ACACTGTATGCCTTGACCCCGGACACGGGCCGGGCAACGTCAACGGTTCCCCGGACGGCA
CCTACAAAGAGTGGGAGTTTACGTGGGACATGGCCCAGCGTATCAAACCGCTGCTGGAGG
CCCAGGGGGTGGGCGTGGTGCTCACCAAGACAACGGACAACTACCCCAGCCTGACGGAGC
GGGCCAACATCAGCAATAAGGCGCAGCCGGATTGCTTTGTGAGCATCCACACCAACGCGG
CCGGGGAGGGAGGCTGGTCAAGCGCGTCCGGGCTGGAGATCTACACCAGCGCCGGGCCCA
TGACGGCCCAGCGCAATGTGCTGGCCTCCAAGCTGGTCAACGCCTTCCACGCCGCCGGGG
TGTCCCTGCGGAGTAAACCTATCAAGCACACGCTGTATACTGTGCTTGCCAAGACCGACG
CCCCCGCCGCGCTCATTGAGTATGGCTTCCATACCAACAAGATGGACACGGAGTATCTCA
AGGATAGCAAGTACCGGGACAAGCTGGCCGAGGCCACCGCAAAGGGTATCTGTGAGTTCC
TGGGCGTAGCGTGGCAAGGCGAAACGGGAGAGGACAATGCGGAGGACACCCCGGACATTT
GGGCCGCTGATGCGTGGCAGAAGGCCAAGGACAAGGGCGTGCTGGATGGCACCCGGCCCC
GCGATAATATGACCCGGCAGGAGCTGGCCGTCGTGCTGGACAGGCTTAATCTGATTTGAT
GGAGGTACATATCATGGACATTTCTTCTTTGGGCATCACCGGAGTGGCGGTTATCACTGT
GATCTGCTTCCTGGTCGGGCAGTTGGTCAAGGCCACCGGCCTGGACAACAAGTGGATTCC
CATCATCTGCGGTGCGTTTGGCGCGGCGCTTGGCATCCTCGGCATGTTTATCATGCCAGA
GTTTCCAGCCTCGGACTATTTGACCGCCGCCGCCGTTGGCATCGTCTCCGGCCTTGCGGC
CACTGGTATCAATCAGGTCTATAAGCAGTTGACTAAGGAGGGCTGATGCCCATGGAGTGG
GTAGGCCCACTGATTTCCGGGGCTGCCGTGGTTCTGGTGGCGATCATCGAGGCTGCGGCG
GCCCGAGAGCGGAAGCGCATCAAATCTGACAACCAGAAGAGCGATGCCCTTATGAATGGG
GTACAGGCTCTGCTAAGACGTGAAATCATTGCCGAGTACAACCATTATACTGAGCAAGGA
CATATCCCGATCTATGGTATAGAAAACGTGCTGGATATGTATAACGCATATAAGGCATTG
GGCGGAAATGGCATGGCGACGAAGCTGGTAGAGGCCTTGAAGCAACTGCCCACAGAACCG
CCGGAGGGCGAAAGGACGTGACTGAATGAGCGCAAGGGCGAAGTTACCGGATCCGCTGGA
TAAGCTCTTGCGCTCTGAGCTGGAAACGGCCATCAAAGAGGCCTCGTTGTATCGAGACGA
TGAGTTGATAGCCCGCCGGTACATTATCGAAAAATGGACGCAGATGGATATTGCGGCAGA
GCTTGGATGGCGTAGGGCAACGGTAGGCGACCACATCAAGAACATCTTGCCCCGCGTGTC
CGACGTTGCAACCAAGCTATACACAATCCGTACATAAGACGTACATAACCCCGACTGGAA
CCGAACCCAGCCGGGGTTATTTTATGCGACAATATAGACATGGAGGACGTGAGGATACAG
GGTTGGTACACGTCGCCGCCCTCCTCACGGACTCCTTATTTTATGGACAAGGACGTGTTG
GATATGACTCTAATCGAGAGGATGGTAGCCGCTGGCATGTCCCGCGATTGTGCCGCCGAA
ACAGCGATGTGGTACATGGCACAGGGAGATGACGATGGACTGGAGGACTATGTGATCGCG
CTGGAGACAAGCCATGTGGAGAAACCATAACGAGAACCCGGACGGGCGCAACGTGGGAGA
TTGTACTGTGCGGGCCATCTCCACGGCCCTGGGGCAGGATTGGGAGACGACCTATGCCGG
GCTGGCCCTGCAAGGCTACCTGATGGGTGATATGCCGTCAGCCAACCACGTGTGGGGGGC
CTACCTGCGCAGCCGCGGATTTGACCGGGACATGATACCCAACTCCTGCCCAGACTGCTA
CACGGTGGCCGACTTTTCCGCAGAGCACCCCCATGGGACCTATATCTTGGCCCTGTCCGG
CCATGTGGTGTGCGTGCAAAACGGAGACTGGATTGACACCTGGGACTCCGGCGGGGAGAT
ACCACTCTACTACTGGCACAAGGAGGGATAAGCGATGCCATATCAATATGTGCCCGGCTA
TCAGCCGTACCCTTACCAGCCGCCCATGCCGGATCAGCTTGCGCAGCTCCGTGGGGCGCA
GTATCAGCCCATGCCGCAGCAGATGCCGCAGGCACAGCCACAGCAGGCGCAGGCCGGCGG
ACAGAGCATGGTGTGGGTGAGCGGTGAGGCGGAGGCGATGGCTTATCTGGTGGCCCCCAA
CAGCGCCGTGGCGCTTTGGGACAGCAACTCGCCCACCATCTATCTCAAGCAGGCGGATGC
CTCGGGCAAACCGTCCATCAAGGTATATGACCTCGTAGAGCGCACCAGCGGAGCCAGAAC
AGCGCAAGCCCCCCAGGGTGTGGAGTTTGCCACAAAGGCCGATTTGGAGGCTCTTGCAGC
CCGTGTGGATGCGCTGGCGGCCCCGAAAACAACTGCGAAGAAAAACGCGAAGGAGGATGC
GGAATGAATCCCTTTTTCGGAGTCATGGGCGGCGGTGGCCGTCCCAACATGATGCAGCAG
TTTCAACAGTTTATGCAGCAAATGAAGGGCAAAGACCCCAATGCTATCATCAATGAAATG
GTCTCAAGCGGAAAAATCTCGCAGGAACAATTAAACCACGTCCAACAGCAGGCCCAGCAG
ATGTCTGGCATGTTTGACGGGATGCGGGGAATGTTCGGCAAGTGATCAAAATCCCGGCCG
GGTTTTGAAAATAAAAATAAAGGAGAATTTACATGAGTCTTTCTTCTGACGGCGGCACCG
TTATGACGATGCCGGTTCAGCCTGCCTATCAGGGCGGCAACGGCGGTTTTGGATGGGGCG
GGGACTGGTCCAGTTGGATCATCCTGTTCCTCATCTTCGGCCTGTTTGGCGGTTGGGGCG
GCTATGGCGGCTTCGGCGGTGGAAACGGCGTGAACGGCCCCGGCTTCCAGGGGTACGCTA
CCCGCGCTGATATCAACGAGGGCTTTGCCCTGAACGGCCTCCAGAACGGCCAGGCCTCCA
TCCGGGACGCCGTGACCAGCGGATTCCACGGTGTGGATACCGCTGTGTGTAACCTTGGCT
ATCAGACTCAGGCGGGCTTCAATGCCCTGGGCGCTCAGTTGGCTTCCTGCTGCTGCGACA
CCCGGGAAGCGATTCAGGGTGCGCGGTACGACCTCGCCACTACCGCCTGCGCTACGCAGA
ACACCATCCAGAACACCACTCGGGACATCATCGACAACGCCAACGCCAACAGCCGGGCGA
TTTTGGATTTCCTGACCCAGGACAAGATCGCTACTTTGACTGCTGAGAACCAGAGCCTGA
AGTTCCAGGCTTCTCAGGCGGCCCAGAATGCTTTTATTACCGCGAAACAGGAAGCCCAGA
CCGCCGAGCTGATCCGCCGCATTAACCCCATGCCCATCCCGGCCTATCAGGTTCCCAATC
CTTTTGCCGGTTGTGGGTGTAATCCCTGCGGGTGCTAAAACCCAATACATCAACTTCCAA
GGATTCCTTGGATGTTCGGCCCCGTGCCGATATTGAGACAAATGCGGCGGGGCAATCGTC
CCGCCGCTATTTTTTCAGAAAGGATTGAGATTATGGCTGAATTTACTAGCGTATTTGTTC
AGCAGGTGGCCGCCGGGCAGAATGTGGCTTTTACTGAGACGCCTGTCAGTGGCTCTAACT
GCATTGTCCACCGGGATGGCGCTGGGATTGTCACCCTCCGGGGGCAGACCAACCAGTGCC
GCGCCCGCTACAAGGTCGTGTTTGGCGGAAATATTGCGATTCCCACCGGCGGGGCAGTTG
GCCCGATTTCCCTGGCGATCGCCGTTGAAGGGGAGCCACTGGGCAGCGCTACCGCCACGG
TGACCCCCGCCGCAGTAGGCGATTTCTTTAATGTATTCGCTGCGGTATTTGTTGAGGTTC
CGCGCGGCTGCTGCGTGACGGTGGCAGTACGCAACATCAGCACAGAAACGATTGAGGTCA
GCAACGCGAACCTCATTGTTGAGCGCGTAGCCTGAAAGGAGAGGATACTATGAAAGCACT
ATACGAGCTGAAAGAAAAATTCGAGATGGAGCTGGAAGAGCTGGCCCGGAAGGGTGAACT
GGGTGCGGGCGACCTGGAGCTGGCCCACAAGCTCACTGACACCATTAAGAATATCGACAA
AATCTGTGCACGGGAGGATGACGACGGCTATAGCCGGGCCGGCGATTGGGAGGCCGATAT
GCGCGGTACTTATGGCCGCGGCTCCAGCTACCGTGGACGCAAGCGGGACTCTATGGGACG
GTATAGCCGGGATGGCCGCATGGACGGTTATAGCCACCACAACGCCAGAGAGTCTATGAT
GGAGCTGGCCCGCGAAATGATGGAGAACACATCCAGCGAGAGAGAGCGCGAAGCCATCCG
CCGGTTTATGACTGAACTGGAACGGGATTGATAGGGGGTGACCCCTTTGCTTGACCGCAA
GGAGATAGATATTGAGATTGCCCGACTGGAATATGGGGAGAGCAGTTACCCGGCCTACGC
TAAGCTTGCTAACCTGTATACCATTCGGGATCGGATGGACAGGGAGGTGCATCCAGCACC
ATACGAGGTATCCTACTCCGCTGCTCCGGCAGCCCTCGAGGAGTCCTCGGTAGTTGGGGA
ATATGGAGACAGTGATTTCCTGCGGGCTGTCTCCGGTGTTGACCAGCACGACGCCTGGGC
CATCATGGATGACCTGATGGACACGTTGCACACCGTCAATCCTCGCGTGTACGAGGGTGT
AATGCGCAAAATACGGGCACTATAAATCTAGGCCCCCAAAAGAAGGGGGCCTAGACTTTT
TTGCCAACTCGAAAAGACCTCAAAGGCGGCTCTTTGATTATATACATTAAAATTCAGTTC
AACGATATTTAAATGGTCGGAAAATTTCCACCACCATTTCCACCGCCTTATGTTCCGTAA
TATGCTGTTTTTTGCTTTTATGATTATATGTTAGAGAAAAATAAAAATCCATGAAACCCT
TGCGATATCAAGGATTCCATGGATTTCTTCTTTCGCCCTACAACCGGGCGTTTTGGTGGA
GACGACAGAACTCGAATCAGTTTGTTTTTTAATCCTCTCGCCTTAGAGCCGCAATGTATA
TAGTTTAGCCAGTTTTTCGACTTCCACCACTAGTCCCACCAGTGCCATCTAAGAGCGCAA
TCCCGCTATGCAACACTGTTGCATCTGTATGTGTATAAATATTAGCCGTTGTTTGGATGT
CCGAATGCCCCATAAGTTCCTTTGCTACATTAAGCGGAACACCTGCACGTTGTAGATCTG
TGCAAAAGGTATGCCTCAGGCAGTATGGGGTCAAATCCTTTGATACAGGGCCTAGCGTCC
CCAGCTCCTTGCGGAAGCTTTTCCATGCCCTGCGCATGGCGCTCTCAGTTTGGATAACCC
CATTTTGGTTCGGAAAAACCAGGGCGAACGGTTCGCCTTTTGCCTCCTTAAGCCGCCAGC
CGAGATCACTATGGATGGGGATGTCCCGTATACCTGAACTTGTTTTCGGGCCTTTTACAT
CTCTGGAGCCGCTCTCTTTCGCTGTGTGGACGTGTATCTCGTTATGCTCGAAATCTACAT
CTGACCAAGTAAGGGCTGCCGTTTCTCCTGGTCTCATACCAGTATATAGTAATGTGAGCA
CCCATAATCCGGCCCGATGGTGCTCAGCAACAGCCAAAATGGCCTTGCGCTCGTCCTCAG
TGATAGAGCGTCTTTTCCCCTCGTGATAGGTGGGCAGCTCCAGTAGCTCGGCGGGATCGT
ATGGGATAAGGCGGGATTGCCTGGCCCTGCGGAACATCTCCTGCAACACCATGCGCAGTT
TTTTTACATGGGATGCAGAGCGCCCGGCCTGCCCGTTAAGGATGCGCTGGAGGTGCACGT
CTTTAACATCCTTCAATTTCAAGTGACCAATAGCGGGCTTGATATAGTTATCGTACTTTT
CATCGTACATTTTCAACGATTTAGCTGTGAGCCCTTTTGGCTCCTTGTAGAGCTCCAGCC
ATTGCTTATACCAGGCGTTGACGGTCATGGAGCCGCCTACGGTTTCCTCACCGCGCTTTG
CGGCGGCCAGCTTGTCCGCTAGCTTTTTCAGTGCCTCCAGCTCCGTTTTCCCGGTAGCTT
CATACTTTTTCCCATTGTAGCGAGCCGTGTTTCTGATGTAATCCATTTACTTTACCCCCC
ATTCTGGTAAAATAGAGGGGTGATATGGCGGCCAAACCTTATCACCCCTATGTGAGCCGT
CCCTGGTGTTCCAGCACCGGGGGCGGTGTTTTTATTGCGCCTTTTTCAGTTTCTCCATTT
CACGATTCAGCTTCTTCACCATAGCCTCCAGGGCGGTGATCCGAGTGTCCATGACCTCCA
TATCGTCCAAGCGCTCCAGTTTCTCCAGGATGGCGCTCTGGCCCTCTGCGAGCAAATTAA
ACCGCTTTTCAAATTTGGTTTCCATCATCATTACGGTGTTTTTGGTGATGCGCTGTTCAG
CGTCCGCGATAATGGATTGGATTGCCTGCAAATCTTTTTCGTCCAGCATGCATAAACCTC
CTCGGGATTTAGTTATCAATGCTTTAATGCAGAGCAAATAGCTCCTGCTATCAGCGCTGC
TGCAATCAAAAGGCCACATACTGCTGCGCCTATATTTGAAGGGATGCAACCAAAACCACC
CAGTAAAAAGACAATAGTTAAAACGATATACCATGCACGCTTGTAAAAAGGTTTATATGG
CTTTTGTATGGGGGCGTGCTCAGAAACCGAAGAGCGGGCGCTTTTCCTCTTGTGCTTTCC
ACCTATGCGGGAGGTGTAGGACATACCTGTACCAGGCGCAGAAACTCTCGTCGTTACTCC
GGTTTTTGTGTTAATAGACACGCCACCAAACTTATTCCCAACACTGATTCCTGTGCTTTT
CTTCCCCAGATTGAGCTTTACTCCTGGGGCTATTTTTATGCTCTTCCGAAAGCGGAATCC
CATAAAATCACCTTACTTTACACATTTCTCGCAAGGAGCGAGGCCCATATCGACGGCCGT
CTGCATCGGCACTTCAAAATAGGTTCCGCCATTGCAGGTGCTATCATAGTGGTATTTCTC
GCCTGTCCGTGTAATATAAACCGGCTTTTCGGCGGTTGGGGTATTGAGGATCACGGTAGA
CGTAGCACCATCCCATCCGACCTCTAGCCCAAGTGCATCAGATACGGCGCGAACAGGGAG
ATATGTAGTCCCATCAATGGCAAACGGCTCTACAGCTTGCCCATTAGAGTCTACAAGAGT
TACTTGCTTACCATCTAATGTAACTTTGATATCGTTGTAATCAAGGGCTACTGTTTTCTG
TCCAACCGTAGCCGCCGCAGACCCAACTAACCCTACAACAGCAGCCGTAACGATGCAACC
GGACACAAAACTTTTGATATTTCCCTTCATAATATATTCCTCCTTCTATTACCGCCCTCC
AGCGGTTGGGTTACTAAAAATACAATTCTGCTGCTAGATTGCCATTCTGTGGCAATGATC
GGTTGATGTAGCATATCATAAGCATAGTCCAATAATCTGTTCTTTTCTAAGGGAGCAATC
TATTAGTGTATAGAAAAAAGCTACCACAATTTGGTGATAACACATATTGCTTGAATAGAA
CAAATGTTCTATAATGATAAGCAAGGAAAAGAAAATTCCCAGCGTCGACAAAATTTTACA
TAATACGAACTTTGCATACGGTATAGTACAAGCAGGCACTACAAAGTGAGAAAGTCACAA
AATGGGAGGAGAGAGCAAGATGACACCGAACGAAAAAAGGCTTCCGAACTTCGAAAAACT
TACTAAAGCACTAAATGAGAGAAAATCCCCTTATCGTTCTTTGCGTACTTTGGTGTTAAT
TTGCGAACCAGCGGTCAATAGCGTCCATAATTGCGAGCAAGAATCGAAGATCTGCGTCAG
TTAGATCCCTTCCCTCTGGAACAATCCCAGCAGAAACAAAGGCCGATACAACTTCATCAA
CAGTCAATTCCCCTTCTTCATCTTCGGATGGAGTAGGGGGATTTTCTTTTTTGTCAAGAT
CATCAAGGGTATATCCCATTGCATAAACAAGGCTTTTCATCGTTTCAAGTGAGGGGGTTT
TTGTAATACCTGATGTTATTTTCGCAAGTGTTCCTTTTGGGACTCCTGATTTTTCGCTTA
ACTCATCAAGGCTCATCCCTGATGACTTTCTCATTTCATTAAAAACGTCAAGCCACATTT
TCCTTACCTCCTGAAAAGACTATATCACAACTGTTAGAAAAGTGCAAGAAAAAGATTTCC
GAGTTCGGAAACAGAAATTATAAAAATAGCTTGACAGATTCCGTATACGGGAATATAATA
AAGGCAGAATTTCCGCAGACGGGACTGGAGGTGAGACTATGGCTGCGGTTTATCCTAATT
TGGCCGGAGAAATCGCCAAACGTGGTATTAAAAAGTGTGTCCTAGCAAAAGAGGCTGGAA
TTAGCGACCGGGTTCTTCGCAACAAGATGGCTGGGAAGGGTTCTTTTTCAATCCAAGAAG
CCATTGAAATCAAGAACAAATTTTTCCCCGATTACACGGTAGATGATCTTTTCCGCCGAA
TCGACGATCGGGGGGCATAACAAAAACCGACGGGAGCGTCATTCCCGTCGGCCTCTGCCC
AAATTTGTTTACCCTATGTACCTTGCAGGCTTTCACCGCTTGTAATGACGCCACAAGCTT
CTTGAGGCACCAAGCCACTTTTGCGGTTTTGGTTCCGCCAATGCCTTATCGCTGACAAGC
CACAAGGAGTACTTGATACGGTGGGGTATGATTACCGGCATACCACCATGGGTTTTACCT
CTTCTCTGAGTGCTCCGCCGTATCAGTTGCTACATTTTACGCCAGTTTACGTGCTTTGGC
AACCACTATATGCGACCTTGCAGTAAGGGAGCAGGCATAGTCAAAAGTTGGGTCAAGTCG
ACCAACTCCTTTCTGTGCCTTCCGGCATCGGAAATATTATACCGCAGTTGGCAGAAAAAT
GCAATATTAAGGCTCACCCATAGGGAGGTGAACGTGAGCAACTAAATAAAAATGCCCCGC
CGGGTGTCGGAAGCACCCAGCGAGGCGGCAAACCTAATTGAAGCGACCAATCAGGCTTGC
AGGAAGATTGTACCACATCCTCCTTCAAGCCGCAATAAGAAGGAGGAAAAAAGAATGTCC
GATTTGACCGTAAGAGAACTAAAGCGTGATGCGGCCCGCGTCAAGCACGAAGTGGACGAG
CTGGATCGGGTGGCTCACGGAATGACCTTTGATGAACTGCTCCGGTTGCTGGCCGGGCAG
AAGCCAGATAGCACCAATGGAGAAAAAGAAGCCCGCCCCTGACGGGGCACGAAAGGAGGT
GAGCGGGGTGAAGATCATCATCGAAGCTGATTCGAAAGAAATTGCTGACCTCGTACTTAC
ACTACAAAGCCAGCGGAATCAAGATGAAATTGCTAAGAACTATACGATAGATATCTTTGG
AAACAAATACCTCGATTACGAAAGTGGGGGCCGGGGATGTTCCAATGGATAGCTTTAGCT
TTTGCGGCGCTTGAAGCAGGGTACATATTTATTTGTTGGTTCTTTGATGAGGAAATAAAT
GCGACAACGGTTTCTGTGCTTTCCGCAATAACGATTTTTTGGATAGCAATGCATTTCCTT
GTTTAATAAATTTAAGAGCACAACAAAAAGCGCCCCGGCCAGTGCACCACCACCGACCAG
GGCATGACACCACGTATCGTAGCTACGAGGTATCGGAGACAGTATATCACATCCTCCGGC
CTCTGGCAAGATTGGAGGATTTTTTATGACCAAAGATGGACAGCTCAACGAGAGCAGCAC
GAAGCGGGAGATTGAGAACCGCTTCGCCAATGCACGCCGCGTCATGGACGACCTATGCCG
GGCCTATTATGGGATGACTTGGGACGAGCATGAGCGGTTACATGGGAAGGAAGAGAACGC
AAATGAACGCACAGAGCGCAATCAGCCGTGCGATTGCTGAGAAACGGCGGCTAATGTTTG
AACGCCACGGTGGAATCATGTCCTCCACAGATGTGGCGCGGGAGGTAGGCTACTGCCCGC
GGGCATCCAGCGGCGACCGCTGGGCGGCGGAGCATGATATACCCGCAATCCGCATGGGGC
CTCGCAAGCGGGGCTATGAGACAGATTTGGTGGCAAAGGCCATCGTGCAGGGGAGGGGAC
TGGTATGAGCGAGACCCAAAATGAGCGCGACAGGCGCGCAAAGGCGTACAGCTACCGGGC
CTACCGCCGCCGGGTACAGCAGGCGCAGGCGGTGGCCCAGCGGGTACAACTGGCGGTGGT
TGCCGGAGCGGCGCTGGTGCTGGCTATTCTGGTGGCAGCGAGCCTATGAAAAAGCAACTG
ATCGTGACTACCGTATACCTGTTCTTTTTGTTGGCGCTGGTTGCACTGATCGAAATTGTC
TGGAACCAGGAACCGGAGCAGCCAGCCATTGAGACCCCGGCGGCAACCACCACCCCGTCC
CCCACGCCCACCGGCCCGCTCACCATCCAGATCACCGGACTGGAGGGCGCGGAGAGCATC
GACGATGTGTGGGCGACGATTACCATCCCGAAAGAATAACTACGCCCCGGCTAGTGGCGA
CACACCAGCCGAGAATGTCTATCAGCAAAGATATTACAGTCATGGCCGAAATTTGGCTTG
TGTATAAAGAAGAATTAACAGCCATTTTCATGGCAACGGTGTTTGGATCGTCAGAATCTT
TTATTCCGTTCATAATTGCACTTGCCAATTCATCTGCTTTCGCTTTTGAGTAATCGTCCA
AAAAATCGCAACACAACTTTAATAAATCCACTCTAGTCACTTTATTCACCTCCTCCCTAC
CGCCTACATTTTACCATGGAAACGAGTGGAGAACAACAAAAAGCGCCGCTCC
>Circular_Seq3
TTTCATTATTCTAATTGTATTCAATCAGGATATTAATTAGAACTATGCAAATGTCAGAAA
GTCCTTTAAATACAGTACTTTAGAGGATATTTAATTAGGAAACGATTTTTTTGTTTGTGA
CTAACGTGTGTCCAACGAACTAATAGGATTTATAAAACGAAATGATACAATATGTTATAA
GAAGCATGATTCCCGGGGGTACTATCCCCGGGAATTTTTATTTATGAATTTCTGAAATTC
TGGTAAATACACCTTTTGGTACAAACTCAAACACGAATCCCTCGTCGTTCGGATATGGGA
TTCTGACAAAATACCATTTCAATCCCGAACTGTCAGTTTCTGTGTACTTCATTACCTCTA
CAACTGCACCTTTTTTCAGCTTTGGAAACAGTTTAGATGGGCTATTTTTGTTTGATTTTG
CATAACATTTTGTATCTTTTTTAATCTGTGCAATGTAGGCTCTGGTGTTCTGTTTTTTGA
CTGTATCCGAGTCTGAAACTGGCGTTGTATCTTTGACTAAACTGTAGTTTGGAGTGCAGA
ATTTTGTTCCAGGCATCTGACTGTTAAGATAACTCTTTGCGCAGACACCGCCACCATTTG
CAATAATTCCAGATGCACCAGAAGTATTTCCCTCGATAGTATAGAACCTGTCTCCAATCA
CGGCTGTTACTATACCGGTATGAGTAAATGTTCCGTTACGGTAAAAGATTACGATATCAC
CAATCTTTGGATTAGCATTCTTTGTAAACAGATTGCCAAGTGTCGGACAGTACACATAAG
GCCAGTGTTTTAAGAGTTCCTTTGCTTTCTCCTGTCCAAAAGCTTTCATGAAGCACCAAC
TCACAAAGCCGGCACACCATGGCTGTCCTTGATAAGATGGCTTTACATCTCTCCAGTATT
TTGTATAATTATTTTCTCCGGCGTTTGCCGTCTTGCTATCAAGTTGGCTATTGCTTGCCT
TTTCGAGATATCCAATTTCATTCTTTGCGATCTGGATTAATTTGTCAATTGCGTTCATAC
CTGTTTCCCCACTTTCTGGAAAATATGTCTTTAATGCGTTATAAACAAACTTCTGTCTAC
TCTTATATGCCCCGACCTGGTTCCCTGTATCGGTCTGGCAGGCTGCATAGAGATTGTCGA
GTGTATATGGTTTCTTAGTCTTTGCCAGAATCCTCGTTACTGCCCATAGTCCACCTTGAT
GCCTAAAGTTCACACACATAGCTTGTCCTCTAGCGTCCGTAACGCCCTGTTTAAAGGCTT
CATCTACATAGGTGGCTAATTGTTCGTCCATAAGGCTATCTTGGCATTTAACACCGGTTT
TGGACGATATGAGCCGTACGATTAAATTTGCAAACTGGCTGTTTCTGGAAATGTTAAAAC
AAGACCAGTCTGCCTCCTGCACCTGCTCCCATAATCCGATACTGTCCAGTCTGTCCCATT
GTGCCGTATCTGCGTCATGAATCCGTTTCAAAAGCGTTTGTGCTTCGGTTGCGTACCACT
GTCCCGCCCCGATTGTGATTGCGTGTTCTTCAGAAGAATTGGTGTAGGCTTCCGTGAAGT
CCGAATAATCCTGCTGTCCGTAAACCTGTTCGCCAGTTTCGACCGCATAAATAATTTTCC
TGAGAACTACTTTTTGATTATTTGTCATACAAAAATCCTCTCAAATTTTTCCTGCGTGCA
TAACGTTTACTGTAGTGAACCTGCTCTTTCTACCGTCCCATCCTCATTCAGCACATAGTC
ATCTTTTTTCAACTTTTCAATCACCTTTGCATTCCACAGCTCAGGAACATCTGTCCATTT
TTTCAGCCCATTGATTACTCGTTCTTCGAAAAATTTAACCATTGTTTCCACCTCCAATGC
CTGCAACTAAAGTAGCCAGTTCATCAAGTGCCGAATCATGCGTTGATACAAGTTCAGCCA
GACTGTCAATACCATCACCATTAATTAGAATTTTACGATTAGATTCCGCATTAAGCATCT
GCATCACCGAGTCAAGCTTTTCAGACATCTCATTCAGCCTGTTTGAAACCCGATTGATTG
CTTTATAAATATTTGCAATTTCCTTTTTATCCATATGCACCTCCTGTTCTTAGCCATTCA
GCTATAAATAATTCATTAATTTACTAGGATTTTAGAAACATAAGCAAGGGGCGAGGCTCC
TTTCTTGACTGGCATCGGCGATGTTCGTATTCCCTGCCTCATTCACAACACAGAAGGACT
CATTGGCACTGCGGCAAGGCGAACGCTCCCACCAAATCCCAGACGCATAATAATTGCTAG
CTCGTGGGCTTTTATACCTGTTTGCGGTCGCATTCTTAAAGTATTGATACTGTGTTCCTT
CACCTCCAAAAGAATATGGAATGTTACCAAAAATTTCGATTTCAGATAGTAAGAACGCAT
AATCGTTTGAAGTCTTGATTGTACTACTCTGACCTCCCACAGATGTCAGCTTTTTAACCT
GTTTCATCATGCTTTGGACATAAGCAGGTAAACATTTCTTGTACACATTATTACACCATG
TACGTCTTTCACAACCTTCCCAACCGCCGCTATTCATATCTGAGCTATTCATATAACCAC
ATTCATGAGATGCATTGAGAGAATTGTTATATTCTGTCGTAGTGTCTAAATACAGCAGGC
GTTCCGTCTGAATTGTAATAGCGGCTTTGGCCTTGCCATTGATAGCAGTTACCAAGTCGT
CATGTTCAATTCCGATGATCACATAAGCATAATCATTTGCTTTGTGTGACTCACTCACGC
CTGTTGCATCCATAGCATTGTGATGGATGGTTCTCTTGTCGCCAACCGCCCAATATTCGC
CAATATTGATTTTACCTGCGTAGTGCGCTTTAATCATCCTTGCTATTTCAGCATCCGTTC
CGTCAGCGAATGTGACAATCTTCAATTCCCCTGGTTCACCGAGAAGTCTGTTTCCTGTAT
CGTAGTTGTATACGCCATCAGTGTTGTATGGGAACAGCACGAAGTAATATTGTTTGTCGC
TTGTTAACCCTGTGACTGTATAGCCTGTGGTTTTGTATTTATCTCGAACCGTATTATCAA
CCACAAGCGTTCCGTCATCTGGATTTGCAGGATAGCCCGTTTCTTTCATTACAAGTTTTG
TGCCAGCCCATGTAGAAAATGTTGAGCCACTGATTACCGTGTTTTCAGGGTCTTGCCATT
TAATTGTGACAGATGTGTTTGCATTTTCAATTGTTGGGTTGTTTACGGGTTTAGGGGTAA
CGGTCACGCCTCCGCCTTTTGCGTGGAGTGTTCCGTCTTCGTCTATGAATGTTGTCTTAC
CGTCGGGCTTAACCTTGCCAAGAGTTTCAGTTGTAGCAATCGGGACAGTCGCATCACTTC
CCCTGTCTCCTTTTGGCCCTTTTATGTTGACTGTTTCGGGATTGGTGATTCCATCTGTGT
TGCTCCAGCTTATATTTCCATCGGTGTCCACACTTGGGACGAATGTAGTGCCCTTGTCTC
CTTTAGGCCCGGCATCCCCAGCCTCTCCCTTTTCTCCTCGCGGCCCAGTATCTCCTTTTG
CGCCCGTATCGCCTTGTGGCCCGGTAATATTTACTGTCTGGGGGTTTTTAAGCCCTCCGT
CATTACTCCAACTTATATTCCCTTTGCTGTCTACAACAGGAGTGAATGTGATTCCTCGCG
CACCAGTATCTCCTTGCTCGCCTTTTGGACCAACTGGGCCTTGCTCGCCTTGCGGCCCGG
TATCGCCTTTTAGACCTTGTGCCCCCTGCTCTCCTTTTTTTCCAGGGTCTCCTTTTACGC
CTTGCGGTCCCGGGTCACCCTTTGGGCCTTGTGGACCAATTGGTCCCTGCGGTCCTTGTG
GCCCTTGAATCTTGCCGGCATTGTTCCAATTTGTGCCGTCAAAAACCCACATTTCTCCAT
TTATTAAATACGCGTCGTTCTTCTCTGCGCTCAAGGGGAGGTCTGCCTCAGATTCTTTTG
TACCAAGAATATTGAGAGATGTTCCGTCATTTCCTTGTTCGCCCTTTTCTCCTTGTGGAC
CTTGCGGACCAACTGGGCCAACATCTCCTTTATCACCTTTTGGACCCGGCACTCCTTGAG
GCCCTATAACATTCCCAACATTTTCGCTATCACCATCTGAAAATGTTATTGTCAAATTTC
CATCTACGTCGATACTGACCGCTGTGACAGAGATACCTCTTAGTGATTCTTTCTGCTCAG
GTGTTAGCGATTCAAATGCTACGGTGCCATCCGCGCCCCTTTCTCCCGGATCGCCCTTAT
CTCCTTTTTCGCCTTTTGGACCCTGCGGGCCAACAAATTCTCCGGCATTGACCATCTCTG
AAATATCCTCAATGGAACACAATCGTCTTACATCATTAGCCGCAAATGCAATGTATAAGG
CTTTGCCAGATGGAACGGACGGGTCATTGCCAAGAATCGCAACAGGCTCTCCGGGGCGAA
TTTTCGACGTATCAAAATCGGCGTACATACCGCGCCGGAATTGTATTGTATATGTATCGG
CCATATTAGACTTACCTCCTTATAAAAGGAAATTATTCCTTATGTAATTCTTTACAGAAT
CAAGATTTTTCTGCACGCTGTCATCCATCACGAGAAAATTGCCTTTATTGTTCTGACTGA
TGATACTTCCTGTGCTTTCGTCTACTTCTGAATAGGTATAAGCAATTCGACTTCCTTCTC
CAGTGCTAAGATTCATAAAACTTGTTAAAATCTTCTTCATGATATTACCTCCATCTGATT
GATAATGCTTAATCTGTCGTTAGTAAGTTCTGATTCATAATCTGGTTCCGAGACCTCTGT
TTCTTCTGATTCATAATCTGGTTCCGAGATTTCTATATCTCTTGCGTCTGTATAAGCCGT
ATCTCCCGGGTCAGTAAATCGCATATGCTCATATTCAGCTTGTCTTGCTTTGATTTCGAA
CGAAAATTTAAGTCCCGGAGTTCCTTTTACAACAAAATAATTCTGCTCTTTCTCAGCTAT
CCAGCAGTCGCCCTCTCCTTCTCTTTGCAAGAACACATAATATTTAATGCCGACATTCGC
AGATTCCTGAAAGATATCATCTATGTCAATCATACAAGTCCCGTCATCCGATATTACAGA
TTCACCGATATCTCCAAAGAATGGGGTTGACATTTCATAGCAGTAAAAGAGTTGCTCATC
ATAGTCTACCGTCGAAACTGATCTTGATTTTGTCCCGCTTACTTTCAACTTCCCTCTGAT
AGAAGCATCTGCAAGGTCCGTTCCCGTTCCGATGCTATAGAAATGACCACTGGCTTCTAC
GTGTGTGCCTGCTTTAACTTTTCCTGATGCTGAAACACTGCTCGCTGAAACGCTGCTCGC
CGAAACGCTAGTATTAAACGAGGCTGAGCTTGCGTGTACGGTTCCTGTATAAAGATTGAT
TCCTCTGATTCGCGTTCCATACAACGTCCCGTACCCCGGCACATATACTCCTGTATTCGT
CTCTGAATAGATCTCTCCAGTTGAAGCATCTAGTATTACTTCTCCATACGTGCCACTTGC
TGAAAGCTTTTTAATTCCAACTTTCCATCCTGCTAATTCGCCTGTGTTAATATAATCGGC
ATTCATGTACACATTGCCATTTGATAGATACAGACCTTTATTACTACTGTTATCGCTTAG
CACATCAATAATCTCTTGTTTAGACATTTTTCCTATGTCGAGATCACTAAGTGCCTTGTC
TGTATAGCGATTTGCATTAGATAGTGCTGTCGAAGCTTTATCTTCAGCAACGCTATATAT
TGTATCACCGTTTGTTAACGCGAATGTGTTAGGTCTGAGCGTAACATTTCCGTAGTTATC
AATCGCAAATGTTGATATTCCAGAACTGTTTGTAACATTAATGTTTTTCAAGCTAATCAA
ATCGGCTGAAATCTGGCCAGACTTAATATAGGAAGCATTTATATACAGATGTCCGTTCTG
CATATAAATTCCCTCTTGCTTACCGCTATCCGTTAAAGCGTTAAAAACTCTTTCAAAATT
GACAATTTTTTCAGCATCCAGTTCCCGCCAAGCGCCATCAGTCCCAGAAAACATATATAC
CTGGCTTGTAGAGAAGTTCATGAAAATCGAGCCGTCATGCTTTTTATATTCTTCACTTTT
CCACTCAGATGCCGGATAGTTCTGCAATGTTGGTGTATACGTGCCATAATAGTTCGGGAT
AGTCACATTGCTTTGAACTGTCTCATCCACAACATCCTTGGCAATTTGTTCAATAGTTCT
GCTTTTCAGGGTAAAGCTTTCAACTTCTAACGTAACAGCACCCGTGTCAGCATCTATTCT
TAATGTCGTATTCCCGTTATTGTCTTTCGCTGTGAAACCTCTTGTATTAATCCACTCTGA
TTGAATGCCAATGGCGTAAAGAATATTCAGGACAGCATCCCCATTACTGTCAAAGCCCGC
TTTCCAAGTCTGGCCTCCGTCCACTGACAAGAAGAATCCATCGGCACTTGTCTTATAGAT
TACTTTAGAATCAGCAAGTGTAGACTTATCATGCCGGTACGTAATTACGGAACCATCTTC
TTGTACTTCCTCTGTATAGAAGAAACCCAGCGTGTTCGCTGCAAGCTCGTTCATTTGTTT
GAGCTTTACGTCATAGGCAGATAGTTTCTTCTCTATATCTTTTTTTGACTGCTCTACCGC
TGCTTGCTGACCACCAATAAACTCACTTACATCTTCTTCGGCACTCTTTGCACTACAGCT
CCATGTTGTTGAGCCACCGAACACAAATTCTACATTAGTTGCAAATGATCTAAAAACACG
ATTTTTAGTGTCGATAAATTCGACTGAATCGCCGAAAGTGGCGTATCCGTTGGCAATTCC
ATCACATGAAAAAGGACGCATTCGCAAACCGATTAATTGTTTTCCAATAGCTTCAACGCC
TGCCTGCGCATTTCCTGACAGCAGCTGGTTATCAATAGTAATTACATAGCCGTCCTGACC
CGACATATATTCGGTTTCATCTTCTACATATTTGACGCCTGTTACAATAACATCGTCTAC
GTCATATTGTAGATTCTGGATTGAAAATAACGCGTGATAATCATTATTACTTAACGTACC
ACCATCAATTACAGTCCCTGTCGTCCACGGTTTAAGCGTGCCGCCATCCAGATTATCGCC
ACCTGTCCAATTTTTTACTGCTCCACCATCGTAAATAGTCGTATTGGTAAATGTCTTATC
AAACGTAATAATCCTAAGTAAGTCATTTTCGTCGATTCTTGCATTTCCACCAGCTATCCC
GGCACACATTCCGATTACTGTACGGTATGTCGCATTAGATGGCGCTTTCTGAATCTGAAA
GTCCGCATTTGGAAACATTGCATCTCCAAGAGTGATTCCACATTGCTGACAGCATTCTGA
GAGCAGCTCTTTGACTGTACAAGGAAAAGACAGGTTAGAATCATATGTCTTATCGGCGTT
GTGCATTTTATCTAAGAGAGAAAGACTTATTTCACTCGCTGTTGCAGGCTTTTTCGATAC
AATATAAGTACCTCTCTTTATAGTTTCTATCCTGTCGGATAACTGCACATTGAGAAAGAT
AACAAACCTTGCGGCATTAAAATTATATCCGTCAAAGTGCCCGTCATCATTTACTAATGA
TAAGCTTGCCGTTTTTTCGATTGCCACGCCCACTGGGAAGTCCCCAGAATCTGCTGAATC
TACGAGACTATTTCCAGACAAGTAAAAGTCTTTTTTGCCTAATTTAAGAGTTGTACCATT
TGACAATGTAACATTTGCTGTCACGTAATAATTTCTGTTTATAAGAGATTCTTTTTTTAA
CTGAGTAGATACATTTATCAAATCGGCTCAATCCTCCTTACATTAATAGACAAATCCGTC
CACTTTTCTTCCCCATCTTTCAGAGTTTGCGCAGCCATGTTGAAATTTGATGCGTAGAAT
GTTCTGTCTACCCATCTTCCCGGAATAGTTGGGTCTTTGTGGTGGAATGTGAATTGACTT
TTGTTAAGTACAGTATTTAGTATGGTTGCTATTTCAGCCCACGTAAGTTCACCCCATTGC
ATGTCATACCCGCCAATTGTCCCCATTGGTGTATTATGCATAATCAAATCCTGACTTCTT
TTAGAGTCTTCCGTAGAAGTGGTTGCGAACACCGGCTTATAACTGTCCGGTGCTCTTATA
ACAACATTGTCTATTTTAAACTGTTCCTGCGCCATATTCTTCTCCTTATGCTAACTCAAA
TGGGTTCTTCCCGTTCCGGTTTCTTCTCATTTCAGCTTCACTGATAATAATATCTAACAG
TTTTCTGCCAGATGCATTAACTGTAACATTGTAGGTATTTCCATCTCCCTGCCCTTTTCC
TGACTCTTCCCGGACGATCTGCCGTAATAAGCTTTCCGGTGCTTCCAGGTTATTTCCTTT
CTTTTGATCTCCTAATACCGCAAGGAATTCTGACCTTGGTGGAATAACTGCACCACTGGC
CAGATACGGGATAGTTCCGATACGCGGAAATGTTGCATGAAATCCGATAGTCTTTGAGCC
AAACGGTGTTGGAACAGTCCAGGGTCCAAAGGAAAATGCAGATTCAATTCCGCCAATTGC
ATTATTAATCATCCCAACTGCATTATTAACAATGCTGATTGCCTGATTAATCGGCCTTTT
AATAAAATTCACAATGCCTTCAAATGCAGATTTGACTGCATCTCTGGCAGCATTAAACTT
ATTAGTGATAGTATCTTTTATTGCTCCTACTTTGGCAAATATAAACGTGGCGGCATTCTT
CAATGTTTGAGTTGCCTCACTCCACGTGCTCTTCCATGTATGTGTAACCTTAGCCCTGAT
TGCATTAACTACTGTGCCGACTGTAGATTTAATAGAATTTAAAATGCTAAAAAGGGTCTT
TTTAATCGCATTCCAAACCGTTGATGTTACTGCTTTAATCGCATTCCAAGTAACATTGAT
AATGCTCTTAATTATGCTCAACGCGCCTTTTGTTACGGCTTTAATTGCGTCCCATGTGCC
AGTTACAATATCCTTAATAAGACTCCATGCTCCATCCGCAATCTCTTTTATTCCCTGCCA
AGCAAGCTCCCAATCTCCTGTAAAAACTCCCACAAGAAAGTCAATAATTCCGCTCAGTGT
ATCTGCTACATCACCAATTATTTTAATCAATGATTTTATAACTTTTATTGCTGTGGTTCC
TACAACGTCAATTATCTTTGCCACAACCGGAAGCAAATTCGCAATTATCCAGTTGATTAA
AGGTACTAATACCGATTCCCACAGAAGCTTCAGAGAATCAATGAGCTTACCGAGAAATGC
TTCTATTTTTAGGATAGCATCCCCCAACGGTCCCTCTAACAGCCCTTTGATTTGTTCCGC
CAGTCCTTGTAGCACTGGAAGAATGTATGTGTTATATCCAGTTATTAGAGTTTCAAGTAT
ACTTGATAGTCCGTCTGCTATAGAATCAAAGAACGGTTTTACATGTTCATCGTATAATCT
TGATACTGCGTCACTAAGGTTTTGAACAACTGTTAAGACCCCACTTGTTACGGTTTCTAT
TACTCCGAGGCTACCCTCGATTGCTGACTTTAAAATGTCCTTGTTGTCGATAAAAGGCTG
TGCAATCATGTTAAGGATATCTCTGCCAAGTTTTGCAGCCGTTTCTGTGACGGTCATTCC
AATTTCAGCAAAAATCCCAATTAAATCTGCTGTGATCTGCTGCGCGGTTTCTCCACCAAA
AACTGAGAAAACATCTGCGAAAGCAACTGCAAGATTTCCTGCGATTTGTGAAATTTCAGC
ACCGATGTTGAACATATCTATCAGATAGTTCTTTATTCTTTGCGTGTTCTGCTTTAAAAA
TTTTTCAATTCCGCCTATAATGTTTTGCGCAATTGTCAATCCGATTCTGGCAAATGAGCC
AGCAACTTGTCCAATTGCATATGCAAATGAATCTAAGAACTTATTTGCCGCCTTAACAAC
TTCTGGATCAGTGAAGATATCCTTTAAAGATTTCCATATGGAATCAAGATCCTTTTTTAT
TCCGTCAAAAATCGGCTCGTAATCTCCTAATCCATCCCAGAATCCTTTTGCAATTAACTT
AGCCAGCTGTTTAAATCTGTCGATTATCTTTTTTAGCGGTTTTGACATTTTATCAAGAAC
TGTCTCGCCCTCTGCCAACTTTCCGTAATCAACATTTTGCACAACATCTTTCATTTGATC
TAAAAGGCCGCCAGTTGCGCTCGGTGCTTTTGAAGATGAATCCGTACTTTTGTCCGTTGA
ATAATTATTTATTTCATCTAAAGGACTAAGATATCCCTTTGCTGCCTTAGTGGCTTTCTT
AGTTGTATCCGCTGTGTCATTTGTTGCGCCTGCCAGCTTTTCAGCATTATCGGCAGCTTC
TCCGTATTGATCGGCTGTGTCGGCTATTGCATCCGTTCCGGCAAGGCCTGCGCCACTCGC
GCCTGTTTGTCCAGAAGACTTCTTTCCGGTGATTAACTCCGTAAATGACTTGAAGGCATT
TGCCAGAGTTGCTAACTTACCGAGTAAGATATTGATAACTTTCAGAACAGGAGTAAAGAG
GTTGATTAATCCCTGTCCGACTGTTGCTTTGAGAGATTGCAGCTGTAACTGCATCACTCG
CACCTGGTTCGCCCAGCTGTCAGAAGTACGAATAAAGTCACCAGATGCAGCAGACAACTG
TTTCTGCACAAAAGCCAGACGCAGAGCTACTTTCTCCTGCTCGGTCATGGCGGATGTGGT
TTTTCCATAGCCGTTTGCCAGTGCGTACTGGTCTAGTGCTGACTGGGTCATTACCACGCC
GAGGTCCTTGAGTGTTTCCGTTTCTCCCGTAAACACTGATTTCAGCTTAATATAAGCCAA
GTCTTGACTGATGTTATAAAATGATGCCACATCACCAGTTAGCTGTGTCAGAGCCGTTGA
CATATCGTAAGCCTGCTGCTCTGAGAATCCGAACGACTTAGACATTGCTCCGAACGTACC
AACATATTGTTTTGCCATCGTCTCTGACAGCCCGGCTGAGGTCATAGCGTTCTTTGCGAA
TTCATTAACCTTATCCGACATGGTGGTAAATGTGACATCGACCACGTTCTGCACTTCTGA
CAGATTAGAACCAAGTTCTACGCACTCTTTCCCAAACTGGGCCAGTTTCCCAATTGCAAA
TGCTCCGCCAATCAATACGCCTATTTTTTTTACTACGCTGCCAAGTCCGTTAAAAGACTG
TCTGATTGCTGATACGCCGTTTTGCACGCCTGATGTGTCCATTCTGGTATCAATAATGAC
TGAGCCATCAGCAGCCATGTGTCCACCTCCTAACTATTTGAGGTTCAACATCTCATTCAG
CTTATCTTTATAAGCTTGCTCCTCATCGCTGAGACGTGTTTTTATATCAATAATGTTCTT
ATTCTCCTGATAGAATTTCTTTTCCCATTTATCGAGCTTTTCACCCTTTGCTTTTTTTGA
ACGGATTCCAACGACCGTATTAAATAAGCATTCACCGGATTCCATAAAGTATCCGAAAAA
CGTCCACCAGTGCATGTATGGCACTGCTCTGATTTCTTTACCAGCAACCTTGTTTACTGC
TGGAACAATCATGTCTCCATCCTGTTCCCAGTCCATCAAACGTGGTTTAGGCTTATTCGG
ACTATCGTCAACTTGACCACAATCAATAAACTCACAAGCTTTCTGACAAGCTTCAGATAA
GTGTTCCGGCGGTATACTCTGCCAATCCTCGAACAGAATCTGCAACATAACAACTGCTTT
TGCCTGCTCGTCTAATTCCGGGTCGTTCATGGCAATTAGAATGTCAATAATCGCGCGAAA
ATCTGTTCTGATAGAAAAATCCACCTCACCGATTTTTAGTGAGGTGGGTAACTCATAGGC
GGTCATTTTATATACTTCTCCGTGTACTTATTAGCTGCTGCCTGCATTTTCTTCTTTCTC
TTTTCAATTACCGGTGCAATTGTTTCTGCAATCTTATCCAGAACAATGTAAGCGAAAATC
TGACCATTTCCAAATACAGTAGTTGCTGTGATTGGCTCTTTGAACAGGTCTCTGGACGCT
TCATATCCGAGTAGATAGTTGATTTTGTCTTCGATCTGTTTGTTCAGCTCCGCCATTTCT
TTACCTGATGTGGCTTTCTGAATAGAATCTTCGAACTGTTTAAAGTATTCTATTACTTCT
TCCGCACGTGCTACGACATTGATATCGGTTGGATTAAGCTTGAAAGAAGAAAAAACTTCG
TCTTCGTTATTCGTGAATGTGAAATTAAGAATTCCATCATCAATATTTGTGTTAATTGTC
TTTGCCATTTTCTACGCCCTCCTAAAGATTATTCGCTGTCAGCTGTAAATGAGCCGGAAG
TAATGTCAAATTTACCTTTGACGCGCTCTCCAACGTAATTAACTGTGAACGGAATCTGAT
AGCCGGATGTATCACCGCCGTAGGAAGTCGGCACAACATGACAATCCTGCTTGTATGCTT
CGTATTTACCGGCTGTTGCTTCTTTCCAGAGATGTACTTCAACTGCACTTGTTTTCAAAT
TATCGTCTTTAAGACGTTCATCAACGATCTGCTGAAGCTTTTCGAACAGGTCTGATGTGG
CATCTGCATAGAATGGATCAGCATCAGAAGAAGCTTCGTAGCCATTGTGCTTAAATGTGG
ATTCTCCGAGAATGTTTTTAGATGTTTCAGTATCTGGATTGAGGTCGATATTGTACTCTT
CCAGATCTTTTCCGAGACGCTCATATTTTGGTGTCAGTCCTCCACAAAGAGAACCAGAAT
CAATGTAATGAGCCATATATTTACGATCAATTTTTCCTGTAACTGGCATAGAAATGTCCT
TTCTGCCTATAACTTTTAAAGGCTGTGTAGGTTAGCGACTATCTCCGATTGATAGCCGGT
TGTTACTTGTTATATTACTTCGTAATTATTTTCGTAGCGTACTGATAATGGCAATAGCCA
ATCCTGCACACCGCTCTCCTGTGGTTCTAAACCATAAGAGTTGTCACGAGTGATACGTTT
TATTACTCTTCCTTGCGAAAGCTTAGGAAACGCATTTAAGTGTGTCTCAGAGCCATTTAT
AATAACTGGTTCTCGACATATCCATTTACCGAGATTGTCCAGAAACTTCTGAACAGATAA
CTTCTGCCGTTCTTTGTCGGATGCTGTTCGGTACACTACATAAAATGGGTACTGGCATAC
CTGATGCATTACTCCACATACATCTTCTTTTTCCGAATAGACTAAAGCTCCGTTGTCTGC
TGAGAAAGCGATTCCGGATTCTTTACCGAGTTCCTCAAATTTGATTGTTTCATTTTCGTA
TAGCCCTGGATACTGGTTCAAAAGTGCTTTCATGGCATCTGTCAGAATCTCATATCCAGT
TGCATCTTTTCCGATAGGTTTATCCGCCATGTCTGCCACCTCCTGCCTGTGCTTTTACTT
TACGAATCCATGTGCTACCGTATTGTCGTTTAGCAGCATCAAACCACTTTGCCTGCGCCT
GTGGGTGAGCTTGTTTGGTGTATTCAAGATTTTCCTTTGCAGCTGTCTGACCAGAAAACT
GACTAACAAGAACTTTCTTTGCGTACTGTCGAGCATAAGGACTTCCAGTCAGTTCATCCA
CCATCGTTTTTCCCATATAGAGGAATCTACCGTAAGGTGCCGCCGCCGCACAAACAAATC
CTGTGCCTTGCATAGATGAACTTTTTGCCCTTGTCTCGTTAATGAAATCTCCTGAAATCA
TCGGCATAAACGGTACCATACTGTCCATAACCATCCCATCAAGGAGATACTGGGCTTCTT
GATACTGTCTGGAGAACCTGTCCATATTTAGTTTGATTTTCATATCTCCATCGACTACGG
AGAATCCTTTGAAATGATGAATTTTACTCATATCACTTACCCAAAATCTCAAAGTGTGGA
ATCAGTGTGTACGGACCGCCTACACTGGTAACCTTAAACACGTTATCCTTGTTCTCGTTC
ATGTACTGGTAGAATCCGTTTCGATAATCACCATCAGTTACTGCTCCACCAGTCCATTCA
CCCTCCCAAAAGAATGATTCGTCCGAGAATGTGATAGTATCTTCCAGAGCATTGTTAATC
TGCCTTTTCCACTCCTTCGAAGGCACCCATGGGAGAATCTTGCCATCTTTATCGGTAATG
GTTATATCACCGTTCTGAACAGCATAACGAACGTGCAACTGTGCGTTGTCAGTTGCGTCT
GGTCCGTACTTTTTAAGGATTGCTCCCTTGTCCGTAATGAGATCAACGCCGGATAGCACG
TGAGGATACCAGTACGCATCTCCTGTCGTGGCTGATTCGTAATAGTCAAAAATCGTCACC
GTTTTTTCGTACATGATACCCTCTCCTTAATATTATTCTTTCTGCGTTGTCTGCTTAATA
ATCTGATTCACGCCAGTAGCCGATAATCCGTTAAACATACCGACCGCAACCGCTGTGATA
TAATCCGTTGCCGGGAAGTCCGGGATAACTCCCATCCCGACAGCTCCGAGAATGCCACCA
ATAACTGCCATGATCACTGGAATCCATTCATCAGAGATTCTTTTTGATGCTTTACAGCCC
ATTCCTACGATGTAGCAAATCATAACGATTGCTATACATGAGCCTAATGTTGAAATGTCC
ATAGCTTAGTCCTCCAGATTCACATTTTCCATAACTGCCCTTGCTTCCAGAACTGCAATA
TAATCCGTCATTGCTCTTACCTGCATATTGTAAGTACTTCTCGGACAAGTAGGAGTAAAT
GGGAGTTCTCCTTTATCCCATTTTTCAAGCATATTCGCAAGTTTCTTATATCGAATAACC
ACCTGCATATACTCTGCCTTAAAGCGTTCCTTGTAATCTGCACTATTCATCATTTCAACA
GTCTGTTTTAATTCCATCATTTCTATCACACTCCTGCATACAATATTGGTATTCCATCAT
CCGTCCTTACTCCCATCAGAAGCGGCAAAGCTGTCTTAAGAAGCAAGTCGTTCGTTTTCT
GTGCATCTCCGGCGGCGGCATATACCGCACTCCATTCCTTTGCACTCGCTCCAATCTGCT
GAGGTGTGGCGTAGGAAATGGATTCACTGCCGGAGGATACAGAGGTTACTGCACCGGCTT
TGATGTTCCCGACATTTGTGTCGGTAAGATTTGTCGAAGCCTGATTGATTGCGTTCTTCT
CAGCAAGTTCAATCTGATACATTAATTCAGCTAATGAACAAACTGCCTTTTTGATGCGCT
TCTGTGAGCGTTCATTTGTTGGCAGCCCATCCACCAGTCTATCAAACGTCATTGTGTCCA
CAAAATCACTGGCTCTTTCTGCCAGTCGTGGAAAGTCAGCTTCTGGCACGACATTGCCGA
ATGATTCTGTATAGAATTTATAATCTGCGTAAGCCATGCCAGTTACCTCCTGTGTTTATG
ATTTTGCTGTTACGCTCGCACTTCCGGCATTCAGTGCCTTGTATGTTCCATCGCACTCAA
CTACTGTGATCTTCTGTCCGGTTGCCGCCTTGATGTCAGCTTTTCCGTCCCAAGAAGTCC
AGTTCCTGAGGTTCTGTCCATATCCAACAGTTACTGCGTCTGTTGCAACTTTGTATTTGT
ATACGTTGTTGGAGTTTTCCTTAGCCGGATTTACAGTGATTTTTGTATCACCAGTTACTG
TTCCTGCCGCAGATGTTACTGTCAGAGTACCAAGTGTTGGTGTCTCATCAATGGTGATTA
CTGCGATTGCGTCAATGTACTCCGCAAAAAGAGTAAGTCCCATAACTGCGAACGCTTCGG
ACACTGCTGTGTGATAGTTGCCCTGAGTGTGGAATCCGATCAGGTTTGTCTCACCAGATA
CGGTGTATACAAGTCCTGCTCTTGCGAAGTCAGATTCGTTCGGGTCTACATAGTACAGGA
CAATGTTCTCAACAGGAGTAGCAATAACCTGTCCTCTCGGGATTTCGCTGTCAGACAGTA
AAAAGATTGTGTTGAATCCCATAAAATCCTTCATATACTGGAATCCGAACTGGTTCTGAA
TAGTAATCTCAGCTGCTCCGAGATATTCATATACGTCCAGAATATTCACAAATCCAACAA
CACCAGTCACATTTCTGTGCATCTGCTTGAATTTGTTTTCTACTCGACCCTTAGCCATTG
CCAGAGCCATCTGGAATGTAGTTTCTGTGGAAGTAAGTGTACCGGTTTTCAGATAGTCGT
AAAATCTGCCGGTAACATCAGTCTGAAGCTGGAAAAGGAATTCATCATCAGTCATCTGAA
CGGCGTTCTCATAACCGTGGTCCTTGATTGCTTCGATAGATACAGCCTTTGCGTACTTTT
CGATAGTCATTTCCGCATAGGTCTTTTCTTTTACGGTAAACTTGCTGTAAGGGATTTCCT
CACCCTCACCAACATTTCCACGCTGTAAAGTACCCTCTGCGTATTTGGACTTGAGTACAG
CACCCGGCTGCTTTTTGATAGGTCTCATGATACCCAGAATCTCACGCAAGTGTTCCCAGT
TTCTTTCGAATCTGGTAACAAAATCAATCTCACGTGCCGTTACCTGGATATCATTAGTCA
TAATAAGATTTGTTTTTGCTGGCATAAAAAATCCTTTCTACCCATAATTGTTAAGGTATT
GGGTTAGCGGCTATACTCTGGTGTATAGTCGGTGTAAAAATCACTGGAATAACTGGATAT
TCTGAGCAATTGCAGCCTGTCTCTCGGACGGGTCTTTGATCGCTTCGATATCTTTTTTGG
TCATACTTCCCGGTGTCTGCTGCTGTCCAACGTGAGTGGTAAATCTTGCCTGGTTCTGCT
GAGCCTGCTGCTGAGATTCGTCCACAAAAGCGGATGCATCAGACTGTTTCATCTGCTCAA
TCAGATCATTTAATCCGAGAATTTTGCCGTCTTTCAGCTTTAATCCTGCTTCTTTGATGT
CTGCCATGACTGATTTCTTTGCCGCTTCGCTGGAAAACTTAACGTCATCGAGTGCCGCTT
TCAGAGCATCCGAGAAATCACGGTCGTAGATTTTTGCATTGAATTCTTTCTCTGCATCTG
CCGCTTTCTGTTTCCAAGTCTCTAACTCGCTTTTAATATTTGCCGGGTCGATACCGTCAA
AACTTTTTAAGGTTTCTTCTGCTGTCTCAGCACGTTCTTTCCAGTTATCTCGTTCTCCCT
CAACTTTTGACAGAGTTTTCGCCACTTCCTTTGCGTTCTTGTAATTCTCAGAAAGTGCTT
TCTTTACATCTGCCTGTTTATCCTCCGGGATTTCAATTCCAAATGATTTTAAAGTGTCAA
TAAGTTTCTGCATAACATCCTCCTGGTCGTGTTTATTGACCTGCCGCCGCAGGTAAATGG
ATTAAGCCAGTTAGACCACTGGCAAGGTAATCGGAAAGGCAGGAATCGAACCTGCGACCT
CACATTTACAGTGCGATCTACCACTGAGCTACATTCCATGCCGCCTATAACGGCCAACCC
TCTAAAAAGAAACTGGGGTGAATTTCACTTCTTTCGCTATAGCGTAAATCCACCTGAGAC
ATAGACCACCTGTATACAAACAGCTTAACTCTAAGCGGATTAAAGCGGAGCGCCCGGAAT
CGAACCGGAGACCAGAGTGCGACTCTGTCAGTTTTCCACTAGCGTACATTCCACACAACC
CGGATTCCCGGGTTAGCAAGGTGTTTAACGTGTCATGCCTGCCACGAGTTGTTTCGGATA
TTTATTTCTTTTTTAAAAGAAAAGTATGAATAACAAAAACCTTAATCAAGGAGGTGAGCC
ATCTTGCGTGCCAGATGGCAAATACGCACGACAGGATTCGAACCTGTTCAACTTTCCGTT
AAAGCGTGCGTACCAGCTACTAAATTAAAGGAAGGAGGATTAAAACGAAAATGTCAAAAA
CAACCGTTTTACTTGTGCTTCCTGCTGCACAATTACATTATAACAGATTTCTTTTAACTA
CCTCTCTACCACTTTTGTGTTTTTAGAGCATATCACGGAGTTTTTCTACGTATCTCTTGA
CAAGATCACGTTCTTCCCGGCACTCTGCATCCTTGGACATATCACTCATTTCTGTTGTAA
GTTCGTCCAGATGTTCTTCCAATGCGGCGAGCATCTTTCTTTTGCAGTCTTCAGACTTGC
CGGAACGATAGCTCTGTTTCTGTGTCATATAGTCGTCATAAGCATCTCGTCCGTCAGAGC
GGCTGTAATGTCCTCTAACATAATGCTCACCACGTCTGGCATAAGAACTGCCTCGGTCAT
AATCCGGCATCATTCTGCCGTCATTTGCGCTGTATCTCCCCATGCTGTCGCGCTTTCTTC
CACGTTCGCTGTAATCGTCATTGTATCCGCCACGCATCTCATCAAGGACAGTGTTATAGT
ACTCCACTTTCTTGTCCCAGTACTGCGTGTTCTTTATGTCTTTGTACATATCAATCAGTT
TGTATGTCATTTCCAGATTTCCAGTGGTCAGTCCATTATCAGCGATTTTGGACAGTTCGT
CTTCAATTCTTGCACATAAGTCTTTAATGTCTCTCATAATCGCACCTCCTACGCTTCTCT
GGTCACAACAATATTTGCGTTCGCAACAGATATTGCCTGATCGCTTGTGTTCTCTACTGC
GATATTAACGCAACATCCGCGAGGCACATCAATATAGATACCTGCGGACACATTATTGTA
CTGATTTACTGCTGCCGGTGTGGAAATCATCTGAGAAGAAAGAACCGGCTCACCAGAAAT
TGCAATAGCCAGTGAGATAGCTCCGACAGTACCGCCTGTTGGAATTGCGATATTACCAGA
AAAATCCACGAAGAATCTCGCTTTACACTGGTTAGTCAGTCCTCTTAGAGTGATGATTCC
ACTTCCCTCTCTGTGCTGAATGCAGTTAGAACCTTTAACTGCTGTGTTTGAAAATACTAC
GTTTCCATTTGCTGCTACAGTCTGAGCAGCCACATTTGTAAATTCTGCCATAAAAATACT
CCTTTCATATCACAAAAGGACAGGTCTCAGCCTGCCCCTCTGTGTAATACGGCATAAGCC
GACATTCGAATCAATCGAAAGATACTCTCGATATGAAGTTATCAGCAATTGCATCCGGTG
TTGCATCCGCATCCACATCCGTAATATGTGTTCGGGTTAGGAACCTGATATGCCGGAATC
GGTGCTGGATTGATTGCATTAATGAGCTGCTGTGTCTGAGAAGCCATTGCAGTTGTGAGA
AGTGCGCTCTGGCGATCCTGAGATGCAGCACGTCTGAGATCATTATTCTCAGCCTGCAGA
CTAGAAATCTTTTCATTGCAAAGATAGTCAAGGATGGCTCTTGTTCCAGCGTTCTGACTG
TCAATAATGTCTCTTGTATTGCTGTTCATGGTGTTCTGCAATGCGCAGGTGTTCTGTGCC
ATATTGTAATTTACGCCCTGAATTGCTTCTCTGGTTTCGCAGCAACAGTTCGCAAGCTGT
GCCTGTAAAGCATTAGTATTCTGCATATTAGCCACAGTATCGGCATTAATAGCCTGCTGG
ATTCCGAAGCCGGTCTGCATGATGTTTGTGTTGATTCCATTGAATCCGGTAAGCATACCA
TTATTCATGGCATAAAAGCCATCGCACAGGCCACTGTTGATTCCATCAAGTTTGCTGATT
ACCGCTGAATTGTCGAATCCTCTCTGAATGTCTGCCTGAGTAGCTGCTGTGGCTGCATAT
CCGCCGCCATTGCCATTATTGCCCCAGCCGTTGTTTCCCCATCCAAAGAAAGCAAAAATG
AATAAAACAATAATCCACCAGCTACCATCTCCGCCAAACATGCCGTCATTATTTCTACCG
TTTCCAGTAGCAGCGGCAATATCTGCTAAGCTATAATTTCCATCCATAATATAATCTCCT
TTTTGTGTATTTACATCAATCTGGCCAGATTGTAATGTACTATTTCATTCCTTTCAACAT
GTGTTGAAACTGTCCTGCCATCTGCTGAACCTGATTAAGCTGCTGCTGAGAAATCTTTCC
AGACTGCAACATTTTCTCAACTTCTGCTTTCGGGTCTCCCTTAAAATTCTGTTTAAACTG
CATAAACTGCTGCATCATCTGCATTGGCCCGTTTCCCTGTGGCATCCCACCACCGAGGGC
ATTGAATAATGGATTACTCATCTGCGTTTCCTCCCTTGACTGCTGATTCCTGCACGGTAT
TAGCCCTAACAGGTTCAGAAAAAGAATTTAATCGGTTTATGATAGCTTCGTATTTACCCT
TTAAATCGTCGTATTCCTGTCTGGTGACATATTTACTGTCCATGTTCTGAACAGGCTGCT
TAGGTGGCATCTGAGTGCCTACTTCATGGTATTCAAACGTCCGTAATGGTTGTGGCATAC
CAGAAGCGTCTGTAGATTTTATGTAGAACTTTTCGCTCTCTGAATCCATCAGTAAAACAC
TTGTCCCAGGTGCTACTAGATAGGATTTTGCACCGACTTCGCCAGATACCCACAGGATAC
CATTGTTATTCTGTTGCGGTTGTTGCGCTGGTTGAACTGGCATCTGGACAGGCTGTTGCT
GGAACTGGTTCATCTGTCCCGGAACACCAAAACTATATTGATAAGGATTGTTATATAATG
CCATCTTATGCACCGCCTTTCTGATTATATTTTTGCATAGATGTATCAATCTAAAAAGTT
CAAAAAAGTATCGAAAAAGTATTGACACACCACCAAATTGGTGGTATTATATAATCATCA
AAGGAACGGAGGAAAACAAAATGAAAAAATATAACTTATCAAACATTATGAAAAGAGCAT
GGGAACTGGTTAAAAAGTCAGCATTAACTATATCCTCCGGTCTTAAGAAAGCATGGGAGG
AAGCGAAAACAATGGAACAAAAATTAGTTGAACTCGTCGGAAGTCCAAAACAGATTGCAT
GGGCTGAAGATATAAGAAAAAACATGATTTCATATTTATCTGCTCTCGTTAGAAAATACG
AAGCCGAAGACAGACCTGCTCGTGCAGAAAAAAGAGCTAAAGATATGGAGATTCTTAGCA
ACATCAAAGAAGCTTCATGGTTTATCAAAAATCGCAGTTATGCCGTATATTCTACAAATT
ATGATTCAAACGATTTAAGCGAATTAATGGCGAACCGAAATGAAATGAATTTATATGAGC
GTATACATAAATATGTCAAAGAGCATTGATAGAAATGAGGACGAAATGTATGTATAGATA
TAATCAATCTGAATTTGAATCCATGATGGATGAATTAATGCATGATTTCAAGAAAGGCTG
TGGAAAATCTGAAGCCGAACTTGATGTAGCTTACAAAATCTTAAATCCCTCTCCTGTCGG
TGGGTTTGTCGACAGCCTCGTTAAAATGGATAAAGATTATAGCACGAATCTATGGGAGAT
CAAGCGAAAACAGATCAAAAGTTTTATACCTGAATGCGACGGATACCAGTTAGACGATAT
CGTGGCCTATTGCCGTGCGAAATTCTTTAAAGAAGAAGTCGATCGTATCATATATGATAA
TTCTATTGCTGAAGAATGTGATGTTTGTGTATATGCGGACGGTACTATATTAAGTCCGGA
ATGGCCATATTTATGTGCAAAGGTGTATGTCAGCATTACATGGATCGACGAAGGCAAAAC
CAGTTATACCCGTATTTTCCCATCCGCGGTAGGATTCATGTCTTACAAAACAAAAGGATC
TATGGAAGATGATCTGAAGCAAAAAGAAAATATGTCCACTATGGAAATGCGTGAACACTT
AAAGATATCCCGAGCAGAATTCTCAAGGAGGTACAACATACCGGTTAGAACGCTCGAAAA
CTGGGAATCCGGAAAAAGCAAATGTCCGGATTATGTGAGACAGCTGTTAGAGCGAGCTGT
CTTGGAAGATTGTGAGAAATAAAAAAGGAGAGGGTAGAAATATCCTCTCCATATTTTTAA
CACACTTTAATTATTTTATTATTCACCCTCCGGCTTAATCGTTTCGCCGTAGATATGCTC
ACGTTCATTTTCTCAGCACAATATTCAAGCGTATATTCCTTACATCTCAGCCGGAACAGT
CTTTCTTCGTCCGGTGTAAAATTACACTCTGCCAAGAACCTGTCTATATCTTTCTTTGTG
AACACATATAATTTCATGAGCATACCCCTTACTAATGCTAACGCTGATTCTGTGCAAGAT
AATTTGTAAGCTTCTGTTTTGTTTTTTTTAATTCCTCGACGTTATGCCCACTGATCTGGC
TGTCCAACATGGTCGACAACACTTCCAGAATTAATGAATCTCGTTCTGCGATTCTCCGAA
GGCTTTCATAGTCTCGTCTATCATGTTCTTCCAGTGTCTCTACTCGTTTATTAAGTCGAA
ACGCCGGTGTAATCCATTTAAAGATTACGGCTGCCGCTCCTCCAATAATAGACACTCCTC
CGCAGATAGAGAGGAATATTTGTACAAATTCTGATATGCTCATTTAGTTACTCCTTTTCC
CAGTAATATACTGGGATCTCATTACCGCTATTCCATGTATCAAAATATTTTCCCTCTTGT
ACTGTCACTACATGGCCATCTATGCAGAGAATATATGTACCTGTCGGATGGTCTGTACAA
AAGTCATTGACTGTATAGATATATCGCTCTGACTGTTCTATCAGTTTGCGCCTGTATCCA
TGCTTATAAAGGTACGCGCCCCAGACATAATTTGCACTTGGCATATCTGACAGAGCACAC
GCCTGTATCATTAATCCGGCGAATACTGTTTCCCAGTCGAAGCCAGTTGCTTTACATATT
GCCCGGACAACGCAATCTCCTGTTCTCTTATCCTTAACAGGATTTGGATTGAAATATTCC
CATCTATCCATCAGTCAATCCCCTTTGCTGTTTTATAACGTTTTGCCGCTCCTCTGGCTT
TAGCAGCGTTCTGACGGTTCCACTTAGCAATCATGAGCCGGTCTTGCAGTTCTCTCAAGT
CGTTCTGCTTGCAGTAATCTTTATATGCAGTATTTTGTTTCTGCAAAAGATAAGACTTCC
GGTCAAGGTCTTGTTGGAGTGCGAATCTTGCCTGTTCGTCCTTGCAGTTGTCAACCGCCG
CTTGCAACCCAAGGACTTCACGCTTCGTTTTGCGGATTCTTCGCTCATAAGTGCGTTGCC
GCTGTTCTTTTTCGTACTGTTTGCCTTTGTCAACTTTGTCCTGTGCCGATAGTTCTGCAT
AAGGATTAAATTCCCCATCACTGGCTCCAAAACTATGCCGACAGTTGACTCCTGACAGTC
CGCTTGCCGTTCCATATCCAGTCAATGAGAATGGTGGAAATTTCTTACTCTTGCCAGAAC
GAGAGTATATCTTGCCTTGCCAAAACGAGTGATTTCCCGGATTCTCGCCGCCGTCACCTG
TTCTGGCTCCTATGTGTGCACTGACCAGAACTAAATCCCAGTCCATTTCTTCCATGCGTT
TGAGAGATATATCTCCCGTAGCCTGAGCCACACCAGTTCTGACAGAACGTGCAACTGCGG
TTTCGATTGTGTCTTTTCTGCCAGATGGATATGTGACGGTAATACCATCGCTCACAACGT
TATTAACTGCCTCTTTGATGGCTTGCGTATACCCAACTGCCCCAGTCATCACATGATTAT
ATGCAAGGTCACATTGCTCAATATAGAGCCTCTGAGCGGCACTTGCGGTGGTTCGTGTGA
AGTTCTTCCAATCTCCTAAACAGTGGTTCATATTCCGTTCCATGAGTCTTATCATTGCCG
GAGATTGTTCAAGCGGTACAGGACTTAATCCTGCTGCCTTGTATACCTTATCATCGTAGT
TCATTGCAGTAATCCCGGCATCTTCAAACGCTTCAAGAAGTTCCTGTTGTTCGCGTTTGG
TATATTTGGATAATTCTGCCAGAATGTCCTCTAGCAGTTCACCAGATTCCTGTAGCGTTC
TGATTCTCCACGCATCAGCATTGGTCAGAATATAATCCTCACCTCTGCCGATTCTTGCCA
TCATTCGCGACACGATCTCAGAGATGATATATTGGTGCAATTCTTCAGCAATTTGTTCAC
TGCCCTCTGTTATCTGGCGTAAATATTCAGGACTAAGCATAGTATATCACCTTTTTCGAT
AAATGTTGTGGTACATGTTTTGGTTTTTTCTGGTTAACCAAAGCCCATTTAGTTAATTAA
CGATATAATTCTACATATAAATCCAAATATAATATTAGTATACCGTTAAAAGAAAATGAA
TCATTACATTTTAACGTCATGCCTTTAAGTTTATTATCATCATTTTCTTTTCTCGCAGTA
TGAAAAGATAATGATGTGTATGACGCATTAGCCCCTAATAGTTTATAATATACAGTATTA
GTATCAGCCCCAATATATTGTATATTCAATATTTCGTTTAATGGTTCTAATGTTGTATTT
GATTTTTCAAAACTAACTTGCAATCTAATTTCATATCCATTCAAATCTGTTCTGCATCTT
TGCATCGTGCATGATGAAATCGTCAAAACGTTACTTGTAATATTAAACTTTTTTAGCACC
TCATCATATAATGATGACGGTACATACGATAAACGAAACATTTTTTTATCAAAACGTGTA
CCAACATTAACTAAGTTTACTCTTTGAACTGACATATGACCTATTTGGTAATTATCTGGA
TATAAAAAGTAATCATCATAACCATTGAAAGATCCACAAATTGTTCCTATTGCGATATAT
GGAATATATGTATTTGTATCTTCATTTCTTACCAGCATTCTGCACCCATCGGATATAGCA
GATGGTGCGTTTATATTGTTAAAATTTCTTAACGTTCCGATCGTAATATCAACACCTGCA
GAAAAGCTAATTGCATATTGATTTGTATCATTAAAATAATATTCAATAGATACAGAACGA
TTTGTTACTACAAATAAACCAATTTGTTCTTTTTCCCACGACCACGGGTGAAATCTGCTT
ATGCTTGTATTTCCGCTATTAATGTACACACCATATTTACAATCAATCGGTACAAGGTTG
TCATGCTTGGTATCGCTTGCATCGATATAAAACCCAGCATTACCACACCCTTTAGCAATA
CAATCATTCATGAATGTTCTTATCAAGCCGGTGTTATATCCGTCAATTAACGCATTGACT
ACAGAACATTTTTTTATACTGGCAAAATATAAAACGTCTGTAGGCACATTAGATTCGCCT
AAAATTCCATAATTCGCTAAGTTGTTGCAGTCAATTTGTACATTACGAATAATTGTATTT
CGTTTACTGTATTTAATAACACTTTCTATTTCTGCACCAGCTACTAAATGTATATTTTCT
ATAGTGCAATTATCTGAAAATACTAATTGAGATTTAATAGAATATTTTGAACCTGTTTTC
CCTCTAATGGGGTAGCCTGTAGTAATAGCTTTCAAAAGTGCTCTTGTATCATCAGCAACG
CCGTCACCAGTCGCCCCAAACATTTCTGGTGTTACATAATCTTTTTTAATCCACGGCAAG
AAATTTTTGCTGATTTTTATTTCCTCAATACTTTCGTCTTGCACCGTTGTTGTAGCTTCT
GGGTGGTTGTCAAGCCACTTTGTTACTGCATTCTTGATTTCTTCCGGCGAAATCTCCCCG
CCAATTCCTTTTAAACATAATTCGTATAAATACTTCTCTTTTCTCGTGATTGGCTTCGGG
AGTTCGCCTGTATAATCACCTGTCAAGTACGCAAGATACTTTTCTTCCCTTGTTACTGGT
TTATCTGCCATCTTCTTACTCCTCTCCAAATAATTTCGGTTCGTCTGGCTGAGCTTCTTC
GACCATTGCTTTTGCTTCTTCCTCAGTCATTCCTTCAAACTTCACGAAATACAACCATGC
CGGAACCTTGCCAGTGGTCACATACTGCCACCATCTTGCACGGTCGTTTTCTCTAACATA
GAGAATGTCTCCGAAATCATAATTGACTTCATATGCTCCAACAGGCGCAAGCCCGTACAG
GTCAGCATAAACGTTCAATGCGTAAATAACTTCATCCAGACAGGATTCTAGTTTGTCTCG
AACGTCTTTAATAAACTGCACTGTCCTCTGCTGTTCCGCTTCTACTCCTGTAGCCGTCTG
AATGCCACTAGATTCGTTGAAAACAAAGTACCCGTTAGAGAATCCAATCTTATATCCTAA
CTGGCTTAAAAGGGCATTTATGCCGGCTATACGGGTATCTGTGTTGAGCTGTGGATTGAT
TTCTTGGTAGAATTCTTTTTCGTCCTGTCCGAATACATTCTTGACAAAGTGCGGTAATCT
CATCTCGTTCCGTCTGTTCTCCATGCCCTGTGGTGACATAGCTGACACAGGTGTGCCACT
TGGCATCAGCAGTCTATCATCTGCCAGAACAATCTTCTGAGAATCGAAAATTTCTCCGGC
GTTACGGCTGTATGCAATGTCGAGGTCTTTTAATTCTTCGATAGCTTCTGCAAATATCGG
AAGTCCAAGTGGTGTGCTGATGTCCACATTGTTCGCCTGTGGTGTCCGCAGTACTCCATA
CAACGGTCCGTCCAGCTTCTCCCCATTTGCCTTGAGAATCGGCGGTGTATCTGCCATGAG
GTCAGCCCATTTGGTCTGTTTGAGGTCAATCTTATCGCCGATGCTCTGAGGAGATTTTGA
TACATAAGCTCTATTTGAAACGTAGTACGGATAGGTCGTTACGCCATCCACAGTGGTCTC
AACAAATCTATGATATTCAAGCCTTGTGTAGTATTTCCGTCCAACAGTATAAGAATCCTT
GAATATAATACCTTTAATTTCCTGGTTGTCGTAATCCACAATCATCACGTCTGCCGGAGT
AAATACGTCAAGGCTCTCACCGTTTGGCTTGATAAATACTGTTCCATAAGCGCATCCATA
TTCTACCCAGTGACGAATCTGGAAATACACTTTGTCAATCTGTTCCTGTAGCCATGTAGC
CCTTGCGGAGCCATCTATCTGAATGCCGATCGCCAATGTTGCGAGCCGAGCTGTCTCTGA
GCAGACGGATTTCGCGAAATTAATCGTCTTGATGTTATTCTTGTCATCTAACCATTCCGG
TACTCCCCTGTAAATGTTTGCACATTTATTAATCAACGATTCCATCTCTGGGAATTCTGC
TGCCTGGATATTAAAATCCTCTTCGGCTTGTTTTTTGAAAATCATGTTAAACCACCTTTT
TAGTGTTGTTATAAGTCCCATTTAGTCGTCCTCAAATTCTATCCAGTCAGCGGGAACTTC
TAGGATTTTTCCATCCATGTTTACAAGTGCGAGTGTTGATAACATTGAGCCTAACTCATA
TCCTCCGCATTTTCCTTCCTCACCAGTAAGAAATTCTTTATATTTTAAGAATATTGCACT
CTTGGAAACGCTCGTTCTTATAATGATTTCTTGCCCATTTGAAACTATTTTATTTTTTAT
AGTATCATTTGGATTCGTAACAAAACATTTTTTTCTCATTACGCACTATTCCCCCTTCTC
ATGGACAATGGACTGGTTGCGTATCTGAGAGAATCTATCCAGTGATCGTTGCCATCTGGA
TAATCTGCGATAACTTCTCCATTGCTATCTACTTCGTGCTCATAATTAATAATTTCCTTG
TATGCTCTAGGCGTTCGTGCCGGATCAATAACTAATGTTCGGCACTGTAACCACTCAAAA
GTATATTTGCGGCTTCCCGGTGTAACAATGGCCCTACGTGCTGGAAGCCCTGCATCTCGA
AAGTCAATAATACTTTCTTCTTCATCAACTCCGCAAGATATTGAATAATCATCATATCCT
TTTTTCTTTATCTGGTTAGCCATTTCCTTGTTTCTTATCTTGGGACCTCCAAGTTCGTCT
AATAAAAAAACTTTTTCCTGATTAGGGACATAAGCTACACGGAGAAATGCTTTAGGATCT
GGATACCACCCCCAGTCCTGTCCCTGGTAAATGCTTTGATACTTCTGAATCTCTTCATCT
GTTATTGTCCGAATCTCCAACAGCTCAAAAATATTTGTTCCAAGTCCAACCGGAAGTCCT
AAATATTCATGGTCGTAAGCTCTCTGATTTGTCTTTCTCAAATGCTCCGCATCATCAATA
AATTGCTGTCCAAGCCATTCAACAGGAACTGATCTGTAATCGCTCTTATGCCTGTAGCTG
TCGTCTCGTGGCTCTTCTACATACACATTCGCCCAGTTACTCCGGCTAATTGGCGGATTG
AATGTCTTAAATACAACAAACTTACTGCCGCCTCGAAGGACTGACTGCTGCACTGTACGA
ATTTCTTCAATGCCCGAAAATTCGTCAAGTTCCTCGAACCAGAGATACTTGAAATATCCC
TTGCTTGCTTTAATAGATTTAGTCTTTTTTGCCTTGTCCAGTCCTCTGAATATGATTTTC
TGTCCAGTAGGCTTATAAGTGTACTGCATAGGGCTTACACTGGTGTCCCATAGTTCATTG
ACTCCGAGTGCGTCAATTCCCCATGCTATCTGTTCATAAACGGATTCTCGAAGTGTGTTT
CCAACTTTACGGAAGATAACAGCATTTGACATTATACCGTTCTCTGCGTCCTGCATCATC
AGGAAAGGAATCATTACACCTACAAAAGATGATTTAGTAGATCCGCGCCCACCATACAAA
TCATAATAGGTGTGTTTTCCGTCCAAAATGTCCCAGAACACATTGTAAAAGGCAGGAGCT
ATAATTTCATCCAGATTAATCGGATTCTCATTCATTCTGTTTCTCCGGCCTTGGAATGTT
ATTCACAATCGTAATCTTTCCATCTCCAGAATCATCATTTTTCTTATCAGCATCCCATCC
CTTAAAATTATTTCTCAAGCTGAACTGAGCGCCATTTGAACCATCACGATCAAATAGCCT
TTCCTCTGCGTACTGTTCTACTCTGGCTTTCGCGCGCGTAATCGTGTCATTAAACTCTGG
TTTTGTTTGATAATTCAAAAGCGCCTGTCTGCTTGCAAATCCAAGTGCCAATGCCAATCC
TGTAATCGTTGGAGGATGAACGTCTGCAAAAACTGGTGAGCCAAATTTATTAAATACCTG
CTTACCTTTGCTATCAGTCAAAGGATATCCTTTACAATCCTCAAAATATTTTTCGATTTT
TTTTTCAATTTCATCCACCGTTTTATACATGGGCGGTTTTCCCATTGGCATTCCCACATT
CTCACCTCCAAACATAAAACACCCTAGCATAGTTATAGTTATATATACTATAATACCATA
CTAGGGCGTACGTAGCTCTCTACCACTTTTATAATTTTTTAAGTTTTTTTAAAGTCTGCC
AATCAATTTGGCCAGATGATAGTATTCCGCCATGACCTTACGTTTATAACCGTAGAAGTC
ATTCTCCGTTGCAGGAACCGTTCTGATCTTCTCCATTGTCCGATAGCCGATGCTGTTCAC
GATGCTGTCATAGATTTGTGATTCGATTCCGGGTGCATATTTGATAGATACCTGCAGCAG
ATTGTATTTATCGCTTTCGCTAAGATTCCGCAAGTGACTTTGTAATGTTGGTATATCGTC
CGGCGGCACTCCGTAATCAATCAACGTCGCATTTCTCAACTTCATTTATTTCACCTTCTT
CATTCAAACTCCAGTCACATGGCATGCCTTGAAAACATTCTGGACAGTGTTCGTAGAATC
CGCAGCCTTTGCAATTCATTGGCTGTCCAGTACAATATTGTTGTAGCACGTGGTATGCTG
ATATAGCAAGGTTTAGCGTTATGTCTGGTGCAGGTTTGTTTGACATAGTTATCACTCCTC
CACTCCAAACATTTTTCTCAAATTATGCTGACAACCTTTTGCCACCTTTTCGAGGTTTTC
ATAACATGGTCTCAGTGTGCATCTTTCTTTATATCCATCGCATTTAGCACCGAATAAGAT
ATAGTTTCTACATATACCATCTTGACTAGCACAACATTTATTCATTTTGAATCTCCTCCA
ACTTCTTCTTAGCTTCTTCACGGGTGAGGAATACGGTTTTACCAAATTGGTTAGCATAAA
AGCTTACATTTATAGACGAAAGACAAGTTGGACGCACATAATATTCTTTTTTACTATCAC
ATTCGTATTCACATCCACTACAACTGTATTCATCAAATCTTGATCCACATTTCGAACAAA
TCGTCCATCTGGAAGATATGAGGTATATTTCTGCGTTCTTATTAGCTGGCAGTCTCACAA
GCAATCCCTGTTCTTCTAAGTCTTCATAAACAGCAAGTTTCGTAAGAATTTTATCCGCAA
ACGGTTTTAATAATCCATCCGTAATTTCTTCTTTTGCAACTCCTGTACCATCAACATTTC
TTTCTCTTTCTGTTAATCTCTCCATCTACTTCACCTCTTCCATCTGACTTTCTACAGTAT
CTGCAAGCAACTTCAAGGACTCAATAAATGGTTCCGTCAATGCTGTTCTGTCTGGGTATT
TAGTGAATGTTCTGACAAGTTTTACTGCATCCTTGATTTTTTCTTCATCTTTGACGATTT
CGGACGCTTCGCACAATATCCTTTCATTGTCTCTGCAAGTGACCATCTTGCTACTATAAA
AATTCAATATGTTTGGAATTGGAATTTCGACAGGGTTTAAATGGTTTACTCTCGCCCATG
TGAATCCCTGAAGCTTTGCCATTTTCAGAACACTCAAATATTCTTCCTGTGTCTTTACAA
ACACGATTTTTCCAGTTAAAATAATCATTTCTCCACCTCTTATCGCTTACTTTTTATCGC
TTGTTTTCATCGCTTGTTTCTGTAATTTCTCTCAAGCAGGCATTCCAACCAACCGCAATA
ATATCTTTTTGTGATTCTACATTGTCATTCGGAACGATATACTCTTTTTTCTCCGGCAAT
GGTTTCAATGGACACCATTCAGGTCTTGATTTGCTTTCGCAATCATAATGTTCTTCTGTC
ATCAGAATTACATCATAGTCTAAACAGTCAGCTAATTCACAATAACCCACACATTCAAGT
TCACCGCAGTATGAAGTTCCGAACGGGCAATCATAATAATTGTTGGTGTATCAATCACTA
ATACTGATTTACTCATCTTCTCCTACCTCTTTTCTGTAAGAATGCTCCGTACTGTGCAGG
ACTGATAACATCAATTTTTCTTCTGTCAGCCTGATAATATCCAGCTCTTCCATTCTTTTT
ATTTTCTTCTCTTGTGAACATAGTGGAAATGTCTTTGCCTTTACTCATTTAATTCCACCA
CCTTTCACAATTTCATCAATTGTTGTATCTCCTTCTATGCAATATTTTTCAAATAAATAA
TTCTCCATCTGCTCAATAACCTTATCCACATCAAAAGCTGTCGACTGCTCGTCAATAACT
GCACCTATTGCAAAATCCATATCCGAACCTCCAAGAGAATCAATTATTTTGTCTGCATCA
ATTAACCGCATTTTTATTCCTCCCACACTCCCAACAACCTCATCCGCTCATACAGTACAG
CGACGGTCTTGCGCCTGTATCCGTAGAAATCCTTCGGGTTCATTGGGATATATCTTTCTC
TGCTGATTTTCCTGTAACTTTTCCGGTGTAGGATATTCTCGATAACCATATCCGCTATCA
CCGTGTTTTTCGGGCAAGCTGACAAGGCAGCACTGGCAAGCAGGTATCCGTACTCTGCCG
GGAAGTCTTTCAGCATCGCATTCAGTTTTTCAATGTCCTCTGCCGGAATACCGTAGTCTT
TCAGTTTCTTATTCCTTGTCAGCATACCGTTCTCCTTTCTAATCGTCTGGGTGGTGTTTA
TCGTACATGATCGCCACACATACAAGACCAGCCACTCCGAATATGGTTCCAAGGGTGAAT
CCTAATAAGAATGTAATCATACAACCACCTCACTGTCCTCTGGCATCTGATAATCAATAT
GTCCATTTACATAGGCTTCCTGAATCATATCCAGTACTTTTATGGCTTTTGCTTTGGTGG
AATATTCTCCGAGCAAGCAGCACCAACTCATATCTCTTCTTGCACTTATTACTCCACCCG
AAACTTCGATATCGAATAAAAGTTCAAGTGTAGCTAAAACTTCCTTATTCTGACTTCTGA
TTAACATTTTGCATCCTCCTTGTAATTCTCGATTGCGGCTATCTTATCCTCGTACATAGC
GATTGCTTTTTTAAGTCTGCTGATTTCAACGTTATATATTTCTAAAAATTTATTTTTTAC
AAACTGATAATTCGGTACTGTCAGCGCAATGTACGGCGTTGAATGACCAGAAATTGTTCC
GATATCTTCCTTTTTCACGTATCCGATGTAAATTCCTTCCGGAAACTGTGTTACTGCTTT
GTACGTCTTTGGTTTTTCCATTACCTCGCATTCCTCAACTCTGATCTTGAAAATATAGTC
TCCTAATGTTTTAGTTTCTGGATTGTATTCTCTGTTACTGTCTAAAATGTAGAAATATAA
TTTCATTTTGCGTCCTCCTTAATCTTACAAAAATCGCATTCAGTATTACATTTTTCCCAC
TCGTCTGAATATTCTTCATATCCATCCGCTCCATTCAAATACTTGTATGTAAGTACATTC
ATACATCTTTCACAGGCCGTAGAATAAACAACGAGTGCTTCCTGTAGTGTATAATCTCCG
CTGTTTACCATTGCCATTATGACATCTTGATTTCCTCCTCCAATACTTGTATGTAAGTCA
ATAAGTGGTGTAGTACCCGTTCCATAATCCCATTTTCTTCCCCATGGTTGCCACCACTTT
CTTGTTTGGCTACACCCGCAATTAGTGCATATATGGCCTTTTAATCCCTTTATCAGACCT
GTATCCTTTTTCCAATATTTTCTTTTGTGTTTGCACGTTTCCTTTTGAGTTTTGCTATGT
ACCGCATAAATGCTTTCCGTTATTTGCAGTGGGAAACAAGAATGATACGTTCTTGCCTTT
TCCGGTGCTTCCCACATTAAATCTTCTTTTTGATTAATCACATTTCCATTCTCATCTCCG
TACCAAATTCCTAATTTCAATTTTGCTTTATCAATATTCATTACTTGCCTCACTTTCCCC
ATGTAAGCAACTGACACGCTATTGTGCAGCCCTCCATGATTCCTTATCCAAATGCTACTT
GCCCATTATTCTGCACATAAATCATCGGCGCAGATTTGCGCTCCCCGACTTTCAGATACG
GGCAATTAGCTTTCACAAGCGCTTCTGCCATAACTGGCACAACGCTGTTTCCAATTCTCG
CTACTTGTTTTGCAATCGGGTAATTTCTCCATTTATAATCCCGATCAATAATGTAATCTT
TTGGAAACCCCTGCATCACCTTTAATTCTTCCGGCTTTAGCATTCTGAGGAAAATATCTG
ATATGATGTATTTCTCTCCGTGAATATCAACCAGAACATTTACTAATCCAAATCTATCTT
TCGTGGTAATGGTTCCGAGTGGTTCATTCAATGTTTGCCCGCATCCTGTTCCATAATATT
TAACCAGAAAAGCGGATATCACACCAAAATGACCGGGTGAAGTAGTAATCGTATGCAGTG
GTTCGTCGCATCCTTGACCGATACAGGTCTTGTAATATTTCGTGATGAAAGCTGTCACAA
GTCCGTATCTGTTCGAGGTATCAATGGTTTTTATCGGTTCAGTTAGCAATTGTCCTCTGG
AATCACCTTGTCTGGTTTCTCCATGATACTGAATGATAAATGCCAACGCATCTTTACTCT
GTACAATGTACGGTTCTGGATTATCAACGATATATTTCTTGATTCCGTTTGCAATGCGCT
TCTGTGTTGCTTCTGCCAATGGTTTCGGACGGTCAAATATACTTTTACCTAAGTCTGACC
AATCAATGTAATCTCCACACTGTTCATATGGCTTCAGACCGTCTGTTCCCAAACGATTAT
GTGTAGGATTTGGCCATACTATCTGCTTCCCGTCCCTGCGGAACACCGCATACCAACGTT
TCCTTGTAGTCGGTGCTCCATAATCCGCAGCTATCAGTTCCCGGCTGTCAAATTCATAGC
CAATGGATTTCATAGCTGCTATGAATTTTCGATAATCTTCACCGGCTCTTTCCTTGATCG
GATGTCCTTCCTCGTCCAATGGTCCCCATTGCTGAATTTCTTCTACATTCTCCATAATGA
TTACATCTGGGAGAATCGCCTTTGCGTGCTTATATACAGCCCACGGAAGAATACGAAGTC
CCTGCTTTCTCGGCTGACCGCCTTTCGCTTTTGAATGGCTCGTACAATCTGGCGAAGCCC
ACATCAACGCTACGTGCTGATTTCCGGCATATTTCTGCAAATCAACTTTGAAAATATCTT
CTGTCAGATGCAGCGTTCCGGGATGATTCGTTTTGTGCATCAGGATAGCGTCAGGATCAT
GGTTAATCGCTATGTCTACTGGTCTTCCAAGAGCCATCTCAATTCCAACTGATGCTCCAC
CGCCGCCTGCAAATGCGTCTATAATCAGATTATCAATCATGTCTTTTTATTTCTCCTGAA
AAGCTTAATTCAATTCCCAGTTCTTCCTTGATAGCCTGCACATAATCAATCCATTCAGCC
AAGCCCTGGTCGATATAGTCCGAAGCTTTGTCCATGCCTGCCATGAACTTCTGGCATCTT
TTCTGACCGAATCCAAATTCATCATGCAGGACAGCTATCGCCATGATCACGCAGCATTCA
GATACAAGCTGTTTGATCTTCTCAGATGCTTTGTCCAGGTCCTTTCTTGCCAGGGAAGTA
TGTATTCCTGTTACTCCCCTGAATCTGCATTCCTTTTCGAGGGCTTCAAGACCGCCCTCT
CTGGTGATTCGTCTAGCAAGGTCAAGACCATCTTCTCTGCCGCGTTCATATTCACGCATT
TTATTCATTTCTTCACCTTTCCGAACCCGTATCCTGTCGGAGCATAGGCTCTATCAGTAC
TCGGGTGTGCTGTTTTAAGCAACCCATCATCAATAAGCTGGTTCAAATGTCTCCAGATGG
TGGCTCTGCTTGCATCTACCTTCTCACAAATCTCGCTGACCGATGGTGCGTATCCAACAA
GTTTAAAGTAGCTTACTACATACATGTAGATTTCTTTTCTAAGAGCCTGTCCCTGTTCGT
ATTTGTTCTTAGTGTTGTACATTCTTTCTCACTTCCCTCTGTTTGGAATCTAATAACTTA
TTAAAAGCAACTAGACAATTCTTGATAAACTGTTTATCATTATCATCAGGACACATTTCC
GCATACTCTCCAAGCTCTATCAGACGATCAGTGGCCTGCTTAGAATATTCGTCTGTAAGT
TCGGCTGAATAGAAATCTTTTATAGCTTTCCAAAATTCAGTCATAAATTTTTGAATATAC
GGAATATCCTTTGCTTCTACTTTTATTTTTATCATCCCCTTTGAATATTGTATACAATAT
ACTGTATACGCTCTATTTAATTTTATTTTATAAATATAATATATTTATATTATTTTAATA
TAAGTAACCCACAGTAACCGAGATGTAACCGTACTAATTCGTGTAAACCATTGATTTTAC
AGGTAGGTAACCGAGTAACCGAGTAACCCTGACTTTCTCATATAGGGAAACTTTTATACT
CAATATGTGCATATAAATACTCATATATATATATGCAGAATCAAAGGTTACCTAGGTTAC
CCGGTTACCTTTTGGACGAATTGTTTATCAATCAAACACAATATCGTCCGTAATCTCAAA
ATTATCATTGCAATTCACGAATCCTTTTGGAATTTCGTCTACAATTTTCAAGAACACGCA
TTTAGTGACAATTCCATCCAGTTTCTTCGCCTTGGTCGGATAACCTCTGCTGTCGGTTTC
CACAAGCCCCTTCTTAACAGCCCATGACAAGAATGCCTTTCTGGAGAATCTTCCAATTTT
GCACAGATCATCAAACGCTGCGCTATAAATTATTGCGGTTGATGTCTTCTCTACCGGATC
ATTGTCAATAATTCCCCATCTTTCTGTTTTGATATCTGGGTTATCATCGAACTTAATTCC
GTTCATAGCAATCTTGTCAACCACGAACCAGTAAGCGCGTTCATTTTCAGACACCATTTC
TTTCTCTGTCAGGAGACTCTTTGCAGTTTCAATGTCAATGTACTGACCATCATGGAATAG
CTGATCTGTTGCAATCTTATCTGCTGCCAGAATGATACTCATAGATATACTCTGCTTCTG
CATCTTGTCATCGTCCTGTATAAGCCCCTGATAGTGCTTTTGCAGGGCTTTTATATCATC
AATGGACATTTCCTTGACTGCGTTCACAAAGTCGATTCCTGCATATCCGTAGTTCTTTTT
AAGAGTATCTGCGGTAAGCTGTGGATCATCAAATATCTTTTCAGAACACTCGACCTCAAT
AATTCGGTTAATTGCTCCGCCTTGGCTGACGTATCCAGCAAGCGGACGCTCACCATTGGT
CAGAATGCAGTTCTGCCAGCGGTTCTCCCGGCTCACGCCCAGTTCTTTATTAGAACGGCT
TTTTCCTTTTCCTGAGCACAAATCGTATACAATCCCTTCAAAGTTATCCCTGATCTTGGC
AGATACCTTGGAAGTATCATCCAGAATTAATGGAAGATTGTTGAGCATATCAGACTTTGC
TTCCAGAGCCACATCTGTTGTCTTGAAGTCTCCTATGTATCGTGATTCGCCTGGATTCGC
CCAGACAGAAGCCCCTAACATAAGTGTTACGGTCTTGCCGCCCTCAGTTTCTCCCCATAG
GTCCACAAAAAATGGAAGGGCACCAACAAGCTTAATCAGAATACTGGCGAAGCTTGCAGC
TAACATGATTTTGGGCTCTATTCTTCCAGTAGCACGAACCTTCTTCACGTGTTCATACCA
TTCTGTTCTGCTGCCGCCTACACTGATACTTTCATACAGTTGTCGGAACCGCATATCTCC
ATCGAACACAATATCCTTGTCATATGGAAGAAAATAATCCCTGATCCACCCGATTTTGCT
AGAGGAATACTGAATGTTGATATAATCGTCATTTGCATTCTCAACGTCTGACAGATACCG
TACAAGAAACTTCGCATTCTCTGAAGTTACTGAAATCCCAAGTGCAGATAATCCAACGAT
TTTAGTAGATGATGCAACCATGGTTTTCGGCACAATAACCTCGGACCATTTATTATTCCT
CTTATAGATTAACTTTATCTGTTCTTCTCCGGTCTCCAGATTCTTCATTCGTTCAATCGG
AAGTATAGGATGATAACAGGCTATAATGTCCGGCGATCCTGGATTTGTATTTGATATTCT
GATTCCATCATCATCCGCCACCCAGTTGAGACATTTCATTCTGTCATATTCACAATCAGA
GAAATTAGTCCACTGGTCCAGCATAGACAACGTCCTATTGCTTTTCTCTTCCTTAATCAT
CTGCTTCTGTACTTTTGTGTAAGCTTTAAGCAAATCCTCAAATTTTTTCTTCACGCCAAG
CTCCTTAGCTCTGTCCAGAAGAGTCAGCGTAAGACGTGCCTTGTATATCTCGTCTTCCTG
ACTGAATATCTCGTCAAACACTTCTTCGTCCAGAATAGAATCCTTCGTGAGCTTGTTTAT
CATTTCCACTTTCAATCACCTTCTTCCAGTCCTGTAATAAATCCATGGTGATATAGTGCA
AGTTGCAACCTGTTCCACGCTTCGCACCATCCGTCAGATAATGGTTTCACCCTGTCAAGG
ATAGCTCTGTAGAAATCTATATCCGACAAGCATTCCTGCAATTCAACATTTTTCTTCTGT
TCTTCCTTCTGCCGCATTTCCATCTGCTTCTGATGGTGATATATCGCCATTCTGGAAGAG
AAATCTGGTTTCTGGTAAGTTCCTCCAAGTATGGTGAAAGCTGTCTTAAAATCGCAATTA
TCCATGTTCTGAACGAATGTAAATATGTCACCAGTCGCACCACAGCCGAAACAATAATAG
CTGTCTTTGTAGATTTTCATGGATGCAGTACGGTCACCGCTGTGAAAGGGGCACTGTATA
AATCCTGCTCTGTTCGGAACCATGCCGTATCTACTCAGAACATCTCTCATGCTGTTCTGC
TGCTTAATTGTTTCTTTGTCCATCTGAAAGAATCTCCATTATCCGTTTTCCGGTGTCCTT
TTTATTGCAGAATTCAAACTGTACATTATACCGGTCTCTAATTGTGCATAAAGATCGAAA
CAAAGAAGTTCCTTTAATTTCTTTCTGTATGTATTTTTCTCTTGTTTTGATTTGTTTTCC
GTCAATTGTTCGCGTTACATACCGAAAGCGTTCCATCTCCGGCTGATAGAAGAAATATAC
ATCTTCAAGACACTTCACATCTGATCCGTGTTCTACCAGAATTACAAGCTGAATATGTGT
CTGCATAGCTTTTATAAGTTCTTTCTTGAACCTTTCATGCTGATGGCAGACATTTCCATA
CAATTCCTGCAAATTCTGCTTTCTGTCAATTATCAGGCGGGGATTATCCAAATTCATATA
ATCCCCCACCATGAGCTTGCTGAAAAAATAATTGACTCCGCCCTGATCAAATGATTTTTT
GATTTTTTGTATTGCCTTGGCTTTTTCTCTGGAATCAATCTGTATATCCATTTAAATCAC
CCTCTTAGTTAAATGGTAATTCTTCATCGATTCCGTCTGGAATATTCATAAATCCGTCTG
AACCAGGCTCATGCATAGAACTCTGATTTGAAGAAGTAGGAAGCAATTTTTCTTCCGGAA
TAGCTGCATCTTTCACACCATCCACACTTCTGAACCATCTGAGTTTATGATTTTTGTGTG
TACTTCCGTTGTATTCTTCTTCTACAATCCCAAACACTCCGCCAACAGCCTTTCCTTTAA
AGCACTGTCCAAAATTATCACCCCAGATTACAGAAAAGCCAGGGTTAGATTTTTCAACGG
AAGTCGTGAATGTTTTAAACTGCTTTGAACAGTTTCCGTCCTGATCTTCTGTCATGATAT
ACGTTGTTCCTGCTGACGGCCATCTTTTGTCTGGTCTGATATCATTTCTAAATGATTCCA
CAAAATATCCTGCCTGAGAATCATTCTGAGCAAAATCAAAAGATACTTTCAACATTGGTT
TTCCTGATCTGCTCTGCGTTTCAAGAACTTCCTTAATTTCAAGGATATGACCACCTAATT
TGATAGGTGTAAATTCTCCAGATGCCTGTGTGTTTTCGTAATTATTTGGTTTCTGCATTG
TCTGTTCCTCCTAATTCGTAGTAGTCTCTGATAACCTTGTCCACTTCTGCAAGGTCATTA
TCAATAGTCAAACTGTCAAACATCCCGATCGGAGACTTGCTTACTGCTCCCTGACTGGAC
TGAGTGACAAATAAGTGCTTGCCGCTCTCTTCGATGCAACGAAGAACGATTGTAAAAAGG
CCTTCTAAGCAAATCTTTTCATCAAGTAACTTGCCGATAGTCTTCGGCTTCACATCTCCG
GAATCGTCCTTTTCTTCGTGCATCATCATGTACACAATCTTGTCCTGAGGTACTTTCGTG
ACAATAAACTGGATAAGATTCCAAAAATAGTCTCCAATATCATTGTACAGAGCGAATACC
GCATTGCCTTTTCCGGCAGAAGCATGTCCACGCATAAAGTGGTTTGTGATAAGATATCCT
GCATCATCAATTACGATTGACTCCGCTTTTGATGCGATCAGGCACTTCATTACCTGCTGG
TAATCATCTGTAAACCATCCGTCAATCTTGCCTTTAAACGGAAGTGGTTTATTTAATACT
CTAATAAGATTCCAGTGTTCATTCTGGCAGTTTCTAAGACTGGTACTCTTGCCGGAACCA
GATTTTCCAATGATTAATACTGGTGTTGCCATTGCTATTCCTCCTTGTCATAAACCACAT
GTTTGCTGCCCTCAATAATCAGCAAGCTTGCAATATCTTTCATTGATAAGGTTGATTCGT
TATAGATTTCAACCAGTGCATTGTAAGCACCTGTTGATACTTTCACAACCGGGTTATCCT
TATCGGTTGCCGGTTGCTTCTTCCTTGCCGGAATACGGATTTCAAATTCGCTCATTAGCG
TCCTCCTCTTCTGATAAAGCGAATAACGCATCTAAGCGTTCGCCCATATTCATTTCTGAA
CCAAAATAAACTAAATCATTGTATTTCTCTTCATTTTCCAATGTTATCTTCATGCCAATT
ATTTCTATTATTGTTTTGCTGATTTTGGGGCTGATATCACATATTACTGGCACTTCCTCA
AAATCTTCATCTTCTCTACAATTTTCAGGACAAAATGAAAGCTCGATTTTTATTCCATTG
TAAACATTACTAACTGTAAAATTCTTTCTTGAAGAAAATTCATTATAGGCTTTCATAGCT
GAATCTTCTGCTTCTAAAAGCATTCTGACAATCTTTCTCTTATCCATTGATACTTTCCTC
CTTATACGATTTCTGAGCCGTTAAAAGCCCATTTAAAGCCTGTACGTAGCTCGCCAATGT
TCTTGCCTTGTATGATTCTTCAATGGGGTTATCTGTCACAATAGAAAGCTGCCCATCTAT
CAAATTAAGAATTTCGTTAATCCTCTCCTGCATCTTTCTCCACCTCGCTAAAAAAACAGT
AAACATTGTCAGAACCATCTCCCCTTGCAGGGCTAATACTGCCACCCGGAAGCAACCCAC
TGGCACTGTGATATTCAAGATGATTCAGATACATGTCCGGGTTCTCCCAGTCAATAATGT
ACTGCTTCCGCTTATTCAGCTCTGACAGAAGCCCATTTACTGTCGTTATCAGTTCCATTG
TCGGCAGGAGCTTCAGCTCCATTTGATTCAGCATCTAACGGGCACCTCCCATCTATCAGA
AGTTCCAACAAGAAAGCTTTGATTATTCTGAGGCTTTCACGACTTTCTTTCTCATAAAAT
GGGTTAAAAGATACGTTTTGGTACAAATCCCATTTAAATTTGTCTTTGAGAAGGAGAACA
TCTTCTTCCCTTTTAACCCCTCTTACTCCCAAACCGTAGCCCGAAAAATCAAAGGTGATA
TTTGCTGTCGGAACTTCGTTCACAACTCTTTTGCATAATCCATATATTTCATCAATCTCT
TTCTCGAACATCTTCTTATCCTCCTTATTTTCTACTGCCAGTCTGCTTTCATCTGGCGTA
CTGCCCATGCTGCCGAGATACCGAAAAAAATATTCAACCAGATAGGTATATCCACATATT
TCCCGGCAAGCATACAAACAGCAATTAGCATATATTCTTTCATTTTATTTCATTTCTCCT
GCAATCCACGCAAGGTTGCTTGCCACCAGTGCGGCAACTGTCACAATCCATGCAGTGAAC
CATCTTTTTGACTTTTTCTTGCTTTCTTCGACAATTTCAGTCGCAAGTGCTACTTCAATG
TCAGCCCATGTAAGCTGGCTTTCGTTTTTAATTTCACTCATATCTAGCTAATTTCTCCTT
ATTTTTTCTTATTTGTCTTTACAATTAGCAGATAGAGAACTATAATGTATCTATCCACTA
AGGTACTTTAGTGGGTGCAAAGCTCCGGGGCGGAGGTGTCGGCTCCCTCCGGGGCACTCA
CTTATTGAGAGCCTCTTTGCCTTTCCAGACATGACCAGTTACTTCATAAACCTTTCTGGG
ACTTATAATGTAAGTAATTCGTCCGCCGGAAAGACTTTTTGCTGGCTTATTATTCTGTAC
AGCCACGCCAATCGGCAACCACCCATACACAATCCCTGCCCGGATTGCTGTTACAGGAAG
TCCAATCAATTGGCTCGCATCAGATACGCTCATACTCTCTGATGAGAACTCCGGCATCTG
TGGAATGCCTGATATAATTCTCGCAACCTCTGCGGCGAACTGATGAATCTGTGCATTCTG
CTCTACGTAATTATCAACTGCGCTCATATAAACCTCTTTTCTAACTGATACTCATTTGAG
CGTTACAGTCACGTATCATCATTACTGTATTGGTGCATGGATGCCAATTTCTGACATATT
CCATAGATTCTTCAAATCTCAGCTTAGGAATGTTATTGCGGTCCTTGTAACCAAGTGCTT
TCGCAACGTCAGCTCCAACAAAATACGGTTTCCCGTCAATTTCTATTGTTCGAATTTCTC
CGAACTCTCCTGAATTAAAAATCTGTAATTCGTTCATAAGTCTCCTTTCTTGTGATATAC
TCCCAGTGGATGGGAGGTGATATTGTGTATCTCAACCGATTTATTGTTTCGATTCTTACC
ACCCTAGCGCTAAACGGATTAAAACTGTTGCCACACTTGCTACAATTGCTGGAATCACAT
ATTCCATAATCGGATGGCGTTTCATATTTTTTACCTCCTTACTTTGCTTTTATCTCTTAA
TACGATTTTTATTCAACCTATTGTATTTCCTTTCCCCTCTACCTATAATGCATTTACCGG
CACCGACATGCCGAGTATAACGAAAGGGGAATTATATGGTTGAAACAATTACACGACTGT
ATCATTGCCACAAGATTCACAAACACGTGACTGTTTATGAAGAGTATGAGGTTTCTGATA
GCGGTCGCCACCTACTGCGGTGCTCATGTCCATATCATCAATACACGGAAATGAAGCCGC
ACTGTGATGGGTATAATGATCATGGTTTTCAATGTGGTTATGCAAAAAATCAATAACCAG
ACTCACTAACTCATCTGGTCGCTCACTTGGCGATAGGTAACAGTAAAGCCGTAGGTCACA
TTTGCAACAGTCTCCACCAGATTCTTTGCAGTGTTGACTGACGGCTTTGTTAAATTGTAA
TGCATCCATTTATTCTCCTTTCCGGTAGCATTATTGCGACTGCTGTGTAAAAAAAATGTC
TATTGCTTCATCCCTACTTAAAGGAACTGCGTTTACAATTCCGTGAATTTCACCGATTGT
AAACTTCTCGCCGCCGTCTTTCAGCTTGCGGTAAAAAGTACTTCTGTCCATACCAATTGC
GCTTGCAACAGCTTCTTGCGTATTTCCATGCTCAACAATTTTACCTTTAAGTCTTGCTAT
ATTTACAATCACAAGTTTTACCTCCTTTCCAGTAGCATTATTGCGACTTTGTGATTATAT
ATTACCTCTTGCAGTCGCATTTGTCAATACTAAAAATCGCATTTTTGCAATTATTTTTGT
TGCATATTTGCATCACTTGTGGTATTATAATTTCAAGGAAAGGAGGTGTGGAAAATGTCG
GAAACTGGTGAACAAATGAAAAAAAGAAGAAAACAGCTTAATATGAGTGCTGATGAGTTG
GCTGAGAAATTAGGAGTTTCAAGATCAACTATATTTAGATATGAAAAGGGTGATATTGAT
AAAGTTCCTGCTGAATACATAGATAAGTTAGCGAAAGCACTTAGCACAACGCCCGCTTAC
CTAATGGGATGGGAAGAGAATTTGGAAACAAACACGGATTTTATTCCAAAGATGATGTCA
AATCCGAACATCGTTGAACATGTTAAGTTGCTGATTGAATTAAGCGAATCTGATAAGAAA
AGCGTTTTCGACATGATTGAATTTCTTCATAAAAAAGGCAGGGATTAATTCCCTGCTTTC
TTAATACCCCCATTGTTTCTTGAACGAAATAATCATGTTGTATAAAAACTTCATAAATTT
TTCGCTATGTATATTTTCTATTAGTTCAATAATCTCTTTCTTATAATCCATAATAACCCT
CCCTATCACAACTACCATCTACGCTACAGTATATGTCCGGCCGTGGGAAACAGAACCGAA
CATTAGTTCGTTTTGCTATTATACCATCTATTCCGACTCTTGGCAACTGCCAATGATATA
CATGAACTCTCACTATTTTATAGAAAAAAACATTTCTTTTTCATCTAAATCACTCTATTT
CGTTCTAAATCTTTACAATATGCTCTTAAAATGATAAAATAAAAATACCACGAATAACCG
TACTTTACATAATATTGCAAAATCAGCGGTACAAAATACATAATCCGCATAAAAAGTGCG
AAGTGTGGCGAAAACATATTAGGAGGGTGTTTATCATGGATGAAAAGAAAAAATATTGTA
AGCACTGCGGAGAACTTATTGACGACGACTGTATAGTATGCCCTAAGTGTGGAAAACAAG
TAGAGCAGTTGACTTCTAGCAACAGAGACATCATCATTAACAATTCTGCATCTTCCTCTG
CGTCCTCAGCGGCAAGTTCAGGCGCGCCGTATATAAAACGGAAAATGCCATGGTATTTAA
GTTGGTTTTGGATTTTAATATTGGGTGCTTGTTCTGGTGGAATTTATTGGATTGTAGGAA
TTGTAATGAGAGTAAATTGGAAATCACATAATTAAATAAAAAACCGCCCCGGCATTGGCG
TACCGGGACGGCATTTATACATCTCCGAAGAAATGTAATATTCTGGCAAACATATTGTAT
CATCTTCGGAGCAGTCGAACAAGACAGAAAATTTGTTCGGCTGTTATTTTTATACTCAAA
ACAACCACTTAAAGAAAAGAGGAATAAAAATGGCGAAGAAAAGAAAGAAATATCCAAAAC
TGCCGAATAACTTTGGCTCTATCCGGTATCTTGGCAAGAACCGGAGAAATTGTTTTGCGG
TACATCCGCCAGCTACACTGGACGCAACAGGGAAAGCAGTTCGACCGCCCGCGATCTGCT
ACGTAGACGACTGGATTAAAGGATTTACTGTACTGACCGCATACAAAGCCGGCACGTATC
AACCCGGGATGGAACGGGATCTTGAGGTATCCCCTACAACCGACATAGATGCTCTTATAA
GCCGCTTGATTGCTGACTACAATACAATCAAGGGTGTCGAGGATAAACACCCGGAAATCA
AGAAATTGACGTTCTCAGAGGTATATGAGAAGTTTTACGTATGGAAGTTTCCGGAGGGTT
CAAAACTTTCTTATAGTTCAAAGATAGCTTACCAGACCGCTTACTCAAATTGCACAGCTT
TGTATAACCGTATCTTTGAGGATTTAAAAGCGCCTGATCTGCAAAAGGTAATTGATGACT
GCCCGTTAAAGCGTCAGAGTCTTATGGCAATTCTTACACTGTTCAAGCAGATGTATAAAT
ATGCCGTTTACTCAGAAATTGTAACGGAAAACAAGGCGTTATATGTCCATGTCAATGCTG
ATAATGACACCGAACATGGAACTCCCTTTTCTGATCAGGAAATGCAAGTGCTGTGGAATA
ATGCCAACGATCCAGAAGTGCAGCTCATTCTTATTATGTGTTACTCCGGCTGGAGAATCG
GTGAAGTGTTAAAACTTACAACCAACTTAGAAGAAGGATACTTTCAAGGCGGCATCAAAA
CAAAAGCCGGTAAAAACAGAATTGTCCCGATACATCCCGCTATATACCATTTTGTCGAAC
AGAAAGTGCTGACACAAGATGGAAAACTATGCGTATATACTCAGCAGCATCACAGAAAAG
CGCTGTTCTATCCTACACTGGAACGCTTAGGAATCGTCGGTAATCCGAAACACACGCCGC
ATGACTGCCGACACACCTTTTCTGCGCTGTGCGAAAAATACGGCGTCCGGGAGAACGATC
GTAAGAGAATGCTCGGCCATTCATTCGGCGGTGATGTTACAAATGCCGTTTACGGTCACC
GGACATTGGAAGAACTCCGTACAGAGATTGAGAAAATAAAAGTCCCATTTGTGACTAACT
GTGACTAACGGAATCTTATTTTATCAATTTTATTCATCACAATTCAGAACATAAAAACGC
GTGAAACCCTTGTAAAATCAACATTTTCAGCGATTTTACAAGGAATTCACTCATTTTA
>Circular_Seq4
AAGGACTTCGCTTTAACTAGCTATAATAACTTTATTCATATCTATTTTTCCGCACCAATC
TGCACCAAATTGGTGCAGGTGGGGATAGCCTCTGCTGCGCGTCGCTGTGATGATGCCAGT
GCATGAGTATAGAAGGCCCCTGTCGTTGTAATGTTTTTGTGTCCCAGTTGCGCGGCTACG
GCGGCAATGTCTACGCCTTTTGCCAGCATTTCTGACGCTGTGATGTGACGAAGGGCATAC
ATGGGCATAGACACCCCAACTTTTCTACACGCGCTGGCCCATGCCTCTCTGTACATATCT
ATCGATACTGGTTTGTCTTTTCTTCTCCTGCAAACAAGCTTATAACCATTCACTTTGTCA
GATTGGAAACGCTCCCAAGCTTCCGCCATATATGCTTCTGGCGGAAATACTGTTTTGGTG
GTATTTACTTTCGACATGTAGACGCATACGGTTCTAGCCTTCCAGTTGAATGCCGACCAT
TCGAGACGGAAAAGTTCGGATATGCCGGGACGCAGACATAGGGCAATGGCGGTTTGGGCT
GCCCATTGAAGCCACGGCGGGAGCACAGGAAAGAGTTTGTGAAAGTCTTCCAGCGTTCCC
GTCCGTGGCTTGTTTTTTGCGCCTGGGAGTTGCCGATATTTCCCCCAAGGATTCTCGTGG
AGCAAATCCTGTTCGACGCACCAATTGATTGCGGCCTTGAGTTTTGAAACGTAGGAGTTG
ATGCTTGTCATAGTCAGGCCATCATTCCTGCACCTCTCGCGCACATTTTCGAGGTCACGA
CGTGTCAATGTGTCAACAAAACGGTCGGCAATAAACTCCGCTGGACCTTCCCGGTGATAG
CCGTTTTGCCTGTCATGACCACAGACCAAAAACTCGTACGTTGCTCTGGTTTTTTCGGCG
TACTCAGTGTTCTTTAAGTACACCAGCACTGCCTCCAATAGCGTCAAGCGTGTGTTTTCC
ACCTCATCATACTGGCAATCCGCAGCGAACTGCCGAGCCTCTTCCTCAGTACGGAAAGAG
CGCTGTCTCCAGCGCCCTTCCTCATCCTTGAACTTGACGTCCCATCTGCCGTCACCGCGC
TTTGCTACGATCATGGGATTTCCTTTTCACGTCAGCAAAAAACGCCTACCCTGCTTTGGG
GGATAGCGTATCACGAGATGATTTTCTAGCCCCTTGGTTGAGTTCGAGCAGTTCGAGAAA
CCGTTGGTTGAGGCGTTGGTCTTCAATCTCCAACTCCCGACGCCGCTGTACGATTGAGCG
GATTTCCGAGATTGTCGTTTCCATCCTTTCTCCTTTCATCCTACGCGGCCCGCTCGTACA
CCCGCGTCCCGATCTCAGCGATCCGCGGGTCGACTTTTTCGAGCGCATTGCACAGCGTGG
TCAGCGTTTTGAGCAGGTTGTGCCAGTGAAGGCCCCGGAAGTAGGCGGGGCAGGTGTTCC
GGCAGTCCTCAAGGAAGGTCAGTCCGGCCCACATCCCGGCGGCCCATTGCGTCCAGCGGG
AAGCATCGGCTGCCGCGGCCTGAATATCCCCGACATGCCCGGCAAGGATATGGAACCGGG
TATCCAGATCTCGCTTCGCGCCTGCGGAGAGCCTGCGCTTCTGCGTATCGTCCGCACATC
GGTCGATCCAGCGGTTGACCTTTTCGACCTGCTTTCCGAGGTCGCCAAGCAGGGCCAGCG
TTTCCGGCTTCAAGAAAGAAATCGCCACGGTGATCACGGACAGGGCCAGAACACAGTGGG
TGTGCTGGACGGCTTCGTGCGGGTATGGAATTACGGGGTTGATGGGGCTTCGCATGATTG
GTTCTCCTACAACAAGGTTCCTTACGTCTGGACGCCGCCAAAGATGACGGTGATTTCGTC
GTCCACCTTCTTTTCGAGTTCCTTGGCGCGGGACAGGTCGGCCTTGTCCCGCGTTTCGAA
GTAGCGTTTCTGGGCCGCCCGCATGTCGCGGACGAGGATAGCGAAACGGGAAATCTTCTC
AGGCATGAGGTTCTCCTGAAAAAAGGAAAGCCCCTTTCGGGGCTACTTCGGTTCGCGGGG
TTCGGGGATGGGGCCTGCCCATTGTCCGGGAAGGGATTCATATTCTATTGGCTCGACGTC
TACATTGATCAGGGCGATTGTACGGCTAGGCTTGTGGCGATACCAGTACCACCCCGGCAC
CTTCGGCGGCTCGTCCGTCCACTCCAGTGTTCGGGGGAAGGCGTTCCACCAGTCACAGCA
TTCATCGGGAAAAACAAACCTCTTTCCGCCCATTCTGAACGGGCATCCTGCTTCGCCTTC
ACATATCACACGTAAATATCCATTGTGGTATTCAACGTGGGCTTTTGCTTGGCATAATGG
GCACGGTAGCAACGTCAGTTCTTCGGACATGATTTCTTACTCCGTTTAGAAGCTCTTTTT
TTTATATATCTTGTCTCTTGAAGTTTTCTCTCCCAAGCAATGAGCGAGTCGATATGCAGC
TTATCCTCTTCACTAAGAGGAGGCATCAGCGTTTCAAGCGGGATATGGAGCAGATATGAA
AGTACAAGCAGTTCAGTCCTCCTTAGATCCCTTTTCCCATTAATAATCTCGGAAGCACGC
GCTCTGCTGCGTAAGACAACGGCTAGTTCAGTTTGTGTGATCCCAGTCGCTTTCATCCCA
TCGTGAATGGCTTTTTGTACTGTGGTGTTCATCTCCCTTCCTCCACAGCCTTGCGCCTTT
TGATCTTCTCATCGGCCTTTTTAATCCAGCACAGCTTTCTAAATACGATATCTTGACAAC
TGTGAGTCCCCCTGAGATTACATCCTTCACATCCGCCAGAGATTGCAAGCAATTCTGCCA
ATGCCCATACCATTTCGGCATTTCTTTCATGTTTGGAGTTCATCTTTTCTAGCAGCCTCG
CGAGCGGCTTCCCGTACATCTTCAGGCAACGGCGGGTTCATCGCGCCGGAGTCGATATCT
GGTAATAAATCAATATCGATATATGCGTTTGCAAGCCAGATACTGAGAAGATCGGCCTCC
CGCTCCAGTTGTTCATAATGCTCCTCGGCTTCTTCCAGCGCATCAAGCAGCCGGAGGGTG
AAGTCCCCATGGGTCGCATTGAAACAAGTGTATGGGGATGACAGTCTTTCGCGCCACTGG
TCGCGCTCTTCTTTTGATATGCTCATTTGTATCGCTCCAAGGTACTGCGAACTGCGGAAA
GTGCCATGTCAACGAGATTAAGCGCGTCCTGCTGTTTTTCGATACGGTCGCACAGCGCGA
TCACGATGTCTGGGGTAATGGCCTCGTCCCACGCCTTGCCGTCCGCGCCGTTCTTGTCTG
CCTCTGCGATAGCCCGGATGCGGGCGAGTTCTTCGGGGGTGATCATTCTTTCGGCCTCGT
TTCGTTGTAAGCCCATTGAATGCGCCGCTCTATGGCGTCTACGGATTCGTCGTCCTCGGA
AGCGAGAGACGCGAGGAAGACGAGCATCTCGATCAGCCTTGGCACAGCGTTGCACGCGGC
GACGATGTAGGCGGCGTTATCCGGTTCTGTGGACATGTATTTCATCCGGCAGATGATGCG
CTCTTCTTTATCGGTGATGAAGTATTCTTCTTCATCCTCTCCAAAAAAGAGTTTCTTCCT
GAGATAATAGGGCGGCATGATCGCCGCCTTCCTCAGCCGTTCCAGTTCGTCAATCCATTC
CTTCGCTGTCATTGGTTCGTTCCCCCGGTATATTTGTTTCAAAGTCGTTACATATCCCGC
GTGCAGCTACACAAAAGTTATGCAAGTTGCAAAAATAGGTTGTTTGGTATGTGTAGCTGG
AGTAGCGCCCCACGTGCTTGCAAAACCTGCACTCATCCTTTTGACGCGTCCTGTAGCCAC
ATGCATTCTGTCTATCCCGCACAAGTTCCCGTTCGAGCTTGTGGGCCTCTGTGAGGGAGT
TGACCACGATTACGATCTGGGGTTCAGGCATTCTCTTTTCTCCAGCTCACTGTTCAACAC
TTCTTCCCAATCTTGAGGAGTAACGTCTGAGCACCACACCTCTTTTAGAGGTCAATTTTC
TGTTTCTTCGCCATATAGCAGCGGGCATCGAGTATAAACCGATGTACTGATTTTGCACAT
ATACGCCCGCGCAATGGCCTCTTTCGAGCACTGCATGATGGATTCAAGCGTGATTTCGTT
CATTGTCCATCTCCTCCTCAACGGCGATGCGCGCTTCCCGCAGGATGTACCACGCTAGGC
TTTTGGCTTTGAAACCATCAAGGAACTGCAAGTTATTAGATATCATATCTAGTTCTGATG
CATTTTCAGCGATACACCGTGACACTCTCGCCTCGAACTCGGCGGCGTCGCGGTAGTCAG
ATGCAAGTGTGTACGCGCTCGTTTCAAATTTCTCCCTATCGGCGCACCAAAAGCAGATGC
CTCCAACGCCGCTGACTTCATAATGTACGCAACGGCTGCATCTAATTTTTCGGTTCTCCA
GCCACTTCCTTTCCTGTTCCGTCAGCATATCTCCCTCCCGTCATCCCTTCATCTTGCAAG
CCAAGTCACCCAAACAAAGAAAACTATCACCGTAACGTAGAACGCCCATTCCCATTTCGT
CATATCATCCCGCGTGATTCGTATGCGCGGCCCACGGTTTGGGGTATGAAAAGCCCCGCC
GGGGGAGGGCGGGGCGTGGGTGCTTCAATATTGAGGTAACTGTCCGATCTTTTGGAGATA
GTTATATCGAGAGCAAACAGTATGCAGATCGTGTGCGGGAATATACGCTGCACATCCTTC
GCGTTTTTCTCCGGTTGCTTTCAACGGACAATCTGCGAAATATGTACCTTTACCATCGCA
GTGTTCACAACTGGTGCACTTTCCGATAATACTGTCGATCTCGTATCCGTGTAGATCTTC
AAAGTTACATACAAATTCTTCCACAGAAGCATTGTCTTTACAGTCATCAAGGCATCTTTC
AGCTTGCTGATATGTAAGATACTCTTTATGACATATCGGACAAACATATTTTTTTACTTT
CATACTTTCTCCGCAATCCTCAGTTTGCTTGCCGGGACCGTCCATTTCCCCTCGTAGCCG
TACACGGTGACGTACATAGCCTTGCGTCCCTTCCCGAAATCACGGGGATACGGGGCGCAG
GATGCCGTAACGGTGACGGTTTGGCGTTCGCCGCCTACCTTTGCTCGGTAGAGGAAACGA
CGCCCCGGAATTATCGATGCCAAATCAGGACATTTTAGTCTGATTTCGGGGAGGGCGTCA
CTGTCCACGGTTCACCGCCCCCCGCAGTTCCTTGCCCGGCCTAAACTTCACGGTCTTGTG
CGCGGGAATGGGAATGCTTTCCCCGGTGCGCGGATTGCGACCTTGGCGGGCGGGCACGTC
CACGACTTCGAACACGCCGAAGCCCTGAATTTTCATGGAGCCGTATTCAACGATAGCCCG
TTGGAGCGTATCCAATACCTGATTGACGACAAGATCGGTCTTCTCGATTGAAGTCATGAT
GCCCGTAGTATCGGAAGATCGAACCATTATGACGAAATCAGATTTGTTCATGGCATCACC
TCATATGCTTGTGAGCCTATACTTTTCATTGAGTACAAAGGCTTCCCCACGATGACCGGG
AAGCCGTTCCGCCGTGTTTGGGAATTTCAAACGAAGAATCACCTTGCGCCCTGTCTGTTT
TGAAAAACGTTCGGCTGCGGGAAGACTATCCCACGCCCTGACGGGCGGAAGAATGCCCCC
CGAATCCTTGTAGCGTTTAAGCTTCTTTGCCGTGGTCACATGCCATACGATCATAGTCTT
TCCCAAAAGAAAGGCCCGGTGGTGAGCCGGGCCGGGGTGGTTATTCTGCCCACGCCGGGC
ATCCGGCGCGCTGTTCGCAGTCGGAGCACGTCCAGTCGCTCACCTGCGGGTCGGTTTTCG
GACAGGTGATCAGATTGACGGCGGGGGCGGGCTGCGCTTCCGGCTGCGCGGGTACTTCCG
AGTCAGAGCTATCGGAGTCCACAATGTCGGTATCAACCACGTCCCCAAACGAGCCGATGT
CCTTGATGCTCTTCATGTCAGCATCCATGGCCTGCTGCATTTCAACGGACATGACGCCCC
ACTTGCTGATGAGCTGACGGATCATGGTCTTGAAGGCCATAGCGTCGAAGTCCTTGCTCC
AGAACGAGTTGTTCCATCCCTTGTTCAGGTCATTCTTGTAGGCCTTCGAGTAGCGCAGGG
CGTGCGCCTGCATCTTTTCCTTGCTCCAGTACAGGCACTTCCGAAATCCGTTCAGGTACT
CGAACATGGCGTAATAGCCGGTGGTTGGCGTCTCTTCCCGGAGGGCGTCATCCTGAATAA
GGTCGATTTCCAGCTCTTCATTCAGCGGGTCAAAGAACTTAAGTTCTCCCTCCTTGACGG
CAATGACGTTTAGTTTGCGGTAGTTTCCGGAACGGATGGCAAGCTGGACATAGCCCTTGT
AGCCAAGTTGGAACGTCGCCATGTTTCTGTTGTTTTTGTTGTCTCGGTAGGAGACTACCC
ATGCCTGCCCAAGTTGGCGGTTGAGCGAAAGGTTCAGACTCTGGGCTTGCAATGCGGAGG
CGATCAGACTCATTGGTTCACAGTCTCTGAGCGCAACATCCTGATTCATAAGGCTGATCA
GGCTGGTTACGAAATCATCGGCCTTCTTGCCTACGAGAACGGTGGAAATCTTGGAGCGCA
CCAGCTCGGCGAAACTCTTTTTTTGTTCCTGAGCCGGGGGCATGGGGCGGGTGAGATCAA
GCTGTGACATGGTATTGGCCTTATGCCGCCCACTTGGGCAGACTGATGGTTAAAATGTCT
CTGGTGTAGCAGGGAAAGGTTCCCGAGTTCAGGCAACGCTTGAGGCTTTCGACAGCGGAC
AGACACTCGGATAGCCCCTTTTGCAGGGCATCCTCGTCGAGCTGGCACATGGTGACGAGG
TGCGGGAATGTTTTTTCGACAAAGATGAAGATGAACGCCTCGCAGGGTTGTCCTATGGCT
TTCATCCCATCGAGATACCAAGCGGCCTGCCGATGGTAGCCGTATTTCGCGATGGTGCGC
TGGATGGCCTCGGGGTTCGCGCTCTCCGTAGTTTTGAGGTCGGCACAGAAGCGTTGCCCG
AAAACGGTAGAAACGATGTCCGGCTTGGCCTTGCATTCGATGCCGTCGCGCATCCAGTAA
ATGGGCTGTTCCGCAGTGTAGTGCCTAAAAAGGCACTTGGCCTGTGGGTGCTCCCGGACT
GCCTCGGACATGAGCAGGGCCTTTTCGTAGTCCTCCTGTTTGACGATGGTCACAGTGTCC
GGGATGCCTTTTTTCCACTCTCGTCCTGCCTTCGTGGAGAGATTGATGTCGGTGACGGCG
AACTCGTTGGCAAACAGCTCAGGTTGAAGGCAGAGAAGATGGAACATACTGCCGAAGGAA
AGGGCCTTGGATTCCTGCTCGTCGTCCACGCCCTCCAACCACGCTTTGTAAAGAGCAGGA
CATTCAAGCAACAGGTCGATGGCACTTTTGGAAAGAGCTTTGTTGGAGAAGTATGCTGCG
TCAGCCTTATTCATCGCATGGCCTCCATCCCGTACAAGATCTGTGGAAGAATGCAGATAC
CGAGCATGACAGCCATAAAGATGATGACCGCAGCAACTCTAGCCCGGTCAACCTTTTTAG
GCCGTTCCAAAGATACCTTGGCGTGCTTCATGTAGACGTTGGAAATCATGCCGCCGCCCT
CCGTGCCATGATTTTGAGGTAGTTGGCCTTTGCCAGAAGCGACCGTGCGGCGTTCTCGCA
CGTCGTGACCAGCGTTTCGGCGGTGTAGTATTCCGCGCAAGACGAGCAGATCCAGAAGTC
GCGGTGCCTTCTGAGCCTCACGGCCTTGTCGTACTTGAGCTTGCAGTGCGGGCAGAAAAT
GGTGCCGTTCATGCCGCGTTCCTCCTCTTTTCCAACTTGTCCCGATACAGCGCGTACCTG
TCGTGAAGTTCTGCGCTTACCCCTCCCTCGCAATCGGTGATCTTCTCCGGGTCGATGGCA
ACCTCGGCATCGACAAGCATGATGCCGAACCGTTCCTTGATGGCCTTCACCATGTCCGAA
GAGATATTGCACAGCTGGTCGCTCTCGAAGTAGCGGGCGCAGGTGGCGCATACGCGGGGC
TCATCTTCCGGTTCATATTCGTCGGGGTTACGCATGGCTGTATCCTCTTGGTTAAAGTTC
GTTCCGGAGTCCCAGAACCAATGAAAAAGCCCGGCGCGTGTCCGGGCTTCGATGATTCAA
GGCAAGCACCCGACGGGGCCAATCCCCGCCGGGGCGCGCTTCCATGCGGGGCGGTGAATT
GCCAGAAAGTCAACTGACCGCCCGGATGTAGAAATTCGTATTTCATCACGTTTCACGGCC
CGATCTTTGTGTCGTAACCGTGGGCCCTGTTGGTCGGCTCGGCCCCCGTCGCTTCGGTGC
GCTTTACGCTTCGGCCTTTTTTTTCAGCCGTTTTTCCGTCCCGCCGTCCCTACGCGGCCT
GTCTCCACATCACCCCATTTCCTGCCGTCGCGGGCTTCCCGCTCCCAAAGGCTTGCGCTT
GCCGTGCTCGTACTTGTTGGGGCTTCCTCCGTCCGGTTCCAGCTTTCAGCGGGCCGTTGC
CGCGCCGGGTTCGCCTTCCCCGTTCGTCGTGAAGACAGTATGCCAAATGGAATACATAGG
GTCAAGAAAATTTATTCCGTTTTGAATATAAGAGGGCAAAAAAATACCCCCTAAAAAGGG
GGCTACTAAGCTAGAGGCGTTCAAGAAAGTCAAAAAGTTCTTCTTCTACATGATCTTCTC
TAAGTGTGCAGACACTTTGCCAAAGGAGTTCAAATACGCGCTGTTCTGTATATGTCTGGT
TTATTGTTTTTTAAAAATCATATTTTTTCCTAATAGATACAAAATATTTAATAAGTTCTT
CTCTAATGCGTCTTATAATATTACTTTTGCTGGCGCGGGTTTTTCTCTCTCTCTCTCTCT
CTCTCTCTCTCTCTCTCTCTCTCTCTCTCTCTCCTACCTTTTTTTTAGGAGTACAGTAGG
AAGTTCTAGACCGTTTCGCTGCATGAGAAGAGAGACGTTTAGACATAGGGATGCTCCTTT
GGGTGAGTTTAATTATTAATCATGTGATACATATTATACGGCTTGCTGATCTATTAGAGA
AGATGTTATACTTTTTATATCTTGATGATAATAATGGATGAACACACAACCAATAAAAAA
GCCCCTCAGTGGGAGGGGCGTAAAATAAGAAGTTAACTAGTTTATTAAAACAAAAGGATT
TTTCTATGATAAAGGATAAATGGATTATTTTTGTATCTTTTGCTGTTCTGGCAGGGCTAG
TTGTGTCTGTTCTTGTGTTCTCTGGATGGATGATATGGCAGTGTTCGCTTCAATTAGACC
AAAACCTAAAGGGCTTGGTTACTGTCCGTGAAGTTTTTTAGCGTATACTCATATCTTTTG
AGAAGAAGTCCTTTTCTTCTTCCATTATTCACCTTTCCCCGCTCCGGCGGGGTTTTCTTT
TGCTTCAAGACTTTCTCTTTATTCTTCCATAATTTCTTTATACGCCCGCAATCTTCCTTA
AAGAATAAACTTTTCTTCGGCCTTTTTTTCGAGCTCTTGCCGTAGCCTTCTGATCTCTTC
CGTCTTCTCTGCAAGATCTTGAGAAAAGTCGGCGTCTACATCTTCAGGAAAAACAACGAG
GGCACCAAGCATCTCTAGAACAGTCGCAAGTTTTGCTAGCGTTCCTTCTTCTCCTCTGTC
TCCTTTAACCCATCTATATACTGACATTTTCCCCATTCCAGCGTCAGTAGATAGCTTGTA
CAGACTCCCATATCTTAACGCTCCGCGTTCCAGACCTGCCAAAATGTGTTCATATAGTGT
CTCTTTCATAAAAAAACCATACCATATGGAATAGCTAAAAATTATTCCATACAGAATTGA
TCTTGCCAGACTTGTATTCCGTATGGTATCCTTCGAAATATGAAAACACCCATTGTTCAA
GAAATAGAAAGTTTTTTTGCTCGGTATCCTAATTGTTCTGCTAGCAAGTTAGCGCGAGTG
GCTGGTGTGAGTCAGCCAGTAGTAAGCCGTGCACTAACGGGAGGGCGTCGCGATATGATG
TCTGAAAGTGCCGACAAGCTCCGAGCCGCCATGCGTCGCCTTGAGTGCGAACTTAGGTCC
ACAGCCACGGTTGAAACTCCCAACGAACAAGAAGAGGTCCTTCATGTTTGACGTGCTCAT
TGCTCTCGGCATCGTTGTCGTTGTGGCCTTCATCTTTTCCCCGGCGCGCTAGACCCTCAG
CGCACCGCCTGACCACAGCCTCGGGCGTCGGGTACTCCGCAACGCGGTACGCCCGCCAGC
GGATGACGCCACAGGACAGGATGCGGACGCGCCACACGGGTCCGCGCCGGGTGATGAGCA
GGTGAATGGCAGGGGATGACATGAAGCCAGTCTATCGAAATGGCTATTCCCGTCATGATG
GACATTTTCAGAGGTTTTCAAGATGCCCGACTACAAGAACATGAGCGCAAAAGAAGCTCT
CAGAGAAGCCAAAGACGCCAGCGGCATGACCGCCGAAGAGATCGCGCGCGGGCTTGGCAT
CTCGGCTTCACACATGCGGCGGTATCTCGATGCGGGGGACAGCTATTTTCCGAGCCTCAG
CACGATCCCGGCGCTGTGTACGGTAATGCGGAACACGATAGTGCTCCAATGGCTTGAAGC
CCAAACCGCTCCAGAAGCGCCCGTTTCCGTTTCCCCGGCGGAAAGCAGGGCCGATGTGCT
CACGTCCGTGGCCTCGGCGGGCGCAGCCCTCGGAACGGTGCAGGGAATGCTTTCCGGGGT
GAAGATCATCCATCCTGCGAATGCCCGCGAGATCCGGTCTGCGCTCGGAGACGTGATCAC
GGCCTGCCGTCGGGTGCAAGTACAGCTTCAACCCGTAGCCGCCGCCCGTGACCGTGCAGA
ATGCCTTGCTTGTGAGCATCCTGAGCCGAAAAGATCATGGTGGAAAAAGATCAGGGGAGG
AAGATGATGCCTATTTTGATTTGCCAACAGTGCGGCCGGATGTTTGAGGTGAAACGATAC
TTTGCCGAAACCGCAAAGTACTGCTCAAAAGAGTGCAAGGATAAGGCCGCACAGACGCGA
GGGCCTCAAAAGTGCAAGTGCTGCGGAAAAGAATTTCCAGCGAAAGGAAATGCAGCTTTT
TGCGACAAGGCTTGTGGGTATGCTTTCAGAGCTGGGGTGAGCCGCGAAGAATGGCTTGAA
GCTCATCCACAGAGCAATCAGTCAACACTTTTCAAGCGTAAGTGCCATGACTGCGGGAAG
CCCACAAACAATTACAGGTGTTCAGCTTGTTGGGAAAAGCTCCGCAGCGAATCTGAAACG
GGTGGTATCCCGGAATACCAAGTTATGGGGCAGGCATGGGTGTAGGCCCGTGCCGCTTAG
GTCGGCTTCACCGTGATGGGAGGCGCGTCCTGTGCTTCGCGGACTGGTCGAAAGAGTACG
GAGTCCCGGCGTGGTTTACGAGAAACGGCTACGTCAAAGATGTGAACTTCTGCCGCCTGT
ACTGCGAGAAGAGGCCGGTATGTTTGAAGTAGAACTTAAAGGTTCTAAGGCATAGGCAAA
GAAAAGGCCCTCTGCTGGAACAGGGGGCCAAAGGGGGATGAAACATGCGGATTCATCGAA
ACGACAAGATGAGTATGCCCGTAACAGGGCGTTCCGTCAAGGGAAAAGTGGCGTGATGAA
CAGTGATATCAGGTTATCCGTCGGGTTCTGGCAACACCCGAAGACAAAGAAGACTGCCCG
CCGTCTTGGGCTTGAGGGGATACGCTCGCTTCAAATCCTGTGGGCGTGGGCTGCTGTGAA
CCGTCCGGACGGGAACCTTTCCGGCATGGACTGGGAAGACATCGAGCTTGCCGCAGACTG
GCAGGGCGAAGAACGGAAGTTTTTCGACACCTGCCTTGGTATGTGGATTGACGAAACCTC
TGACGGGTACGCCCTGCACGATTGGCAGGAACATAACCCGTGGGCAAGTGAAGCCGATAC
CCGTAGCGATGCCGCAAGGCTTTCTCGTTTTGCAAGAAAATTCCCTGAGATAGCTAGAGC
TATGCGGGAAGATGGGGTTAAGGGGCTTACGCAAGAAGAGTACCGTACGTACGCCGATCG
TACGCCGTACGTACGCCGTAGTACGGGCGTAGATACGGCGTTGAACGAACGTAGTACGGA
TCGTTCTACTCCTGCTCCTACTCCTTCTCCTACTCTTCGTAAAAGAAATACACCCCCACC
CCTCACAGAGGGGCAGGGTGGGGGTGAGTCCGCTTTCGCTCACGGGGAAGAAAAGCCCAC
ACCTCGGGAACTCGGAACGAACCCACGGGCGCAAGGGACCAATCCCCGGCTCACTGGCGA
TAATCCCCGCGCTCAGGGACCAAACCCCCGGGCGCAGGTCGAAACATCATACCCGGACAT
GGCCTTTGTCCAGTTTCTCGATGCCTACGCGCCGGAAAAGAGGGATGAAGGCGCGGCTTG
GCAAGCATGGCTTACGCTCTCACGGGCAAAACAGCTTCCGGGGCTCCCCAAGCTGCTTGA
TGCTGTCACGGCATGGGAAAACTCTGAGCAGTGGCAGAAAGATAATGGCCAGTACATCCC
GCTGGCATCCAACTTTCTCAGCAAGCGGCGATTTCTCGATACGCCTCCTCAGCGCGCGGC
TCCTGCTGACGAGTTTGATCCGGAACGCTTTGCCAAGGCCGCTGAGCAATGGAAAAACAG
GTACAAAACGACAGAGGGTGCATGATGAACGGAGATACTTTTTTTGGCATGATGAGAAAT
ATTTACGCTGTCTTCAACAAGACTGTCCCTTCCGATTCTTCGCCGTTCGTCATGTCGGTC
TGGGAAAGAGTGAATCATGTCCCGGATGAAGCTGTCCCGTACATCGTGAACCAGAGCGCG
GACGAGGAGAGAATGCCTCAACACGTGGGCCGGGCGATACTCCGGGCATGGGAAAGCTGG
CAGGCGAACAATCCCGGGCGCATGGTGCATATCCACTGCGACATGTGCGGAGGCGATGGG
TTTTTCTGGTGCTGGAAGCAAGACGAGAAGACGGGAAAGTATCAGCACTTTTTGTCTCCC
TGCCCGGCGTGTCGGAAAGCTGACTATCCTCTGCCTTCGATGCGTGAGCTGCGTGAGCGC
GGCGTTGTCGTGATGCCTGTCGGCTATACAGGGGGCCCGGTACAGTTTGACCGGGATTCT
GAGCTTGGGGCCCTATGGCCTGTGGGTACACCAGAAGGATGCGGAAAGAGATTCCTTTCT
GCTACGGAAGGGAAAAGGGATATGCGCCTTGATCCGCTCCGCCTCCGGGCCATGAGCGAG
GCTGAGAAGGCTGATGTGGTGGGGGCCCGGTATGCGTAGAGCTGCGCGCGTGGACGACAA
CCAACGCCAGATCGTGGACGCCCTCCGGCGCGTGGGGTGCTCCGTCTGGTCACTCGCCGG
GGTTGGCAAAGGCTTCCCGGATCTCGCCGTGGGGTTCCGGGGCCGCAATCTTTTTCTTGA
AGTCAAGGACGGCTCCAAGCCGCCGTGCAAGCGTAAGCTGACGCCGGATGAGGAAGCCTT
TCACGCGTCTTGGCGCGGGCATGTCGCCGTGGTCGAAAGCGTCGAGGACGCTCTGAAAAT
TGTGGGGGTGATGTGATGAAAAAGTAAAAGAAAGAAAGGGTTACAAAGATCGAAGGGTGG
GGAGAGATATGTGCGCTGGTGGGGTGGTCGCGCCCGACGCTTATCAAGCACGGCTTCCCC
GTGTATCAGATTTCGAGGGGAAGCCGCGTTTTTGCGAATGCTGAGGAACTCAGAAAGCAC
AAGATCAGTCTTGAGCAGAGGACGATCTGCGATCAAGCTCAGTCTGCATGAGTTGGATGA
TCCATTTTGCGATCGTCTTTCCTTCTTTGGTCGCTTCCTCTTTAGCATGTATCCATAAAC
TGTCGGGGATACGGATCGTTCTATTCGGAGCGGCATTTTCCTTTCGTGGCCTTCCCGCTC
CCTCGCGGCGGCCGCCTCGCTTTTTCTTTTCTTCCATCTTTCCCTCTTGCTCTTTTGAAA
GTGATCCGATATGAATCAACTATTCCCCGCATACGTGGGGGTGTTTCTGGGTTGAGGATA
AAAGACGCTGCACTCTTGCAGTCTTCCCCACACACGTGGGGGTGTTTCCAGAGTTAAGTC
TGTTAAACAAGATCTTGTTTTAAAAGACAGACGGCTCTTTTCCCCACTTCCGTGGGGCGT
AGCCCGGCATGGTCAGATGCCGGGCTTTTTATGCTCCCTGCTCTTCCCTCCTTACCTTTG
CCCGTTCCTTCCTTGCCGTTTCTTCGGCGCGGCTGCCGCGCATGGGGTCGTTCTCCTTCC
ATGTCTTGATTAGTCCTTCCACCGCGTCCCGGTCAAAGACGATGGCGTACTTGCTGGCAA
TTTCTTTACCCGTCCACACCATGCGGCTGCTGGCAAGCGGCTCTCCGCACACACTTGCAA
GCACATCGGGACAGTGCGTGTCGGGGCCAAGGTGCGTTATGCATATCACATACTTTTCCC
CGTCTGCATGGCCGGGCGTTACGTCTACGATACTGAGCCGCGTGGAGTGCTTACCATGGG
GATGTAGCGTCCTGAAAAGTGCCTTCTCTTCGCAGGCGCGGATGTGCCGGGCAGGGTCAT
AGTAGCGGGTATCTTCGGGGGATACGTCCACGCTTTTAGCTTCTTCCTCCACTTCCGGCT
GTTCTACAGCATGGAGTGCTTTGACTTCGCGGGCAAAGACGGACTTGAAGAGATCCAGAA
GATCGTTCTTGGAAGAGGCGGACACGAAGTCCTTCTTGATAAGATCGTAGTACGTCCCGT
CAAAGGCCCGAAAAAGCTTCGCTATCGCCGAGTTCGTGTACTCGTCGTCTTCAAGAAAGT
AGCGCTTGGTTCCGCGCACACTGCGCAGCTCGAAGCCAACCGCCTTGGCCACGGCCTTTT
CATCGAGATACACGCGGCGGTGTCCGCCCTTTTCCCAGATGCGACCGAAGCGCAGGGCAA
CTTCTTCTTCGGATGATACTGTTTCTTCCTGCTCCTCTACAGCTTCTACAGAAACCTCGG
CTTCTTCATGAAAGCCGGAAGCCTTGGCGATCAGTTCTTCCACATACGCGATGTGCTTGC
TCAGTACTTCGGCGACGGCTTCGTTGTCAGCGGTAAAAGCGCGGCAGGTGTCAAGGTGCT
GGCGCACGGGTACGATGTCTTCGGCGATACTCTTCAAGCAAGCTTCATGATGCTTTTCAC
AGCGCGGGGTCTGGAGAAGTGAAAGGTCGTTTGTGAAGCGCATGAAGTTCATGGAAAAAG
AGCGGATAGTGGCGTTGATGTTCACGTCATTCTCGGAAAGCTTCTTGGCGTTCTTGGGGG
CTCTCAACATTTGAGTTCTCCTTTTGGGTGTTGTTCCCTTTCGTTGAAAACACTATGCGC
CTTTATTTTGAAAAATGCAATACTTTTTTCAAATATTTTTTTCATCCCTTTTCAAATCGT
TGCAACGCCTTTCAACTCCTTTCATTCTTTACATTTTTTCTCTGGATGTGATACGCTCCC
GGCAAAAGTCAGGAGCGTTTTTTATGGGCAATTTCCATTTTTCCACCAGATCTCTCCGCA
ACCTTTCCGGGGTGCACCCGAATCTGATCGCCGTGGTTGGGCTGGCGCTCTCTCAGAGCG
TTGTGGATTTTACCGTGGTGGAAGGGCTGCGGGACATTGAGAAACAGCGCCAGAACGTCG
TCAAGGGCGTCTCTCAGACCATGAACTCCCGTCATCTCAAGCAAGACGACGGTTTTGGTC
ATGCCGTGGATCTCTATCCCTACTTTGACGGCTCAGTACAAGTAGAAGCGCCGGAAGAGG
CTTTCCGGGGCATTGCTTACGCTATGCAGTCCGCCGCCGATACGCTCGGCATCCGCATCA
CATGGGGCGGCTCGTGGAAGTCTTTCGTCGATATGCCGCACTTTCAGTACGAAGGGGTGA
AGTGATGACCACGACAAAAACCTTTTGGGCGGGGCTTGTAACTGCCCTTGCCGGGCTTCT
CAGCATCTTCGGCATCGATGTGTCCGGCGATACGCAAGCCGCTATCGTCAACGGCATTTC
CGCTATTGCTACGGTGGGGGGTGCGGTTGTCGCCGCCACTTCCGCATGGCGCAATAACCG
CAAAAATTCTGATGCCGAAGAAGAAAAGAAGGCGTGAGCGTGTCCCGTGTCGTTGAAGTC
CTCGCCATCGCTCTCTCGCTCGGCTATCGCTGGCTTGAAAAGCTGGATGCGGATCGGGCT
CAGGCTTTCCGCGATTCTTTGCGTGATGACCCTCTGCGCGTGCTCATGCAGCAGACCGGG
GGCAAGACTTCCGATCCCGTCCACGCCCACTCTGACAAGTCAGAAAATCGTGGTGCTGGA
CGGGGTGAGGGGTTGGTGGATCGATGAAAGGGACGCGGCAACGCTGGCCCAATGGATCTA
CGATGTGACTGGAGAAGGTGGGCGATGAGTAATGATATCCAGGTCCTCAACATCATGTTG
TCGGTAATCACTGGACTTTTGACCCTCATGGGAACTTCTTTTGGGTGGTGGTTGGCTCGT
CTCTCAAAGAAAATTGATGAGCTCATGCAGCATCGTCAGGGGTGTATCATGCAGTTTGCT
GATAGAGCCGGCAATTCAGACGATCATCGTAGGATTTGGGTCAAGCTTGATGATCAGGAA
CGGCGGCTAACTACTTTGGAAGCCGTGCGTAAGGTATAACTAGGATCCGAGAGTCACGCG
GCGACGTTCCCCCCGGTCGCCTATCGCCCGCTGCAGCGGGGTACAGGATAAACGGTCGCC
TTCGAAAAGGGCTATGCATATCGACGCCGGAGCATAGCCGCCCTTCACGGGGAATCGGGC
GGTGTAGCATGGCAGGGCCGATATATCGCGTGATGTACTGCAATGAAATTCTCCTTCGGG
GGGTCAATTTTTTGGGAGTTGAGCATGGCAAGAGAAGATTTGAAGCCGGTTCGTACCAAA
GAGGAAGCAAAGAGACGGGGCCGCGCTGGAGGCATCGCTTCTGCTGCCGCTCGGCGTGAA
AAGAAGAGCTTTGAAGCCACGCTCAAAGCCATTCTCGACACTCCGATGGAAGAGCTTGAA
AGCCTCAGCCCGCGTCTTGCTATCTGCAAAGGGATGATCATGAAAGCCGCCGCTGGAGAT
AAGCCCGCTGCGGATTGGGTACGTGACACCGTTGGTGAGAAGCCCGTGGATAAGCAGGAA
CTTTCTGGCTCTCTCGATGTCGTAAGCGTGATTGAAGAGGCAAGAAGGCGCGCAAATGGC
TGTTGATTTTGAAATAATGCTTGCTTCCGACATCGGAAGTTTTACCCGCGATCCGCTTCG
GTTCGTGCTCTATGCTTTCCCGTGGGGACAGGGTGAGCTTACCGATTTTGACGGGCCTGA
CGAATGGCAACGCGGCATACTCGGTATCATCGGAGAGAAGCTCAAGTCCGGCGCTTCTAC
AGATGACGCTTTCAAAGAAGCGATCAAGGCCGCCGTGGCTTCAGGGCATGGCATCGGCAA
ATCGGCGCTGGTGGCGTGGATCATCCTGTGGGCTATGAGCACCTGCCCCGACACAAACGG
CGTGGTGACGGCGAACACGGAGAACCAGCTGCGCACGAAAACATGGGCAGAACTCGCAAA
ATGGCATCGGCTCTGCATCTGCGGCAACTGGTTCGACTGCACGGCTACAGCGCTCATTTC
GAAAGAGCCGGGGCATGAAAAGACGTGGCGCGTAGACTCCATCGCGTGGTCTGAGCGCAA
CACTGAGGCTTTCGCCGGGCTGCACAACAAGGGCCGTCGCGTGCTCATCGTTTTTGACGA
AGCGTCCGCCATCCCAGACGTGATCTGGGAAGTCTCCGAAGGCGCGCTTACTGACGAGGA
TACCGAAATCGTCTGGTGCGCTTTCGGCAACCCCACGCGCAACACTGGCCGTTTCCGTGA
GTGCTTCGGCAAGTTCCGACATCGGTGGGAGACGCGCAAAATTGACAGCCGCACGGCGAA
GATGACGAACAAAGAGCAGATAGCAGCGTGGGTATCGGACTTCGGCGAAGATTCCGACTT
CGTGAAAGTCCGCGTCCGGGGTGAATTCCCCTCGGCGGGGACAGCGCAGTTCATCCCGGC
GGAACTGGCGCAGTGTGCCCGTGGGCGGCATCTTAATGAGCAGGCGTACAAGCATTCCGC
TAAAGTCATGGCTTTGGACGTGGCGCGGTTCGGCGGGGACTCAAGCGTCTTGACGAAGCG
TCAGGGGTTGTACTGCGCACCTCAAAGAATTTGGCGTGGAGTCGACTTGATGGCTCTTGT
CGGGGCCGTTGCGCAGGAAATCCGGGACTGGAAGCCGGAAGCGGTCTTTATCGACGGCGT
TGGAGTTGGTGCGGGTGTGGTCGACAGGCTGCGCGAGCTTGGATTTTCGGTGACGGATGC
TCAGGCTGGTGCCCGCGCAATTGACGCGAAGAAGTACGCCAACCGACGCGCTGAAATGTG
GGCTGGGATGCGGGATTGGCTGGCAAATGGCGGCATCCCGGAAGACCAAGAGCTTTTTGA
TGATCTCACGGGGCTTGAATACGGATTTACTTCGTCAGGCTCGCTCCTGCTTGAAAAGAA
AGAAGACATGAAGAAGCGCGGCTTGTCCTCCCCAGATAGAGCTGATTCCCTCGCGCTCAC
TTTTTATGCTCCTGTGGCTTCTCCGCAAGTGCGGCGAGAGGGAAGGGCGCGAACTGAATA
TGATGTGCTGGGGTGGCGATAATGGAACTTCGCTATCGTAATGTAGAAACTGAACAAGAT
CGGGCTGCTCCTTTCTTCAAGATGCAGGAACAGGGGCTTTTATCAAGCGCCATGTCCTGT
ATCGATTCCCCGAAGCTTGAGCGGTGGCTTGAAATCACAGCAAGGGGCGTGCTCTTGCTG
TGTGAGGATGATCAAGGCGAGTTGCTTGGATGTGGTCACTTCACGCCTTTCCGTGGACAG
GTGTGGGAGTTTGACTTCACGGCGTTCCGTGAAGCTTTCCATATTGCTCCTCAAATGGCG
CGGGGTGGCTTCCGGTGGGTGTTTGAACATCTTCATGCATCCGCGATTGTCGGGTTCTGC
GCTGAACCCAATAGACAGGCTTGGAGGTTGGCGCGGGCGTGTGGTTTCGAGGTTATGGGG
GCTATCCCCGGCCTGTGCTGGTTTTCCAGACGGCAAAAGCATGTGGGTGGCGTCATGGTC
ATGGCAACGCCTCAAACTGTGGAGGATGCAGATATGTCTTTTGGTGGCAGTTCTACGCCG
GAAATTCAAGAAACTCCTAAAGCTCAGACAACTAAGCCTGTTACGGAAGCCGCTACCGCA
GCCCGCGATGCACAAAGGGAAAAGGCGGCAAAGGCCGCTGGCTTGAATTCGACGATTCTC
ACGAGCCCTTTTGGGACTTCTACGATGAACCAGAATCAAAAAACTTTGTTGGGGCAGTAA
ATGGCCGTTGATGTGCAGGCATTGAATCGGCGCTATCAGTCGCTTCGTGACGAGCGTTCG
CCGTGGGATTCCGCATATGCGGATCTTGCGCTGCACTTCTCGCCGACAAAGTACCGTTCC
GATGCGTCGAGCGACACCCCCCGCAACCCGCAGATCCTTAACTCGCGGTTGGTCGATTCC
ACAGGCGTTCTCGATATGCGTACACTTGCGGCGGGTATGCAGGGGGGCATGACCAGCCCG
GCGCGTCCGTGGTTCAAGCTGACTCTTCAAGATGAGGAGGCATTGAGCGCACCGGATGCC
GGGAAGTGGCTGGATGACGTAACCCGCCGTATGCAAGCTGTCTTGCACCGCTCGAATTTT
TATAATGCAGCTCATGCACTGTACAGTGACCTCGGAACTTTCGGAACAGGATTGATGATC
GAGGTCGCAGATTGGGATGGCCTCCATTTCTTTGTGGTGAACGCTGGCGAATACGTCATT
GATACGAATGAAATGAACGTGGTTGATACGTTTTTTAGGCGCATCAACATGACGGCTCGT
CAAATTATACAGGAATTTGGCGAGGAGAAAGTCCCGAACATCGTCAAGACGGCTGCAAAG
TACAAGACGGGCAATGCAAGTACTACGCGATTTGATGTGATCCAAGCGGTATATCCGCGA
AAGGATCGCACATACGGCAAAATGACCTCCAGCAATATGCCTTTCGCTTCCGTTTACTGG
ATGATCGCGGGAACGGACGGGCAAGGGGCTCCTCATGTGCTGAGGGAATCCGGTTTTGAT
GAGTTCCCCGCCTTTGCTCCCCGTTGGGATGTGAGCGGCAACGACGTATACGGACGTTCC
CCGGCGATGGATGTTCTCCCTGATTGCCGGATGCTCCAGAGTATGACCACGACGCTCCTG
AAGACGCTTCACAAGAACGCCGATCCTCCGATGTCCGTTATGGCTTCCCTTAAATCGGTG
GGACTTGATCTGCGTCCCGGCGGTGAAAATTTTGTTGATACGTTCGACGGAAGGCCGCCT
ACGGCGGCGCAGCCAATACAGCAACCGAATGCCCAAAGTATTCAGTATACACAGGCTGCG
ATTCAGGACGTGCGGCAAAAGCTCCATGACGGTCTGTATGCCGATTTGTTCAAGATGCTC
ATCTCAAATGACCGCCGCCAGATTACGGCTACGGAAATCGAGGCCCGGGACCAGGAAAAG
ATGATCTTGATAGGACCTGTGGTGGAGCGTCTGCAAAAGGAATTTTTCGAGCCATTGATC
CAGCGCACTTTCAACTTGATGCGTCGCTACGATTTTATCCCCGAACCTCCAGAATCAATC
TCTGGCGCGCCCCTGCGCATCGAGTTTGTAAGCGTGCTTGCGCAGGCACAGCGTCTTGTG
AGCACTTCCGGCATAGATCAGTTCATGGCCTTTGCCTTGAACATGTCTCAGGCATTTCCG
CAGGTGATGGACGTGATTGATGTCGAGTATACGATTTCGGATTACGCCGAGGCAGTGGGG
GCTCCCAAGGGTATGTTGAGAAGTTCTGAGGAGATCGCCGCCATTCAGCAAGCTCAGGCT
GAGGCGCAGCAACAGGCGGCACAGCAACAGCAGGCAATGGCCGCAGCGCAGCAGGTACAG
AACCTAACCGGGGCCGCAAAGAATTTGGGGCAGGCAACGGTAGGGGCGGATGGACAAACC
GCGCTTGAGGCAATCATAGGCGGCATGGGAGGCTTGTAATGGAACAATACGGGAACGAGC
AGTCGTTGCAGGAACGCAGAAATAAAGCGCAAGCATACCACTTCCGCATGGTTGGCGTTG
TCCAAAAGCTGGCGGAATCGAGGGACGGTAGTGAATTCCTCCGCAAGCTGTTGCGCGACT
GCGGATGTTTTGAAGCACGCTTTTCCCCTGATGCAGCTCAAGCGGCCTTCTTTGAAGGAA
GAAAGGCAATCGGGTTTGAGGTGATGAAGCTTGTTCAAGAGGCGGGGCCGCAAGCCTTGA
TATCCGTAATGTCAATGGAAAAGGAGCAATAGAGCATGGCAGAGGAAACACAGATCGATG
CGGGGACAACCGGAAACGAAGAACCCGCAATCCCGGCAGGAAACGAGGCAGAAAAGGGCG
GCGATACGCTTTTGACTTCTACCGATGAGGACGGGGATGCCCAAAGGAAGCCGAAGACGG
GAAAGGCGGGGGAGAGTCTGAAAAGGAAAAGGGTGAACCCGGCAAGCCTGAGCCGTATGA
GATTGAGGCGCCAGAAGGTTATCCCATTACGCCTGAAAACCTCAAGTCTCTGAATGCCCA
CTTCAATGAACTTGGGCTTACCAAGGAACAGGCTGAAAAGGCCCTTGCGTATAGGGCCGA
ACAGTACGCCGCTTTCCAAGCCAGCCAGCAGGCACAGCGGAAAAGCTGGATCACCGAGAT
TCAGGCGGACAAGGAATATGGCGGGGAAAAGTTCAAGGAAACCGTAGCCGATGCCAAGCG
AGCATTGGCACAGTTTGACGAGGGAGGAACTATCCGGACCCTGCTTGAAGAAACCGGATA
CGGGGACAACCCCGCTATCATCAAAGTTTTCGCCCAGGTCGGGCGGGCAATGGCGGAAGA
TAAGATCGTTGGCAAGGGCGGCGCGGGCGGTAAAAAGCCGCTGGCGGAACGTTTGTACTC
TGATATGTAATGGAGATTTTTTGATATGGCTTACGAAAAAGGATATGTGGCGACCCTTGC
AGAGATGGAAGCGTGGTACGCTGATGAGCCTGCTGGTGCCGTGCTTGAACTGATGAATCA
GACCAATGACATCCTCAGTGATGTTCAATGGTTGGAATCCAATCAGACGGATGGTCATAA
AACCCGTATTCGCACGGGACTTCCTGAGGTCTACTGGCGTCGCATTTATCGCGGAACGCC
CCCCAGTAAGAGCGAATGGTCAGTCGTCACGGAACAATGCGGAATGCTCGAAGCCCGTAT
GGAACTCGATATCGCCGAAGTTGAGATGTACGGAGACAGAGCCAAAGACTTCCGTATGAG
CGAAAGCCTCGCTTTTACGGAATCCATGCGCCAGAAAGTGGCGACGACGCTTTTTTACGG
CAACAACGAAGCGCGCCCAGACGAGTTTAATGGGCTGAGTATGCGCTATCCTTCTCTTTC
TTCCCCGAATGTCGTGGACGGCGGAGGAACCAGCGGCAACATGACCAGCCTGTGGCTCAT
TTCGTGGGGAGCCAATTCTGTGCATGGCATTTACCCCAAGGGTTCGCAAGGCGGCCTGAA
GCACAAAGTTTTGCCGGAATACATGACCACCGACGATTCCGGGAACAAGTTCCAGTGTGT
GGGCGATATCTACAACTGGAAGTGCGGACTTGCCGTCCGCGATTGGCGCGCCGTGGTCCG
CGTGGCGAATATCCCCGTGGCAAACCTCACAAAGCGCAAGGGCGAGGAAGGATTCATTGA
TCTTCAGGCGATCACCATCGAGGCAAAAAACAAGATGCCGCAAAACCTGCGGGATCGCGC
TATATGGTACTGCAATCAGGATGTTCTGACGGGCCTTGAGCTTCAGTCGACCGATGCGGG
CAACGTGACTCTGGAATACGGCCAGTATTTCAGTTCCAAGGCTATTCCCGCACTGCATGG
CCGCCCCATCCGGCAGTGTGACGCTATCCTCTCCACCGAAACCAAGCTCGACGCATAAAA
GGGGGACGCTATGATCCTTGATGACAACCTTGTCTTTACCGATGACAAAACCCCGGCAAC
TGGTGCGTCTGAGCCTGTGGCCCTTACGTCTTTTCATAATCCCGGCAAGGTGAGCGATCT
ATACATCATGCTGCGCGTTACTGACGCCATTACCGGAGCCACCAGCATTTATGTGAAATT
GCAGAAATCCGACACGAAAAACGGCTCGTATACCGATGTTCCCGGCTTTGGCATCACGCT
TTCGCAGGATGACGATGATTTCGATGCCGGGGCGGTCAAAGGGTATTATGCGTTGCCGCC
TACCCTGACCAAGCAGTGGATGAAGTTGGACTACACTGTGACGGGTTCCGTAACGGCGGG
CAAGCTGTTCGCCGCCATCACGCCTTTCCGCGATATCCCGTATGAGTCCGGCGACTATAT
CGACGCCGGAAAGGTGGTAGGGTGATGCAGGTACGAGCCAAAGAACCGCTTGCCTATCGC
AATGTCCGGTATGAAGCGGGGGAAGAGTTCACTTTCTAGGGAGAAGAGAAGGACATGACC
CCGGGAATGGAATCCGTTGGAAGTCCTATGCGAAAGACAAAACGGGCGAACTCCGAAAAT
AGCGAAGTTCTGCCTGCTCCTGAAACTGAAGCGTAAAGCCTGTTGTGGGGAGGGAATCCC
TCCCCACGTGAGGAAAGCATGGCAGCCAGCAAAATACAGATTTGGAATATGGCGCTTGGC
TTCATCGGCACCCGCACGGTTGCATCGGAAAACGAACGGACGCCAGAGGCCATACAGTGC
GCCTTGTACTGGGACAATGCCCGGCGCGCCTGCCTGCGGGACTACCCCTACAACTTCGCG
CAGGCGCGGGCACAACTCGCATCCATAGCCGTGCCGGAAACCTATGCGGATGAGTGGCGC
TATGCCTATCGGCTGCCTGATCTTTGCCTCAAGGCACACAAAGTTGTGGGTGCCACATGC
GGATGCGCCAATGCCGCAGATCGCCGTATTCCTTTTATCATCGTCTCGGATACTGAGAAA
ATGGAACTGCTTTTATCAAATGCTGAAAAAGTCCGACTCGATTATACGCGAGATGTCCCC
GAGGTGGTGCTGTGGGATGATCTTTTCATAGGGATGATGGCGAGAAAGCTGGCTTCGCTT
ATTTGCGTTCCTTTGCTCAAAAACAACACCACAAAAGTGCAGGAACTTGAGCAGCTTTAT
CGGGCAAGTCTTCCGAAAGCTATGGAAGCCAATGCTTCTGAAAGGCGGGAAAAACCATAC
AGAGATACGTGGATAGCTGCACGCGGGGGATGGTATGACGCTTGATAGTTCTTTGAGCCG
GGCCATATTCAAAGGAAATGGTATTGCTACTGAATTCCCATTTTATTTTAAAGTTTGGGA
AAAGGAGCAAATAGAGGTTACCATTGCAAAAGAAGATGGCAAAGAAGAAACGGTCATACC
TGATTCTGTATTGTTGAACGAAACAGGAGGAACAGTAGTTTATAAGTATATGGGCGGTGC
GTTGCCTGTTGGCTATACATTGGCAATTACTCGCGCTATGCCTTTTATTCAGCAAGATAG
ATACATAACAGGAACGAGGATTGATCCGCATGTTTTTGAAGAGGCCCTTGATGTTGCCTG
TGCAGAACGTCAAGAGCTACTTGAAAAAATTAGAAGAGCAGTGCTTGCTCCAGTTACATC
TGGTGATTCTGGAAATACGATATATGCGGAATAACTTCTTGCTGCTGCTGAAAAAGCCGT
TTCAGCCTCTCATAAATCTGAGGACTGCGCCACCAGTTCTTGCCAGTGCGCTACTGAAGC
TGAACAGATTAGATCTGAGCTTTTCGGTCTATCCTTCTCCGCACATCTTTCCCCCACTCC
CAATGTTGCGGTCGAGTACACGCCGGAAACAGGAATGGTACATTTCTATATTCCCCCGGG
TCCGCAGGGGGCACAGGGGAACCCCGGTATTGGGATTATAGGCGAAAGAGGACCCATAGG
TGAAAAAGGAGAGAAAGGCGAAAAGGGAGATAAAGGCGATCAAGGGGCTCCTGCTCCGGC
TGGCGAGCGCGGGGAAAAAGGCCCCATGGGTGATGCGCCGTGGGCTACCTGTTTTGGACA
TTTCCGCCTTTCCGGTGCTGATCTTCTTCTCGACTACACAGGGGCGACGCTGGATTCAGC
TTTTTCTGTCAACGCCAATGGGCAACTTGAGGTAACATTCTGATGCCTACTCTTAATCTC
GGACAAGTGCGTCCCGTTTATCGCGGCGCTTGGAATTCTATAGACACGTATATCGCATAT
GATTTTGTTATTTATAACGGTTCTGCATACTTGGCCTTGAAAGACGTTCCAGCCAATTAT
GAGCCTCCCAGTCAGACTGAGTATTGGGTTCTCTTTTGCGCAAAAGGAGATCCCGGCACA
CCGGGAGAGGACGGTGTGGACGGTGCTCGGGGTGAACGCGGCCCGTCTCCGGGCTACCGT
TGGGACGGTACTTTTTTGTCTATCCAGAACCCCGATGGGTCATGGCCTGATCAGGGGATA
GATTTACAAGGGCCTCCCGTACCTCTTTCAAACAGCGTCACGAGCACGAGCGAGACAGAC
GCAGCTTCTTCAAAAGCCGTAAAGACGGCCTATGACCGTGGAAGTGCCGGAATAGCTGCT
GCGGAAGCGGCACAGACTGCTGCGGAAGCGGCACAGACTGCTGCGGAAGCGGCACAGACT
GATATTAATACACTGCGCACTGAAGTTCCTTCAATCGCTGCCCATGCGGCGGGGCCAAGC
AATAAATACATTGATTTTTCCGGTAATGAATATACAGCTCAGGAAGATGGATATGTATCC
GCGATAGATCAGCATAATATTGAAGATTCAGCGTATAGAACTATTCAGATACAGGTTTTA
AATCCTTCTAACATGGCATTGCTTACTGTGCAGTCTGGAACTAATATAAAAGGAAACTAT
GCAGGAACGACAATATGTATAAATAAAGGGCAGAAGGCTGTGATCACATCAAATATGGGA
TCGGCATTTCGTAGACGTTTCATCTACGCTAACGGCAACGCACCCGAATGAGGAGAATCC
GTGTCCACATACATTACAACTGACGAAACTGGTCGCGTCACCGCATCCGCAGATTGGCCT
GTCCCCGGTTCAACGCTCTGTCCGTGCGACGTTGTGCGGTATCCAAATGGCGCTCTCTAC
AGGGTTGATGCGTTGCCTCCTGTCTACTGTAAGCCGGGAACCTCAGCGCAACAGATCGGT
GGTGAACGCCCTGAGGGTAGTATTCTGATGTCCGGCCTGCGCCCAGATGACATTATTACT
AAGGGAATGGTTACGGAGACATGGGTAGCTTCACAACAAGGAAGTTGGGAGCGCGTCAGT
ACCGCACCGTCACGTATACGTGCTGAACGTGGTCGCCGTTTGGAAGAAAGCACATGGATT
GTCGAGCGGCACCGCGATCAGCTCGCCAATGGAGGGAGAACTACACTCTCGGACGCAGAG
TATCAGAGTTGGTTGACGTACCGTCAGGCCCTTCGCGATTTGCCGCAACAGCCGGGTTTT
CCGTGGAACGGGCCGGATGATCCCGCTTGCCCGTGTCCGGATACCCCTCAGAAGATGTAG
GAAGTCATTCTGTGCGAATAGCTTACAAGAATTTCACAGGTGGCGAAATTTCACAGACGC
TTACGGCCCGCTATGATCTTTCGCGGTTCGGCACGAGCGTTTTAAAGATGGCGAATTTTA
CGCCGGGATTGCATGGAGACGTGCAGCGGCGGCCCGGCCTGCGGTTTGTGGGAGATTTGG
GGCGGTATTCCATCCTGATCCCATTCAGTTTCAACGTTGATGCCGCGCAGAATTTCGCCT
TGATTTTTTCCGACAAGCTCTTGCGCGTCTCCGATGGACAAAACCTCCTTGACGTGAACG
TGGTGACGCCCTATGCCGAGTCCGATTTGCTGGGCCTTTCCTACGCGCAGGTTGGCGATG
TGGTTTACATTGCCCATGAGAACTATCCGTTGCACAGAGTCATGCGGATGGGAAGCCCCG
GGGCATACCAGTGGAGTATTCAACAAGTCGCTTTGAATACCAGCTTGGTCGCACCCGGCG
CGCCTACCGTTTCCTTTGAGCGCAACAATCCTGATGACGATGCCGAACTTTCCTATACCT
TACGCTACAAAGTGGTCGCAGTAGATGAGAATGGTAGAGAATCCCTTGCCTCACCCGCTG
GCGAGACACAGGGCAAGCACCCCTCTGATTGGGTGACAGGAAATCAAGTTCGCATCTCAT
GGGCTGTCGTGTCTGGAGCCAAAGAATACAACGTTTATCGGGAAGAAGCGGGATATTACG
GATTTATCGGGGTTGCTGATTCTTCTCAAATCCAAGCAGAGAGTACTGTAAATACCGTTT
ATGCAGTAAGTGTTGGCGGACTCATCTTTTCAAAGACAGGCGTGGGATTAAAGGGAAGAG
TGAATAGCGGTACAGAAGGAAATTCATCTATAAGCATTATAGAATCAGAAGGTTCCAACG
CTTTTTACCATGCCGGTTCTAGTCAGATTTTAGTAAGAGTTCCAATACTATCTGGGATTT
GGTATCTAGTTAATAATGTTCCTAGTTCTTTTATTGGTGATTATAGTTTATATAAAGCAT
ACCGAGAATTTGGAACATCTTCTGATTACCCTGAAGGTATAAGCGGTGACCTTGCCGCTG
TCCCTCAGTTCAATACAACGCATACATATGCTCAGTATTTCATTGATTCCAACTATGAGG
CGGATACTGCCGATACCCCAAAGAAAATTGGAACCCCTTCGCCGATGGAAACAACCCGGC
TACTGTGGCCTTTCATCAACAGCGCATGATTTTGGGGGGCACCAAGTCCTCGCCGCAGTC
TTTCTATGCAAGCCGGACGGGGGATTTCGAGAATTTCCGCAAGTCCAGACCATTGCAGGA
TGATGATCCTATTGAGTACGTGCTTGCATCGGGTAGCATTGATGCAATCCAATGGATTCA
GTCTTTCGGGGACTTGCTCATAGGCACCAGCGGGGCAGAGTACAAGGTCACAGGCGACAA
TGGAGTCATCACCCCGAAAAACGTGAGCATTGTATCCCAAAGCTATTGGGGGTCTTCCGG
GGGCCTTACGCCGCTGATTATCGGAAACTCGATCATGCATGTGCAGCGGCATGGGGCAAG
AGTTCGTGACCTATTCTATTCTTTGGAGAAAGATGGATACTCGGGTAACGATCTCTCAAT
CATGGCCCCGCACCTGTTCGACGGGCACAGCATTTTGCAATGGGCCTATCAGCAAACGCC
GGGATCAAATATCTGGTGCGTGCGAGATGATGGCGTACTGCTGTGCCTTACCTATATGAA
AGAACACGATATTTTCGGTTGGTCACAGCATATTACTGATGGAAAGTTCGTTTCTGTCAT
GAGCATGTCCGGCGATGACAGCGACGTAATCATGTGCGTCGTAAAGCGCAGTGTCGGCGG
GGTGGATCATTGGTTCCTTGAACGCATGGCGGAACCATTTATGCCCATGACTGCGATAGA
GGACGCCTTTTTCGTCGACTGCGGCGTTACGCGATCCAGTGCGGAACCCGTTGAAGTCGT
CTCAGGCCTTGGGCATTTGGAAGGCCGGGAGGTTTCCGTTCTCGCGGATGGCTCCCCGGT
TGAGGGGATGGTAGTCAAGAACGGATCGATTACGCTTCCCTATGCCGCCAAGAAAGTGCA
GGCAGGACTGAGATTCTCGTCTGTTCTTGCGCTGCTCCCCGTTGAAGCGGACACGAAGGC
GGGGAGCACGCTTGGAAAGATGCGGGCCTATGGGAAGTGTCTTGTCCGTCTTTTCCGCAG
CGTGGGCGGCAAATACGGCTCACGAGAGGACGAACTTTATGACTTGCCCTTCCTCCCCTC
CTATTATGGCGAGCCCTGTGAACCTTTTTCAGGTGATATCGAGGTCAACCCCAACAGCGG
GCAAGAAGCGGATACGACCGTGTGGTTGGTGCAGGATAGGCCCATGCCGTTCCATGTGGT
TTCGGTGATGTGCAGCGTAGACTTTGGGGAGGTTTGATATGGCGCTTACTTTCCAGACGG
AATCCCTTTTCCCTGATCTGTTCTTTGAGATGAAGCCTCTTCTTGAACGGCATTGGGATG
AGATCGCATTGAAGGATGCCTTTGGTCGAGTGGACATTGACGAAAACGCTTATCGTGCGC
TGTACGAGTGCGGAATGCTGCACGTAACCACGGCGCGGGATGAAGGGCGGCTTGTCGGGT
ATGCCGTCTATTTCGTCATGCATAACTTCCACTACCAGACCCGGCGCGTTGCCGAGTCTG
ACGTGTTCTTCCTGCTTCCTGAGTATCGGAAAGGGCTGGCCGGATTCCGGCTGCTCCGCG
AGTCTGACAGGGCTCTTTCCGGCATGGTTGATATTATCGTCAACAAGGTGAAGGCCGCGC
ATGACTGCGGGAGGCTGTTCGAGCGCATGGGCTACCATCTTGCGGAGAAGAACTACATGA
AGGTGGTGGCGTAATGGCGTTCACATCTTCACTCGTCGCGCTTGTCGGCACGGGACTGAG
TACGGTCGGTGCCTATCAGCAGGCAAAAGCCCAGAAGTCTCAGGCAGAATACAATGCGGC
GATAGCTACCAAGAATCAGGAGCTGGCGGAAGATCAGGCGGCGGCACAGCGGCGCGAGGG
CTATGAAAACATGGTCAAGAAGCGCCAAGAGGTAGCCGGGGTTATCGCCAGCCAGCGGGC
GGCTATGGGCGCTTCGGGGGCTCAGGTTGACAGGGGCTCTTTCCTCGATCTGGAACTGGA
TACTGCGGAAAAGGGCGAGATAGACGCCTTGGCGCTGTATCAGCGCGGTTTGGACGCCGC
ATACAATACGGAAGTTCAAGGTTGGAACTACGGGCAACAGGCTAAAGCATACGAGTCTCA
GGCCGACAATATCAACCCCGGATGGGCGGCTGCAGGTACGGCAATCGGCGGCCTGTCGGC
AATCGGAAGCAACTATGGTGAAAGATTGTGGGGCGGCACAAGTTCCGGGGGCAACGGCGA
TTGGGGCGTGTTCTCGAAGAAGAAATCCTTCTCCAGCCAACAGATTTATCCTTAGGATGA
GACAATATGGCGATGATGAGAGTACCTGAAAAGCGTTCCGGCGGCATCCCGCAGTATCGT
CAACAACCCGCCTATGACACCACTCCCGGTGCCAATCTCGGCGCGCGTCTTTCCGACAGT
GCGGGCGGCATCGCCGCACAGGGGGCTCAGTCCGGATGGCAGGCCGTCATCAACACCGGG
AAGGCCGTACAGGGCGCGGCAAAGGTCGGTTTCGACCTCTATACCGAATACAGCCGCACC
AAGGCTCAGGAAGCCTATAACAAGTGTCAGGAGTCCATGCAGGCCGACCTCTACGGGGAG
AACGGCATCTTCAACCGTAAGGGGAAGAATGCGCTTACCTCCGTTACCGACGCCGAAAAG
ATCATGAGGGACCGGGCCGGGGAGCTTGAAAAGAACCTCGGAGACATGGGCAAGGAGTTT
TTCCAAAAGCAGATTGGGACATACGGGCGTCAGCTTTTGCCGCAGGTGCAGCGCCATGCT
ACCAGCGAGTTCAATACATGGCAGATCAACACGCAGAAGACGCGTGCGGAGCTGGCAAGA
AATGCCGCGCTTGAGAACTACAACGATCCTGAAGTGTTCGCCCAAAAGCTACAGGAAAGC
GGGGTGGCGATCATGGAGATTGCCCGCATTAGCGGGTGGTCGCGCGAACAGACGGAACTT
GCCACGCGGGAGAATGCCAGCGGCATTTATCTTGAGGTAGGGAATGCGGCTCTGTCCCGG
GACAATGTGAAGCAAGCGCAATCCGTGTTGGCGTCGGGGATGCTGACGGGAGAAGACAAG
ATCAGGCTTGAAGCGGCCATCCGGAACAAGCAGGAACAGCTTGAAGCCAAGGCCCGGGCA
GATGCGGAACGGGCACAGAATCAGGCGGCGGCACAGCTTGGGCTATCTATTTTGAATGAA
TCAATAGAAAACCCGGAGAAGGCTAAAGAGCGCTTGTCGGGCATAGAAGACCCCGTGTTC
AGGCAAAAAGTTATGACGTCCTATATGACAGGGGCTAGCCTCAACGCCAGAATGGACGAC
ATGATCAAGGAATACAAAAAAACAACATCCTACAATGACGGCGTTTCCAAACTTGATGCA
ATAATGAAAGACGCAAGCCTCTCCATTGAGCAGAAAAATGCTGGCATTGTTGACCTGCTC
ATGAACACTTCTGATCCTAACGTTCGTAAGCAACTAGATGAAGAGGCAAAATATCGCATC
AACGGCTTTGAGGCCCCCGTCAATGACAGAATTTGGGCAGATGCCCAATCATATGCCGCG
CAGCCGGGTGTGACGCCGGATATGGTCACGGCGCGTTTCATGGGAGCACTTCCTCCATCC
TATCTTGAGAAAGCGAGAAAATCGTCTCAGGATCAGCAATGGAAGCAGGAAGAACAGCTT
TTGAAGGATGATCTTATCAGCACGTTGAAAAACGAATTCAATTATAAAGATGCTGACGCG
CAAGTCTATTACCGTCTGATTTTGAGTCAGCTTAATGGAACGGTCGGATATGAGGCCAGA
CGTAAAAAAGCACAGTCTCTTGCTGTAAAAATTGCCGTTGATAAGGGGAGGTGGTTTACG
GGACAAGACATTCCCGCCGCAGGATTACCACGCTATAGGGAGATGGGATACCAGTTCTCC
AAAGTTGTGGAAATTCCTGAAACCGTAAAGCCGATGATTGATGAGGCTCTTTCCGTTCAG
GGAAAAGAATTGACGGATGAGAACCGTAAGGCGCTTTACCAGAAATACCTCAAGCAACAG
GGGAAATAATGTCTCAGAACCCGTTCATGAGTGTTGAAAAAAAGGGTGTTCTTTCTCCCT
CTACCAATCCCTTCATGGGGATTACGCTTGAAGATTCTGACTTTGAGCAGTCGCAAAAGG
TTTCCCCAGACCAGATCGAGGCCGTGGCCTCTGGCGATCTTTCCGCTACCGGGTACGAGC
CCGATCCGCAGGTAATTGCCGAGTTTCAGCGCGTTCCGCAAATCAATATTCCGGAAGAGG
CTTTTGCCGGGTATGTTCCTGAGACCAGCGCGCCTGATTTTTCCGGTCTTCGTGTTTCTG
ATACGGCCTTTGAAAGCTACGCTCCGGAAAGGATGGGTCAGCCTTCGGATGAAGCGCAAG
CTCTTGTATCCTCTCTTGCGGGGAATTTTAACCGGAACGCGGGCATGGTCTTTTCGGATG
CGGAGTATGCCGCGCAGAGTGAAAGCCAGCAACGGAGACGACAGGTGGAAGCGGATCTTG
CGCAAGATCTGGATCTTCGCGCCCGCACGGTAGCCGAAACCTTTCCTAATCCGCTTCCTG
CCGTGGAACTTTCAAACAAGACAGGCATCCCTGTAGGTACGGTTTTGGAGAACCACAGGG
AGATCGCCCGGGTCTATGATGCCGCACAGAATGGACCGACGCGCCGGGCAGCGCTGGAAA
AGCTGATTCGTGATGAGCCGATTACCGGGCGCTGGCTTGTGCAGCAAGGCGCGGCCATGA
TTGCCGGACTTGGCGATCAGCTTCCTGAGATTGGAGCGTTTGAAAGACTTTCGCAATAAA
TGCAGGAGGCAAACAGAGTTGGTCGACTCCAAATTGAGCAGACTGATCTTTTGAATAAAG
TTTTCTGGCAAGACAATCCCGACCCTGCCGACCTCCAGCGCATCGATCAAATCAATTGGG
AACTTTCCATCAACCAAGCCTATCGCCAAGATGAAAGCTTTTTGATGGGGGCATACCGTA
GCTCCTTTTCCACGTTCGTTCCTCAAGTTGCTGAGGGTGTCTATCGTTCCATACTCGGCG
GGGCACAGGCCGGAGCCGCTGCGGGCATTGCTACTTCTGCCTTTGGTCCCATATCCGGTG
TCTCTGCCGGATCCGCTTTTGCTGCAGGTGCCGGGGCCGCTGGCATCCGCTATGCTTTTG
AAATGTCCCTCGGGGAAATATACGGTTCGCTCTCACAGTTGAAAGACGAGAACGGGCAAC
CTCTCCCGCGTGATGAAGTACGCCTTCTCTCATTCCTTGGTGCCCTGCCTTCCGGAGCAT
TGGAAGTTGTGGGGGTCCATAAGGCTCTTTCTCTTATTCCCGGCGCTGACAAGCTCCTGA
ACAGAGCTACAGTGGCCTCCACACAACAGCTTTTGAGCAAGAATCCCTCTTTGCTCAAGG
CCGTAGGAAAAGGGACCGGGGAAGCCCTTGGCGCACTGGCTACCGAAGTCGGCGTTGAGA
CGACGCAGGAAGGGATCAGCATCATCACGGAAGACGCTGCAAAACAAATCAGTGGGCAAC
CGTTCCGACTGACGACAGGAGAAGAAGCCGTTGATCGCCTGTCTGAGGCTGCGTATGAAG
CTCTCAAGGCCTTTGTTCTGCCTATCGGGGTAGGGGGCGGAGCTATCAGAACCCGTGCGG
CGTTCAGAGAATCCAGACAAGCGCGCAATGAGTCCAATGCGTTGCAGACGCTTGCGGATC
ATGCCAGTAACAACAAGCTGATTACGGAAAGCCCCACTGCTGCGGAACAGCTTGTCTCCC
AACTGAAAGAAGAAGGAAAGATAGGCGATCTGTACATCAATCCTGAAGCCATGCAGCGCG
TCCTTTTTCAGTCGGATGAAGGATTGCAGATTGCGCAGCGTATCGGGTTGTCTGCTGAGG
ATGTTGCGGACGCTCTGACCTTGGGAACCCGTGTTGCCGTGCCGATGGAAAAGGCCGTTC
CCTACCTGCTGAATACGGCGCAGGGGAAGGAACTGTTGCAGGACTCCACGCTTGATCCTT
CGGTCATGACTCCCGGAGAACTGCAGGAAGCTACAGCGGGCATGACCCAAGAGCAGATTG
CACAGGTTGATGCTCTGAACAGCTTTTTCGATTTCGTGGATTCATCCATTGAGCAAGCTC
AGAACAGCCGGGAAAGTTTTGATACGATAGCCGCGCCCTATGTCCAGCAAATGCGCGACG
CGGGGTACTCTGAGTCTCAGGCGCGGCATTATGGTGATCTTCTTGCCGCCAATGCGGAGC
GGATGGCTCCGATGTATGGCATGGAGCCTGCCGCGTGGCTTGAATCCCGGCTGCAGGGCA
TCCAGCTTATAGATCCCAATGCTCCGGCGCAGGATGCTCTTGACGCTCGTGCTCAACGCG
CCTTTGCCCGCCAGCGGTTGGCAGAAAAAGATCCACTTTTGGCTCTGGTGTGGGGACGCC
TTGACGGAAAAACCCTTTCTTCCTCCTACAATGCCGATACGCTCAAGGAAATTACGCGGT
CGAAAGGGCGGGGCCTGTTCAAGTCGAAAGAGAAGGGCGGCATTTCCATTGACGAGCTTG
CGGACGAGGCCGTTCGCCGTGGTCTGCTCCCGGAAGGAAGCGGGGCGGATGAGCTTGTTG
AGCGATTGAAGCAGGACAACGCCTATCATCAATTCCTCGATCCTGCTCGCGTTCAGGCTA
ATCCCCACGCCAGGGACGTTGTGCCCGTGCTCCGGCGCGTCTTCCACATGAACACGATGG
AGCTTGACGACAGCAAGGCCACCGTAACAGTCCCGAGGGAAGAGGGCTTGAGCGGCCCCT
TGACGGACATTTACCAGCACGATGCACTCTATGAGCTCTATCCCGAACTGTTGGGCGCGC
AATATGAGGTTGTGCCGGAAGAGCGGTTGCCGGGGAAGCTTGCCGGGTATTCCCCGAAGT
ATGGGACGATCTATATTACGACCGATCCCGATGTGACTCCTTCGGTTATCGCGCATGAAG
TACAACATGCGATCCAAGACGTTGACGAGCGGTTCGATTTTGGTCTGTCTGAGGAAGCGT
CCCAAGAGGTTTATTCGCAGGTTGAACAGGAGTTGAAGGGCAAGCTTCCGCTTGAGCGTG
CCCGTGCTCTTGCTGCGCGCATCCAATACCTTTCGCAGGCCCATGAGATTCAGGCGTTCG
ATACGCAAAATCGTTTTGAGCTGACGGCTGATGAGCGTGCCAAATACGAGCCGAACAACC
CGAGTACGTATTATCAAAACATCCGTGGGCAAATTGAGCCTACTGCCAACGGAAAATGGC
TGATCAGCGTTTTCAAGGGCAAAAAGAACCTTTCCACGGTTATCCATGAGACGGGCCATT
TCTTCCTCGAAAACCTCAGGGATGCCGCCGCGCTTGAGACGGCTCCGGATTGGGTCAAAA
ACGATTGGGCTGCTATTAAGGGTGAACTCGGCATCAAGGATGACGGCTTTATCGAGCGGG
AAGCCCACGAGAAATTTGCCCGCCAGTTTGAAGCCTACGCCCGGGAAGGGAAGGCCCCCC
GGCCTGAGTTACAGTCGGCGTTCAATCAGTTTCGGGCGTGGCTTACTGCGATCTATCGTT
CCGTCCGGCGTTTGCTTGGTGACGCGGAACTTTCCGCCGATGAGCGCGCCGTGTTCGACC
GACTTCTTGCCAGCGAAGAGGATCTTGCCTCCGCTCGAAAGAGAGGCGCACCTGAGCCAG
TCATTGAACGCGCCTCAGAAGCGCTTGGCAGTCCCACATAACGCCTCTCTGTATACCGTG
AGGCCGTGTCCAGAGGTATGCAAAAGGGGCAGGCTGAAATCGCGTTGCGTCGTATGCGCG
AACAGAAACAGGTCGAATACGAAGCGAGGGGAGAGGCACGGGACTTTATCGAGTCAGCTC
CGTTTTATCGTGGTATGCGTGCTCTCTCGATGTCAGGCGGCATAGATTGGCAATCACTCA
TCGGAATGGCCACTGAGGATTTTGCGTGGCAACTGCGTGAAAAATGGAATGCCGGACGGG
GAAAGAACATTGTTCAGCAACGTGGCGGGATGACGCTTGACGATGCAGCGGCTTATCTTG
GAGTACGTGATGGAACGGAAGTCCTCGCGGCGCTCATGAACGAACCCACAGCCCGGGAAT
ACACTGAAACTCATGTCCGGTCGAAAGTTGCCGAATGGGAAAAGGTCTATTCCCCTGACT
TTGAGTTCGTGAACGATGCATTGGATGAGGCTTTGCGTGTAGGGATCGAATCCCTCGGCG
GGAATGCTGGTCCCACAACCAAACAGCTGCGGGATCTCGTTGATAAGCGTGTGGGGGTAA
AAAAAGGTTCCGTTGTCGATGCGGAATACAAGGCGCTCACCGCTGCCGTCCGTAAACAGA
AGCGCCTTATCGAAGAGGCCGTCAGGGAAGTGCGGCGGGAAGAGCGGGCCGCCGCTATGG
AAAGGGTGAAGCAGGAGCGGGCCACCGCCTCCGGGCGAGTCAAAAACGAGCGCGCCAATC
AGCGTTGGAGCGACGCCGCGAAGAATGCGCGGATAGATGAACTGCGCTCTCGGCTGGCGC
AGCTCAAAGAAGAGGAGCGGTTGAAGCGTGCGGCGCTCGGTGCTGCCTATCGTGCGCGGA
TTGAGCGGAATCAGACGACACGCCAGATCCGGCGTATCGCGCAGTCAAAGAGCATTCCCG
ACACATTCAAGCAACAGATCCTTTCCCTGATTGCGCATGTCCCGGGATTGGGTACTGAGC
GCATGGCTCCGCGACCTGATGAGAACCGTCCTACGCTGCTGCAGTTCCAAGAAGCCCTTG
GCGTAGAATACAGCTTGGACGATACCGGGGGCGCTTCCCCCATTGCCTCGTGGATTTTTG
AAGAGGCGCAGTGGCAAGGGCCGCGCCGCGCAAGCGATCTTTCCCTGTCCGAACTGCGCG
ACGTGTACGACGCGATCAAAATTCTGGCGCGTCAGGGACGCACTCAGGACGCCCTGATCG
GTATGCTGCATGAGCAGGAACTCAATCAGGCCGTGGCGGAAGCCGTGGCGCCGATGGCTT
CCCTGAGCGAGACGAAACATATCACGGCTGACGAACGCAACCGCTTGCCCGGCGCGCTAC
GCTCGTGGTTCCGGGATTCCCTCGCCAACATGAAAGTGATGCGCTACCTGTTCGATGCTG
CGGACGGCTACCGGGCGGATCATGACGGCCCGAACAGCCGGCTCATCGTGCAGCCGCTCC
AGCGTGCCGCGTCGCAGGAACAGGAGCTTTTCCGCAGCTTCGGAACGTCGCTCCGGACAC
TGCTTGAACCGATTACGAGCCGGGGTATGCACAAGACCTTCTCGATTGATGGTGTCCGTA
TGCTGCCCGATGTCGAAAGGGAATTCGGCGGCCAGTGGACAATGGAGCGTGTGCTGTCCG
TGGCCTTGAATATGGGCAATGACGGAAACCTTGCGGCGCTCCAGCGCGGCTACAACTGGA
ACACACAGGATTTGGAGCTGATCACCCGCAGGATGACCAGCGCGGAATGGCGGTTTGTCC
AATCCGTGTGGGATCTGATTGATAAGCTGTATCCGGTGATCAATGCCACCTATCAGCAGC
TTTACGGGGTACCTTTGAGGCGTGTGGAGGCTAAGCCCTTTACTGTGGTGTCCTCGGACG
GGGAAACCATTTTCATGCGCGGCGGGTACTATTCCCTGCGCTTCGATAAGCGGTTCAGCG
AGGCGGCGCAGCGCAACTCGGATTTTGATGATCTGAACTCCCGGGAAGATATTCTGCGGA
CGCCGAATCCCCGCAGCGGCATGACGCAGGAGCGTAAAGGCGCGGGTCTGCCTCCGCTGT
TGTCCCTGTCCGTGCTGACTTCCTACGTTGCGGACGCCATTCATTACGGAACCCATACGC
TACCGCTTTTGGATGCCTACCGCATTGTGAAGCGTCCGGAGTACCGCAGGGCCATGCAAC
GCGCCTTCGGTGATGAAGCCTATGCGCAGGTGGTGCCGTGGCTCCGTTCCATCGCCCGCC
CTGATCGCACCAAGATCGACGGTATCAACAAGATGTTCGAGTTTTTGGCGCGCCGTGGTT
CGTTGGCGGCGATGGGGTTCAGCTTCCGTACTGCGCTGCTCCAAACTATGAGTATCCCGC
AGTCGATGGCCGAAGTGGGCACGGGGGCTTTTCTGCGCGGGGCGTATCACATGCTTGTTC
ATCCTTTGGAAAGTTGGGGCACCATCCGGGAGTTGTCTCCGTATATGGTCAGCCGCTCGC
GGAACATGGAGCGCGATGTGGCGGACAGGCTCAAGCCATTTAGGGAAGGCACAAAGATTT
TCGGATCGAAATGGGAGAAAGCGGCCTTTGCCATGATTCAGGCTATGGATGCCATTGTCG
CCTATCCCACATGGATGGCGAAGTACAATGACGCGATAGGAAAGGGCGTTGATCAGGCAA
AAGCCATTACGCTGGCAGACGATGCCGTGATCCGGGCGCAGGGCTCCGGCTTGACGATGG
ATACCACGGCGCTGATGCGCAAGCCCGGGGCCGCCCGTCTGTTCACCATGTTCATGAGCT
TTGCCATGAACTGGCAGAATCGGCAAAGGTACTACCTTGCGGGGTTCCGTGAGTCATGGC
GGACGGGCCAGTCTGAAATCGGAACGGCGCGATTCCTTTCCCACTTCGCGCTCGAATGGC
TGGCTCCTCCAATGCTGACGCTGCTTCTGATTGGCATGGGACGCGATGGGGAGTTCCCTG
AACTTGAAGATATAGGTTCAGAACTGCTCGGCTACTGGTTGATGGGGGTTCCGATTGTCC
GGGAAATTCCGGCCTTGTTCGAGTACAACAAGAAGTTCGGGGATAGTGCGGCCTTCAAGG
GCCTGAATGCTGCGGTGACGGCAACGCGCGGCGGGATGAAGATTGCGGCGGGTGAAGCGT
CTGACGAACAGTTCTATCGGACGATGAAGAGCACTCTTGACGCTATCGGCTTTGTTGCAG
GTGTTCCCACGGCTCCGATCTGGCGGACAGTAGAAGGTACGGAAGCCTTCATTGAAGGCA
AGGCCGGGCCCCTCGCTCCTATCCTCGGCGCTCCGCCGAAAGACAATCAGAAACGCGCCT
CGGCGTTCTGATAGCGGTTCTTTGACAAGAGCATAGGGAACGGATATAAAACCGCCGTGG
GCCAGTCTCCGAAAGGAGGTTGCGCCTATGGAGCAGTTCCTACTGGACGTCCTCGCCAAT
GTGTTGGCGGGCGTCATCGTGGTTCTCGTTGCCCCCTATCTGAAAAGGTAGGCTGAAAAC
GAGGTGCCCCGGTAGGGACTGACCTCCCTGCCGGGGCTAAAAACTGGAGCAATTCGTTAG
AAACTCCGGGGACTGGCCCCAAAGGGCGGTGGGTGTTGACGCACTCGCCGCCCTTCCTTT
TTCAATAGCCATTCACGAGGCTGTGGTCAAGCCTAGTTTGCGTTGAACTGCCGGAGAACC
CCAAGTAGGTAAAGTCCGGGGTTCCGGTAGTCTGGAAGGGTATCGGAAGGGTAGGTCAAG
GCTTCATCAAGCCCATACGTCATGTGATCGAGAAGAAACCTTTCAAGCGTGAACTTGCCG
GAACGCTTACTGACGGGCACCTTTGTTCTGGCTTCAATGTCGTGGCATAGGGTCAATGCC
AACCTGTACGCCTTGGACAGGAGCCGCTCTTGAATCTCCTGCACCTGCGTGTGTGCCTGC
TGGACTTCTTCCACGAAGTCGAGGAAAGGCCGTTCGTCGAGGCTCTGTCTGGGAATAGAG
CCGGGGATGGTCGGCAGGGATTCCCGGCGTGTGCTGCGGCTCTTTGGCAGGGCAGGGCGG
TTCTTCCGGGCAAGCTCCTCCTCCATCGCGTTGAACGCTTCGATGTACGCCAGCTTGATC
GCGAGGGCCTTCTTCCCGGTGTAGCCCATGACGAGGAGCATGAAGCCGTCGCGGTGGATG
ATGTACATGGGGAGAGAACGCCCGGTTTCATCCAGATAGTTACTGAGCGCACAATTGCGC
GCAGTGAACTTTTCAGGGCAGTTATCAGAAATATTGCGAATGTCCCGTAGCACATCGTTG
TGTCGTTTACCGAAAAACGCAGCTACCTCAAGAGAGGTTGTGGCGGGGCGTCCATCGTGG
ACAGAGACGGTGGGGACGGGTTCGGAAAGCAAAAGGGCCTGTGACATGGTGAACCTCTCA
GATTTTTCTATTGGCCCATCCTGAAATAGAAAAGGCCGGGAGCTAGAAACCGTCTGAGAA
CGGCGGGCATATTCCCCTTTCGGGTATTCTATTAGCCCACTCCCGGCCTAAATGACCATC
ATCAGATACACCACTCTCAAGACTGAGAACAGTCTTGACAGGGTATAAAAAGAGCCATTT
TCAGGCAATGGCGGCCTTCTCAGAGGAGTTTCTACGCTCCGAAGAAACCAAAGCATAAAA
GAGTATGATTGTCAAGGTAATATTTAGAAATCTCGTTTAGACCTTTTTTCTATATAACTT
TCAAGAGTAAGTATAAAATCAACTACCGTTCCAAATACAATATATGTTTTCCCGTTAATT
TTATTAACAAGAACAACACGTCCCTCTTTAGGATATTGGCTCACTAATTCAACTATATCT
TTTGGTTGTATATTATTTTGATTGTATTGAATATATTGTTTATCAAAATATGCTGCTGTA
TATAATTCAGAATCTTCAATTATATCTAAAACTATTTTTCCTAATTCATTTATTTCATTT
CTATGTTTTATTAAATCAAAAATTTTTCTATCTGAAAAACACATTGAAAACAGCATATCG
TTTTTTAAAATTAATGCAATAGACTTTAAACATGAAAGTCTTTCAGTTTTGCTTTCTTCA
AGCATTACTGTTGTAAGTATATTATTTTTTTCAAATATTAGCTCTACATTCCATTTTTTA
TCTTTTATAAAAACTTCATTAGAAAAACATAAATTTTCAGGATTGTCTTTACATGGAGTT
GCATTGTTTATTTTTCTAGCCTCTTCAAGAGGCATCCCAAAATAATAGTCTTTATAGAGA
AAATTTTTTTCATTTTCAGCGTATGAATATTGATAACATGTTAAAAATACAATAATAAAT
AGTAGTATGTTTTTCATTTTCCCCCCTCCAATCTTCTCAACCACCTGCACAACCAGAGAT
CCACTTTGGTTTTTCTCCGGTGCTCCTCTACCGTGAGAAGCTGCATATTTTCCGGAGCAT
CTTCTCCACCAGCACAAAGGGGGATGATGTGATCCACCTGATAGCCGGGCGGCGTGCGCT
CAAATCCATGCTGGCGCAGGAACCTATCTACCTGAGCACGGGAACGATATGTTTTCGATT
CCGCCTGAGCGCAGGAGAACAACGCAAGCATGAGCGCAACTATGATGCCTGTTTTATGCA
GTCTCATAGGTGCCCGTTATCAGAAAACAAATAGAAAGGGAACCGAACCGGAATAACACG
CAAAAAAAGGGGAGTGCTGACACACTCCCCAGGGCGACACGGCAACCGTTGAAAGCCTCT
CCGTGTCTGACGTGATCACTATCATGAAAGACAACGGGAGAAATGATTATCATGTGTTAT
GACCGCATGACTCCGAAAGAGGCCGCAGCCTACCTTGGTTTTTCAACGTCAACGCTCGAA
AAATGGCGCAGGGGCCGCAAGGTTTGGGACGAGTCGAACCGTGGACCGCGCTATACCAGT
TTGAACGGGAGGATTTGGTACCGGAAAGACTGGCTCGACGAGTGGCAGGATTCCGTTTTC
GGCCTTCCCTCACAACGCCTCACTGCGCCGCAATGAACCATTTTACGCCGTATCATTCCG
CATCTATCACCATGACATATCATCATTTCATACCATCCCATTCATACTGACCTCCAAGAA
ACCCGGCATCCCGCCGGGGGAAATTTTGGAGGTCTTTTTTATGGCTGAATTCGCATCGAA
GGGTGTGGCTGGTTCCGGGCTCGGTCTTGGCATTGCGGGCACTGCTCTGGGGCTGCTCAA
TGGTGGCTTGGGTGGTCTTTTGGGCGGTCTCGGCGGCGGTAATGCTGCTATGCTTGCCGG
AGGCACCGCTTTGGGCGTCATCTCGGAAAAGGACGCGAAGATCGCGAGGTTGGAAGCGGA
AAAGTACAGCGATCAGAGCATTGCCACGGTGTACGCGGCTACGAGAGAGGAAAACAAAGC
TCTGCGTGAAGAAATGTTTGCGTTCATCAAGCCGCTGTCCGATGAAGCCGCTGCCAATCA
GGTGAACATTGCCCGCATCGAAGAACAGATCAAGTGCATGGGCAAGACCAGCGAACTTCG
CGAACAGATTGTTCTCGGCAAGGTGAACGAAGTGGCCTTGACTGCCAACAACGGGCTTAC
CGCCCTGAGCGGCGCGGTTGCGTGTCTCCAGCAGACCGTGAGCGGCCTGACGAAGACGAT
CATCCCGGCTTCCGCTGTGTTCCCTCAGCCCATGCCCGCTCAGAATGCGTGGAAGGCTCC
CTGCAATTCCGATTGCCCGAACAGTTAAAGGAGGTGCACCATGTGTTGTGTGCCTACTAT
CAACGTGACTGGCGTTACGGTCAATACCACCACGAACGTGGCGACGTTGGCCCTTGACGC
TCCACTTCCGGACCGTGGCGCCTTCCGGCTGCGCTTCTGCAACTGCTCTGGGGCACAGCT
CGATCCGTTTTGCGTCACGCCATGCACGAATCCACAGGCAAAGGTCCAGTTCTCGTATAC
GCCTACGGGCGGAACTGCGACAACGTACAGCACGGTTTACAATTGCCCGTGCTGCTGCGG
GGCTATCCCCAGTTTCGTGTATCTCTCTCAGGTCGTAAAACAGGCTGCCCGCTGCTGTGG
CATCCTTAACGGAAAAAGCTCGTTCGCCTCGTCCGGAGCTGTCTTTCTGACTGACTGCCT
CCCGTGTGCGAACGTGAGCTACGCGACGACAACCACGCCTTCGGCGTAATCAAAGAGGTC
AATCATGCCAAAACTTGATCCGAATCACGTTGGAACTATCCTTGCCGCCTATCTTGATCA
GGAAGTCATTCCCAAGGCTACCGGGCTGCAAAAAGTCGGGGCGATCATGGTTGGAACCAT
CGCGGCTCAAAAATCTGGGCAGATGGTCAAACAGTACACACCCGCGTTGAAATTCGCTGA
TGTGATGGATGAGGCAGGCATGATTGACCTCGATAAAGCCTATGCCTTGGCAAAAGACGC
TTTTCAGAAGTCTGGGAAGGTTCCCGTCATGGGGCTTCTTCTCGACGATGGAGACGTTGA
AATCATTCATGAAATTGCAAAAAGATACGCCCAGTGAGGTCTATCATGGAATATAAGGAA
TGGCGGCAGAACGCCGCTGAGGAAACGGAAGAGCGCGTGCTCAAGACCATCGACAAGATT
CTCGATGACAACGAGGGCTCGTCCCGGCTGCACGCTCAAGAGCTTGATGATCTGCTGGAC
TGCTGGAAGATCATGTGCCACATGCACCCGAACATGCCGATGAGCAACAAGTAACTTTCG
GCATCCTCCTGACACAAAAAAATCCCCCTCCCGGCGCGAACCGAGAGGGGGGTTTTCGCA
TTCACACAGCATACCGATGCTCACTTTTTTGAGGCGTTGGGAAGACGCTTTTTGCCGTCT
GCACCAAGCTGTTTGGTGCAGGATGTTCGTTACATATTAAAATGATTAGATAGTATCGCT
TCCTTAAAAGAAGC
>Circular_Seq5
CGCAAACATCGCGGTGTCTCTCAATGGCTTTGAGGTGGGCATTCTGGCCAAGTCCACCGA
CTGGCAGTATATCGAGGGGCTTACTATGCCGGACGGTGTGGTGGGCACCCTCGTTTTTGC
TGCATCGGCAGACTGCAGCATCAGTATCAAGTATTTGGGGGCAAGTCTATGAGCTACAAA
GTTTATGCTGGTGTGCAGACGGATGTAGACACATGGAAAACTAAGGTCTGTATCCACGAT
ATCAGCGACATTACCGACACGAAAAAGCTCATCAGCCCCACGCTGACCCGCGAAGTGGGT
AAAGCTGGCTCTTTTGAGTTTACCATGCCGCTGGGCAATGTGGCACACTCTGCGCTGCAA
AAGCTGCGCACTACGGTAGAGGTGGAACAGGACGGCGTTTCCATCTGGCAGGGCCGCCCC
ATGAGCCATGAGCAGGATTTTTTGATGCGTCAGAAAATCTACTGCGAAGGAGAGCTTGCG
TATCTGAATGATAGCGGTCTTGCGCCGTACGCTGCAAAAAATGTGAGCTTTTCGCAGTTT
TTGGAATGGATCTGCGATAACCACAACGGAATGGTAGATGCATACAAAGCTTTTACTCCT
GGCAATGTGCAAATGGACATTCCCATGATCGTGCCCTATATCGACGGCATCAAAGTCGTG
CAGGTGGGTTACAGCTACGATTCTAATGATGGAGATTACATTTACCATTGGGGAATTGTA
GATCCCGTGGATGGAAAGACGAATATTTTCTATGAGGAAACAGAGATCAACAAAGCTTCC
TGCCTGAGCTGGGAAATCGATGAAGAGCACATTGCGGAAGGTCGCATTATTTCACGGATT
GGAAGCAACAATTTCCGCGTGCGTCTGTTTGCAGCCTATGTAAAGGGCAAAACGTACGCC
GCAAAGGTCGAAGTGAAAAAAGCCGAAATCGTCTGCGGTACTTGCAACAAGAATTTCGGC
ACGTACTCCATTTACAACGTTGAGCAGGCATCTGAATCCAAGACCTTTAAGATCACCGAG
CAAAACGGGAAATACATCCTTGCTATCAACGGCAAGACGGATCCCCGCTTTTTGTTTGAT
GTGAAGGAACCTACATACAGCTTTGGCGATGGAAAAAACTACGGCATTACATGGGACATC
TTGCAGAGTGAGTTTGGTTGAAAAGTACGGCGGATATCCGGTGCTGCGCCATGCAGAAGA
TCCTGACGGAAAACCGCGCCGGTATCTGGACTATCTGCAGGCGATCACCGATAAAAACAG
CCAGACGGTGGCTTTTGGAACAAACCTGCTGGATTTGACCAACAACGTCAAAGCAGAGGA
TATCTACACGCGGGTGATCGCGGTAGGTGCCAAAAAGATAACATGGCTTGTTTTTTCGTG
GGGCGAGACCATCACAGAAACCGCAAACGATCTGGCTGCGCAAAAGCTTTTTGGCATCAT
CACAAAAGTGATCTTTATTGAAGGCATCGAAAGCACGCCGCAGTCTTTGCTGGATGCGGC
AGAGGAAGAACTTGCCAAAAATCTGCGCTATCTGAACGGCATGACAGTCAAAGCAGTCGA
TCTGAAAGACGCTGATATTGATGTCAGCCGTATTGCGATTGGAAAGCAAACGCACATTTT
CTCTGCACCGCATGGTGTAGATACCTGGTTGCTGTGCTCCAAGCTTGTTGAGCCGTTGGA
TTCGCCGGATAAAAAGGAGTTTACATTTGGCACTGAGTTTTCCAGCATCAGCGACCTGCA
GGCTTTGAGTGCACGCAAAGCGTCCGATGCTTACGATTTGAGTCGATCGCTCAAAGGGTA
CATGTCAGGCTAATAAGACAGGAGGTGTTTTATGGATAAAACTTTTGATGAAGCCATTGC
GGGAATCCGTAAGGCTGAGCGCGGCGTGGAAGTCCGTGAGGACATCGCACAGGGCATGGA
GTACGTCAAGCAGTATGCCGAGGAAGCGACAGGCCAGCAGCAGGCTGCTTTGCAAGCCGC
TCAAACCGCCACCGGAGCAGCCAGCACCGCGACGAAAAAGGCCGCAGCAGCTGCAGAGAG
CGAAAGCGCCGCCCGGACCTCCGCCGCCGAAGCAGCCCAAAGCGCACAGTCAGCATCCGC
AGACGCAAAGAGCGCGGGAAGTTCTGCCGCTTCTGCCAAAGCTGAAGCGGACAGGGCTGC
GGCTATTGTACGCACCGATAAGACGCTAAGCGTCGAGGGCGCTCCGGCTGACGCAAAAGC
TGTTGGCGACGCGATAAAAGGCATCAAGCTCCCTATTGCCACCGCAACCACGCTGGGCGG
TGTGAAGGTGGGCAGCGGTCTGACGGTCGATGCGGACGGAACGCTTTCTGCGGACAGCGC
TTTGGCAGCCTACCCCGTGGGCAGTATTTTTCAAACAGTCAGCACTACCAGCCCCGCCGC
CCTGTTTGGCGGCACATGGGAGCAGATCGCATTTAACCGCGTGCTGATGGGTGCTGGCAC
AGGCTACACAGCGGGAAGCACGGTGGAGGCCGGACTGCCGAACATCACAGGCAGCTTTAC
AACAAAATCAACAGACGTAGGTGGGTCTCCCTTTAGTGGTGATGCTAACGTACTTTCCGC
TAAGGGTTCTCTGGCTTTTAGTGAAAAGAGCACTAATTATGGCGGTTACACTGGACATTC
TGGAAGCCAATATAATATTCAATTTGATGCTTCTCGCTCGAATCCTATCTACGGCCGCAG
CTATACCGTGCAGCCCGCCGCATACTATGTGCACATCTGGCGGCGCGTGGCCTGAAAGGA
GGTTTTGAACTATGAAGATCATTGACGAGACCGGCGCGGTCGTGGAAAACCCGGACCTGA
CACTGGGCTATCTGACGAGCGACGCTGAAGAAGTCACCCACCCCGCCGTAGAGGGCGTGG
AGGAACAGTGGCACTGGGAGACCGTGACCGAGTATCAAACGGTGGCAAGGACGTACAGAA
AATCATCGACCGTCCCGGCGTTCAGGCGCAGGAGGAATGGGTGGAACAGGTGCCGGTGCA
GAGATACATCCGCTACACCGCCGAAGAGCTGGCCGCGCAGGAAGAAGCGCGCAAAAAGGC
CGAAGCCTGGAAGAAGCTGCCGGAGACGGTGGCGGCACTGCAAAAAGAAAACGAGATGCT
CAAGCAATGCTTGCTTGAAATGAGCGAGATTGTTTATGCATAAAATCACACAAAAATTAG
AAAGGTTGGTACGTATGATGGCTAAGTTGTGGGCACAGGAAATTATGTTCGCTGAGACTA
TGGAGGAGGCAAAGGCTCTGTATGAGCGCTGCCCCCGCCTGCTGAAGGAGAAGGTCAAGG
CGCTGCTCATCAAGAGCGGCTTTGAGGAGATCACGCAGTAAGGAGGACGCTATGGCTGAA
ATTATGGATGTATCCCGATATCAGGGCACGATCAACTGGGACAAGGCCAAGGCGAGCGGA
AAAGTGGACGGCGTGATGATTCGCGCCATGGGCAACAGCGCAGCGGGCAGGCCCAGTGCG
CCCTACACTGACCCGCAGTTTTCCCGCAATTACAGCGAGTGCAAGCGGCTGGGCATCCCC
TGCGGCGTGTATGGCTATTTCAAGGCAGTCAACCGGGAGCAGGCTGACAAGGAGCTGGCC
TACTTCAAGAAGGCTGCTCACCGGCCGGAGCTTTGAGCTGCCTGTGGCGGTGGACATCGA
GGACGAGGTGCAGAAGCCGCTGGGCAAGGCCGCGCTGACCGACCTGACAGCTTACATGCT
GAGCACGGTGGAAAGCTGGGGCGTGTACGCTCTGCTTTACACCGGCTTGTGGTTTGGCAG
CACCTTCCTGTACATGGGCGGCGCGGCGCTGAAGCCCTTTGACGTGTGGCTGGCTGCCTA
CCGCACGAAGAAGCCCGCCCCCGGCTGGCCCTTTGGCATGTGGCAGTACACCAGCACGGC
ACATATCCCGGGCGTTGTGGATGCCATTCCGGGCAAAGTCACCAACGTGGATATGTCCCA
CGCATACAAGGACTATGCGGGTATCATCAGCAAGAAGGGCCTGACCCGTCTCCGGGAGGG
TAAATGACCGAAAAAGAAGCTTTACTGTGGGTGCTGGGCATCTTGGGCAGCCTGTGCGCT
GCGGCCATCACCATCGACAAGGTGTTGGACATCATCCACAAGTACGTCAAAAGGCACAGG
CCCCAGACGATGCGCAGAACAAGCGAATGGATACGATCGAAAAAAGACTTGGCGTGCTGG
AACAGGGACAGCTTCAGCACGCACAGGCCCTTGCAAGAGACCTGCGCCGCTTTGACGGCC
TCGATGAAGAAATGCGTCTCGTACTCGTTGGCGTACAAAATCTTTTGGATTCGCAGCTGT
CCGGAAATAACCGCGAAGGTATGCAAAAAAGTAAATCCGATATTAACAACTACCTGCTGA
AAGGAGTAACAAATCATGGAAGCAATGTTTAACTTTATCCCCGCACCCATCGCACTGGTA
CTGATGTTCATCGGCTTTGCTGCGCTGGCCGTTGGTGCCATCCGGCTGGGTTACAAGCAG
TACGTCAAGCAGTGGGCGCTGGAGCTCGTGACCATCGCCGAGGACAGCATCATGGGCAGC
GGTCAGGGCGCAAAGAAAAAGGCACAGGTCTTTGCCACACTGCGCGGCGCACTGCCGGAC
TGGCTGAAGCCTTTTATCACCGATGAAGTGCTGGACAGCGTGATCGAAAAGGCTGTCAGC
ATGATGAAAAAGGCACTGGAAAGCAAGAAGCCTACCATCAACAAGGAGTAATTTATGATC
GAGCAAAGCGTATCTCTCGCATCCAATGGCGTCGTCAAAGTGCCGGGCTATGAGCAGCTG
GTGCGCTTTGGCTACACCAAGAACCGGGGCGTGTACCGCCTGCACGTCGATGCCACCGGC
GAGTGGGAGGGGCTGGCTATCCGCTGCTTTTGGCACGTCCCGGACGGCAAAGCCCCGGCA
TCCTCGCTGGTGGTGGACGGCTATGTGGACGTGCCCGCCAGCGTGACCGCACAGCCCGGG
AGCGGGTGCATCACCTTTGAGGGCAGCGACGGCACCATGACCGTCACCAGCGCAGACCTG
CGGTATCGTGTCAGCGCCAACAGCGGCACGGAGGACGGCACCACACCGGAACCGGGAACC
CCTGCATGGCAGCAGCTGGTGGATGCCGTGCACACCGATGCCACCGCCGCAGAGCAAGCC
AAGACCGATGCACAGACCGCAGCACAGCAAGCCGCTGACAGTGCGGGCAACGCAGACCAG
AGCGCTCAGGAAGCCGCCGACAGTCTGCAAGAGTCTGAAGGACGGCATCGCAAGCGGCGA
TTTCAAAGGCGAGAAAGGTGACAAGGGCGACACTGGCCCCATTGGCCCGGTCGGCCCGCA
GGGTGAGCAAGGCCCTCAAGGCCCCACAGGTGCTACGGGCAACACTGGCCCACAGGGCGA
AAAAGGTGATACCGGCCCGCAAGGCCCTAAAGGAGAGACCGGCCCTGCCGTAGCACTGGA
CACCACCCTTACCCATGAGGGCGAAGCCGCTGACGCAAAAGCCACAGGTGACGCGATCAG
CGCAGTAAAGGCCCGGCAGAACATCCTTGTGGGCACTGAGACGGGCAACCCGCTCAGCGT
TGACGATGCGTTCTCTGCGCCCCTGTGCGGCCTGACCGTGTACGGCAAGAGCACGCAGGG
CGGCACGCCCACGCCGGATGCACCTGTGCCTATCGTGAGCGCTGGTGACGGCGGGACGAT
TGCAGTGACCTTGGGTGATGGGGGCGGTAAAGTGCAAACTCTCACGCTGCTCACTCCCAA
CGGCTTGCCCGGCATCCCTGTCACCTCTGGCGGCAGCTACACTGACAGCACAGGCCAGCA
GTGGGTGTGCGACGAGGTAGACTTGGAAAGGGGTGTAAAGATACAGAGGGTGAACGCTGT
AGACGTGTCAACCTGTGTAATTACAGGTTCCACTAACCTTGCGGCAACAAAACGACTCGC
GATTCTGTTGCCACTCAAAGGTAAAGATTATACAGCAAAAGCCCTATGCAATAGATTGCC
ATATTTCGTTTCGTTTACTAGCGATACCATTCACTTTTATGTAGACACAAACAATGCGCA
GGTTTTTATTCCCATTGGCGCTAAAAACCCGGAAGAAGGAGAATACATTTTATTCTACAT
TCTCGACGATCCCATCGAAACTCCGCTCACCCCTGCCGAAATTGCCGCCTACAAAGCCCT
CACAATGTGCGGCCCTGACACGGTGGTGCAGGCTGGTGACGGTGCTGGGGTCAAGCTGGA
CTACCAGCGGGACGTAAACATCGCCATCAAACGCATTGAGGACGCAATCGCGTCCATGAC
AACGACCTAAAGGAGGACTGACTATGGCTATCAAAAGTAAAGCCCGGCATGACCTGACCC
TGCGCTCCATCAAGCGGGAAATTGCCGCAGGACGCGACGTGGCATACTGGCTGGACAGGA
CGTATACCCATCTGGACAGCGGCCTGCTAACGGAGGACGACATCGCAGAGGTGGAAGCTC
TGGCGCAGGCGTACTACGACGCACTGGATGCGAAGGACAAGGCGAACGCTGAGGAAATCA
CGCAGTAAGGAGACAAAAATGTTTCATTATCACTACATCAAAGTCATTGCTGATTCCGAA
AACATGAGTACGAAAGAAATCACTTCTATTCTGCAAAAATATTTTGCAAAACAGAACGAT
GGTTTTTACCTCGAAATCGACTTGGATAATCATGCCGCTAATTTCGATGGTAGCGGAAAA
TGGCTCATGCGGTTGGAAGGAAATATTTTGTGGCTAAATGGCGAATACGTTGCGCTCAGC
GGTGTGCAGCAAAACAGCCCGGACGATAGCTGTATCGTCAAAATTTCCGCAATTCGTTAT
CTCATTGTTCACAATAAGGAGTGATAGCATGACAAGCACTACATACCGCCATCTCGGTGA
CGTCAACAAAATGTACGCCGCACAAGAACAATTTCGTGACCTTACGAAAATGGTCTGCGC
ACGTTTTCGTGACCTCACGAAAACATACCATCTCGGCAACGTCACCGTAATGGTGCGCAA
CGCTGGACAGCCTGCCGCAGCCTTTCTGGCTCGGCGCTGCCTGTGGCGGCGGCTCGCATA
GTCTTTCCGCCAGCGTTGCAAGGGCTTAATGCAGAACAGATAAAAGCTGTGATAAAACGT
GCGCCGCTTGGGAGGTATGACCGGAAAATCGCCCGGTTGCGGTACGTTGACCAGCTATGC
CAAGTTGATATTGCAGCGCGTGTGCCGTATTGTCGGACATCAATCGGCAATAGGCTGAAA
ATTATTGATAAAATTCTGGATGTGTGATATACTATGTATGCGAGGCCGTACTGGTGTACA
CCCAGTGACGGCATAGTGTACAGGAAGCCAGCGGAAGAACGTTTACCCGCTGGCTTTTCT
TTTTGCACGGATTGTGGTATAATAATCTCAACAAATCCACCCGGCCTCTCGAAGAAGCGC
ATTAGGGTGGATATTTGAAAGGCTACGGCCTTTGTAGAGAGCGGCATTGCCTGTGGGCGG
TTCCGCTCTTGATTTTAGACTTTGCCGTTTCGGCGGCATAAAAAATCCCCTGCTTTGCCA
AAACCCTGCGTTCCACGCGGGGTACACTGTAGGCAAAGTGGGGGATTTTTGTTTTACAGC
AGTCCAAAGTGCTCGGCCAACAGGAATCTGACGTATGTAGGGCACGTGCGCTTTTCACCG
CACCAGTCCTGCACAGTGCGCCGCGGGACGCCCGCCTGCTTTGCGAAAGAGGTCTGAGAC
AGCCCGGTGCGGGCCACCAGCTCACGCATTGGAAGATGAGCTAAATCCCAGATGGTGGAC
AGCCTTGCCTTCTCAGCGTCAAGATCTACGCACCAGTCGGCATCATCCGGGATGCTGAGG
GTGACATTGTTAAGGAACGCTGCCCGGGATGTTTCCGGGTCGGTTGCCATATTGAAAAGT
TCAGCTGTGTACATTGCCTTTCTCCTTCTTAAATCTCCCCGGTCAATGTTTGTGCATCGG
CTGGGGACTTTTCTTTACTCCATATCTTCCAGAGCTTCAAGATACTTCGGGTAAAGATCT
TCCACGATGGCCTGTCTCTCAACGTCGTCCAGATTGCCGTTCATGAGTGCCTCACCCTCT
TCATCGGAGAGTTCGATGCTGGTAGTGACCATCAGGTCGCGAGCGTCCAGATGAGAGGTC
TTGACGTCGCCATCATCGGTGAGGTGCGCGTAGATCATCCAAACGCCGTTGTCGTACTCA
ATTTCGGTACCGGTAGCCATAACCTTGGCTGCGAACTCGTCAGCAGTAAGCTTTTTCATA
ATTGTTACCTCCATGTGTTTGTTCGGGGTCTTTCACTGTCTTTATTATACACGCATTGCG
TGTAGTTGTCAAGGCCTTTTTGAAAATTTTATACGCGTTGCGTGCAAATGTTTGAGTGCT
CATACGGCCCTGTGCCGTGTGGGCACTTTTCTTTTTTGTCCTTCGTTTGACGTTCGTTTA
ACGCACGGATTCGGCAGAAAAGGTACTATGGGCGCAAAGGGAGGGGCGCACCATGTGGCA
CAGGTTTAACCCAAACCCGCGCGGGAGCAGCGTCGGGGACTGCGTAGTGCGGGCGGTAGC
TGCGGCCACCGGTCAAAGCTGGGAGCAGGCGTATATTGCGCTGGCGCTCACCGGTTACGC
CCTTGGCGATATGCCCAGCGCAAACCGCACATGGGGCGCGTACCTTCAAAAGCGCGGGTT
CAAGCGCCGCATGGTGGAAGCAGACTGCACCACCTGTTACACCGTGGCAGATTTTGCCCG
GGAGTATCCGCGCGGCGTGTATGTGCTGGGCTGCTCCGGGCACGTTCTGGCTGTGGTCAA
CGGCGAGTGGTGGGACAGACTGGGACAGCGGCAGGAGTGCCCGATCTACTACTGGTATAA
GGAGGAGTAAACGATGCCTTACAATCCGTATGCGTATCAGATGCCAACATACTACGGCCA
GCCAATGCCAGACAACCTCACTCAACTCAGGCAGGGAGTGGGCTATCAGTCTCCCATGAT
GCAGCAGCCGACAGCACAGACAGCACAGGCCACGCCTTCCATCATCTGGGTGCAGGGAGA
AGAGGGTGCAAAAGCCTATATGGTCGCCGCAGGCAACAGCGTACTGCTGATGGACAGCGA
AAACAGCGCTTTTTACATCAAGAGCACCGACGCCAGCGGGATGCCGCTGCCTCTCCGCGT
CTTTGACTACAAGGAACGCACCACGGCGACAAAAATGCCCTCTCAGACGGCGCAGCAGCC
CGGCGGGGAGTTTGTCACCCGAGCAGAGTTTGACGCTCTGGCAGCCCGCTGTGCGGCGCT
CGAGAAGCAAGAGCCTGCAAAACCTGAAACGGAGGTCAAATAAGTATGGCAAACCCTCTT
TTTAACGCACTGGGCGGCGGTATGCCCGCCATGCCAAACCCTATGGGTCAGTTCGGGCAG
ATGATGCAGCAGTTCCAGCAGTTCCGTGCAAACTTTCAAGGCGACCCGAAAGCAGAGGTG
CAAAAGCTGCTGCAATCCGGCAAAATGTCACAAAACCAGCTGAACCAGCTGCAGGCGATG
GCGCAGCAGTTTCAGCAGTTCCTCCATTAAGCCGTAACCGTGGCCACGGTTCAAGCATAA
AAATCATTCAAAACACACGAAAGGAGTACAAAAATGTCTCTTTCTTCCGATTCTGCGGTT
CTGACCATGCCTGTTCAGCCCGCAAACACCAACGGCGGCAACGGCTTTGGCTTTGGCAAT
GATGGCGCATGGTGGATCATCATCCTGTTCCTGTTCGCCTTCTGCGGCGGCTGGGGCGGC
AACTGGGGCGGCAATGGCAACACCGGTGCCGGTGTCGTTGACGGCTACGTCCTGACCTCC
GATTTTGCCAACATCGAGCGCAAGATGGATGGTATCAACAACGGCATGTGTGATGGCTTC
TACCAGCAGGCTCAGCTTGTCAACGGCGTGCAGCAGACCGTGAACAACGGCTTTATGTCC
GCAGAGATCAGCCGCGCAAACCAGCAGGCGGCGTTCATGCAGCAGCTGTTTGCCATGCAG
ATGCAGCAGCAGGAGTGCTGCTGCGAGAACCGCTCTGCCATTCAGGGCGTCAACTACAAT
TTGGCCACCCAGTCCTGCGAGACCCGGAACACGGTGCAGAACACCACCCGGGACATCATC
GACAACCAGAACCAGAACGCCCGCGCCATCCTTGACGCCCTGACCGCACAGCGCATCGAG
GCAAAGGACGCAAAGATCGCTGAGCAGGGTCAGCAGCTGTTCGCAGCACAGCTTGCGGCA
TCTCAGGCAGCCCAGAACGAAACACTCAAGGCCTACATGAGCGGTCAGCTGGCCTACTAC
AACCCCCGCCCTGTGCCCGCATTCCAGGTACCCGCACCCTACCAGTACGGTAACTGCGGC
ACCGGTTGCGGCTGCAACGGTTGCGCATAACCGAATCACGGCAACTTTTTCCAAAATGGG
AAATGTTCAGCCCCTGAGCTGATTTTGCAAACCAGAGCGCCGGGGCAAAAGTCCCGGCGT
TTTTCTATGAAAGGAGCATTTGAATGACCGTAGCAGAGCTGAAACAGCAGTTTGTAGATT
ATCTGTACAGCATGGATAAGAACAAAATGAGCATGATGGAATTGAACAACTATGTTTTCA
TTTTGAAAACCCTGCTTGATACGGAAAAAGCAGATCCATCCAATTCTTGGATGGATATCT
TAAAAACCGTTTATGCAGTAAATGCGCCTGTTTGTGCAGAAAAGGAGGTTTTGGATAATG
GCTGAATTTAGCAATTCTAACACCGTCAGCGTGGCAGCGGGTGAAAACCTTCCCCTGACC
GAGACCGCAGTGAAAGCGCCTGCGTGCATTGTGCACCGTGAGGGCAGCGGCCTTGTGACC
TTGCGCGGCCTGACCAGCGGGCAGTGCAGGGCCTGCTTCAAGGTAAGCTTTGGCGGCAAT
ATCGCCATTCCAACCGGCGGCACTGTGGGACCTGTTTCCGTGGCGCTGGCTGTCGGCGGT
GAGTCGCTGACCAGTGCGACTGCCATTGTTACCCCGGCGGCAGTCGAAAATTACTTCAAC
GTTTTCGTGGCTGCTTTCATCGAGGTGCCGCGTGGCTGTTGCGTGACCGTGTCGGTTAAA
AACACCAGTACGCAGGCAGTCAGCATTGCAAACAGCAATCTGATCGTTGAGCGGGTAGCA
TAAGAAAGGAGATAAAGTCATGCTGGATAAACTGAATCACCTGAAGGATGAGATGTGCGA
AGAGCTCATGGAGCTGACGGACAAAAAGAACCGCTCCCCGGGCGATGTTGAGATGATCGG
CGAGATCGTGGACATCATTCTGGACATCCACCGCATTGAGGATTACTGCGAGGGCGGCGA
TTACAGCCGTGCGGGTGAGTGGGAAGCTGACATGCGCGGGACTTTTGGCCACGATGCCGG
GAACGGTTACAACCGGGGCAACAGCTACGCCAACCGTGGCCGTCACTATGTGCGCGGGCA
CTACTCCCGCACGGATGGCCGTGAGCGCATGATCTCTGACATCGAGGACATGATGCAGGA
AGCCACCGGCGCAGAGCGCGATGCCTACAAGCGGGCAGGACTGACATCTTACGCAACGCA
TAAGAAAGGGGGCGGCAGGCATGGACATTGACGAGATCAACACCCATATTCACAAGCTGA
AATGCGGTTCGACGGACTGGCAGAGCGTGGAAAAGCTTGCCGCCCTCTGCACTGTGCGGG
ACGAGCCTGGAAGAAAAGCAGGCACCTGAAACGCAGACCCAGTCATTGCCGCCCACGGAT
TACCGGGCGGCGTACTCCACAGCAGCGGAACCGCAAAGCGACTTTGTGGCGGCTGCCAGC
TCTGTTCCTTTCGGAGGTCTGATGCAGGTGCTTGACGAGCACATGAAGGCAATAAAGCTG
GTTTACCCGAAAGAGTATGAGCTCGTAATGCGGAAGATAAGCGACTTGTAAAAAGACATA
AAATGTGCTATTTTTACATGAGCTTCAACGTTAGGGCACGGGATGCATAATCTAACGGAA
AGCCAACAAATTGATGATTATTCACGTTAAAACGCCAAATAAATTTGATTTGTAATCAGT
GGGTTGCAGGTTCAACTCCTGTCACCAGCTCCAAAAATAAGCGTATAGACGATAAAAACA
AGTTGTCTATACGCTTTTCTTTTTATTAAAACTGTGCAAAAACGCCTGAAAACGTGCAAT
AATCTAACAAATAATCTAACAAATCAATACTTCATTTTTTGCATTTCCTGCAACAAATAT
TTCGGGTCGTTGTGCGAAACGTATTTGTTGGCCGTGGTCGAAAAATTCTTGTGTCCGAGT
ATGGCTTGTACTGCGGTCTTTTCCAAACCGCACTCCACCATTTTACTGCTGGCCGTGTGA
CGCAGGGTGTGTGGATGCACGCCCTCTATATGGCATTCCTGCATCAACGCCCGGAACTTT
GTAGCCACGTTGCGCTTATCCAGCTTTGTGCCGGCCTTGGACGGTATCAGCCATTCGCAC
CCGCTGTCCAGCATCCAAAAGGCAATGATCTTGTAAATGGGGTCAAGGATGGGGATGATG
CGGTTTTTGCCTGCCTCAGTCTTTTCGCCGCCCTGCATATAGTGCTCCTTCAGGTGCACG
TCCTCGCAGCGCATGGAAAGTAACTCGTCAATGCGCATACCGGTATAAAGCAGCACCATT
GCGATTTGCGCCGTCTGCCCAAACTTCGGGTCGTCTTGTCGGCCGCCGATCTGCTCGATC
TCTTGGGCGGTCAGGGTGCGCTCTGCTTTTCCTGTAGCCGCCGGGAGCTGCAGTAGCATG
GCATAATTTTTGTTTATGATGTCCTGCGCCATTGCCCACTCGCAGATCTGGCTAAAAAGC
GTTCGCTGTTTTTCACAGGAGCTTCGGGAGAGCCCTTTTTCCACCATTGCGTCAATGACC
TGTTGATAATCTGCCGCTTTTAAGTCCCGCACTTGTCGGTCGTATAGCGGCGCAGCCTTT
GCATAGGCCAGCTCGTACCCCTTTTGCATGTCCGTGCTGAGCTTTTGAAACTTTGGTTGA
GCTTTCCATTGGGTATAGGCATCTGCAAAAGTGCATTTCAGAAGCGCAGCGGGGGTGTTC
TGGGCGTTGTAAGCGTCCAGCGCTTGTACTGCTTCGCCTGCCGTTTCAAACGTGCCCAGA
ATATCCCTGCGGGCTGTGAGTGCAACATACGGTCTTGCCCGCGTCCCACTCAGTTTATAC
ACGCTGCCGCTGCCCTTTGGACGGCGGCGCTTTTTTCTTTGCTGCGGGGCGGCTTCCGGC
TGTTTCTTCCCGCACCACGGACAAAAAGAAGCACCATCCGGGATCTCCTTCCGGCAACAT
GGTCTTATGCACTTCATAGCTTACTCCTTTTTTCGCCCGATGTAACCCTGCGCGCCTTTT
TCCGAAGCTTCACGCCCGGCCTTGTAATTTACCTTCAAATCGTCTATTGGCGGCTGTGGG
TCGTCCGGGCAGGGGTCTAATCCCATGTTCTGGGCAAAGTTGTATTGGTTGATGATGATT
CCGCACACGCTGACCCGGTTGTTGAGTGGGCAGTGCAGGTTGGCGGCTACCTCGGAAATC
ACAGCGGACGGGCTGCTGCCATGGTTGCCCTTCAGCACGAAAAGAAGCAGTCGTTTCGTC
AGCGGTGGCAAGTTTACCACAAAGCGGCACAGCTTTGCGTCCAGCTCTGTGTCGGTCTTT
CCGTCATCGGGTGTCGCGTACAGCTCCGGGTGGATCATCTCCATAAACACGGCGATGGGG
GATGCCCCGCAGGCCGTACACCAATCCATGATCTCGTCGCTGTCCGGGCTGGTGCAGCCT
TTTTCCCAGACTCTGCACCGTCCGCTCACCCTTTTCGATGCGTCTTGCGATCTCCACTTG
GCTCAGGCCGGCAGATACCCGGGCCTTTGCAAGCGCTTTCCCGATCTGGGTCGCCGTAAA
ATAACTCATACTTTCACCCCCATGAAACCAACGTGGTTTTAACAGAAAATGGCGCAGAAA
AAATCTGCGCCATTCGACAAAAAATATCCGTATTTTGTTTTCCAACGGCGCATGGTAAAA
TTTGGAACATAAGACATAAATATGCACAAAAGAAAGGGGAAAACAAAATGGATTTTGAGC
AAAGAAACGGTAAAGGAACCGAAACGACCATCATCGACGGAATGCCCGCCAGCATCCTGA
CCGGCACCGAACGCACCCCTGCGCCCTGGGAGGAATGAGTTATGAAAAAGCTGTCACACT
TTCGCACCCATGCCCGTGCCCTGCTGGCCTGCTATTTGGATATGACCCCGGAGCAGCAGC
GCCTTGCTCGCGCTTACATTCAAGATAAGGCCCTGCCGGAGGTGCAAGCCCTGCGTAACG
CAGCCGGTACGCCCGGCGGGGCGCTGGCCGCTGACTTGCTGCAAAATTTGCAGCAGCCTT
GCAACCGCGAATAGCAACGTGCATATTTTGCACATTGCTCGTGCATGTCGCGCGTATCTT
GCAAATGCTCATTTTTCTGTGGATTTTTTCACTAAAAACAGTGCACGAATGGGGATTGAC
GGCCACAACCAGCGGTTTTATAATATGGTTGTGAACAGGTTTACAGGCCAAGCAACTGAG
ATTTCTTTGCGTTGTACTCCGCTTCCGTGATGGCCCCCATATCCAGTAGCTGCTTAAACT
TCAAAAGTTCATCGGCGGAGCTGGGGGCAGCCGGAGCGGTGCCCCACGGCTGTTCTGGAG
AGCCTTTGCAACTCTTGAGAAACGCAGTCATTCCGCCTGGATAAACCGTTGTCGGCAAGT
TGCTTTCACCTAGTGGAAGCGCAAAGTGGATAGACACGTTCTCTTTACTGCGACCCTTGC
GGGTCTCGGTTTTAGCGGTGGCAGCGCCCACAATCGCACCCACAGGCCCGGCAACGGCTG
CACCGATCACGGCACGGCCAATACCGCCCTTTGTCTCTGTCACCGTCAGATCGTCAGGCG
CGTCAGATTCATAACCGGCGACTTCATCAAAGCTGTAGATCATGCGAGGGCCTTTATCAC
CACTGCGGTGTCCAATGCAAAACAGCCGGTTGGGGTTGTCAATCGACACAAAGAGCGCGT
CACCATCATAGATGGAATCGGTTTCTTTGAACACCTTCCGACGCTGTTCCAGTGTGGCCC
AGTAGTCCGCTAGGGCCGCTGTCGGCTGCTTTGCAGCTCGGAAGCCCAGTTTTGAGTAAA
AGAAGTTGCTGCATCCGGCGCAGATTAGACCGTCAGCGCTTTTCTCACGGTTCAGAAGGC
CCAGCTTGCCGCCGCAGACGGGACAGGTATTTGCCATGATTACACCTCATCTTTTGATTT
TATAAAATTCTGCATTTTGTCAAAACGCAAAACCACACAGCCCATCATTGAATTTGTAAT
TCGTTCATTCGAAAAAGAATCTTTCCACTTTTGAATAGAGTTTGCTTTTCCCTTTTGAGT
TTTCAAAGTCAGGAGTTTTTCCAGCTGCTTGATATAAGAATTTTCGACAACAACCTCAAA
AAGGTCACCGAGAGAAAGCTCTATCATGTTATAAAGCTCAGTAGGGCTAAAATCAAATTT
GAACCCCATCCTCTCATACTTCTTGAGCTCATCGAGCGTATCAAGAATCATATCATATCT
TGAAAATAGAATATCGATATCTGAAGTCCTCTCTATCACTAGAAAAGAGTCCAAAACCTT
CCGTATCCGTTCTGGTATTGTTTCTTCTGGGAAATCCACAAATTCTTCCCCGGTGTCAGG
GTCGATTAAAACAACGGGCTCTGGTGATTTGCTCCACTTAGCGTTCGGGCGCTCAAAATG
CAACGGCTCTTGGGCTTCGGGATCATCTTTTTTCTTGAAGACCGCATTGATAACCCGCGT
GATATTTTTCCGAAATCCAACATTCCATATCACGGGAACCACCTCACACATACAAAAATA
GGCAGCTAACCCGCTGCCGAAAAACTATGTTATCAAGGAAATTGCCAAAGGAGGAAAATA
AAGTGCAAGAAACTAGCACAATGTTTGCAAAATGTGATACAATGGAAGAAAAGAATCGCA
CGACAAGCTTGTGCATCTTGCCATCAGTGAGATTCTTTCGTTATCCGAAAACCAACTTCA
AGAAGTCATTCGGAGGTTTTATGCTGTATTGTAAACTGAACATTTTGAAGCAAGACGAGG
ACGGAAAATGGTACAAGCCCAAAAAACAGCATCGAATCCGTCGCTTTTTTGTTGAGGACA
TCTTTTACCGTTTCGTATGGATGATTGAGTGGTTCTTATTTGAAAAGTATTGGTAATACA
TAATCCGAAATCAGATTCACCAGAACCGGAATCAAAATCAAGGTGACAATACCGCCGACT
ATTTTCATCGGCCCAGAAAACCGGTTTGCATTTTTCTCTCGCAAATACTGCCTGCCGTTT
TCCGTGATCCAAACCGCGGACTTGCAATAGCTCACCGATGCGGAATCCGCAAGGCCAAGT
TCTTCAAGCGTCATAGCGTCTTGGAACAGTTCTTTTGTCCGTTCAACGCCACCGGGATAC
TCCCGATCGAGGGCTTTCAGCAGTTCAAGTTCTTTTCTATTAAGATGTACGCTCACTCTG
GAAGCTCCTTTTTAACTGCCTGAGCAATCCGAACAATTTTCATAATGTTTTCGTCATCCA
TGCCATCCAGCGCTTCCAGCAGCGCCCGGCGGGCTGGTGACATTTTTTCAAGCTCAATGC
CATCTAAGGTGTTGGGCTTTTCTTTTTTCTCTTCGCCCATAAGCTCTTCAATAGAAATTC
GTAGAAAATCAGACACAAGCAGTAGCTTATCTTTCGGCGGATAGCGCTTTCCATTAGCCC
ATTTTCCTACTGTTCCGTTGGCAAATTTCAAATCTTTCTCCATTTTTGTAATGGAGCTTC
CTTGATTTTTGCACGATACACGGATGAATTCTACCAGCTCAGGCAAAGAACGCATAAAAA
ACTCCTCCAATAGCCTAATTTTCTATTGACAACTAGAAAATTAGGCTATATAATAGAGAG
CGTAAGGAGCAAACAAAACCAAAGCCCCTGACAATATTATATCGGGCAGACGCTAGATTT
TATTCACTTTGTACCTCGCAACTACATAGTAGCATATTTTCTAGTGATTTTCAAGCCCGG
AAAGGAGAATTGCTAGTGAATGTATCAAAAATTGACCAGTTTTGCAAGTTGCACGGGCTG
AGCCGCACCGATCTGGAGGCGGCGGCAGGCCTGAGCAACGGCGCAATTGGGAAGTGGGAA
CGCTCGATTTACGGGCCCAGCCTTTCACAGCTGCTCAAGCTCGCAAAGTATTTCAAGGTC
ACACTGAACGAGCTTGTGGTCTACGATGAGGAAGGAAAAGGAAAGGAGAATACAAGTGCC
TGATTTTGAAACCTTTTTGCTTGCGCTTGCATCGATTGCGCTCATTGTCGTTGCTTTTGG
CTTTTCGTGGGCAATTATATCTGGCCTTTGGTGGCTCATTTGTCACTTTGTCGGATGGCA
GTTCACTTTCGGCGTGGCCACCGCGATCTGGATTGTGGCGATGCTTCTGAAATGGGGGAC
AAGCCATGATTAAGCCCGAACCGTGGACAGGCCGTTTAGTGGGCCGGATGCACAACAACC
AGATTACAGTAGACGACGTAGCAAAGCATCTTGGATTTTCGAGAAGCTACTGTTCACTGA
TTTTGAACAGCAAGCGCAACCCTTCCGGCATTCGGGAAAAGATGGAAACTGCCGTCAGCG
AGATCATCAAGGAAAAGGAGGACAAAACGGCATGAGCGAATTAAGCAATCTTATCCCCAT
TAGCTACGACAACCCGGAGCGCCCCACTGTGAGCGGCCGGGAACTGCACGACTTCCTTAA
CATCGAAACTCCGTATGTCAAGTGGTTTAACCGCATGACGGAGTATGGTTTTACTGAGGG
AGAGGACTACGCAGAGGTTTTGGACAAAATTGTCCAAAAACCCAAAGAGGGCGGTAGACC
TGCTACTGACCACCAAGCTCACCATCCCAATGGCCAAAGAGCTGTGCATGATCCAGCGCA
ACGAACGTGGCAAGCAGGCCCGGCAATATTTTCTGGCCATTGAAGCCCAGTGGAACAGCC
CGGAGGCGGTAATGCGCCGTGCGGTGCTGATCGCCCAGAAGCAGAACGACCAGCTCAAGG
CCGCCAACCGCCAGCTTCTGGCAGAGAACAGCGACCTGAAGCCGGATGCAGAGTATGCCC
GGGCGGTGTGCGTGGGCAAGAACTGCCGCACCACTACCACCCTTGCCAAGGATTACGGCC
TGAGCGCCGAGAAACTCAACAGCATCCTTCACGGCCTGAAGATCCAGTACAAGACCAGCG
ACGGCCAGTGGGTGCTATACGCCAAGTATTGCGGCAAGGGCTACACCAAAAACCGCAAAT
CCACGCCGTTCCAGCACAAGAGCACCGGCGAGTGGGACACCAAGAACACCACCGTTTGGA
CGGAAGCGGGTCAGCGGTTCATTTATGAGCAGCTCAAGGCCGTAGGAATGCTGCCCAGCG
TGGAGCGTAGGCAGAGCGTGGAGCAGATGGAGCTTGCCGCCCGGCAGCATAACCAGGACG
GCGTGGCGTAAGCAATATTTTTGGAGGTTACTATTATGAAAAAACTGCATGTGAAAGCTA
CGTTTATTGAGCCGGTGCTGGGCACCTGGCCCGCAAATCCCAATGTGGCCCGCGAGTTTA
TCGCCAGCAAGTCGCCGGATGCTGCAACCATCGAGGATGAAGTGGCGGCTCTTGGCCCTG
ATGCGGTAGCTGACAAGGGCATGACCGTTTTCCCGCGTGACCCGGACGGCAATCCGATTT
TTTACGATTACCAAATCAAAGGCATGTTTAAGGATGCTTGCGGTATGCTTTCCCGCATCG
GCGGCAAGACCGAGACCGGCAAGAAGAAGGCCGTGAACGAAAGCGGCAAGCTGACCGCTT
ACAAGAAGGTCATTGACGGCCTGATCTTCGTTCAGCCCCGCATGATTCCCATTCACGTGA
ATGGTGAGATTACCGACTGCCAGCGCCCGCTGCGCGCCCAGACCGCACAGGGCGAGCGCG
TGAGCCTTGCCAACAGTGAGGAGATTCCCGCTGGTTCGACCTGCGAGTTTGAGGTCATGC
TGCTGGACGATTCTCACGAAAAGGTTGTGCGTGAGTGGCTGGATTATGGCATTCTGCGCG
GCATCGGCCAGTGGCGCAACAGCGGCAAAGGTCGGTTTACTTACATCGCCTATGAGGTGA
AGGACTGAGCGCAACGGCATGGCATTGACGGCCCTGATTCGCGGAGGCAAGGCTGAGGTT
CGATTGGCCGTGCGTCGCGACGCCCGACAAAGGCGAAGCATGGCAAAGCGAACCAATGGC
ATAGCGGCGTGAGGTAAAGAGAGGCAGAGCAAGGGCAGAGCAAGGCCGAGAGGTGCATAG
CAACGGCTATGAGGTGAACTGCTGTGCAGTGGCAGCGTGTTGCGACCTACCGCATCGCAG
CGGCACTGAGAAGCACAGACAGGCAAGGCGAAGGAAAAGCGGAGAAAAGCAGAGCGAGGG
CATGGTACGGCGCCGTAGCGAATGGTAGAGCAAAGGAATGGCAGAGAAAAGCGCTGATGT
GATTTGCGATGGAACGGCTTGGCAAGGACCAGCTTAGTCAAGTAGCGCAATGGCTTTGAG
AAGCGATGTTTAGCAAAGGCAAAGAAGAGTGAGGCTAGGAAACGCAGAGAACTGCGACGG
CACAGCAAAGAGAAGACATTTTATTAAACATTTTATTAAAAGGAGTGAACGAGCATGAAA
AAAGTTATTGTTGGCGTAGCGTCCGTATTGGCAAGCGCTTTGCTGATGGCCGGATGCAAT
AAGCAGGTTATTGACATGACCTATGAATACAGTCTGGGCACAGACTGAAAATGCCTGATG
GAACGATTGTCGAGGGCAAGCTGAATAGTTGGGACGATTACGAGGGTGACCAGCTTCAAG
TAAAGATTGACGGTGTGACCTATCTGGTTCATTCGTCCAATGTTGTGCTGCGACATTGAT
AGAAAGGAGGACACCACCCATGAGTGAAAAGATCATTGCATACAAGGCCATGGACAAAAA
TATGCAGTACCGTGGCAAGCAGTATGAGGTGGGCAAGACCTACCACGAGGACAAGGCAGA
CTGCTGCCACGCTGGTATGCACGCCTGCGAGAACCCGCTGGATGTGCTGCACTACTACCC
GCTGTCTGATGGCATCCGCATTTTTAAAGTGGAATGCGGCGGAGATATCAGCCGTGAAGA
TGGAAAAGACACAAAGCTTGCTTGCACGGAACTTACCGTTGAAGCGGAGATCAAGATTGC
TGATATGGTAAAACTTGGCGTAAAAGCGGTGATGGACCGCGTGAACAAAAACGTGAAAGG
AACAAAGAACAAAGCTTCCGGCAACTGGTCCACGGGTGCGGCTTCCGGCAACTGTTCCAC
GGGTGCGGCTTCCGGCGACTGGTCCACGGGTGCAGCCTTCCGGCAACTGGTCCACGGGTG
CGGCTTCCGGCAACTGTTCCACGGGTGCAGCTTCCGGCTATAAGTCCACGGGTGCGGCTT
CCGGCAACTGGTCCACGGGTGCAGCTTCCGGCGATAAGTCCACGGGTGCAGCTTCCGGCA
ACTGGTCCACGGGTGCGGCTTCCGGCAAGCTGGTCCACGGGTGCGGCTTCCGGCAACTGT
TCCACGGGTGCGGCTTCCGGCGACTGGTCCACGGGTGCGGCTTCCGGCAACTGGTCCACG
GGTGCAGCTTCCGGCTATAAGTCCACGGGTGCGGCTTCCGGCAAATGGTCCACGGGTGCG
GCTTCCGGCAACTGTTCCACGGGTGCGGCTTCCGGCGACTGGTCCACGGGTGCGGCTTCC
GGCAACTGTTCCACGGGTGCGGCTTCCGGCGATTACTGCAGAGCCGAAGCGTTTGGAAAA
GACAGCATTGCTGTTGCAAACGGCGCACACAGTAAGGCACGCGGCGCAATGGGCTGCTAT
CTGGTGCTGACCGAGTACGATGATGACGGCCACATGATCTGTGCCAAAATGGCGAAGGTT
GACGGGGCCGTTATCAAAGAGAACACCTGGTACACGCTTGAAAATGGCGAGTTTGTGGAG
TGGAAACCGTGAAGAAGTACTACAACAAGCGTTGGCTTGAACAGCGCTGGGATGCAAGGC
AGCCGGAACGATTGGAGCACATCCAGCTGAAACGGCAGCTGAGAAAAAAGGAGGGGTGCG
GCAGTGAAGCCGAGCATGGGAATTGCAGAGTGCTGCCAGATCATGCGTGACAATAACATT
TCGGTGAGCGAGCCGATCTTTACCGGCATGATTCAGGCCGGCAGCTTCCCAGCATGGGCG
GTGCCGTCTATTGACACCAAGAGCGCCGCCCCGCTGATCTCTCGTGCCGGATTTATGGCG
TGGGTGAAGGACTTTTACAAGCTCGAAAAGGTTTACACAAAGGAGGACCCGAAAGAATGA
AACTCAAATCTACTACTTACTACTGGTTGGCTGTCGTTTTTGGCGGCGTTGGAATGGGCG
CAGCTATGGGCGCAGAGGGCACCGCACAGACCACCGGATGCATCTCTGGCACGCTGTTTG
CGGTGTCGCTGGTGCTGATTTTGGCCGCTGTTGTGCTGGCTCGTCTGGGCTTTGCCGCAG
AGGACAGGGAGAGAGCCGCAAAGCGGCGCAAGTATGGCAAGATCAACCGCACCCACGCCC
GTAACCCGGAGTATCCGGAGAATCAGGAGCGCGGGGCATGATGACTGCTAAAGAGTACGT
TGAGGACAAAGTCAAATCCTACACGCGGCTTGCAGAGCGCTGCAGGCGAGAAGCCGAAGC
ATCAGATGACATTGTTGTCCGGGCCGGATACTCCGCACGGGCAAACGTCTGGGAGATGTG
CGCCGAAGAAATGGACAACGTGCGGGAGATGCTGCAAGAGGAGTCCGGGGAGATCACGTA
TGCCTGACACTGTCCACCATGTCATGTGGTACACCGTGTATGACGCAAAAAGAAGAGCCT
GCCCGTGCGCCAACACGGACAAGCCCAAAGGGTGATGAGTTTCGCCGCCCATCACCACAA
AAATAGCACAAAGCAGGAGGTTTTACAAGTGGCACTTTTGCAGATCTATGACGGGCTTGA
AAATCCGCCGAAACTTTTAGAGAGGCACTCTGCGCAGACAGTTGGAGAGCTGATCCGACA
GGCGGATGCACTGTCCAAAAAGGAACACACGCAAGGTTATCCCCGCAATACCTACATCGT
ATATAACAACGATGGTGAGAGAGTTTATCAGAGGTGGTGAATATTTATGCAAGAAGAATT
GACCGTCCGGGTGGAGCACACGGAACTGCCCGCGATCCGGTGGAATGAAGATGAGGTCCG
GCAGAACCTGACCGAAATGCTGGCCGCCTACACCGGCCGGGTCTACACCCCGGAGACCAT
CAAGGATGCCAAGGCCGACCGCGCCGCAGTGAACAAGCTGGACAAGCAACTCTCGGATGC
TGCCCGCAGTGCAAAGGCCTTTACATGAAGCCGCTGGAAGAGTTCTTGCAGAGTGCCAAG
CAGATGCAGGGTCAGTGCAAGGCTGTCTCCGGTGCCATTGACCAACAGGTCAAGGCTGTG
GAGGAAGCCGAGAGGCAGGATAAGCAGGATGCGCTGCGGGCTGTCTATGCGGACTGCATC
GGAGAACTGCGGGAGATTATCCCATTTGACCGCCTGCTGGTGCCGCAGTGGCTCAACAAG
ACCTATGATCTGGCAAAGGCCGGCCGGGAGCTGCGCAAGAGCGTGGAGACCCGGCGGGAG
GAGCTGCGTCTGATCCGGGAGACCTGCGGAGAGGACGCAGAGGCTTGCACCACGGAGTAT
CTGCGTGAACTGAATCTGAACGCCGCCCTCGTGGAGCACAGCCGCCGCCAGAATGCCCGG
GACGCCCAGCGCCGCGCAGAAGCCGAGAGAATGGCCGCAGAGCGGGCGCAGTCCACCGCT
CCGGTCATTATCCCTCCGACCGAAGAAGAACGCCAGATCAAGGCAGAGGCCGCGCAGGAA
GCGCAGACCAACGCCTTTATCACCGCTTCCGGACGGCTGGACTGTGAAGTGCTGCAGCGT
TTTGCAGAGCCTGCACAGTCGGAAGCCCCTGCCCGCAAGCAGTATCGTTTCTGGGTAGAG
TTCACCCGCGAGGACATTGCATGGTTCAAGCAGGGAGCCGCAGAGCGCGGTTTCCGCTAT
GGTTCTATCAAATAATTTTGGAGGTATTTACTTATGGCACTTACTCGTCCCGGCGCACCC
GCGCCTACTTCGTCCGTTTCCAATGCACAGGCTCTGGCAAACCGTTCCGTTCAGAACGCC
AACCGTGCAGGCAGCACCGCTATGCAGGCCGCATCCCCGTCCGTTCCCGTGGAGATCACC
GGTGCTGACGGTCAGCACTTCACTGTGAGTTTTGGAGACGTGCGCAACTTCATCTGCCCA
AAGGCCACCGATGCTGAATGCAAAATCTTTCTGGAGACATGCAAGCAGTATCACCTGAAC
CCCTTCACCAAGGAAGCCTATCTGATCCACTACGATAACAAAAACGATGACACCGCCAGC
ACCATCGTGTTGGGCAAGAACTGCTACATGCAGATGGCCGAGCGCAACCCCAACTTCGAC
GGCTTTGAAGCTGGAGTGATCGTCCTGACCGCAGATGGCCAGCTGCTGAACCGTGAGGGC
TCCATTGTCTATGATGGAGACGGCGGCGAGACCCTTCTCGGCGGCTGGGCGAAGGTCTAC
CGAAAAGACCGCACCCGCGCCAGCTATGAGGAAGTCAAGCTCAGCGAGTATGACACCGGC
AAATCCCTCTGGAACGGCAAAAAGGCCACCATGATCCGCAAGGTAGCGCTGGTGCACGCC
CTTCGTGAAGCGTTCCCGTCTACCTTTGGCGCTCTGTACGATGAGAGTGAGGTGCGTGTG
GATGCCGAAAGCACTGCTCGTGAGGTGCCGCCTGAAGAACTTCCGGTGCTGGATCCTTAC
GCAGGTTCCCACCGTCACCGCAAGACGGCAGGCACCCTGATCCCTGCCCCGAATGCACCC
TCTGCAGAGGAAAACGCCGATGATCCGTTTGGCGGTGATGATGCATGATCGTCCAGACCA
AGAACGGCATCATGCTGCACGGCGAGATTGCCAAAGACCCGGTGCTCCGGGATGCCGGGC
AGAAGCAGGTGCTGAAATTCGACCTGAAAGCCAGCCGCACACAGGATGAATCCGGCAAAT
GGCAAAGCTTCTTTGTAGGCGTAAACCTCTGGCACGGCATTGACCAGTGGGACGGCATGC
TGCAGAAAGGCGATCAGGTCACTGTTTTTGCCCAGAAGCTGAAAGAGCGGGAGTACAACG
GTAAGACCTACTACGATGTAGACGCGGATGATGTTCAGCCAGGTGGGCTGGTGACATTCC
GTTGGCTGCAGCAGATGATCGACCTGATGGCGCAGCCCGGACCGCCGCTGGAACCTGCAG
AACCGGCAGCAGAACCGGAAGGCCTGCAGGGCGCGCAGATGTACCCCGGTGAAAGCCTTG
CAGACTACGCGCCACACAGCACCAGCGCTCCGGAAGCGGCCACTTCTGCTGAGTATGACC
CCATTAACGAAGACGCAGAAGATCTTCCCTTCTGATCTCGCAAGCTGTGCTATCCGGCTA
TACGGGCGTGCAAAGGAGGTGAAAGCGGTTGAAAGAGGAAGAACAGAAAAGCATAGTCAT
TTACAAATCATGGAAAAAGCCATTGCGTAAATTGTCTCTGGAGCAAAAAGGCAGGATTTT
TGATGCGCTGCTTGATTTCCCCGATCCACCGAATTTTGAGGACGACCAGAAGCTCGAAAT
GGCGTGGGATTTTATGTCCGAGGCGGTGGAATCAAATTCTAAAAAATGGAACGAAAGACG
AGAAAAGAGAGCTGCTGCAGGGCGTAAAGGCGCAGAAGTTACAAACGGCAAGCGTCAGCA
AAACGCGGCAAATCCGGCAAATGCCGACTTTGACGAGCAAAAACAGCAAAACGCGGCAAA
TCCGACTGTAAATGGTAATGTAAATGGTAATGGTAATGTAAATGGTAATGGTAATGTAAA
TGGTAATGGTAATGTAAATGGTAATGGTAATGTAAATGGTAATGGTATATCACCTAACGG
TGGTGTATATAATAGCGCCGCCGCCGTTGACGTAGAACTTTCTAAAATCGTCCAGCATTA
TCAGCAGGCCGTTGGGGACTTCCCACGCTCTGCGCTGGACAAGCTGCAGAAGTGGAGGCA
GGAGTACAGCACAGAGATGATCCTGCTGGCGATTGACAAGGCCACAGAAGCCGGAAAGCG
CTCGTGGAGTTACATCAACGGCATATTGTCCGGATGGAAACGGGACGGCCTGCGTACGCC
GGGGACGTGGAAGCCAACGAACAAAGCCGACAAGCCAGACCGCGAGGAAAGCAGCCAACC
GAGACCGTAGACGACCAGCTTGCACGGGTGCTGGCGAAGATGGACAGAGAAAGAGGGTTT
GAGACATGACGCGGGAAGACGTGGCAAAGCTGATCCGCATGAATTTCGTGCTGTACAAGC
TGGGTTCCAAGCCTCTGACCGACGAGGAGATGCAGACCACAATCGATGTGTGGACGTACC
AGTTTGGCGACTATGACGGCGATACTGTCAAGCGGGCTTTTCTGGCGGCGAACCGGGTAT
GCGTTTATCCGGTCACGGTGGCCGACATCTTCAAGCAGCTTTCCCAGTGTCTTGATCCGT
CCGCTGAATGGGAAGCTCTGGCTGTAGCGGCACGCAAGGCACAGACATTTTGAGCTGGCG
CAAGTTTCCGATGGTGACCGGCATTGACGAAAAGGGCGGGCTGCTGCGTAGTGACGGACA
GAAAGAGCTGAAAGCCCTGTATGACCAACTCCCCCCGGCGGCAAAATCCTATGCCGGGAG
CGTGGGAGGGCTTACAGAGCTGGCTGAAATGCCAGACCTTACATACCGCCGTGCTGAATT
TTTGAAGCAGGCGCAGGCCGATATCACCACCGCCCCCCGTGAAGCGGCAAGGCTGCGGGC
GAGTGAACCGACAAGGAAGGAGATTGAAAAATGAGCGAATTTATCGACCGCGAAAAAGCC
ATCGCAAACATCAAAGCGGCATATTGCTGTGGCTGCGAAAATTACAACGGCGTAAGATGC
CGAGCGTGTCAGATTATGGACGCGATGGATGTGCTGGAAGACGAACCGGCAGTGCCTGTG
ATTGACGCGAAATCTATGAAAAAGTACCTGACCGACTGGAAAGACGGGCTGGCCGGGAGC
GGAAATTGGGGGTACTCGTACGCAATCAGGGCAGAGCAAACGGTTCAGGTGCTGAATACC
ATACTGAACCACATTGGTTACATGCTCAATGGTGACAGCGGGGTGCAGACCGATGGTAAG
ACTTGAACCCTGTAAAGACTGCCCCGACCGGCACCCGATCTGTCACGACAGCTGCCCGAA
GTACGTAGAGTACAAGCACCAGTTGAAGGAGCAACGTGCATACACGAAAACCAGGAATGC
GCTGGAGTGCATCAGCAAGAACGCATTCAATCAGGAATTTTGGATGGGAGGAAGAAAGCG
ATGAAAGTGTTGGTTGCCTGTGAGGAATCGCAGGAGGTCTGCAAGGCGTTTCGGGCAAAA
GGCCACGAAGCCTACTCGTGCGATGTACAGGAGCCGTCTGGCGGGCATCCTGAGTGGCAT
ATTCTTGGAGATGCGCTCAAGGCTCTGGAGGGGGGGCAAATCGTTACGATGGACGGCGTA
GTGCATGAAGTCGGCAAGTGGGATTTGCTCATTGCACACCCGCCTTGCACTTATTTGACA
AAAGCCGGCGGAAATAGGTTAGTGATTGATGGCAAAATTCAAGCAGAGCGATATAAAAAT
GGATGCGATGCACGAGATTTTTTCATGAAGTTCTGGAATGCCCCGGTGGATAAAATAGCA
ATAGAAAATCCGATACCTATGCGAATCTTTGGACTGCCAGAATACAGCCAGATCATTCAG
CCGTATATGTTCGGAGATGAATACATGAAAACGACGTGCTTATGGCTGAAAAATATTCCG
GGACTGTTCGCCACAGATATAGTTATACCTACGTCGAAATGGGTCGCGTCGTCAGATCAT
CGTGCGAAGAAACGAAAAGACGCATGGTCTCAAAGTGGCCACAGAACAGCGAAACAGCGA
AGCAAAACATTTCCGGGAATCGCAAAAGCAATGGCTGAACAATGGGGGTGATTGTATGAC
ACAGAAACAGTTTATCAAGCAGCCTGATGAGCCGCGGCGTTTCGCATTCGGATGCCTGCG
GGTTGGTGGCCTACATGAAAGAGCTTCGCCAGCTGATCGAAAAGCATGAGGACGTTGTGA
TGCTGGCGGATGCAAACACAATGCGGTTCGTCCCGGCAAAGGTTTACTCCTACGAGGAAA
CCTTCCAACGGATGCAGGAAGGGAGGGACATCTTTTGCTGAAAACCATGAAGATTGTACT
TTACGGCGACCCCCGCACAAAGAAAAACTCCGCCCGCATCCTCGAGGCCCACGCAAACCG
CCGCATTGTGGCCCCCAGCGAGGCATTCATGCAGTATCAGGAAAAGTGTCTGTGGCAGAT
CAAGCGGCCTTACAACCCCATCACAGCCCGCGTGAACGTGAGGTGCGTATACTACATGAA
GACCGCCCGCCGGGTCGATCTGGCAAACCTCATTGAGGCGACCACTGACATTCTGGTAAA
AGCCCGCGTGCTGGAGGACGACAACAGCAAAATTGTTGCCGCCCACGATGGCAGCCGGGT
GGAGCTTGACCGGGAGAATCCCCGGGTGGAAATCGAGATTGAAGAAATGGAGGAGTAAAA
TGCTTGATATGCTATTTGAAATTGCAAGCACGCTGTTCATGGCAACACTTGCAGGATTTT
TCATCTGGTTTGTTCTTAGCGATGGCAACCCAATTGAATATTTCAAGCGGTGGCTCAACC
GCAACAAACCTTGCCTTTGCGACCGGTGCGTTTTCTTAAATCAAAAATTTGGGGCGTCAG
AATCCGGATATCACTATATCTGCCGGAGAAGTGACAAAGACGAAGGATACATAAATCCGC
CCGAATATTGCAACGATTTTGAAGAAAGGAGCAACAATGACCCACACATGGACACCTGAC
ACTGACACGCAGAAGCCGGATGGAACCGATTACCTCACCGTTAAGGCGTGGCTGAACCGC
TACCGCGAAGCAGAGAAAAGATACTACTTGCTGTCTGACCGTCTGGCCGAAGCGCAGGAG
GCCACCCGGCACATCACCCAGAGCCTCAGTGCGGTCCCCGGCGGCAGCAAAGATGGCCAG
AGCCTTGCCCGGGCGGTGGAACGCGAGGAGGAAGCGGAGCGCCGCGCTTATGAGCAAAGA
GCGGTCTGCGACAGGCTGTTTCTTGAGATCAAAAGCGCACTTGACCGGATCCAGAACGAA
AAAGCATACACGGTGCTGTACAAGTACTATCTCGATTGCCTCACGTGGGACAGGGTCGCA
AAAGATATGAATTACTCTTTGCGCATGGTCTATGTCTTGCGGCGCAAAGCAATGGAAGAG
CTGAGCCTTTAAAAACATTGCACTGTCATTACATTGCGGTTTCACTATCGCATAGTGTAA
AATTGTATCATCGGAAAAGCCAAAAGGCAAACCGATGCACGCAGCCTCCGAAACGTGTCC
CTTCTTAGCATTTTCCTCCTTTTCTGTTTGCAGGTACTGGGCTTTGCTCTCTTCACGTTT
CGCGGGCTGCTTCTATGCGATACACTGAAACAAAGGCAGCCTGCCACTCATGAGAGACAG
GAGGCGGTTCGATTCCGCCGTATCGCACCATATGGCGCATGGACTAGACAACCCGCAAGG
CCGCACGTGCAACCTCCCGTGCCAAGAAAAGGCCTTAGAATCCTTGCCAAGGTGTAGCTT
TCCTGACAGGATGTGCGCCAACCAACAGCCCCGGCGGCGAACCGGAGCTGTTTTTATATG
GCCGCCTGAGCGCAGTTTGGAGCGCGGCGCGTGTGTGTAGACACGGCTGGTTCGATTCCA
AGGGCGGCTTTTATACTCCGGTAGCTCAAGTGGTAGAGCAGCGGTCTCCAAAACCGCATG
TTGCAGGTTCGAGTCCTGCCGGGAGTGCTTGCGTGCCCTATGAGGGGGCTGCGCAATAGC
GGGGCATCCGGCCGCGAAAGTTCCGGATGCAGCAGTGCCCACCGTTTGACGCATGTCCAA
CGAACTGAATACACGGGCGCTGCTTATTTTGATATTCTGACCGTTCGGATTTCCGGGCGG
TTTTTCTTTTGCACGAGTTTAGAGAGGTGGTGGCGGTGAGCGCAAAGCGGCTGACAGACA
GACAAAAAAAGAAGATCATTGCTGACTATGTGCAGCTGCAGAGCTACGCCAGAACCGCCA
AACTGAACGACGTGGCAGAAAGCACTGTGCGGAAAATCGTGAAAGATAATCCCAAGTGCG
CGGATTTGTGCGCCTTAAAAAAAGAGCAGAACACGCAGGACATGCTTTCCTACTTAGGCA
GCAAGCGCGGGGAAGCACAGGATCTTCTCGGGCTGTACCTTCAGGCGATGGCAGACCATG
ACAAAATCGCAGAGGCAACGCTACCGCAGCTGTCCACGGCGTTCGGCACCATCGTGGACA
AGTTTGCTATGCTGGGAGACCAGAGCGGCATAGAAGCCCCGGACGATGGCCTGCTTGAGG
CCCTGAGCGCTGCCGCAGACCTCAGCCCGCCGGATGACGTGGAGATGCTGCCAGAGGAAG
AGGACGACCATGCGGAAAAGTAACGGTTTTCGCTGGAAAGCCCTCAGCCAGCGGCAAAAG
ATGGTTCTTTGCTGGTGGACGCCGCAGAGCGCATACAGCGGATACAACGGCATCATTGCT
GATGGCGCCATTCGCTCGGGCAAGACCTTTGCCATGAGCTTTTCGTTCGTCCAGTGGGCT
ATGACCTGCTACAGCGGCCAGCAGTTTGCCATGTGTGGCAAGACCATCGCCAGTTTCCGG
CGCAATGTGCTGGGCACGCTCAAGCAGCAGCTTGCAGCCCGTGGCTACAACGTCAAGGAG
CATCGGGCAGAAAACTGCATGACCGTCAGCAAGGGCGGCAAGACCAATGAATTTTACTTT
TTCGGCGGCAAGGACGAGAGCAGCCAGGATCTGATCCAGGGCATCACCCTTGCCGGGGCA
TTCTTTGACGAGGTGGCCCTGATGCCGCAGAGCTTTGTCAATCAGGCCACGGCCCGATGC
TCTGTCACCGGGTCAAAGTTTTGGTTTAACTGCAACCCGGGCAGCCCGCAGCACTGGTTT
TATCTGGAATGGGTGCGCAAGTGCCGTTCCCGAAAGATGATGTATCTCCATTTCACGATG
GACGACAACCTGTCACTTTCCGAGGACATCAAGGACAGATACCGCAGCCAGTACAGCGGC
GTTTTCTATCAGCGCTACATTCTGGGCCTGTGGACCGTGGCGGAGGGCCTTGTGTATGAC
ATGTTCGACCGCAAAAAGCACGTTGTTGATGTGCTTCCGGCGCTGTCTCCAAAGAGCGCC
TATGTGGCGTGCGACTTTGGTACCCAGAACGCAACGACTTTTCTGCTGTTCCAGAAGCAG
GCAGATGCAGACTGCTGGATCATCACCCGGGAGTACTACTACAGCGGCCGCGAACAGAAG
CGGCAAAAGACCGTGGGTGAGTACGTCACAGACCTCAAGGCGTGGCTGAACGGACTCAAG
CCGGAGAGGATCATCGTTGACCCCTCTGCCCTGCCCCTGATTACAGAGCTGCGCAAAAAC
GGCTTTACCCAGACCCCGGCAAATAACGACGTTCTGAGCGGCATTCTGGACGTGCAGACA
ATGCTGCAGACCGGGCGGCTGAAGATCTACAAAGACTGTAAGCACACGCTGGAAGAGTTT
GGCGTGTACGCTTGGGACCCGGACAAAGACGACACCGTGCTGAAGGTCAACGACCACTGC
ATGGACGCTATCCGCTACTTTGTGCGCACAAAGCGCCTTGTGAAACTGAGGGATTGATTT
TGAGCACTGTATACACATTCCAGACCTTCCAGCAGGCGCAAGCCGACGGGGAACAGACTG
ATTTCATCCGGCGGTTCGTGCAGCAGCACTGCAGTTCCGGACCGTACAAGATGGCGCTGG
ATGCCGACCTGTACGACGCGCAGAAAAACCCGGGGGCTGAACGTTTCGCGCAGGCTTACG
CTTTGATGCTGAAACGTCTGTCCAAAAACACCAAGCAGGACACCCCACACCCCGATATGG
TCAAGAGCAACCTTTTCCGGCGGCTCAACAAACAGAGAGCGACCTACTCCCTCGGCAACG
GCGTGGTCTTTTCGGACGATGGCGTGGACAAGGACAGGCTGGGGCAGAACTTCGACGAGC
AGATCCAGAAGGCCGGATATTTCGCCCTGATCCACGGCGAGAGCTTCGGATTCTGGAACA
ACGACCACTTGGTGGTTTTCAAGTTGACCGAGTTTGCTCCCCTGTACGATGAAAAGACAG
GACTTTTGCAGGCGGGTGTGCGCTTCTGGCGGCTGAACCCGGACACGGATATGCACTATA
TCCTGTACGAGTTGGACGGCTTCACTGAGTACACGGAAAGCAAAATCGGCAATGTGATGC
AAGAGACAACGCCGAAGCAGGCATACAAGAGCGTGACCGTCACCACACCCGGCGGCGGGC
TGGAAAGCGTGGAGGGCGAAAACTACAGCGCCCTGCCAATTGTTCCACTGTGGGGCTCCG
ACCTGCACCAGAGCACGCTTGTGGGCTTAAAAGCCTACATTGACAACACCGATTTGGTGA
TGTCCGGCTTCTGCAATGACCTGCAGGACTTTTCGCAGATCTACTGGCTGTGCGAGAACT
TCAACGGAATGACCGATGACGAGCTGCAGGAGTTCCTTGTCAAGCTGAATCTGTACCACA
TTGCAGGCGCAGACACCAGCGAGGGCGGCAAGATCACCCCCTACACCACCGAGATTCCTG
TGACGGCCCGGCAGGCGCTGCTGGAACTGCTGCACACCCGGGTGTATGAGGACTTCGGCG
GTCTGGATGTGCACTGTGTGAGCGCGGACAGCACCAACGACCATCTGGATGCAGCCTATG
AACCGCTGAACCAGAACGCGGACGATTTCGAGGCTCAGGTCAAGCCGTTCATACGGCAGA
TCTGCGCACTGGCTGGATTTGACAACGCCATGCCGACATTCAACCGCAGCAAGATCACCA
ACACAGCCGAACAGGTCAGCATGGTGATTTCCGAGGCCGCCATCATCGGGCAGGACATGG
CCATTGGCCTGCTGCCAAACCTGACCCCGGAACAAAAGGAGCAGGCCAAGGCCGCGCTGA
TGGCCGAGAGCGCAGCACGGGAGACCGTGGGCGAGGGGGAGAACAACGGTGATGAAACGT
GATTTCTGACCGTGACCGCATCTCTACCCGCCAGCTGAACCGCCTGCGCCGCCGCATCCT
CCGGGTGTACGGCACTGCCCGCCGGGAGATGCAGGAGCAGCTGACCGAGTTTCTTGCAAA
GTACAAAGCGCTGGACGAGCGCAAGCGGGCACAGCTGGACGCAGGCGAGATCACCGAGGA
CGATTACCGAATCTGGTTGCAAAATCAGGTCTTTCAGTCCGATTTGATGCACGCCAAGCT
GGACGGCATCACGCAGACCTGCACCACAGCCCAAGAGACGGCCTACAAGCTGGCCAGGGA
CGAGCAATACAACATCTTTTCCTTTGGCGCAAACTGGACGTTCTACGAGCTGGAACAGGC
CGCAGGCGTGACGTTCGGGCTGACCCTGTACAACACCGAGGCGGTCAAGCTCCTGCTGAA
GGAGAACCCCCGCATGGTGCCAAACAAGCGCATCAAGAGCGAAAGCAACCGCACCTATGA
CGCCCGGGTGTTCAACCGCTACGTCATGCAGGGCATCGTGCAGGGCAAGAGCGTCCACGA
CATCGCCGTGCAGGCCGTCAACGGCATGGCTGATACAGAGATCCACTGGGCCATGAACAA
TGCCATTACAGCGTTGACAGGGGCCCAGAATGCGGGGCTTTGCAGCAGATGCGAAACGCC
CAGGCTTTGGGCATCGAGGTCAAAAAGCGGTGGAACTCCACCCACGACTACCGCACCCGT
GAGATGCACCGCCTGCTTGACCAGCAGACGGCAGACCTTGACGAGCCGTTCAAGGTCATG
GGCTACGAGATTCAGCGCCCCGGAGACCCCAACGCAGCGCCGGAGATGGTCTACCACTGC
CGCTGTGTGCTGTCCTCTGCGCTGGGCAAGTATCCAAGGCAGAACGCCATGCAGCGGGAC
AATGTGACCAAAGAGACCATCCCCGTCATGGATTACACCGAGTGGTATAAATCCAAGGGC
GGCAAAGAGAAAGAGCAAATGTGGTGGGCGGAAGAACGCAAGAGAAAGAAGGGATGAACT
GTGATCTTGCCGATGGAAAACACCGAAAAGATGATTTTTTCGGGCGTGGGCAAGTATGGC
ATCCCTGAAATCAAGCCGGAAACGGACATCCGCATTGACAAGCTGGAATGGATCCCGGTC
AATTATGCGCTGACGGCCAAAGACAAGGCCACAAAAGGCGTGCATTTTTACAAGGACGAT
TACCAGTTTGAACGGTTCTGGAACAACCCGGACAAGTATATCCCGCTTTTGCAGCAGTTC
GGCGCGGTATGTTCGCCGGATTTTTCGCTTTACAGCGATATGCCGCTTGCAGTGCAGCTT
TTCATGCACTACAAAAAGCACTGGCTGGCTGCATACTGGCAGGCGCACGGCATCCACGTC
ATTCCAACGCTCTGCTGGTGCGGCGAGCAAAGCTATGACTGGTGCTTTGATGGTGAGCCC
AGAAACGCCATCGTGAGCATTTCGAGCCACGGCACACAGTCTGACCCGTACGAAGCAGAA
TGTTTCGCCAAGCACTGCCGCAAGGCGCTGGAAGTGCTGCAGCCGAGCAGCATTTTGTGG
TATGGGAAATGCCCGGCAGAATTTGACTGGAACGTGACCAAAATCAAGCCATTTCAATAC
GAAAGGAGGCACTACCGTGAGTAAAAGAGGTTCGGGCAACTCCGCGAGAGCGGGCGGCGG
CGCAAATGGAGCAAAAAGTTTGGATAGTACGCTGGTGAGAAGAGCGAATGATTTTTCGTT
GTTTGATGCTGGCGACGCAACAAAGCGCGAGTATGAAGCGAACGTGCAGAAAATCCAACA
GTCGAATCTTACTCAGCAGGAAAAAGCGGCAGCACTGGATAAATTGCATGAACTGACAAC
GGAACAGCTAAAGTCTCAGACGGAGGTTGCAAATCCATATGTTTCCGGTCCTGCAAGGTT
TAACCAGAATCAGGTGCAAAAGGCAGCGGATAACACGGCACAGAAACGGCAAAACGTCAA
TTCTTTTATGAAGGATGTGCAGAAAAAGTCAACCGCAAACAAAAAGGCAGCTGAAACAAA
GTCGCTTTCTTCCGTTTTGGGTTCTGCAATGGACAGGGGTGCACTTGAAGTGACATTTGA
GGGAAAGACCTACTACCGCGCAAGAAAAAATTCCAAGACGTGGAGAGTTCGGTAAACCAT
GAACTTTAACTACGACATCAAATTCACCGACAACACCCCGCAGCTTGCATGAAGCGCTGG
ACTCGTGGGCGGAGCGGGTGCTGACCATCTGGGGCATGAAAGTGCAGGACTACGCCCAGC
CTGCTTGTGCCTACTGGCACGGCAGACAGCACGGGCATAGAGGGCTATGTGGGCGGCGCG
CTCAAGCAGAGCCTGACCTTTGCCCTCGACCTCGCCAAAAAGACCGTGACCATCGGCTCA
AACCTGTTTTACAGCGTCTATGTGGAGCTGGGAACGGGCATCTTTGCCGAGAAGGGCAAC
GGACGAAAAACGCCGTGGGTCTGGAAGGACTTCAACGGCAAGTGGCACTTTACCCGGGGC
ATGAAAGCCCGTCCGTTCCTCCGCCCGGCGGTGGAGGACCACATTGACGAACTGCGGCAG
ATCGCCGTGGAGGAAGCAGAGAAGGGAGAATAACATGACAGAAAAAGAGAGACTTGAAGA
TTTGCTCACAATGCATTGTTTTCTCAAAGAAAGAGGGCTCTCTATTGCAGAACAGGCAGA
AAAAGATATTGAGGAAACCAAAAAGAAGCTCTTGACAATCGAGAGCTTCGGAGAAAAAGA
AGTGCTGAGGAAAAAGTTTTTAGAGGAAGGAAAAGAAGCCACTAAAAACTTGCAAGCCCT
TTGCGATTTGGTTTATGGCGAGGGTAGAGCAAAGGTTGAGATAACGGTATCGGTTGACGC
GGATAAGCCGATATTCAGCAAAGAAGAGGTAACCGTTATCAAAGAAGGCTTGGATTTTTG
CAAAGGAGAATAAACATGAAAAAGATTTTTGCAGTAATTACACTTTTGGTCGTGTTGTGT
CTGTGCGGCTGCTCTGAGGCTGACAAGGCGAATGCCAACATCTCCAAGCAGGCCGATTAC
TTTGAGAGTGAACGCAAGATCACCGTCTACAACGCCCGCACGGATAAGGTGATCATGGAA
GCCGAGGGCTACATGTCCATTTCCAACAACTCAAACAATGAGACTGGTCTGCACTGTGAA
AATCGGCCCTGATACCTACCGCAAGAATTACATCTACCTTAACGGCTACACTATGTATGT
GGTGGAGGACATTACCGGCACCCATACCGACCCGTACCACTATAAACTCTATTTCCACAC
GGACATCCTGCCCAGCGTGGAAGTAAAACCGTAAAACATAATATTCAGCGGTTGGTGCAC
AGCGTCAGCCGCTTTTTATGCCGTTTTAGCTCAGTCTGGCAGAGCACCGGACTTTTAATC
CGGGGGCCGTGGGTTCAAGCCCCGCAGGCGGCACCACACCGGCAGCACGTCCGGCAAATA
AACCTTATTGCCAAGCATGGCAGCCCGAGCAAGGGCAGAAAGGACTATCACATGGCACTC
AAAAGAGCTGACATCCGCACGATTCTGGAGAACCCCGAAACCTCCAACGATGACAAGGTC
GAAGCCATTCTGGACGCCCTGCACAAGGAGACGGACGGACTCAGAAATCAGCTTGGATGA
AGAAAAAACAGCCCGCACACAGGCCGAGAAGGACCGTGATGCAGCCAACAGCGGCAAGCA
AGCCGCTGAAAAGGCGCTGACCGACTACAAGGCCCAGCAGACTCAGAAGGACACCCACGC
AGCCAAGGAAGTCAAGTTCCGGGAGCTGCTGAAGTCCGCCGGGGTACTGGACAAGTATGC
TGATCGGGTCGTGCGGCTGTCTGGCGAGGATATCGACAAGCTGGAGCTGGACGATAAAGG
CGAGGTCAAGGACGCCAAGAAGCACGCCGACAGCCTGAAAGCTGATTGGAGCGACTTCGT
AGGCACTACGACCACCACCGGCGCGAAGGTGGACACCCCGCCCACCAACACCGGCTCCAA
AATGACCAAAGACCAAATTTTTGCAATCAAGGACGCTGGCGAACGCCAGGCTGCGATTGC
TGCAAATGCCGACCTGTTTACAGGCGGCGGAAAGGACTAATACATGGCAGCAAAAGAAAA
TATCACCATGACCACCGATATCACCGTAGCCGCGCGTGAAATCGACTTTGTGACCCGTTT
CCAGCGCAACTGGGACCATCTGCGCACCATTCTGGGCATCATGCGCCCTATCCGGATGCA
GCCTGGCACCGTGCTCAAAAGCAAGTATGCACAGGGCACCCTGCAGAGCGGCACCGTGGG
CGAGGGCGAAGAGATCCCGTTCAGCAAGTACACCGTCAAGGAGAAGGAGTACGGCAAGAT
CACCATCGACAAGTACGGCAAGTCTGTCACCCTTGAGGCGATCCAGAATTACGGCTACGA
TGTCGCCGTGCAGAAGACCGATGATGAGTTCCTGTACGACCTGACCGCTCTGGTAACGGA
TAAGTTCTACAAGTTCCTGAACACCGGCACCCTGAAGGGCACTCCCAAGACCTTCCAGAT
GGCGCTGGCACATGCCAAGGGCGCGGTCGAGAACAAGTTCAAGACCATGCATCGCACCGT
GACCGGCGTTGTTGGCTTTGTCAACGTGATGGACGTGTACGACTATCTGGGCAATGCCAA
TATCACCGTGCAGAACCAGTTCGGCTTCCAGTACATCAAGGACTTCATGGGCTACAACAC
CATCTTCCTGCTGTCCGACAGTGAGATCGCGAAGGGAAAGGTTATTGCCACCCCGGTAGA
CAACATCGTCATGTACTATGTGGATCCTGCGGATAGCGAGTTTGCCCGCGCAGGTCTGGT
CTACCGGACCGCAGGCGAGGCAAGCAACCTCATCGGCTTCCACACTCAGGCAAACTACAG
CACCGCAACCTCCGAGAGCTACGCCATTATGGGCGTGACCCTGTTTGCTGAGTATCTGGA
CGGTATCGCTGTCGAGACCATTACCCCGGGCGAGTGATCGCCCCTTTGTAAGGAGGACAC
CCCATGACTGTACCGGAGCTGTGCGTCTACACGCACAATTTTTTTGACCGGGCGGACGAC
CCCGTTGCCGGGGAGTTCGCCTTTGAGCCGGACACCGTGCCCGCCGGGGTAGTGCCGGGG
CAGTATTTCCTCGTGTGCGGATCCATCTTCAATGACGGCATTCACAAGGCCGGGGACTGC
GATCTGACCGCCGAGACCTTCACCGGGACGGTGCAGCCCATGCGCGTGCCGCCTGACTTT
GTGGCGCTGGCTGAAAAAATCGACGCATACGACAAGGCTCTCCCGTCCGGCGGCGTGTAT
GTGTCCCAGTCCTTCGGCGGCTGGTCCGGCACGATGGCTACAGGCACGGACGGGCTGCCC
GCCGACGGCAAAACCCGCTATAAATCCGAGATCAATCAGTGGAGGAAGATGTGACATGGT
CAACGCGTTCACTGCATCCACCGTGATGCAGGGCTTTACAAAAAATTCCGCTTCCAGACC
CGCAGCTATGAGCCGGACGGCGTCGGCGGCTTTGTGTCCGGCTGGACGGACGGCCCGGAA
TTTGAGGCCGTAGAGCGCCACGATACCACCGTGGAAGCTCAGGTGGCAGAGCAGGCCGAC
ACGGCATCTACCTATACCCTGCTGGTCAACACCGGTGTCCCGCTGGCCTTCCCGGACTAC
ATCAAGCGGGCAAGCGACGGTCAGACATTTCAGGTGACGAGCGCAGCCGATGAGGGCAAC
GCCCCGACAGAATCCGGCATGGGCCTGCGGGCTGTGAAGTGCAAAAAGGCGGTGCTGCCG
TAATGGGACCGTCTGAGAGCATCAACCGGGCGCTGAACGCCTTTTTAACGGCTTTGGCAT
CCCGGGCTATCTGGAAGATAACATCCCTCCTGCCGCTTCACTGCCCTATCTGACCTACAA
GCCCACCATCCCCGGCGGGTGGAACGAAACGGCATCCTTCCACGCCCGGCTGTGGTACCC
CAGCAAGGGCGGCAGAGCCCCCATCCTGCAAAAAGAAGATACGATCAGCGCAGCCCTCGA
GGACAGCATAACGCTTTCCTGTGAGGGCGGCGCTATTCTTTTGCAAAAAGGCACCCCATG
GGCACAGCCCCTCGACAACCCGCCTGAAGGGTATCTGTGCGAATACCTCAATTTTGAAAT
CACGCAATTTTGCGAGTAAGGAGCAATATGGCAAGAAAGTTTACCAAGATCAGCGCAAAA
GCATTCGAGTCCATGCAGATCAATGCCGGTGTCGTGCTGAACAAATTTGACCCGTCCGGC
ACGACCGAGATCCAGGACGCAGACATCATCTGCGCCACCTCCGGCGGCGTGACGGCAGAG
TGCAAGCCCAACATCACCGACCTTGGCGATGATGTGGACAACTGCCAGAAAAACACCGCA
GAGCTGATGCAGATCGAGGACTACGACTGCGCGCTGGCTTTTACGGCCCTGAACGTCACA
ACGGACGTTATCAAGCTGGCGCTGGGCGCTGCGGATGTGAGTGACAAGAAAGTCACGCCC
CGTATGACGCTGAATCCCACCGCCAGCACCGGAGACTTCAAGGACATCTGGTGGGTGGGC
GATACCATCGACGGCGGCTTTGTGGCCGTCAAGCTGATGAACGCACTCTCCACCGGCGGC
CTGTCCCTCAAGACCACCGACAAGGGCAAGGGCAATCTGTCCGTCACCTTGACCGGCTGC
CCCCGGATGGGTGACGACGCCGTGCCTATGGAGTGGTACTACAGCCCCAAGGCCGCAGCA
TAAGGAGGACACCGCATGAAATTTTTGACAGAGCTTGTCCGATGAAGAGTTTCTGTGCCA
CTGCTGGCAGATCGCCGATGTGGCAGAGGAGGTCTTGGAAAAATCCAAGATCATGGAGCT
GCGCAAGGTTCTGCCGGTTCTGACCGGCGAGGAAACGCCGGAGGAGCTGGAACAGAAGAA
GAAGGAGCAGGCAAAAAAGAACATTCAGGCTATGGCAAAAAGCTTGCTGTTCGACAATGC
CGCTGCCACCGCAAAGCTGCTTCCGTTGCTCTATGAGCCGGACGTGGATGAAAACGGGGT
GGTTGAAAACATCGGCCCGTTCAAGAAGATGCGCGCGGTAAAAGAGCTGCTGAACAACGA
TGATGTGATGGATTTTTTGCTCTGGTGTCTGCCGTTGGTGCTGGCGGGTACAGACGCCTG
ATTTCTTCCATCAGCCCGGACGCGCTGCGGCTGTTTGGCAGGCCGTATATTTTGCAGCAC
TGCCTGAACGCTTTGCGGCAAGAGCGCATCACACTCAGCTATCAGGCGTACATGACGGAC
GCTCTGGCGCACCTTATAGGCGCGGAAGAGCGGTGGTACGACATGGTGGCCGGGCTTGTG
GAAAACCGCCCACAGCCGCCGCAGCCGTCCGCTGATGAAGTGATAGCACACATTAAAAAT
GGCCTGAACGGGGGTGATGAAACCTGAAACTTTTTGAATTGAGTGCCACCCTCGGGCTGG
ACGACAGCGCCTACCGGCAGGGCATCCAGAATGTGCAATCCGAAACGAAAAAAACCGTTT
CTTCGCTGTCAGGAGAGTACAGCAAGGCCGCAAAGGCCGTAGTGGAGCTGACCAGACGTT
ACAACGAATCGGTGGGCAAGACCGGCAAAGCGTCCTCTGAAACCAAAAATCTCAAGACCA
TGTTGGCACAGGCAGAAGCGCAGCTCAGGGCAACCACGACCGCGTTGAAAGCTGCAAACA
ACGGCATGGATGGCTTTGCCAGCTCCACGGATAAAGCGTCCAGCAAGTCTCTGGCCGGTG
CAATTGCGCAAGGCACGGTCATGGCGGGCATTTTCTCGAAGCTTGGCTCCGCTGCGCTCG
GTGCCGCAGAGGGTTTCATCTCTTCCGGCATTGAGTACAACGCCCAGATCGAGAAATACA
CCACTGGCTTTACCAACATGTTGGGCAGCGCGGAAGCGGCGCAGCAGGTCATGAGCCAGA
TCCAGGAAGACGCGGCAAAAACTCCCTTTGACGTGGCGAGCCTGACACAGGCCAACCAGT
ACCTGATCTCTGCGGGCGAAAACGCTTCCTATGCCCGCGATACCATCATGGCGCTGGGCG
ACGCTGTCTCTGCGACCGGTGGCGGCAACGACGAGCTGAACCGCATGTCCCAAAACCTGC
AGCAGATCGCCAACACCGGCAAGGCTACAGCGGCCGATATCAAGCAGTTTGCTTATGCCG
GCATCGACGTGTACGGCATTCTTGCCGACTACACGGGAAAAAGTACCGCCGAAGTGCAGA
ACATGACCATCAGTTATGATCTGCTGACGCAGGCTTTGCAGGCCGCATCTGAAGAGGGCG
GGCGTTACTACAACAGCATGGACACCCAGAGCCAGACCATGAATGGCCGGGTATCCACGT
TGAAAGATAACGTGAGCCAGCTGGCAGGATTGCTGACCGGCGATTTATCCGGCGGCATCG
GCGTTGTAATCGGCAATCTGAACGATATGCTCGTCGCAGCACAGGAAGCTTACAAGACGG
ACGGCTGGATTGGTCTCGCAGGCGCGATCACCGGCCTGACGGAGCCTATCAACACGGCAA
AAAACGCTCTCAAGGACTTCGCGAGCAAAGCCACCACATGGCTGGATCAGCTGAGCTATA
AACTCAACCGTTTTCTCGGAAAAGCCGCCACAGCAGACTTCGATACCTACGAAGAGTACG
CGGATGCAAATAACCGGAAGAGTAACCGTAACAGGATGCGGGAAAATGCATTAAATGGCA
TTGGCATCAGCAACAAGAGCTGGTCGGAGCGTCAGGCGGAAGCGGCAGCAGCCAGTGGCA
ACAGAGGCAGACTCCATTACAACCAGCCCGTCTGGTTCTTCCGCTGGCAAAAATCCAGAT
CCTCCGGCTCCAAGTCCACCACCGAAACGGTCATTTCGTCCATCTCCAGCACGGCTACCA
CCACCGCACAGAATGCGCTGGGCACTGTGACCACCAGCATCCAGACCCTTACCGAGAAGG
TCAAGGACAGCTCCGGCAAGATCAAAGACCGCATCACCGAGACCACCACCACGACTGGCA
AGGAGATGGTGAACGGTGTTGCCACGACCTTTAAACAGGTCGAGACCAAAGTCAACGGCA
CGGTCACAAAAGTCACAAAGACCTATGATGACATGTCAAAAACGCTGCTTGGCACCTTTA
CCAACGTCTCGGAAACCACCGTTGACGGAATCACCACAAAGGTGCAGCAGGCGGTGGAAA
AGTACGCGGACGGCAGCGAGCATATCAAGAAGACCGTCACAGAGACCGGGCAGCGCATCG
GCGAGAACGGCGCGGAGACCTATGAGAAGATCATCACCTACATCGACGGCATTCAAGACA
AGGTGACGGAGACCTCCAACGAGATCGACAAGAGCGTAAAGGGTACCCAAAGCCGCATTG
ACCAGCAGCTGAGCGAGGCTTCCGGCCAGCTGGATAAGGGCATTTTCGGGCTGGTAAAGA
ACACATTCAAAGACGCCAAAAACGGTGACTGGGCAAGTCTTGGGCTGGATTTTGTCAATC
TGATCTGGGGCGAAGTGTCGCAGGGGCAGCGTGACGTGATCTCTAAGTGGCTTACGGACG
CACTGACCGCGGTCAATGAGGGCTACTTCAGCGGTGGCATCGGAAAGGCATTTGATATCT
TCCAGAAGCTTTTTTCTGACGGCGGGGTAAAATCCGATATCGACGGTGTGACCAATTCGG
TCAAGGCTTTTGGCGAGATCATCGACGGTCTTGCAAAGTCCGGCGGCGTGGGCGGAGCAC
TAGGCAACATCGTCCAGAGCTTTTCCGGCATGGCAGGCGGCATCACGTCTGCGCTTGGCA
CTATTGTGTCTTTCGTTGCAGCAAATCCTATTCTTGCCCTGATCCTGGGCGTGGGCGCAG
TCGCTGGCGGCATTGGCCTTGCCATGTGGATGGACAAGAAGAATAATCAGAAGCCTGTCA
GCCACTACCAGAGTCCCTTTGACAAAACCGGCGTGTATGACAGCCTGGGCACCTTCTCCA
CCCGTGCGGCCCTACAGTACCGCGTCACCGGCCAGCAGTCCATTGTTGACCGGCAGACCA
GCATTCTGGAGCGCATCGAGGGGATGCTGGACGAGCATCTGCCCGACATCGGCAAGGGTC
AGGTGGTCATGGATTCCGGCGAGCTGGTGGGCGTGCTGTCGACCCGCATGGCGACCAACG
TAGATGCACGCATCGGCGTGACAGTGGAACGGAAAGCGAGGGGTGTGTAATGGCAAAGCT
TCTGGGGGCAAAAATCGGAAATTTTCACACCCTGACAGATTGGGGGCTGTACCTCAAGGT
AGGCAGCCCTAAAATCGGCGCGGCAGAACCGGAAGAATACCTTGTGCAGGTCACCGGCGC
TGATTCGCTGCTGAACCTGACCACATGGGACGATGGCAAGGTGCACTATAAAAAGCGCAC
CATCACCATGGAGCTGCTTTGCAACGCGCCAAAAAGCAAGTGGCCTTACATCGAAAGCAC
CATTGCCAATGCCATTCATGGCAAGTGGCTACAGTGCCGCTTTGATGAAGACCCGGCGTG
GTACTGGGAAGGGCTTTGGAAAGTCACACCCTCCCGCGACCGGCTTTCCAGCACCTTTAC
CATCACCGGCACCTGCAACCCCTTCAAGCGCAGCGTCTACGACGGCACTAACGACTGGCT
GTGGGACGATTTCAACTTTGAAACGGACATCGTGCGCAACTACACGAATATCCCGCTCAA
GGCGGGCGAGGACAAAGAGGTGTCCATCACCGGTGCGCCCCGTGCGGCCGGCATCTACTT
CCAGCGCAGCGAGACCGC
>Circular_Seq6
CAACGCCGTACATTGCGCTGACAGTACCGAATTATCAGTTTGTAAAAAATAAATTTTTAG
AAATATATAACGTTGAAATCAGCAGACTTAAAAAAGCAATCGCTATGTACGAGGATAAGA
TAGCCGCAATCGAGAATTACAAGGAGGATGCAAAATGTTAATCAGAAGTCAGAATAAGGA
AGTTTTAGCTACACTTGAACTTTTATTCGATATCGAAGTTTCGGGTGGAGTAATAAGTGC
AAGAAGAGATATGAGTTGGTGCTGCTTGCTCGGAGAATATTCCACCAAAGCAAAAGCCAT
AAAAGTACTGGATATGATTCAGGAAGCCTATGTAAATGGACATATTGATTATCAGATGCC
AGAGGACAGTGAGGTGGTTGTATGATTACATTCTTATTAGGATTCACCCTTGGAACCATA
TTCGGAGTGGCTGGTCTTGTATGTGTGGCGATCATGTACGATAAACACCACCCAGACGAT
TAGAAAGGAGAACGGTATGCTGACAAGGAATAAGAAACTGAAAGACTACGGTATTCCGGC
AGAGGACATTGAAAAACTGAATGCGATGCTGAAAGACTTCCCGGCAGAGTACGGATACCT
GCTTGCCAGTGCTGCCTTGTCAGCTTGCCCGAAAAACACGGTGATAGCGGATATGGTTAT
CGAGAATATCCTACACCGGAAAAGTTACAGGAAAATCAGCAGAGAAAGATATATCCCAAT
GAACCCGAAGGATTTCTACGGATACAGGCGCAAGACCGTCGCTGTACTGTATGAGCGGAT
GAGGTTGTTGGGAGTGTGGGAGGAATAAAAATGCGGTTAATTGATGCAGACAAAATAATT
GATTCTCTTGGAGGTTCGGATATGGATTTTGCAATAGGTGCAGTTATTGACGAGCAGTCG
ACAGCTTTTGATGTGGATAAGGTTATTGAGCAGATGGAGAATTATTTATTTGAAAAATAT
TGCATAGAAGGAGATACAACAATTGATGAAATTGTGAAAGGTGGTGGAATTAAATGAGTA
AAGGAAAAGACATTTCCACTATGTTCACAAGAGAAGAAAATAAAAAGAATGGAAGAGCTG
GATATTATCAGGCTGACAGAAGAAAAATTGATGTTATCAGTCCTGCACAGTACGGAGCAT
TCTTACAGAAAAGAGGTAGGAGAAGATGAGTAAATCAGTATTAGTGATTGATACACCAAC
AATTATTATGATTGCCCGTTCGGAACTTCATACTGCGGTGAACTTGAATGTGTGGGTTAT
TGTGAATTAGCTGACTGTTTAGACTATGATGTAATTCTGATGACAGAAGAACATTATGAT
TGCGAAAGCAAATCAAGACCTGATTGGTGTCCATTGAAACCATTGCCGGAGAAAAAAGAG
TATATCGTTCCGAATGACAATGTAGAATCACAAAAAGATATTATTGCGGTTGGTTGGAAT
GCCTGCTTGAGAGAAATTACAGAAACAAGCGATGAAAACAAGCGATAAAAAGTAAGCGAT
AAGAGGTGGAGAAATGATTATTTTAACTGGAAAAATCGTGTTTGTAAAGACACAGGAAGA
ATATTTGAGTGTTCTGAAAATGGCAAAGCTTCAGGGATTCACATGGGCGAGAGTAAACCA
TTTAAACCCTGTCGAAATTCCAATTCCAAACATATTGAATTTTTATAGTAGCAAGATGGT
CACTTGCAGAGACAATGAAAGGATATTGTGCGAAGCGTCCGAAATCGTCAAAGATGAAGA
AAAAATCAAGGATGCAGTAAAACTTGTCAGAACATTCACTAAATACCCAGACAGAACAGC
ATTGACGGAACCATTTATTGAGTCCTTGAAGTTGCTTGCAGATACTGTAGAAAGTCAGAT
GGAAGAGGTGAAGTAGATGGAGAGATTAACAGAAAGAGAAAGAAATGTTGATGGTACAGG
AGTTGCAAAAGAAGAAATTACGGATGGATTATTAAAACCGTTTGCGGATAAAATTCTTAC
GAAACTTGCTGTTTATGAAGACTTAGAAGAACAGGGATTGCTTGTGAGACTGCCAGCTAA
TAAGAACGCAGAAATATACCTCATATCTTCCAGATGGACGATTTGTTCGAAATGTGGATC
AAGATTTGATGAATACAGTTGTAGTGGATGTGAATACGAATGTGATAGTAAAAAAGAATA
TTATGTGCGTCCAACTTGTCTTTCGTCTATAAATGTAAGCTTTTATGCTAACCAATTTGG
TAAAACCGTATTCCTCACCCGTGAAGAAGCTAAGAAGAAGTTGGAGGAGATTCAAAATGA
ATAAATGTTGTGCTAGTCAAGATGGTATATGTAGAAACTATATCTTATTCGGTGCTAAAT
GCGATGGATATAAAGAAAGATGCACACTGAGACCATGTTATGAAAACCTCGAAAAGGTGG
CAAAAGGTTGTCAGCATAATTTGAGAAAAATGTTTGGAGTGGAGGAGTGATAACTATGTC
AAACAAACCTGCACCAGACATAACGCTAAACCTTGCTATATCAGCATACCACGTGCTACA
ACAATATTGTACTGGACAGCCAATGAATTGCAAAGGCTGCGGATTCTACGAACACTGTCC
AGAATGTTTTCAAGGCATGCCATGTGACTGGAGTTTGAATGAAGAAGGTGAAATAAATGA
AGTTGAGAAATGCGACGTTGATTGATTACGGAGTGCCGCCGGACGATATACCAACATTAC
AAAGTCACTTGCGGAATCTTAGCGAAAGCGATAAATACAATCTGCTGCAGGTATCTATCA
AATATGCACCCGGAATCGAATCACAAATCTATGACAGCATCGTGAACAGCATCGGCTATC
GGACAATGGAGAAGATCAGAACGGTTCCTGCAACGGAGAATGACTTCTACGGTTATAAAC
GTAAGGTCATGGCGGAATACTATCATCTGGCCAAATTGATTGGCAGACTTTAAAAAAACT
TAAAAAATTATAAAAGTGGTAGAGAGCTACGTACGCCCTAGTATGGTATTATAGTATATA
TAACTATAACTATGCTAGGGTGTTTTATGTTTGGAGGTGAGAATGTGGGAATGCCAATGG
GAAAACCGCCCATGTATAAAACGGTGGATGAAATTGAAAAAAAAATCGAAAAATATTTTG
AGGATTGTAAAGGATATCCTTTGACTGATAGCAAAGGTAAGCAGGTATTTAATAAATTTG
GCTCACCAGTTTTTGCAGACGTTCATCCTCCAACGATTACAGGATTGGCATTGGCACTTG
GATTTGCAAGCAGACAGGCGCTTTTGAATTATCAAACAAAACCAGAGTTTAATGACACGA
TTACGCGCGCGAAAGCCAGAGTAGAACAGTACGCAGAGGAAAGGCTATTTGATCGTGATG
GTTCAAATGGCGCTCAGTTCAGCTTGAGAAATAATTTTAAGGGATGGGATGCTGATAAGA
AAAATGATGATTCTGGAGATGGAAAGATTACGATTGTGAATAACATTCCAAGGCCGGAGA
AACAGAATGAATGAGAATCCGATTAATCTGGATGAAATTATAGCTCCTGCCTTTTACAAT
GTGTTCTGGGACATTTTGGACGGAAAACACACCTATTATGATTTGTATGGTGGGCGCGGA
TCTACTAAATCATCTTTTGTAGGTGTAATGATTCCTTTCCTGATGATGCAGGACGCAGAG
AACGGTATAATGTCAAATGCTGTTATCTTCCGTAAAGTTGGAAACACACTTCGAGAATCC
GTTTATGAACAGATAGCATGGGGAATTGACGCACTCGGAGTCAATGAACTATGGGACACC
AGTGTAAGCCCTATGCAGTACACTTATAAGCCTACTGGACAGAAAATCATATTCAGAGGA
CTGGACAAGGCAAAAAAGACTAAATCTATTAAAGCAAGCAAGGGATATTTCAAGTATCTC
TGGTTCGAGGAACTTGACGAATTTTCGGGCATTGAAGAAATTCGTACAGTGCAGCAGTCA
GTCCTTCGAGGCGGCAGTAAGTTTGTTGTATTTAAGACATTCAATCCGCCAATTAGCCGG
AGTAACTGGGCGAATGTGTATGTAGAAGAGCCACGAGACGACAGCTACAGGCATAAGAGC
GATTACAGATCAGTTCCTGTTGAATGGCTTGGACAGCAATTTATTGATGATGCGGAGCAT
TTGAGAAAGACAAATCAGAGAGCTTACGACCATGAATATTTAGGACTTCCGGTTGGACTT
GGAACAAATATTTTTGAGCTGTTGGAGATTCGGACAATAACAGATGAAGAGATTCAGAAG
TATCAAAGCATTTACCAGGGACAGGACTGGGGGTGGTATCCAGATCCTAAAGCATTTCTC
CGTGTAGCTTATGTCCCTAATCAGGAAAAAGTTTTTTTATTAGACGAACTTGGAGGTCCC
AAGATAAGAAACAAGGAAATGGCTAACCAGATAAAGAAAAAAGGATATGATGATTATTCA
ATATCTTGCGGAGTTGATGAAGAAGAAAGTATTATTGACTTTCGAGATGCAGGGCTTCCA
GCACGTAGGGCCATTGTTACACCGGGAAGCCGCAAATATACTTTTGAGTGGTTACAGTGC
CGAACATTAGTTATTGATCCGGCACGAACGCCTAGAGCATACAAGGAAATTATTAATTAT
GAGCACGAAGTAGATAGCAATGGAGAAGTTATCGCAGATTATCCAGATGGCAACGATCAC
TGGATAGATTCTCTCAGATACGCAACCAGTCCATTGTCCATGAGAAGGGGGAATAGTGCG
TAATGAGAAAAAAATGTTTTGTTACGAATCCAAATGATACTATAAAAAATAAAATAGTTT
CAAATGGGCAAGAAATCATTATAAGAACGAGCGTTTCCAAGAGTGCAATATTCTTAAAAT
ATAAAGAATTTCTTACTGGTGAGGAAGGAAAATGCGGAGGATATGAGTTAGGCTCAATGT
TATCAACACTCGCACTTGTAAACATGGATGGAAAAATCCTAGAAGTTCCCGCTGACTGGA
TAGAATTTGAGGACGACTAAATGGGACTTATAACAACACTAAAAAGGTGGTTTAACATGA
TTTTCAAAAAACAAGCCGAAGAGGATTTTAATATCCAGGCAGCAGAATTCCCAGAGATGG
AATCGTTGATTAATAAATGTGCAAACATTTACAGGGGAGTACCGGAATGGTTAGATGACA
AGAATAACATCAAGACGATTAATTTCGCGAAATCCGTCTGCTCAGAGACAGCTCGGCTCG
CAACATTGGCGATCGGCATTCAGATAGATGGCTCCGCAAGGGCTACATGGCTACAGGAAC
AGATTGACAAAGTGTATTTCCAGATTCGTCACTGGGTAGAATATGGATGCGCTTATGGAA
CAGTATTTATCAAGCCAAACGGTGAGAGCCTTGACGTATTTACTCCGGCAGACGTGATGA
TTGTGGATTACGACAACCAGGAAATTAAAGGTATTATATTCAAGGATTCTTATACTGTTG
GACGGAAATACTACACAAGGCTTGAATATCATAGATTTGTTGAGACCACTGTGGATGGCG
TAACGACCTATCCGTACTACGTTTCAAATAGAGCTTATGTATCAAAATCTCCTCAGAGCA
TCGGCGATAAGATTGACCTCAAACAGACCAAATGGGCTGACCTCATGGCAGATACACCGC
CGATTCTCAAGGCAAATGGGGAGAAGCTGGACGGACCGTTGTATGGAGTACTGCGGACAC
CACAGGCGAACAATGTGGACATCAGCACACCACTTGGACTTCCGATATTTGCAGAAGCTA
TCGAAGAATTAAAAGACCTCGACATTGCATACAGCCGTAACGCCGGAGAAATTTTCGATT
CTCAGAAGATTGTTCTGGCAGATGATAGACTGCTGATGCCAAGTGGCACACCTGTGTCAG
CTATGTCACCACAGGGCATGGAGAACAGACGGAACGAGATGAGATTACCGCACTTTGTCA
AGAATGTATTCGGACAGGACGAAAAAGAATTCTACCAAGAAATCAATCCACAGCTCAACA
CAGATACCCGTATAGCCGGCATAAATGCCCTTTTAAGCCAGTTAGGATATAAGATTGGAT
TCTCTAACGGGTACTTTGTTTTCAACGAATCTAGTGGCATTCAGACGGCTACAGGAGTAG
AAGCGGAACAGCAGAGGACAGTGCAGTTTATTAAAGACGTTCGAGACAAACTAGAATCCT
GTCTGGATGAAGTTATTTACGCATTGAACGTTTATGCTGACCTGTACGGGCTTGCGCCTG
TTGGAGCATATGAAGTCAATTATGATTTCGGAGACATTCTCTATGTTAGAGAAAACGACC
GTGCAAGATGGTGGCAGTATGTGACCACTGGCAAGGTTCCGGCATGGTTGTATTTCGTGA
AGTTTGAAGGAATGACTGAGGAAGAAGCAAAAGCAATGGTCGAAGAAGCTCAGCCAGACG
AACCGAAATTATTTGGAGAGGAGTAAGAAGATGGCAGATAAACCAGTAACAAGGGAAGAA
AAGTATCTTGCGTACTTGACAGGTGATTATACAGGCGAACTCCCGAAGCCAATCACGAGA
AAAGAGAAGTATTTATACGAATTATGTTTAAAAGGAATTGGCGGGGAGATTTCGCCGGAA
GAAATCAAGAATGCAGTAACAAAGTGGCTTGACAACCACCCAGAAGCTACAACAACGGTG
CAAGACGAAAGTATTGAGGAAATAAAAATCAGCAAAAATTTCTTGCCGTGGATTAAAAAA
GATTATGTAACACCAGAAATGTTTGGGGCGACTGGTGACGGCGTTGCTGATGATACAAGA
GCACTTTTGAAAGCTATTACTACAGGCTACCCCATTAGAGGGAAAACAGGTTCAAAATAT
TCTATTAAATCTCAATTAGTATTTTCAGATAATTGCACTATAGAAAATATACATTTAGTA
GCTGGTGCAGAAATAGAAAGTGTTATTAAATACAGTAAACGAAATACAATTATTCGTAAT
GTACAAATTGACTGCAACAACTTAGCGAATTATGGAATTTTAGGCGAATCTAATGTGCCT
ACAGACGTTTTATATTTTGCCAGTATAAAAAAATGTTCTGTAGTCAATGCGTTAATTGAC
GGATATAACACCGGCTTGATAAGAACATTCATGAATGATTGTATTGCTAAAGGGTGTGGT
AATGCTGGGTTTTATATCGATGCAAGCGATACCAAGCATGACAACCTTGTACCGATTGAT
TGTAAATATGGTGTGTACATTAATAGCGGAAATACAAGCATAAGCAGATTTCACCCGTGG
TCGTGGGAAAAAGAACAAATTGGTTTATTTGTAGTAACAAATCGTTCTGTATCTATTGAA
TATTATTTTAATGATACAAATCAATATGCAATTAGCTTTTCTGCAGGTGTTGATATTACG
ATCGGAACGTTAAGAAATTTTAACAATATAAACGCACCATCTGCTATATCCGATGGGTGC
AGAATGCTGGTAAGAAATGAAGATACAAATACATATATTCCATATATCGCAATAGGAACA
ATTTGTGGATCTTTCAATGGTTATGATGATTACTTTTTATATCCAGATAATTACCAAATA
GGTCATATGTCAGTTCAAAGAGTAAACTTAGTTAATGTTGGTACACGTTTTGATAAAAAA
ATGTTTCGTTTATCGTATGTACCGTCATCATTATATGATGAGGTGCTAAAAAAGTTTAAT
ATTACAAGTAACGTTTTGACGATTTCATCATGCACGATGCAAAGATGCAGAACAGATTTG
AATGGATATGAAATTAGATTGCAAGTTAGTTTTGAAAAATCAAATACAACATTAGAACCA
TTAAACGAAATATTGAATATACAATATATTGGGGCTGATACTAATACTGTATATTATAAA
CTATTAGGGGCTAATGCGTCATACACATCATTATCTTTTCATACTGCGAGAAAAGAAAAT
GATGATAATAAACTTAAAGGCATGACGTTAAAATGTAATGATTCATTTTCTTTTAACGGT
ATACTAATATTATATTTGGATTTATATGTAGAATTATATCGTTAATTAACTAAATGGGCT
TTGGTTAACCAGAAAAAACCAAAACATGTACCACAACATTTATCGAAAAAGGTGATATAC
TATGCTTAGTCCTGAATATTTACGCCAGATAACAGAGGGCAGTGAACAAATTGCTGAAGA
ATTGCACCAATATATCATCTCTGAGATCGTGTCGCGAATGATGGCAAGAATCGGCAGAGG
TGAGGATTATATTCTGACCAATGCTGATGCGTGGAGAATCAGAACGCTACAGGAATCTGG
TGAACTGCTAGAGGACATTCTGGCAGAATTATCCAAATATACCAAACGCGAACAACAGGA
ACTTCTTGAAGCGTTTGAAGATGCCGGGATTACTGCAATGAACTACGATGATAAGGTATA
CAAGGCAGCAGGATTAAGTCCTGTACCGCTTGAACAATCTCCGGCAATGATAAGACTCAT
GGAACGGAATATGAACCACTGTTTAGGAGATTGGAAGAACTTCACACGAACCACCGCAAG
TGCCGCTCAGAGGCTCTATATTGAGCAATGTGACCTTGCATATAATCATGTGATGACTGG
GGCAGTTGGGTATACGCAAGCCATCAAAGAGGCAGTTAATAACGTTGTGAGCGATGGTAT
TACCGTCACATATCCATCTGGCAGAAAAGACACAATCGAAACCGCAGTTGCACGTTCTGT
CAGAACTGGTGTGGCTCAGGCTACGGGAGATATATCTCTCAAACGCATGGAAGAAATGGA
CTGGGATTTAGTTCTGGTCAGTGCACACATAGGAGCCAGAACAGGTGACGGCGGCGAGAA
TCCGGGAAATCACTCGTTTTGGCAAGGCAAGATATACTCTCGTTCTGGCAAGAGTAAGAA
ATTTCCACCATTCTCATTGACTGGATATGGAACGGCAAGCGGACTGTCAGGAGTCAACTG
TCGGCATAGTTTTGGAGCCAGTGATGGGGAATTTAATCCTTATGCAGAACTATCGGCACA
GGACAAAGTTGACAAAGGCAAACAGTACGAAAAAGAACAGCGGCAACGCACTTATGAGCG
AAGAATCCGCAAAACGAAGCGTGAAGTCCTTGGGTTGCAAGCGGCGGTTGACAACTGCAA
GGACGAACAGGCAAGATTCGCACTCCAACAAGACCTTGACCGGAAGTCTTATCTTTTGCA
GAAACAAAATACTGCATATAAAGATTACTGCAAGCAGAACGACTTGAGAGAACTGCAAGA
CCGGCTCATGATTGCTAAGTGGAACCGTCAGAACGCTGCTAAAGCCAGAGGAGCGGCACA
ACGTTATAAAACAGCAAAGGGGATTGACTGATGGATAGATGGGAATATTTCAATCCAAAT
CCTGTTAAGGATAAGAGAACAGGAGATTGCGTTGTCCGGGCAATATGTAAAGCAACTGGC
TTCGACTGGGAAACAGTATTCGCCGGATTAATGATACAGGCGTGTGCTCTGTCAGATATG
CCAAGTGCAAATTATGTCTGGGGCGCGTACCTTTATAAGCATGGATACAGGCGCAAACTG
ATAGAACAGTCAGAGCGATATATCTATACAGTCAATGACTTTTGTACAGACCATCCGACA
GGTACATATATTCTCTGCATAGATGGCCATGTAGTGACAGTACAAGAGGGAAAATATTTT
GATACATGGAATAGCGGTAATGAGATCCCAGTATATTACTGGGAAAAGGAGTAACTAAAT
GAGCATATCAGAATTTGTACAAATATTCCTCTCTATCTGCGGAGGAGTGTCTATTATTGG
AGGAGCGGCAGCCGTAATCTTTAAATGGATTACACCGGCGTTTCGACTTAATAAACGAGT
AGAGACACTGGAAGAACATGATAGACGAGACTATGAAAGCCTTCGGAGAATCGCAGAACG
AGATTCATTAATTCTGGAAGTGTTGTCGACCATGTTGGACAGCCAGATCAGTGGGCATAA
CGTCGAGGAATTAAAAAAAACAAAACAGAAGCTTACAAATTATCTTGCACAGAATCAGCG
TTAGCATTAGTAAGGGGTATGCTCATGAAATTATATGTGTTCACAAAGAAAGATATAGAC
AGGTTCTTGGCAGAGTGTAATTTTACACCGGACGAAGAAAGACTGTTCCGGCTGAGATGT
AAGGAATATACGCTTGAATATTGTGCTGAGAAAATGAACGTGAGCATATCTACGGCGAAA
CGATTAAGCCGGAGGGTGAATAATAAAATAATTAAAGTGTGTTAAAAATATGGAGAGGAT
ATTTCTACCCTCTCCTTTTTTATTTCTCACAATCTTCCAAGACAGCTCGCTCTAACAGCT
GTCTCACATAATCCGGACATTTGCTTTTTCCGGATTCCCAGTTTTCGAGCGTTCTAATCG
GTATGTTGTACCTCCTTGAGAATTCTGCTCGGGATATCTTTAAGTGTTCACGCATTTCCA
TAGTGGACATATTTTCTTTTTGCTTCAGATCATCTTCCATAGATCCTTTTGTTTTGTAAG
ACATGAATCCTACCGCGGATGGGAAAATACGGGTATAACTGGTTTTGCCTTCGTCGATCC
ATGTAATGCTGACATACACCTTTGCACATAAATATGGCCATTCCGGACTTAATATAGTAC
CGTCCGCATATACACAAACATCACATTCTTCAGCAATAGAATTATCATATATGATACGAT
CGACTTCTTCTTTAAAGAATTTCGCACGGCAATAGGCCACGATATCGTCTAACTGGTATC
CGTCGCATTCAGGTATAAAACTTTTGATCTGTTTTCGCTTGATCTCCCATAGATTCGTGC
TATAATCTTTATCCATTTTAACGAGGCTGTCGACAAACCCACCGACAGGAGAGGGATTTA
AGATTTTGTAAGCTACATCAAGTTCGGCTTCAGATTTTCCACAGCCTTTCTTGAAATCAT
GCATTAATTCATCCATCATGGATTCAAATTCAGATTGATTATATCTATACATACATTTCG
TCCTCATTTCTATCAATGCTCTTTGACATATTTATGTATACGCTCATATAAATTCATTTC
ATTTCGGTTCGCCATTAATTCGCTTAAATCGTTTGAATCATAATTTGTAGAATATACGGC
ATAACTGCGATTTTTGATAAACCATGAAGCTTCTTTGATGTTGCTAAGAATCTCCATATC
TTTAGCTCTTTTTTCTGCACGAGCAGGTCTGTCTTCGGCTTCGTATTTTCTAACGAGAGC
AGATAAATATGAAATCATGTTTTTTCTTATATCTTCAGCCCATGCAATCTGTTTTGGACT
TCCGACGAGTTCAACTAATTTTTGTTCCATTGTTTTCGCTTCCTCCCATGCTTTCTTAAG
ACCGGAGGATATAGTTAATGCTGACTTTTTAACCAGTTCCCATGCTCTTTTCATAATGTT
TGATAAGTTATATTTTTTCATTTTGTTTTCCTCCGTTCCTTTGATGATTATATAATACCA
CCAATTTGGTGGTGTGTCAATACTTTTTCGATACTTTTTTGAACTTTTTAGATTGATACA
TCTATGCAAAAATATAATCAGAAAGGCGGTGCATAAGATGGCATTATATAACAATCCTTA
TCAATATAGTTTTGGTGTTCCGGGGCAGATGAACCAATTTCAGCAACAGCCTGTCCAGAT
GCCAGCTCAACCAGCGCAACAACCGCAACAGAATAACAATGGTATCCTGTGGGTATCTGG
CGAAGTCGGTGCAAAATCCTATCTAGTAGCACCTGGGACAAGTGTTTTACTGATGGATTC
AGAGAGCGAAAAGTTCTACATAAAATCTACAGACGCTTCTGGTATGCCACAACCATTACG
GACGTTTGAATACCATGAAGTAGGCACTCAGATGCCACCTAAGCAGCCTGTTCAGAACAT
GGACAGTAAATATGTCACCAGACAGGAATACGACGATTTAAAGGGTAAATACGAAGCTAT
CATAAACCGATTAAATTCTTTTTCTGAACCTGTTAGGGCTAATACCGTGCAGGAATCAGC
AGTCAAGGGAGGAAACGCAGATGAGTAATCCATTATTCAATGCCCTCGGTGGTGGGATGC
CACAGGGAAACGGGCCAATGCAGATGATGCAGCAGTTTATGCAGTTTAAACAGAATTTTA
AGGGAGACCCGAAAGCAGAAGTTGAGAAAATGTTGCAGTCTGGAAAGATTTCTCAGCAGC
AGCTTAATCAGGTTCAGCAGATGGCAGGACAGTTTCAACACATGTTGAAAGGAATGAAAT
AGTACATTACAATCTGGCCAGATTGATGTAAATACACAAAAAGGAGATTATATTATGGAT
GGAAATTATAGCTTAGCAGATATTGCCGCTGCTACTGGAAACGGTAGAAATAATGACGGC
ATGTTTGGCGGAGATGGTAGCTGGTGGATTATTGTTTTATTCATTTTTGCTTTCTTTGGA
TGGGGAAACAACGGCTGGGGCAATAATGGCAATGGCGGCGGATATGCAGCCACAGCAGCT
ACTCAGGCAGACATTCAGAGAGGATTCGACAATTCAGCGGTAATCAGCAAACTTGATGGA
ATCAACAGTGGCCTGTGCGATGGCTTTTATGCCATGAATAATGGTATGCTTACCGGATTC
AATGGAATCAACACAAACATCATGCAGACCGGCTTCGGAATCCAGCAGGCTATTAATGCC
GATACTGTGGCTAATATGCAGAATACTAATGCTTTACAGGCACAGCTTGCGAACTGTTGC
TGCGAAACCAGAGAAGCAATTCAGGGCGTAAATTACAATATGGCACAGAACACCTGCGCA
TTGCAGAACACCATGAACAGCAATACAAGAGACATTATTGACAGTCAGAACGCTGGAACA
AGAGCCATCCTTGACTATCTTTGCAATGAAAAGATTTCTAGTCTGCAGGCTGAGAATAAT
GATCTCAGACGTGCTGCATCTCAGGATCGCCAGAGCGCACTTCTCACAACTGCAATGGCT
TCTCAGACACAGCAGCTCATTAATGCAATCAATCCAGCACCGATTCCGGCATATCAGGTT
CCTAACCCGAACACATATTACGGATGTGGATGCGGATGCAACACCGGATGCAATTGCTGA
TAACTTCATATCGAGAGTATCTTTCGATTGATTCGAATGTCGGCTTATGCCGTATTACAC
AGAGGGGCAGGCTGAGACCTGTCCTTTTGTGATATGAAAGGAGTATTTTTATGGCAGAAT
TTACAAATGTGGCTGCTCAGACTGTAGCAGCAAATGGAAACGTAGTATTTTCAAACACAG
CAGTTAAAGGTTCTAACTGCATTCAGCACAGAGAGGGAAGTGGAATCATCACTCTAAGAG
GACTGACTAACCAGTGTAAAGCGAGATTCTTCGTGGATTTTTCTGGTAATATCGCAATTC
CAACAGGCGGTACTGTCGGAGCTATCTCACTGGCTATTGCAATTTCTGGTGAGCCGGTTC
TTTCTTCTCAGATGATTTCCACACCGGCAGCAGTAAATCAGTACAATAATGTGTCCGCAG
GTATCTATATTGATGTGCCTCGCGGATGTTGCGTTAATATCGCAGTAGAGAACACAAGCG
ATCAGGCAATATCTGTTGCGAACGCAAATATTGTTGTGACCAGAGAAGCGTAGGAGGTGC
GATTATGAGAGACATTAAAGACTTATGTGCAAGAATTGAAGACGAACTGTCCAAAATCGC
TGATAATGGACTGACCACTGGAAATCTGGAAATGACATACAAACTGATTGATATGTACAA
AGACATAAAGAACACGCAGTACTGGGACAAGAAAGTGGAGTACTATAACACTGTCCTTGA
TGAGATGCGTGGCGGATACAATGACGATTACAGCGAACGTGGAAGAAAGCGCGACAGCAT
GGGGAGATACAGCGCAAATGACGGCAGAATGATGCCGGATTATGACCGAGGCAGTTCTTA
TGCCAGACGTGGTGAGCATTATGTTAGAGGACATTACAGCCGCTCTGACGGACGAGATGC
TTATGACGACTATATGACACAGAAACAGAGCTATCGTTCCGGCAAGTCTGAAGACTGCAA
AAGAAAGATGCTCGCCGCATTGGAAGAACATCTGGACGAACTTACAACAGAAATGAGTGA
TATGTCCAAGGATGCAGAGTGCCGGGAAGAACGTGATCTTGTCAAGAGATACGTAGAAAA
ACTCCGTGATATGCTCTAAAAACACAAAAGTGGTAGAGAGGTAGTTAAAAGAAATCTGTT
ATAATGTAATTGTGCAGCAGGAAGCACAAGTAAAACGGTTGTTTTTGACATTTTCGTTTT
AATCCTCCTTCCTTTAATTTAGTAGCTGGTACGCACGCTTTAACGGAAAGTTGAACAGGT
TCGAATCCTGTCGTGCGTATTTGCCATCTGGCACGCAAGATGGCTCACCTCCTTGATTAA
GGTTTTTGTTATTCATACTTTTCTTTTAAAAAAGAAATAAATATCCGAAACAACTCGTGG
CAGGCATGACACGTTAAACACCTTGCTAACCCGGGAATCCGGGTTGTGTGGAATGTACGC
TAGTGGAAAACTGACAGAGTCGCACTCTGGTCTCCGGTTCGATTCCGGGCGCTCCGCTTT
AATCCGCTTAGAGTTAAGCTGTTTGTATACAGGTGGTCTATGTCTCAGGTGGATTTACGC
TATAGCGAAAGAAGTGAAATTCACCCCAGTTTCTTTTTAGAGGGTTGGCCGTTATAGGCG
GCATGGAATGTAGCTCAGTGGTAGATCGCACTGTAAATGTGAGGTCGCAGGTTCGATTCC
TGCCTTTCCGATTACCTTGCCAGTGGTCTAACTGGCTTAATCCATTTACCTGCGGCGGCA
GGTCAATAAACACGACCAGGAGGATGTTATGCAGAAACTTATTGACACTTTAAAATCGTT
TGGAATTGAAATCCCGGAGGATAAACAGGCAGATGTAAAGAAAGCACTTTCTGAGAATTA
CAAGAACGCAAAGGAAGTGGCGAAAACTCTGTCAAAAGTTGAGGGAGAACGAGATAACTG
GAAAGAACGTGCTGAGACAGCAGAAGAAACCTTAAAAAGTTTTGACGGTATCGACCCGGC
AAATATTAAAAGCGAGTTAGAGACTTGGAAACAGAAAGCGGCAGATGCAGAGAAAGAATT
CAATGCAAAAATCTACGACCGTGATTTCTCGGATGCTCTGAAAGCGGCACTCGATGACGT
TAAGTTTTCCAGCGAAGCGGCAAAGAAATCAGTCATGGCAGACATCAAAGAAGCAGGATT
AAAGCTGAAAGACGGCAAAATTCTCGGATTAAATGATCTGATTGAGCAGATGAAACAGTC
TGATGCATCCGCTTTTGTGGACGAATCTCAGCAGCAGGCTCAGCAGAACCAGGCAAGATT
TACCACTCACGTTGGACAGCAGCAGACACCGGGAAGTATGACCAAAAAAGATATCGAAGC
GATCAAAGACCCGTCCGAGAGACAGGCTGCAATTGCTCAGAATATCCAGTTATTCCAGTG
ATTTTTACACCGACTATACACCAGAGTATAGCCGCTAACCCAATACCTTAACAATTATGG
GTAGAAAGGATTTTTTATGCCAGCAAAAACAAATCTTATTATGACTAATGATATCCAGGT
AACGGCACGTGAGATTGATTTTGTTACCAGATTCGAAAGAAACTGGGAACACTTGCGTGA
GATTCTGGGTATCATGAGACCTATCAAAAAGCAGCCGGGTGCTGTACTCAAGTCCAAATA
CGCAGAGGGTACTTTACAGCGTGGAAATGTTGGTGAGGGTGAGGAAATCCCTTACAGCAA
GTTTACCGTAAAAGAAAAGACCTATGCGGAAATGACTATCGAAAAGTACGCAAAGGCTGT
ATCTATCGAAGCAATCAAGGACCACGGTTATGAGAACGCCGTTCAGATGACTGATGATGA
ATTCCTTTTCCAGCTTCAGACTGATGTTACCGGCAGATTTTACGACTATCTGAAAACCGG
TACACTTACTTCCACAGAAACTACATTCCAGATGGCTCTGGCAATGGCTAAGGGTCGAGT
AGAAAACAAATTCAAGCAGATGCACAGAAATGTGACTGGTGTTGTTGGATTTGTGAATAT
TCTGGACGTATATGAATATCTCGGAGCAGCTGAGATTACTATTCAGAACCAGTTCGGATT
CCAGTATATGAAGGATTTTATGGGATTCAACACAATCTTTTTACTGTCTGACAGCGAAAT
CCCGAGAGGACAGGTTATTGCTACTCCTGTTGAGAACATTGTCCTGTACTATGTAGACCC
GAACGAATCTGACTTCGCAAGAGCAGGACTTGTATACACCGTATCTGGTGAGACAAACCT
GATCGGATTCCACACTCAGGGCAACTATCACACAGCAGTGTCCGAAGCGTTCGCAGTTAT
GGGACTTACTCTTTTTGCGGAGTACATTGACGCAATCGCAGTAATCACCATTGATGAGAC
ACCAACACTTGGTACTCTGACAGTAACATCTGCGGCAGGAACAGTAACTGGTGATACAAA
AATCACTGTAAATCCGGCTAAGGAAAACTCCAACAACGTATACAAATACAAAGTTGCAAC
AGACGCAGTAACTGTTGGATATGGACAGAACCTCAGGAACTGGACTTCTTGGGACGGAAA
AGCTGACATCAAGGCGGCAACCGGACAGAAGATCACAGTAGTTGAGTGCGATGGAACATA
CAAGGCACTGAATGCCGGAAGTGCGAGCGTAACAGCAAAATCATAAACACAGGAGGTAAC
TGGCATGGCTTACGCAGATTATAAATTCTATACAGAATCATTCGGCAATGTCGTGCCAGA
AGCTGACTTTCCACGACTGGCAGAAAGAGCCAGTGATTTTGTGGACACAATGACGTTTGA
TAGACTGGTGGATGGGCTGCCAACAAATGAACGCTCACAGAAGCGCATCAAAAAGGCAGT
TTGTTCATTAGCTGAATTAATGTATCAGATTGAACTTGCTGAGAAGAACGCAATCAATCA
GGCTTCGACAAATCTTACCGACACAAATGTCGGGAACATCAAAGCCGGTGCAGTAACCTC
TGTATCCTCCGGCAGTGAATCCATTTCCTACGCCACACCTCAGCAGATTGGAGCGAGTGC
AAAGGAATGGAGTGCGGTATATGCCGCCGCCGGAGATGCACAGAAAACGAACGACTTGCT
TCTTAAGACAGCTTTGCCGCTTCTGATGGGAGTAAGGACGGATGATGGAATACCAATATT
GTATGCAGGAGTGTGATAGAAATGATGGAATTAAAACAGACTGTTGAAATGATGAATAGT
GCAGATTACAAGGAACGCTTTAAGGCAGAGTATATGCAGGTGGTTATTCGATATAAGAAA
CTTGCGAATATGCTTGAAAAATGGGATAAAGGAGAACTCCCATTTACTCCTACTTGTCCG
AGAAGTACTTACAATATGCAGGTAAGAGCAATGACGGATTATATTGCAGTTCTGGAAGCA
AGGGCAGTTATGGAAAATGTGAATCTGGAGGACTAAGCTATGGACATTTCAACATTAGGC
TCATGTATAGCAATCGTTATGATTTGCTACATCGTAGGAATGGGCTGTAAAGCATCAAAA
AGAATCTCTGATGAATGGATTCCAGTGATCATGGCAGTTATTGGTGGCATTCTCGGAGCT
GTCGGGATGGGAGTTATCCCGGACTTCCCGGCAACGGATTATATCACAGCGGTTGCGGTC
GGTATGTTTAACGGATTATCGGCTACTGGCGTGAATCAGATTATTAAGCAGACAACGCAG
AAAGAATAATATTAAGGAGAGGGTATCATGTACGAAAAAACGGTGACGATTTTTGACTAT
TACGAATCAGCCACGACAGGAGATGCGTACTGGTATCCTCACGTGCTATCCGGCGTTGAT
CTCATTACGGACAAGGGAGCAATCCTTAAAAAGTACGGACCAGACGCAACTGACAACGCA
CAGTTGCACGTTCGTTATGCTGTTCAGAACGGTGATATAACCATTACCGATAAAGATGGC
AAGATTCTCCCATGGGTGCCTTCGAAGGAGTGGAAAAGGCAGATTAACAATGCTCTGGAA
GATACTATCACATTCTCGGACGAATCATTCTTTTGGGAGGGTGAATGGACTGGTGGAGCA
GTAACTGATGGTGATTATCGAAACGGATTCTACCAGTACATGAACGAGAACAAGGATAAC
GTGTTTAAGGTTACCAGTGTAGGCGGTCCGTACACACTGATTCCACACTTTGAGATTTTG
GGTAAGTGATATGAGTAAAATTCATCATTTCAAAGGATTCTCCGTAGTCGATGGAGATAT
GAAAATCAAACTAAATATGGACAGGTTCTCCAGACAGTATCAAGAAGCCCAGTATCTCCT
TGATGGGATGGTTATGGACAGTATGGTACCGTTTATGCCGATGATTTCAGGAGATTTCAT
TAACGAGACAAGGGCAAAAAGTTCATCTATGCAAGGCACAGGATTTGTTTGTGCGGCGGC
GGCACCTTACGGTAGATTCCTCTATATGGGAAAAACGATGGTGGATGAACTGACTGGAAG
TCCTTATGCTCGACAGTACGCAAAGAAAGTTCTTGTTAGTCAGTTTTCTGGTCAGACAGC
TGCAAAGGAAAATCTTGAATACACCAAACAAGCTCACCCACAGGCGCAGGCAAAGTGGTT
TGATGCTGCTAAACGACAATACGGTAGCACATGGATTCGTAAAGTAAAAGCACAGGCAGG
AGGTGGCAGACATGGCGGATAAACCTATCGGAAAAGATGCAACTGGATATGAGATTCTGA
CAGATGCCATGAAAGCACTTTTGAACCAGTATCCAGGGCTATACGAAAATGAAACAATCA
AATTTGAGGAACTCGGTAAAGAATCCGGAATCGCTTTCTCAGCAGACAACGGAGCTTTAG
TCTATTCGGAAAAAGAAGATGTATGTGGAGTAATGCATCAGGTATGCCAGTACCCATTTT
ATGTAGTGTACCGAACAGCATCCGACAAAGAACGGCAGAAGTTATCTGTTCAGAAGTTTC
TGGACAATCTCGGTAAATGGATATGTCGAGAACCAGTTATTATAAATGGCTCTGAGACAC
ACTTAAATGCGTTTCCTAAGCTTTCGCAAGGAAGAGTAATAAAACGTATCACTCGTGACA
ACTCTTATGGTTTAGAACCACAGGAGAGCGGTGTGCAGGATTGGCTATTGCCATTATCAG
TACGCTACGAAAATAATTACGAAGTAATATAACAAGTAACAACCGGCTATCAATCGGAGA
TAGTCGCTAACCTACACAGCCTTTAAAAGTTATAGGCAGAAAGGACATTTCTATGCCAGT
TACAGGAAAAATTGATCGTAAATATATGGCTCATTACATTGATTCTGGTTCTCTTTGTGG
AGGACTGACACCAAAATATGAGCGTCTCGGAAAAGATCTGGAAGAGTACAATATCGACCT
CAATCCAGATACTGAAACATCTAAAAACATTCTCGGAGAATCCACATTTAAGCACAATGG
CTACGAAGCTTCTTCTGATGCTGATCCATTCTATGCAGATGCCACATCAGACCTGTTCGA
AAAGCTTCAGCAGATCGTTGATGAACGTCTTAAAGACGATAATTTGAAAACAAGTGCAGT
TGAAGTACATCTCTGGAAAGAAGCAACAGCCGGTAAATACGAAGCATACAAGCAGGATTG
TCATGTTGTGCCGACTTCCTACGGCGGTGATACATCCGGCTATCAGATTCCGTTCACAGT
TAATTACGTTGGAGAGCGCGTCAAAGGTAAATTTGACATTACTTCCGGCTCATTTACAGC
TGACAGCGAATAATCTTTAGGAGGGCGTAGAAAATGGCAAAGACAATTAACACAAATATT
GATGATGGAATTCTTAATTTCACATTCACGAATAACGAAGACGAAGTTTTTTCTTCTTTC
AAGCTTAATCCAACCGATATCAATGTCGTAGCACGTGCGGAAGAAGTAATAGAATACTTT
AAACAGTTCGAAGATTCTATTCAGAAAGCCACATCAGGTAAAGAAATGGCGGAGCTGAAC
AAACAGATCGAAGACAAAATCAACTATCTACTCGGATATGAAGCGTCCAGAGACCTGTTC
AAAGAGCCAATCACAGCAACTACTGTATTTGGAAATGGTCAGATTTTCGCTTACATTGTT
CTGGATAAGATTGCAGAAACAATTGCACCGGTAATTGAAAAGAGAAAGAAGAAAATGCAG
GCAGCAGCTAATAAGTACACGGAGAAGTATATAAAATGACCGCCTATGAGTTACCCACCT
CACTAAAAATCGGTGAGGTGGATTTTTCTATCAGAACAGATTTTCGCGCGATTATTGACA
TTCTAATTGCCATGAACGACCCGGAATTAGACGAGCAGGCAAAAGCAGTTGTTATGTTGC
AGATTCTGTTCGAGGATTGGCAGAGTATACCGCCGGAACACTTATCTGAAGCTTGTCAGA
AAGCTTGTGAGTTTATTGATTGTGGTCAAGTTGACGATAGTCCGAATAAGCCTAAACCAC
GTTTGATGGACTGGGAACAGGATGGAGACATGATTGTTCCAGCAGTAAACAAGGTTGCTG
GTAAAGAAATCAGAGCAGTGCCATACATGCACTGGTGGACGTTTTTCGGATACTTTATGG
AATCCGGTGAATGCTTATTTAATACGGTCGTTGGAATCCGTTCAAAAAAAGCAAAGGGTG
AAAAGCTCGATAAATGGGAAAAGAAATTCTATCAGGAGAATAAGAACATTATTGATATAA
AAACACGTCTCAGCGATGAGGAGCAAGCTTATAAAGATAAGCTGAATGAGATGTTGAACC
TCAAATAGTTAGGAGGTGGACACATGGCTGCTGATGGCTCAGTCATTATTGATACCAGAA
TGGACACATCAGGCGTGCAAAACGGCGTATCAGCAATCAGACAGTCTTTTAACGGACTTG
GCAGCGTAGTAAAAAAAATAGGCGTATTGATTGGCGGAGCATTTGCAATTGGGAAACTGG
CCCAGTTTGGGAAAGAGTGCGTAGAACTTGGTTCTAATCTGTCAGAAGTGCAGAACGTGG
TCGATGTCACATTTACCACCATGTCGGATAAGGTTAATGAATTCGCAAAGAACGCTATGA
CCTCAGCCGGGCTGTCAGAGACGATGGCAAAACAATATGTTGGTACGTTCGGAGCAATGT
CTAAGTCGTTCGGATTCTCAGAGCAGCAGGCTTACGATATGTCAACGGCTCTGACACAGC
TAACTGGTGATGTGGCATCATTTTATAACATCAGTCAAGACTTGGCTTATATTAAGCTGA
AATCAGTGTTTACGGGAGAAACGGAAACACTCAAGGACCTCGGCGTGGTAATGACCCAGT
CAGCACTAGACCAGTACGCACTGGCAAACGGCTATGGAAAAACCACATCCGCCATGACCG
AGCAGGAGAAAGTAGCTCTGCGTCTGGCTTTTGTGCAGAAACAGTTGTCTGCTGCATCTG
GTGACTTTATTCGTACTTCTGACAGCTGGGCGAACCAGGTGCGAGTGATGCAGTTACAGC
TGCAATCTCTCAAAGCAACAGTCGGACAGGGATTAATCAACCTCTTTACTCCTGTTCTGA
AAGTTATCAATATCTTACTCGGTAAGTTAGCAACTCTGGCAAATGCCTTCAAGTCATTTA
CGGAGTTAATCACCGGAAAGAAGTCTTCTGGACAAACAGGCGCGAGTGGCGCAGGCCTTG
CCGGAACGGATGCAATAGCCGACACAGCCGATCAATACGGAGAAGCTGCCGATAATGCTG
AAAAGCTGGCAGGCGCAACAAATGACACAGCGGATACAACTAAGAAAGCCACTAAGGCAG
CAAAGGGATATCTTAGTCCTTTAGATGAAATAAATAATTATTCAACGGACAAAAGTACGG
ATTCATCTTCAAAAGCACCGAGCGCAACTGGCGGCCTTTTAGATCAAATGAAAGATGTTG
TGCAAAATGTTGATTACGGAAAGTTGGCAGAGGGCGAGACAGTTCTTGATAAAATGTCAA
AACCGCTAAAAAAGATAATCGACAGATTTAAACAGCTGGCTAAGTTAATTGCAAAAGGAT
TCTGGGATGGATTAGGAGATTACGAGCCGATTTTTGACGGAATAAAAAAGGATCTTGATT
CCATATGGAAATCTTTAAAGGATATCTTCACTGATCCAGAAGTTGTTAAGGCGGCAAATA
AGTTCTTAGATTCATTTGCATATGCAATTGGACAAGTTGCTGGCTCATTTGCCAGAATCG
GATTGACAATTGCGCAAAACATTATAGGCGGAATTGAAAAATTTTTAAAGCAGAACACGC
AAAGAATAAAGAACTATCTGATAGATATGTTCAACATCGGTGCTGAAATTTCACAAATCG
CAGGAAATCTTGCAGTTGCTTTCGCAGATGTTTTCTCAGTTTTTGGTGGAGAAACCGCGC
AGCAGATCACAGCAGATTTAATTGGGATTTTTGCTGAAATTGGAATGACCGTCACAGAAA
CGGCTGCAAAACTTGGCAGAGATATCCTTAACATGATTGCACAGCCTTTTATCGACAACA
AGGACATTTTAAAGTCAGCAATCGAGGGTAGCCTCGGAGTAATAGAAACCGTAACAAGTG
GGGTCTTAACAGTTGTTCAAAACCTTAGTGACGCAGTATCAAGATTATACGATGAACATG
TAAAACCGTTCTTTGATTCTATAGCAGACGGACTATCAAGTATACTTGAAACTCTAATAA
CTGGATATAACACATACATTCTTCCAGTGCTACAAGGACTGGCGGAACAAATCAAAGGGC
TGTTAGAGGGACCGTTGGGGGATGCTATCCTAAAAATAGAAGCATTTCTCGGTAAGCTCA
TTGATTCTCTGAAGCTTCTGTGGGAATCGGTATTAGTACCTTTAATCAACTGGATAATTG
CGAATTTGCTTCCGGTTGTGGCAAAGATAATTGACGTTGTAGGAACCACAGCAATAAAAG
TTATAAAATCATTGATTAAAATAATTGGTGATGTAGCAGATACACTGAGCGGAATTATTG
ACTTTCTTGTGGGAGTTTTTACAGGAGATTGGGAGCTTGCTTGGCAGGGAATAAAAGAGA
TTGCGGATGGAGCATGGAGTCTTATTAAGGATATTGTAACTGGCACATGGGACGCAATTA
AAGCCGTAACAAAAGGCGCGTTGAGCATAATTAAGAGCATTATCAATGTTACTTGGAATG
CGATTAAAGCAGTAACATCAACGGTTTGGAATGCGATTAAAAAGACCCTTTTTAGCATTT
TAAATTCTATTAAATCTACAGTCGGCACAGTAGTTAATGCAATCAGGGCTAAGGTTACAC
ATACATGGAAGAGCACGTGGAGTGAGGCAACTCAAACATTGAAGAATGCCGCCACGTTTA
TATTTGCCAAAGTAGGAGCAATAAAAGATACTATCACTAATAAGTTTAATGCTGCCAGAG
ATGCAGTCAAATCTGCATTTGAAGGCATTGTGAATTTTATTAAAAGGCCGATTAATCAGG
CAATCAGCATTGTTAATAATGCAGTTGGGATGATTAATAATGCAATTGGCGGAATTGAAT
CTGCATTTTCCTTTGGACCCTGGACTGTTCCAACACCGTTTGGCTCAAAGACTATCGGAT
TTCATGCAACATTTCCGCGTATCGGAACTATCCCATATCTGGCCAGTGGCGCAGTTATTC
CACCAAGGTCAGAATTCCTTGCGGTATTAGGCGATCAAAAAAAAGGAAATAACCTGGAAG
CACCGGAAAGCCTGTTGCGTCAGATCGTCCGGGAAGAATCAGGAAAAGGGCAGGGAGATG
GAAATACCTACAATGTTACAGTTAATGCATCTGGCAGAAAACTGTTAGATATTATTATCA
GTGAAGCTGAAATGAGAAGAAACCGGAACGGGAAGAACCCATTTGAGTTAGCATAAGGAG
AAGAATATGGCGCAGGAACAGTTTAAAATAGACAATGTTGTTATAAGAGCACCGGACAGT
TATAAGCCGGTGTTCGCAACCACTTCTACGGAAGACTCTAAAAGAAGTCAGGATTTGATT
ATGCATAATACACCAATGGGGACAATTGGCGGGTATGACATGCAATGGGGTGAACTTACG
TGGGCTGAAATAGCAACCATACTAAATACTGTACTTAACAAAAGTCAATTCACATTCCAC
CACAAAGACCCAACTATTCCGGGAAGATGGGTAGACAGAACATTCTACGCATCAAATTTC
AACATGGCTGCGCAAACTCTGAAAGATGGGGAAGAAAAGTGGACGGATTTGTCTATTAAT
GTAAGGAGGATTGAGCCGATTTGATAAATGTATCTACTCAGTTAAAAAAAGAATCTCTTA
TAAACAGAAATTATTACGTGACAGCAAATGTTACATTGTCAAATGGTACAACTCTTAAAT
TAGGCAAAAAAGACTTTTACTTGTCTGGAAATAGTCTTGTAGATTCAGCGGACTCTGGGG
ACTTCCCGGTGTGTGTAGCAATAGAAAAAACGGCAAGCTTATCATTGGTAAATGATGACG
GACGCTTTGACGGATATAATTTTAATGCTGCAAGGTTTGTTATCTTTCTCAATGTGCAGT
TATCCGACAGGATAGAAACTATAAAGAGAGGTACTTATATTGTATCGAAAAAGCCTGCAA
CAGCAAGCGAAATAAGTCTTTCTCTCTTAGATAAAATGCACAACGCCGATAAGACATATG
ATTCTAACCTGTCTTTTCCTTGTACAGTCAAGGAGCTGCTCTCAGAATGCTGTCAGCAAT
GTGGAATCACTCTTGGAGATGCAATGTTTCCAAATGCGGACTTTCAGATTCAGAAAGCGC
CATCTAATGCGACATACCGTACAGTAATCGGAATGTGTGCCGGGATAGCTGGTGGAAATG
CAAGAATCGACGAAAATGACTTACTTAGGATTATTACGTTTGATAAGACATTTACCAATA
CGACTATTTACGATGGTGGAGCAGTAAAAAATTGGACAGGTGGCGATAATCTGGATGGCG
GCACGCTTAAACCGTGGACGACAGGGACTGTAATTGATGGTGGTACGTTAAGTAATAATG
ATTATCACGCGTTATTTTCAATCCAGAATCTACAATATGACGTAGACGATGTTATTGTAA
CAGGCGTCAAATATGTAGAAGATGAAACCGAATATATGTCGGGTCAGGACGGCTATGTAA
TTACTATTGATAACCAGCTGCTGTCAGGAAATGCGCAGGCAGGCGTTGAAGCTATTGGAA
AACAATTAATCGGTTTGCGAATGCGTCCTTTTTCATGTGATGGAATTGCCAACGGATACG
CCACTTTCGGCGATTCAGTCGAATTTATCGACACTAAAAATCGTGTTTTTAGATCATTTG
CAACTAATGTAGAATTTGTGTTCGGTGGCTCAACAACATGGAGCTGTAGTGCAAAGAGTG
CCGAAGAAGATGTAAGTGAGTTTATTGGTGGTCAGCAAGCAGCGGTAGAGCAGTCAAAAA
AAGATATAGAGAAGAAACTATCTGCCTATGACGTAAAGCTCAAACAAATGAACGAGCTTG
CAGCGAACACGCTGGGTTTCTTCTATACAGAGGAAGTACAAGAAGATGGTTCCGTAATTA
CGTACCGGCATGATAAGTCTACACTTGCTGATTCTAAAGTAATCTATAAGACAAGTGCCG
ATGGATTCTTCTTGTCAGTGGACGGAGGCCAGACTTGGAAAGCGGGCTTTGACAGTAATG
GGGATGCTGTCCTGAATATTCTTTACGCCATTGGCATTCAATCAGAGTGGATTAATACAA
GAGGTTTCACAGCGAAAGACAATAACGGGAATACGACATTAAGAATAGATGCTGACACGG
GTGCTGTTACGTTAGAAGTTGAAAGCTTTACCCTGAAAAGCAGAACTATTGAACAAATTG
CCAAGGATGTTGTGGATGAGACAGTTCAAAGCAATGTGACTATCCCGAACTATTATGGCA
CGTATACACCAACATTGCAGAACTATCCGGCATCTGAGTGGAAAAGTGAAGAATATAAAA
AGCATGACGGCTCGATTTTCATGAACTTCTCTACAAGCCAGGTATATATGTTTTCTGGGA
CTGATGGCGCTTGGCGGGAACTGGATGCTGAAAAAATTGTCAATTTTGAAAGAGTTTTTA
ACGCTTTAACGGATAGCGGTAAGCAAGAGGGAATTTATATGCAGAACGGACATCTGTATA
TAAATGCTTCCTATATTAAGTCTGGCCAGATTTCAGCCGATTTGATTAGCTTGAAAAACA
TTAATGTTACAAACAGTTCTGGAATATCAACATTTGCGATTGATAACTACGGAAATGTTA
CGCTCAGACCTAACACATTCGCGTTAACAAACGGTGATACAATATATAGCGTTGCTGAAG
ATAAAGCTTCGACAGCACTATCTAATGCAAATCGCTATACAGACAAGGCACTTAGTGATC
TCGACATAGGAAAAATGTCTAAACAAGAGATTATTGATGTGCTAAGCGATAACAGTAGTA
ATAAAGGTCTGTATCTATCAAATGGCAATGTGTACATGAATGCCGATTATATTAACACAG
GCGAATTAGCAGGATGGAAAGTTGGAATTAAAAAGCTTTCAGCAAGTGGCACGTATGGAG
AAGTAATACTAGATGCTTCAACTGGAGAGATCTATTCAGAGACGAATACAGGAGTATATG
TGCCGGGGTACGGGACGTTGTATGGAACGCGAATCAGAGGAATCAATCTTTATACAGGAA
CCGTACACGCAAGCTCAGCCTCGTTTAATACTAGCGTTTCGGCGAGCAGCGTTTCAGCGA
GCAGTGTTTCAGCATCAGGAAAAGTTAAAGCAGGCACACACGTAGAAGCCAGTGGTCATT
TCTATAGCATCGGAACGGGAACGGACCTTGCAGATGCTTCTATCAGAGGGAAGTTGAAAG
TAAGCGGGACAAAATCAAGATCAGTTTCGACGGTAGACTATGATGAGCAACTCTTTTACT
GCTATGAAATGTCAACCCCATTCTTTGGAGATATCGGTGAATCTGTAATATCGGATGACG
GGACTTGTATGATTGACATAGATGATATCTTTCAGGAATCTGCGAATGTCGGCATTAAAT
ATTATGTGTTCTTGCAAAGAGAAGGAGAGGGCGACTGCTGGATAGCTGAGAAAGAGCAGA
ATTATTTTGTTGTAAAAGGAACTCCGGGACTTAAATTTTCGTTCGAAATCAAAGCAAGAC
AAGCTGAATATGAGCATATGCGATTTACTGACCCGGGAGATACGGCTTATACAGACGCAA
GAGATATAGAAATCTCGGAACCAGATTATGAATCAGAAGAAACAGAGGTCTCGGAACCAG
ATTATGAATCAGAACTTACTAACGACAGATTAAGCATTATCAATCAGATGGAGGTAATAT
CATGAAGAAGATTTTAACAAGTTTTATGAATCTTAGCACTGGAGAAGGAAGTCGAATTGC
TTATACCTATTCAGAAGTAGACGAAAGCACAGGAAGTATCATCAGTCAGAACAATAAAGG
CAATTTTCTCGTGATGGATGACAGCGTGCAGAAAAATCTTGATTCTGTAAAGAATTACAT
AAGGAATAATTTCCTTTTATAAGGAGGTAAGTCTAATATGGCCGATACATATACAATACA
ATTCCGGCGCGGTATGTACGCCGATTTTGATACGTCGAAAATTCGCCCCGGAGAGCCTGT
TGCGATTCTTGGCAATGACCCGTCCGTTCCATCTGGCAAAGCCTTATACATTGCATTTGC
GGCTAATGATGTAAGACGATTGTGTTCCATTGAGGATATTTCAGAGATGGTCAATGCCGG
AGAATTTGTTGGCCCGCAGGGTCCCAAGGGCGAAAAAGGAGATAAGGGTGATCCGGGAGA
AAAGGGCGTGGATGGCACCGTGGCGTTTGAATCGCTGACACCTGAGCAGAAAGAATCACT
AAGAGGTATCTCTGTCACAGCGGTCAGTATCGACGTAGATGGAAATTTGACAATAACATT
TTCAGATGGTGATAGCGAAAATGTTGGGAATGTTATAGGGCCTCAAGGAGTGCCGGGTCC
AAAAGGTGATAAAGGAGATGTTGGCCCAGTTGGTCCGCAAGGTCCACAAGGAGAAAAGGG
CGAACAAGGAAATGACGGAACATCTCTCAATATTCTTGGTACAAAAGAATCTGAGGCAGA
CCTCCCCTTGAGCGCAGAGAAGAACGACGCGTATTTAATAAATGGAGAAATGTGGGTTTT
TGACGGCACAAATTGGAACAATGCCGGCAAGATTCAAGGGCCACAAGGACCGCAGGGACC
AATTGGTCCACAAGGCCCAAAGGGTGACCCGGGACCGCAAGGCGTAAAAGGAGACCCTGG
AAAAAAAGGAGAGCAGGGGGCACAAGGTCTAAAAGGCGATACCGGGCCGCAAGGCGAGCA
AGGCCCAGTTGGTCCAAAAGGCGAGCAAGGAGATACTGGTGCGCGAGGAATCACATTCAC
TCCTGTTGTAGACAGCAAAGGGAATATAAGTTGGAGTAATGACGGAGGGCTTAAAAACCC
CCAGACAGTAAATATTACCGGGCCACAAGGCGATACGGGCGCAAAAGGAGATACTGGGCC
GCGAGGAGAAAAGGGAGAGGCTGGGGATGCCGGGCCTAAAGGAGACAAGGGCACTACATT
CGTCCCAAGTGTGGACACCGATGGAAATATAAGCTGGAGCAACACAGATGGAATCACCAA
TCCCGAAACAGTCAACATAAAAGGGCCAAAAGGAGACAAGGGAAGTGATGCGACTGTCCC
GATTGCTACAATTGAAATTCTTGGTAAGGTTAAGCCTGACGGCAAGACAACATTCATAGA
TGAAGATGGAACACTCCACGCAAAAGGCGGAGGCGTGACCGTTACCCCTAAACCCGTAAA
CAACCCAACAATTGAAAATGCAAACACATCTGTCACAATTAAATGGCAAGACCCTGAAAA
CACGGTAATCAGTGGCTCAACATTTTCTACATGGGCTGGCACAAAACTTGTAATGAAAGA
AACGGGCTATCCTGCAAATCCAGATGACGGAACGCTTGTGGTTGATAATACGGTTCGAGA
TAAATACAAAACCACAGGCTATACAGTCACAGGGTTAACAAGCGACAAACAATATTACTT
CGTGCTGTTCCCATACAACACTGATGGCGTATACAACTACGATACAGGAAACAGACTTCT
CGGCGAACCAGGGGAATTGAAGATTGTCACATTCGCTGACGGAACGGATGCTGAAATCGC
AAAGATGATTGAAGCGCACTACGCAGGTAAAATCAATATTGGCGAATATTGGGCGGTTGG
CGACAAGAGAACCATCCATCACAATGCCATGGATGCAACAGGCGTGAGTGAGTCACACAA
AGCGAATGATTATGCCTATGTAATTATCGGAATTGAACATGATGACTTAGTGACTGCTAT
AAACGGCAAGACCAAGGCTGCTATTACGATTCAGACGGAACGCCTGCTGTATTTAGACAC
TACGACAGAATATAACAATTCTCTCAATGCATCTCATGAATGTGGTTATATGAATAGCTC
AGATATGAATAGCGGCGGTTGGGAAGGTTGTGAAAGACGTACATGGTGTAATAATGTGTA
CAAGAAATGTTTACCTGCTTATGTCCAAAGCATGATGAAACAGGTTAAAAAGCTGACATC
TGTGGGAGGTCAGAGTAGTACAATCAAGACTTCAAACGATTATGCGTTCTTACTATCTGA
AATCGAAATTTTTGGTAACATTCCATATTCTTTTGGAGGTGAAGGAACACAGTATCAATA
CTTTAAGAATGCGACCGCAAACAGGTATAAAAGCCCACGAGCTAGCAATTATTATGCGTC
TGGGATTTGGTGGGAGCGTTCGCCTTGCCGCAGTGCCAATGAGTCCTTCTGTGTTGTGAA
TGAGGCAGGGAATACGAACATCGCCGATGCCAGTCAAGAAAGGAGCCTCGCCCCTTGCTT
ATGTTTCTAAAATCCTAGTAAATTAATGAATTATTTATAGCTGAATGGCTAAGAACAGGA
GGTGCATATGGATAAAAAGGAAATTGCAAATATTTATAAAGCAATCAATCGGGTTTCAAA
CAGGCTGAATGAGATGTCTGAAAAGCTTGACTCGGTGATGCAGATGCTTAATGCGGAATC
TAATCGTAAAATTCTAATTAATGGTGATGGTATTGACAGTCTGGCTGAACTTGTATCAAC
GCATGATTCGGCACTTGATGAACTGGCTACTTTAGTTGCAGGCATTGGAGGTGGAAACAA
TGGTTAAATTTTTCGAAGAACGAGTAATCAATGGGCTGAAAAAATGGACAGATGTTCCTG
AGCTGTGGAATGCAAAGGTGATTGAAAAGTTGAAAAAAGATGACTATGTGCTGAATGAGG
ATGGGACGGTAGAAAGAGCAGGTTCACTACAGTAAACGTTATGCACGCAGGAAAAATTTG
AGAGGATTTTTGTATGACAAATAATCAAAAAGTAGTTCTCAGGAAAATTATTTATGCGGT
CGAAACTGGCGAACAGGTTTACGGACAGCAGGATTATTCGGACTTCACGGAAGCCTACAC
CAATTCTTCTGAAGAACACGCAATCACAATCGGGGCGGGACAGTGGTACGCAACCGAAGC
ACAAACGCTTTTGAAACGGATTCATGACGCAGATACGGCACAATGGGACAGACTGGACAG
TATCGGATTATGGGAGCAGGTGCAGGAGGCAGACTGGTCTTGTTTTAACATTTCCAGAAA
CAGCCAGTTTGCAAATTTAATCGTACGGCTCATATCGTCCAAAACCGGTGTTAAATGCCA
AGATAGCCTTATGGACGAACAATTAGCCACCTATGTAGATGAAGCCTTTAAACAGGGCGT
TACGGACGCTAGAGGACAAGCTATGTGTGTGAACTTTAGGCATCAAGGTGGACTATGGGC
AGTAACGAGGATTCTGGCAAAGACTAAGAAACCATATACACTCGACAATCTCTATGCAGC
CTGCCAGACCGATACAGGGAACCAGGTCGGGGCATATAAGAGTAGACAGAAGTTTGTTTA
TAACGCATTAAAGACATATTTTCCAGAAAGTGGGGAAACAGGTATGAACGCAATTGACAA
ATTAATCCAGATCGCAAAGAATGAAATTGGATATCTCGAAAAGGCAAGCAATAGCCAACT
TGATAGCAAGACGGCAAACGCCGGAGAAAATAATTATACAAAATACTGGAGAGATGTAAA
GCCATCTTATCAAGGACAGCCATGGTGTGCCGGCTTTGTGAGTTGGTGCTTCATGAAAGC
TTTTGGACAGGAGAAAGCAAAGGAACTCTTAAAACACTGGCCTTATGTGTACTGTCCGAC
ACTTGGCAATCTGTTTACAAAGAATGCTAATCCAAAGATTGGTGATATCGTAATCTTTTA
CCGTAACGGAACATTTACTCATACCGGTATAGTAACAGCCGTGATTGGAGACAGGTTCTA
TACTATCGAGGGAAATACTTCTGGTGCATCTGGAATTATTGCAAATGGTGGCGGTGTCTG
CGCAAAGAGTTATCTTAACAGTCAGATGCCTGGAACAAAATTCTGCACTCCAAACTACAG
TTTAGTCAAAGATACAACGCCAGTTTCAGACTCGGATACAGTCAAAAAACAGAACACCAG
AGCCTACATTGCACAGATTAAAAAAGATACAAAATGTTATGCAAAATCAAACAAAAATAG
CCCATCTAAACTGTTTCCAAAGCTGAAAAAAGGTGCAGTTGTAGAGGTAATGAAGTACAC
AGAAACTGACAGTTCGGGATTGAAATGGTATTTTGTCAGAATCCCATATCCGAACGACGA
GGGATTCGTGTTTGAGTTTGTACCAAAAGGTGTATTTACCAGAATTTCAGAAATTCATAA
ATAAAAATTCCCGGGGATAGTACCCCCGGGAATCATGCTTCTTATAACATATTGTATCAT
TTCGTTTTATAAATCCTATTAGTTCGTTGGACACACGTTGGTCACAAACAAAAAAATCGT
TTCCTAATTAAATATCCTCTAAAGTACTGTATTTAAAGGACTTTTTGACATTTGCATAGT
TCTAATTTAATGCCCTAATTAAATACAATTAGAATAATGAAAATGAAATGAGTGAATTCC
TTGTAAAATCGCTGAAAATGTTGATTTTACAAGGGTTTCACGCGTTTTTATGTTCTGAAT
TGTGATGAATAAAATTGATAAAATAAGATTCCGTTAGTCACAGTTAGTCACAAATGGGAC
TTTTATTTTCTCAATCTCTGTACGGAGTTCTTCCAATGTCCGGTGACCGTAAACGGCATT
TGTAACATCACCGCCGAATGAATGGCCGAGCATTCTCTTACGATCGTTCTCCCGGACGCC
GTATTTTTCGCACAGCGCAGAAAAGGTGTGTCGGCAGTCATGCGGCGTGTGTTTCGGATT
ACCGACGATTCCTAAGCGTTCCAGTGTAGGATAGAACAGCGCTTTTCTGTGATGCTGCTG
AGTATATACGCATAGTTTTCCATCTTGTGTCAGCACTTTCTGTTCGACAAAATGGTATAT
AGCGGGATGTATCGGGACAATTCTGTTTTTACCGGCTTTTGTTTTGATGCCGCCTTGAAA
GTATCCTTCTTCTAAGTTGGTTGTAAGTTTTAACACTTCACCGATTCTCCAGCCGGAGTA
ACACATAATAAGAATGAGCTGCACTTCTGGATCGTTGGCATTATTCCACAGCACTTGCAT
TTCCTGATCAGAAAAGGGAGTTCCATGTTCGGTGTCATTATCAGCATTGACATGGACATA
TAACGCCTTGTTTTCCGTTACAATTTCTGAGTAAACGGCATATTTATACATCTGCTTGAA
CAGTGTAAGAATTGCCATAAGACTCTGACGCTTTAACGGGCAGTCATCAATTACCTTTTG
CAGATCAGGCGCTTTTAAATCCTCAAAGATACGGTTATACAAAGCTGTGCAATTTGAGTA
AGCGGTCTGGTAAGCTATCTTTGAACTATAAGAAAGTTTTGAACCCTCCGGAAACTTCCA
TACGTAAAACTTCTCATATACCTCTGAGAACGTCAATTTCTTGATTTCCGGGTGTTTATC
CTCGACACCCTTGATTGTATTGTAGTCAGCAATCAAGCGGCTTATAAGAGCATCTATGTC
GGTTGTAGGGGATACCTCAAGATCCCGTTCCATCCCGGGTTGATACGTGCCGGCTTTGTA
TGCGGTCAGTACAGTAAATCCTTTAATCCAGTCGTCTACGTAGCAGATCGCGGGCGGTCG
AACTGCTTTCCCTGTTGCGTCCAGTGTAGCTGGCGGATGTACCGCAAAACAATTTCTCCG
GTTCTTGCCAAGATACCGGATAGAGCCAAAGTTATTCGGCAGTTTTGGATATTTCTTTCT
TTTCTTCGCCATTTTTATTCCTCTTTTCTTTAAGTGGTTGTTTTGAGTATAAAAATAACA
GCCGAACAAATTTTCTGTCTTGTTCGACTGCTCCGAAGATGATACAATATGTTTGCCAGA
ATATTACATTTCTTCGGAGATGTATAAATGCCGTCCCGGTACGCCAATGCCGGGGCGGTT
TTTTATTTAATTATGTGATTTCCAATTTACTCTCATTACAATTCCTACAATCCAATAAAT
TCCACCAGAACAAGCACCCAATATTAAAATCCAAAACCAACTTAAATACCATGGCATTTT
CCGTTTTATATACGGCGCGCCTGAACTTGCCGCTGAGGACGCAGAGGAAGATGCAGAATT
GTTAATGATGATGTCTCTGTTGCTAGAAGTCAACTGCTCTACTTGTTTTCCACACTTAGG
GCATACTATACAGTCGTCGTCAATAAGTTCTCCGCAGTGCTTACAATATTTTTTCTTTTC
ATCCATGATAAACACCCTCCTAATATGTTTTCGCCACACTTCGCACTTTTTATGCGGATT
ATGTATTTTGTACCGCTGATTTTGCAATATTATGTAAAGTACGGTTATTCGTGGTATTTT
TATTTTATCATTTTAAGAGCATATTGTAAAGATTTAGAACGAAATAGAGTGATTTAGATG
AAAAAGAAATGTTTTTTTCTATAAAATAGTGAGAGTTCATGTATATCATTGGCAGTTGCC
AAGAGTCGGAATAGATGGTATAATAGCAAAACGAACTAATGTTCGGTTCTGTTTCCCACG
GCCGGACATATACTGTAGCGTAGATGGTAGTTGTGATAGGGAGGGTTATTATGGATTATA
AGAAAGAGATTATTGAACTAATAGAAAATATACATAGCGAAAAATTTATGAAGTTTTTAT
ACAACATGATTATTTCGTTCAAGAAACAATGGGGGTATTAAGAAAGCAGGGAATTAATCC
CTGCCTTTTTTATGAAGAAATTCAATCATGTCGAAAACGCTTTTCTTATCAGATTCGCTT
AATTCAATCAGCAACTTAACATGTTCAACGATGTTCGGATTTGACATCATCTTTGGAATA
AAATCCGTGTTTGTTTCCAAATTCTCTTCCCATCCCATTAGGTAAGCGGGCGTTGTGCTA
AGTGCTTTCGCTAACTTATCTATGTATTCAGCAGGAACTTTATCAATATCACCCTTTTCA
TATCTAAATATAGTTGATCTTGAAACTCCTAATTTCTCAGCCAACTCATCAGCACTCATA
TTAAGCTGTTTTCTTCTTTTTTTCATTTGTTCACCAGTTTCCGACATTTTCCACACCTCC
TTTCCTTGAAATTATAATACCACAAGTGATGCAAATATGCAACAAAAATAATTGCAAAAA
TGCGATTTTTAGTATTGACAAATGCGACTGCAAGAGGTAATATATAATCACAAAGTCGCA
ATAATGCTACTGGAAAGGAGGTAAAACTTGTGATTGTAAATATAGCAAGACTTAAAGGTA
AAATTGTTGAGCATGGAAATACGCAAGAAGCTGTTGCAAGCGCAATTGGTATGGACAGAA
GTACTTTTTACCGCAAGCTGAAAGACGGCGGCGAGAAGTTTACAATCGGTGAAATTCACG
GAATTGTAAACGCAGTTCCTTTAAGTAGGGATGAAGCAATAGACATTTTTTTTACACAGC
AGTCGCAATAATGCTACCGGAAAGGAGAATAAATGGATGCATTACAATTTAACAAAGCCG
TCAGTCAACACTGCAAAGAATCTGGTGGAGACTGTTGCAAATGTGACCTACGGCTTTACT
GTTACCTATCGCCAAGTGAGCGACCAGATGAGTTAGTGAGTCTGGTTATTGATTTTTTGC
ATAACCACATTGAAAACCATGATCATTATACCCATCACAGTGCGGCTTCATTTCCGTGTA
TTGATGATATGGACATGAGCACCGCAGTAGGTGGCGACCGCTATCAGAAACCTCATACTC
TTCATAAACAGTCACGTGTTTGTGAATCTTGTGGCAATGATACAGTCGTGTAATTGTTTC
AACCATATAATTCCCCTTTCGTTATACTCGGCATGTCGGTGCCTGTAAATGCATTATAGG
TAGAGGGGAAAGGAAATACAATAGGTTGAATAAAAATCGTATTAAGAGATAAAAGCAAAG
TAAGGAGGTAAAAAATATGAAACGCCATCCGATTATGGAATATGTGATTCCAGCAATTGT
AGCAAGTGTGGCAACAGTTTTAATCCGTTTAGCGCTAGGGTGGTAAGAATCGAAACAATA
AATCGGTTGAGATACACAATATCACCTCCCATCCACTGGGAGTATATCACAAGAAAGGAG
ACTTATGAACGAATTACAGATTTTTAATTCAGGAGAGTTCGGAGAAATTCGAACAATAGA
AATTGACGGGAAACCGTATTTTGTTGGAGCTGACGTTGCGAAAGCACTTGGTTACAAGGA
CCGCAATAACATTCCTAAGCTGAGATTTGAAGAATCTATGGAATATGTCAGAAATTGGCA
TCCATGCACCAATACAGTAATGATGATACGTGACTGTAACGCTCAAATGAGTATCAGTTA
GAAAAGAGGTTTATATGAGCGCAGTTGATAATTACGTAGAGCAGAATGCACAGATTCATC
AGTTCGCCGCAGAGGTTGCGAGAATTATATCAGGCATTCCACAGATGCCGGAGTTCTCAT
CAGAGAGTATGAGCGTATCTGATGCGAGCCAATTGATTGGACTTCCTGTAACAGCAATCC
GGGCAGGGATTGTGTATGGGTGGTTGCCGATTGGCGTGGCTGTACAGAATAATAAGCCAG
CAAAAAGTCTTTCCGGCGGACGAATTACTTACATTATAAGTCCCAGAAAGGTTTATGAAG
TAACTGGTCATGTCTGGAAAGGCAAAGAGGCTCTCAATAAGTGAGTGCCCCGGAGGGAGC
CGACACCTCCGCCCCGGAGCTTTGCACCCACTAAAGTACCTTAGTGGATAGATACATTAT
AGTTCTCTATCTGCTAATTGTAAAGACAAATAAGAAAAAATAAGGAGAAATTAGCTAGAT
ATGAGTGAAATTAAAAACGAAAGCCAGCTTACATGGGCTGACATTGAAGTAGCACTTGCG
ACTGAAATTGTCGAAGAAAGCAAGAAAAAGTCAAAAAGATGGTTCACTGCATGGATTGTG
ACAGTTGCCGCACTGGTGGCAAGCAACCTTGCGTGGATTGCAGGAGAAATGAAATAAAAT
GAAAGAATATATGCTAATTGCTGTTTGTATGCTTGCCGGGAAATATGTGGATATACCTAT
CTGGTTGAATATTTTTTTCGGTATCTCGGCAGCATGGGCAGTACGCCAGATGAAAGCAGA
CTGGCAGTAGAAAATAAGGAGGATAAGAAGATGTTCGAGAAAGAGATTGATGAAATATAT
GGATTATGCAAAAGAGTTGTGAACGAAGTTCCGACAGCAAATATCACCTTTGATTTTTCG
GGCTACGGTTTGGGAGTAAGAGGGGTTAAAAGGGAAGAAGATGTTCTCCTTCTCAAAGAC
AAATTTAAATGGGATTTGTACCAAAACGTATCTTTTAACCCATTTTATGAGAAAGAAAGT
CGTGAAAGCCTCAGAATAATCAAAGCTTTCTTGTTGGAACTTCTGATAGATGGGAGGTGC
CCGTTAGATGCTGAATCAAATGGAGCTGAAGCTCCTGCCGACAATGGAACTGATAACGAC
AGTAAATGGGCTTCTGTCAGAGCTGAATAAGCGGAAGCAGTACATTATTGACTGGGAGAA
CCCGGACATGTATCTGAATCATCTTGAATATCACAGTGCCAGTGGGTTGCTTCCGGGTGG
CAGTATTAGCCCTGCAAGGGGAGATGGTTCTGACAATGTTTACTGTTTTTTTAGCGAGGT
GGAGAAAGATGCAGGAGAGGATTAACGAAATTCTTAATTTGATAGATGGGCAGCTTTCTA
TTGTGACAGATAACCCCATTGAAGAATCATACAAGGCAAGAACATTGGCGAGCTACGTAC
AGGCTTTAAATGGGCTTTTAACGGCTCAGAAATCGTATAAGGAGGAAAGTATCAATGGAT
AAGAGAAAGATTGTCAGAATGCTTTTAGAAGCAGAAGATTCAGCTATGAAAGCCTATAAT
GAATTTTCTTCAAGAAAGAATTTTACAGTTAGTAATGTTTACAATGGAATAAAAATCGAG
CTTTCATTTTGTCCTGAAAATTGTAGAGAAGATGAAGATTTTGAGGAAGTGCCAGTAATA
TGTGATATCAGCCCCAAAATCAGCAAAACAATAATAGAAATAATTGGCATGAAGATAACA
TTGGAAAATGAAGAGAAATACAATGATTTAGTTTATTTTGGTTCAGAAATGAATATGGGC
GAACGCTTAGATGCGTTATTCGCTTTATCAGAAGAGGAGGACGCTAATGAGCGAATTTGA
AATCCGTATTCCGGCAAGGAAGAAGCAACCGGCAACCGATAAGGATAACCCGGTTGTGAA
AGTATCAACAGGTGCTTACAATGCACTGGTTGAAATCTATAACGAATCAACCTTATCAAT
GAAAGATATTGCAAGCTTGCTGATTATTGAGGGCAGCAAACATGTGGTTTATGACAAGGA
GGAATAGCAATGGCAACACCAGTATTAATCATTGGAAAATCTGGTTCCGGCAAGAGTACC
AGTCTTAGAAACTGCAAGAATGAACACTGGAATCTTATTAGAGTATTAAATAAACCACTT
CCGTTTAAAGGCAAGATTGACGGATGGTTTACAGATGATTACCAGCAGGTAATGAAGTGC
CTGATCGCATCAAAAGCGGAGTCAATCGTAATTGATGATGCAGGATATCTTATCACAAAC
CACTTTATGCGTGGACATGCTTCTGCCGGAAAAGGCAATGCGGTATTCGCTCTGTACAAT
GATATTGGAGACTATTTTTGGAATCTTATCCAGTTTATTGTCACGAAAGTACCTCAGGAC
AAGATTGTGTACATGATGATGCACGAAGAAAAGGACGATTCCGGAGATGTGAAGCCGAAG
ACTATCGGCAAGTTACTTGATGAAAAGATTTGCTTAGAAGGCCTTTTTACAATCGTTCTT
CGTTGCATCGAAGAGAGCGGCAAGCACTTATTTGTCACTCAGTCCAGTCAGGGAGCAGTA
AGCAAGTCTCCGATCGGGATGTTTGACAGTTTGACTATTGATAATGACCTTGCAGAAGTG
GACAAGGTTATCAGAGACTACTACGAATTAGGAGGAACAGACAATGCAGAAACCAAATAA
TTACGAAAACACACAGGCATCTGGAGAATTTACACCTATCAAATTAGGTGGTCATATCCT
TGAAATTAAGGAAGTTCTTGAAACGCAGAGCAGATCAGGAAAACCAATGTTGAAAGTATC
TTTTGATTTTGCTCAGAATGATTCTCAGGCAGGATATTTTGTGGAATCATTTAGAAATGA
TATCAGACCAGACAAAAGATGGCCGTCAGCAGGAACAACGTATATCATGACAGAAGATCA
GGACGGAAACTGTTCAAAGCAGTTTAAAACATTCACGACTTCCGTTGAAAAATCTAACCC
TGGCTTTTCTGTAATCTGGGGTGATAATTTTGGACAGTGCTTTAAAGGAAAGGCTGTTGG
CGGAGTGTTTGGGATTGTAGAAGAAGAATACAACGGAAGTACACACAAAAATCATAAACT
CAGATGGTTCAGAAGTGTGGATGGTGTGAAAGATGCAGCTATTCCGGAAGAAAAATTGCT
TCCTACTTCTTCAAATCAGAGTTCTATGCATGAGCCTGGTTCAGACGGATTTATGAATAT
TCCAGACGGAATCGATGAAGAATTACCATTTAACTAAGAGGGTGATTTAAATGGATATAC
AGATTGATTCCAGAGAAAAAGCCAAGGCAATACAAAAAATCAAAAAATCATTTGATCAGG
GCGGAGTCAATTATTTTTTCAGCAAGCTCATGGTGGGGGATTATATGAATTTGGATAATC
CCCGCCTGATAATTGACAGAAAGCAGAATTTGCAGGAATTGTATGGAAATGTCTGCCATC
AGCATGAAAGGTTCAAGAAAGAACTTATAAAAGCTATGCAGACACATATTCAGCTTGTAA
TTCTGGTAGAACACGGATCAGATGTGAAGTGTCTTGAAGATGTATATTTCTTCTATCAGC
CGGAGATGGAACGCTTTCGGTATGTAACGCGAACAATTGACGGAAAACAAATCAAAACAA
GAGAAAAATACATACAGAAAGAAATTAAAGGAACTTCTTTGTTTCGATCTTTATGCACAA
TTAGAGACCGGTATAATGTACAGTTTGAATTCTGCAATAAAAAGGACACCGGAAAACGGA
TAATGGAGATTCTTTCAGATGGACAAAGAAACAATTAAGCAGCAGAACAGCATGAGAGAT
GTTCTGAGTAGATACGGCATGGTTCCGAACAGAGCAGGATTTATACAGTGCCCCTTTCAC
AGCGGTGACCGTACTGCATCCATGAAAATCTACAAAGACAGCTATTATTGTTTCGGCTGT
GGTGCGACTGGTGACATATTTACATTCGTTCAGAACATGGATAATTGCGATTTTAAGACA
GCTTTCACCATACTTGGAGGAACTTACCAGAAACCAGATTTCTCTTCCAGAATGGCGATA
TATCACCATCAGAAGCAGATGGAAATGCGGCAGAAGGAAGAACAGAAGAAAAATGTTGAA
TTGCAGGAATGCTTGTCGGATATAGATTTCTACAGAGCTATCCTTGACAGGGTGAAACCA
TTATCTGACGGATGGTGCGAAGCGTGGAACAGGTTGCAACTTGCACTATATCACCATGGA
TTTATTACAGGACTGGAAGAAGGTGATTGAAAGTGGAAATGATAAACAAGCTCACGAAGG
ATTCTATTCTGGACGAAGAAGTGTTTGACGAGATATTCAGTCAGGAAGACGAGATATACA
AGGCACGTCTTACGCTGACTCTTCTGGACAGAGCTAAGGAGCTTGGCGTGAAGAAAAAAT
TTGAGGATTTGCTTAAAGCTTACACAAAAGTACAGAAGCAGATGATTAAGGAAGAGAAAA
GCAATAGGACGTTGTCTATGCTGGACCAGTGGACTAATTTCTCTGATTGTGAATATGACA
GAATGAAATGTCTCAACTGGGTGGCGGATGATGATGGAATCAGAATATCAAATACAAATC
CAGGATCGCCGGACATTATAGCCTGTTATCATCCTATACTTCCGATTGAACGAATGAAGA
ATCTGGAGACCGGAGAAGAACAGATAAAGTTAATCTATAAGAGGAATAATAAATGGTCCG
AGGTTATTGTGCCGAAAACCATGGTTGCATCATCTACTAAAATCGTTGGATTATCTGCAC
TTGGGATTTCAGTAACTTCAGAGAATGCGAAGTTTCTTGTACGGTATCTGTCAGACGTTG
AGAATGCAAATGACGATTATATCAACATTCAGTATTCCTCTAGCAAAATCGGGTGGATCA
GGGATTATTTTCTTCCATATGACAAGGATATTGTGTTCGATGGAGATATGCGGTTCCGAC
AACTGTATGAAAGTATCAGTGTAGGCGGCAGCAGAACAGAATGGTATGAACACGTGAAGA
AGGTTCGTGCTACTGGAAGAATAGAGCCCAAAATCATGTTAGCTGCAAGCTTCGCCAGTA
TTCTGATTAAGCTTGTTGGTGCCCTTCCATTTTTTGTGGACCTATGGGGAGAAACTGAGG
GCGGCAAGACCGTAACACTTATGTTAGGGGCTTCTGTCTGGGCGAATCCAGGCGAATCAC
GATACATAGGAGACTTCAAGACAACAGATGTGGCTCTGGAAGCAAAGTCTGATATGCTCA
ACAATCTTCCATTAATTCTGGATGATACTTCCAAGGTATCTGCCAAGATCAGGGATAACT
TTGAAGGGATTGTATACGATTTGTGCTCAGGAAAAGGAAAAAGCCGTTCTAATAAAGAAC
TGGGCGTGAGCCGGGAGAACCGCTGGCAGAACTGCATTCTGACCAATGGTGAGCGTCCGC
TTGCTGGATACGTCAGCCAAGGCGGAGCAATTAACCGAATTATTGAGGTCGAGTGTTCTG
AAAAGATATTTGATGATCCACAGCTTACCGCAGATACTCTTAAAAAGAACTACGGATATG
CAGGAATCGACTTTGTGAACGCAGTCAAGGAAATGTCCATTGATGATATAAAAGCCCTGC
AAAAGCACTATCAGGGGCTTATACAGGACGATGACAAGATGCAGAAGCAGAGTATATCTA
TGAGTATCATTCTGGCAGCAGATAAGATTGCAACAGATCAGCTATTCCATGATGGTCAGT
ACATTGACATTGAAACTGCAAAGAGTCTCCTGACAGAGAAAGAAATGGTGTCTGAAAATG
AACGCGCTTACTGGTTCGTGGTTGACAAGATTGCTATGAACGGAATTAAGTTCGATGATA
ACCCAGATATCAAAACAGAAAGATGGGGAATTATTGACAATGATCCGGTAGAGAAGACAT
CAACCGCAATAATTTATAGCGCAGCGTTTGATGATCTGTGCAAAATTGGAAGATTCTCCA
GAAAGGCATTCTTGTCATGGGCTGTTAAGAAGGGGCTTGTGGAAACCGACAGCAGAGGTT
ATCCGACCAAGGCGAAGAAACTGGATGGAATTGTCACTAAATGCGTGTTCTTGAAAATTG
TAGACGAAATTCCAAAAGGATTCGTGAATTGCAATGATAATTTTGAGATTACGGACGATA
TTGTGTTTGATTGATAAACAATTCGTCCAAAAGGTAACCGGGTAACCTAGGTAACCTTTG
ATTCTGCATATATATATATGAGTATTTATATGCACATATTGAGTATAAAAGTTTCCCTAT
ATGAGAAAGTCAGGGTTACTCGGTTACTCGGTTACCTACCTGTAAAATCAATGGTTTACA
CGAATTAGTACGGTTACATCTCGGTTACTGTGGGTTACTTATATTAAAATAATATAAATA
TATTATATTTATAAAATAAAATTAAATAGAGCGTATACAGTATATTGTATACAATATTCA
AAGGGGATGATAAAAATAAAAGTAGAAGCAAAGGATATTCCGTATATTCAAAAATTTATG
ACTGAATTTTGGAAAGCTATAAAAGATTTCTATTCAGCCGAACTTACAGACGAATATTCT
AAGCAGGCCACTGATCGTCTGATAGAGCTTGGAGAGTATGCGGAAATGTGTCCTGATGAT
AATGATAAACAGTTTATCAAGAATTGTCTAGTTGCTTTTAATAAGTTATTAGATTCCAAA
CAGAGGGAAGTGAGAAAGAATGTACAACACTAAGAACAAATACGAACAGGGACAGGCTCT
TAGAAAAGAAATCTACATGTATGTAGTAAGCTACTTTAAACTTGTTGGATACGCACCATC
GGTCAGCGAGATTTGTGAGAAGGTAGATGCAAGCAGAGCCACCATCTGGAGACATTTGAA
CCAGCTTATTGATGATGGGTTGCTTAAAACAGCACACCCGAGTACTGATAGAGCCTATGC
TCCGACAGGATACGGGTTCGGAAAGGTGAAGAAATGAATAAAATGCGTGAATATGAACGC
GGCAGAGAAGATGGTCTTGACCTTGCTAGACGAATCACCAGAGAGGGCGGTCTTGAAGCC
CTCGAAAAGGAATGCAGATTCAGGGGAGTAACAGGAATACATACTTCCCTGGCAAGAAAG
GACCTGGACAAAGCATCTGAGAAGATCAAACAGCTTGTATCTGAATGCTGCGTGATCATG
GCGATAGCTGTCCTGCATGATGAATTTGGATTCGGTCAGAAAAGATGCCAGAAGTTCATG
GCAGGCATGGACAAAGCTTCGGACTATATCGACCAGGGCTTGGCTGAATGGATTGATTAT
GTGCAGGCTATCAAGGAAGAACTGGGAATTGAATTAAGCTTTTCAGGAGAAATAAAAAGA
CATGATTGATAATCTGATTATAGACGCATTTGCAGGCGGCGGTGGAGCATCAGTTGGAAT
TGAGATGGCTCTTGGAAGACCAGTAGACATAGCGATTAACCATGATCCTGACGCTATCCT
GATGCACAAAACGAATCATCCCGGAACGCTGCATCTGACAGAAGATATTTTCAAAGTTGA
TTTGCAGAAATATGCCGGAAATCAGCACGTAGCGTTGATGTGGGCTTCGCCAGATTGTAC
GAGCCATTCAAAAGCGAAAGGCGGTCAGCCGAGAAAGCAGGGACTTCGTATTCTTCCGTG
GGCTGTATATAAGCACGCAAAGGCGATTCTCCCAGATGTAATCATTATGGAGAATGTAGA
AGAAATTCAGCAATGGGGACCATTGGACGAGGAAGGACATCCGATCAAGGAAAGAGCCGG
TGAAGATTATCGAAAATTCATAGCAGCTATGAAATCCATTGGCTATGAATTTGACAGCCG
GGAACTGATAGCTGCGGATTATGGAGCACCGACTACAAGGAAACGTTGGTATGCGGTGTT
CCGCAGGGACGGGAAGCAGATAGTATGGCCAAATCCTACACATAATCGTTTGGGAACAGA
CGGTCTGAAGCCATATGAACAGTGTGGAGATTACATTGATTGGTCAGACTTAGGTAAAAG
TATATTTGACCGTCCGAAACCATTGGCAGAAGCAACACAGAAGCGCATTGCAAACGGAAT
CAAGAAATATATCGTTGATAATCCAGAACCGTACATTGTACAGAGTAAAGATGCGTTGGC
ATTTATCATTCAGTATCATGGAGAAACCAGACAAGGTGATTCCAGAGGACAATTGCTAAC
TGAACCGATAAAAACCATTGATACCTCGAACAGATACGGACTTGTGACAGCTTTCATCAC
GAAATATTACAAGACCTGTATCGGTCAAGGATGCGACGAACCACTGCATACGATTACTAC
TTCACCCGGTCATTTTGGTGTGATATCCGCTTTTCTGGTTAAATATTATGGAACAGGATG
CGGGCAAACATTGAATGAACCACTCGGAACCATTACCACGAAAGATAGATTTGGATTAGT
AAATGTTCTGGTTGATATTCACGGAGAGAAATACATCATATCAGATATTTTCCTCAGAAT
GCTAAAGCCGGAAGAATTAAAGGTGATGCAGGGGTTTCCAAAAGATTACATTATTGATCG
GGATTATAAATGGAGAAATTACCCGATTGCAAAACAAGTAGCGAGAATTGGAAACAGCGT
TGTGCCAGTTATGGCAGAAGCGCTTGTGAAAGCTAATTGCCCGTATCTGAAAGTCGGGGA
GCGCAAATCTGCGCCGATGATTTATGTGCAGAATAATGGGCAAGTAGCATTTGGATAAGG
AATCATGGAGGGCTGCACAATAGCGTGTCAGTTGCTTACATGGGGAAAGTGAGGCAAGTA
ATGAATATTGATAAAGCAAAATTGAAATTAGGAATTTGGTACGGAGATGAGAATGGAAAT
GTGATTAATCAAAAAGAAGATTTAATGTGGGAAGCACCGGAAAAGGCAAGAACGTATCAT
TCTTGTTTCCCACTGCAAATAACGGAAAGCATTTATGCGGTACATAGCAAAACTCAAAAG
GAAACGTGCAAACACAAAAGAAAATATTGGAAAAAGGATACAGGTCTGATAAAGGGATTA
AAAGGCCATATATGCACTAATTGCGGGTGTAGCCAAACAAGAAAGTGGTGGCAACCATGG
GGAAGAAAATGGGATTATGGAACGGGTACTACACCACTTATTGACTTACATACAAGTATT
GGAGGAGGAAATCAAGATGTCATAATGGCAATGGTAAACAGCGGAGATTATACACTACAG
GAAGCACTCGTTGTTTATTCTACGGCCTGTGAAAGATGTATGAATGTACTTACATACAAG
TATTTGAATGGAGCGGATGGATATGAAGAATATTCAGACGAGTGGGAAAAATGTAATACT
GAATGCGATTTTTGTAAGATTAAGGAGGACGCAAAATGAAATTATATTTCTACATTTTAG
ACAGTAACAGAGAATACAATCCAGAAACTAAAACATTAGGAGACTATATTTTCAAGATCA
GAGTTGAGGAATGCGAGGTAATGGAAAAACCAAAGACGTACAAAGCAGTAACACAGTTTC
CGGAAGGAATTTACATCGGATACGTGAAAAAGGAAGATATCGGAACAATTTCTGACATCA
TTC
>Circular_Seq7
ACAGAGGGCAGTGAACAAATTGCTGAAGAATTGCACCAATATATCATCTCTGAGATCGTG
TCGCGAATGATGGCAAGAATCGGCAGAGGTGAGGATTATATTCTGACCAATGCTGATGCG
TGGAGAATCAGAACGCTACAGGAATCTGGTGAACTGCTAGAGGACATTCTGGCAGAATTA
TCCAAATATACCAAACGCGAACAACAGGAACTTCTTGAAGCGTTTGAAGATGCCGGGATT
ACTGCAATGAACTACGATGATAAGGTATACAAGGCAGCAGGATTAAGTCCTGTACCGCTT
GAACAATCTCCGGCAATGATAAGACTCATGGAACGGAATATGAACCACTGTTTAGGAGAT
TGGAAGAACTTCACACGAACCACCGCAAGTGCCGCTCAGAGGCTCTATATTGAGCAATGT
GACCTTGCATATAATCATGTGATGACTGGGGCAGTTGGGTATACGCAAGCCATCAAAGAG
GCAGTTAATAACGTTGTGAGCGATGGTATTACCGTCACATATCCATCTGGCAGAAAAGAC
ACAATCGAAACCGCAGTTGCACGTTCTGTCAGAACTGGTGTGGCTCAGGCTACGGGAGAT
ATATCTCTCAAACGCATGGAAGAAATGGACTGGGATTTAGTTCTGGTCAGTGCACACATA
GGAGCCAGAACAGGTGACGGCGGCGAGAATCCGGGAAATCACTCGTTTTGGCAAGGCAAG
ATATACTCTCGTTCTGGCAAGAGTAAGAAATTTCCACCATTCTCATTGACTGGATATGGA
ACGGCAAGCGGACTGTCAGGAGTCAACTGTCGGCATAGTTTTGGAGCCAGTGATGGGGAA
TTTAATCCTTATGCAGAACTATCGGCACAGGACAAAGTTGACAAAGGCAAACAGTACGAA
AAAGAACAGCGGCAACGCACTTATGAGCGAAGAATCCGCAAAACGAAGCGTGAAGTCCTT
GGGTTGCAAGCGGCGGTTGACAACTGCAAGGACGAACAGGCAAGATTCGCACTCCAACAA
GACCTTGACCGGAAGTCTTATCTTTTGCAGAAACAAAATACTGCATATAAAGATTACTGC
AAGCAGAACGACTTGAGAGAACTGCAAGACCGGCTCATGATTGCTAAGTGGAACCGTCAG
AACGCTGCTAAAGCCAGAGGAGCGGCAAAACGTTATAAAACAGCAAAGGGGATTGACTGA
TGGATAGATGGGAATATTTCAATCCAAATCCTGTTAAGGATAAGAGAACAGGAGATTGCG
TTGTCCGGGCAATATGTAAAGCAACTGGCTTCGACTGGGAAACAGTATTCGCCGGATTAA
TGATACAGGCGTGTGCTCTGTCAGATATGCCAAGTGCAAATTATGTCTGGGGCGCGTACC
TTTATAAGCATGGATACAGGCGCAAACTGATAGAACAGTCAGAGCGATATATCTATACAG
TCAATGACTTTTGTACAGACCATCCGACAGGTACATATATTCTCTGCATAGATGGCCATG
TAGTGACAGTACAAGAGGGAAAATATTTTGATACATGGAATAGCGGTAATGAGATCCCAG
TATATTACTGGGAAAAGGAGTAACTAAATGAGCATATCAGAATTTGTACAAATATTCCTC
TCTATCTGCGGAGGAGTGTCTATTATTGGAGGAGCGGCAGCCGTAATCTTTAAATGGATT
ACACCGGCGTTTCGACTTAATAAACGAGTAGAGACACTGGAAGAACATGATAGACGAGAC
TATGAAAGCCTTCGGAGAATCGCAGAACGAGATTCATTAATTCTGGAAGTGTTGTCGACC
ATGTTGGACAGCCAGATCAGTGGGCATAACGTCGAGGAATTAAAAAAAACAAAACAGAAG
CTTACAAATTATCTTGCACAGAATCAGCGTTAGCATTAGTAAGGGGTATGCTCATGAAAT
TATATGTGTTCACAAAGAAAGATATAGACAGGTTCTTGGCAGAGTGTAATTTTACACCGG
ACGAAGAAAGACTGTTCCGGCTGAGATGTAAGGAATATACGCTTGAATATTGTGCTGAGA
AAATGAACGTGAGCATATCTACGGCGAAACGATTAAGCCGGAGGGTGAATAATAAAATAA
TTAAAGTGTGTTAAAAATATGGAGAGGATATTTCTACCCTCTCCTTTTTTATTTCTCACA
ATCTTCCAAGACAGCTCGCTCTAACAGCTGTCTCACATAATCCGGACATTTGCTTTTTCC
GGATTCCCAGTTTTCGAGCGTTCTAACCGGTATGTTGTACCTCCTTGAGAATTCTGCTCG
GGATATCTTTAAGTGTTCACGCATTTCCATAGTGGACATATTTTCTTTTTGCTTCAGATC
ATCTTCCATAGATCCTTTTGTTTTGTAAGACATGAATCCTACCGCGGATGGGAAAATACG
GGTATAACTGGTTTTGCCTTCGTCGATCCATGTAATGCTGACATACACCTTTGCACATAA
ATATGGCCATTCCGGACTTAATATAGTACCGTCCGCATATACACAAACATCACATTCTTC
AGCAATAGAATTATCATATATGATACGATCGACTTCTTCTTTAAAGAATTTCGCACGGCA
ATAGGCCACGATATCGTCTAACTGGTATCCGTCGCATTCAGGTATAAAACTTTTGATCTG
TTTTCGCTTGATCTCCCATAGATTCGTGCTATAATCTTTATCCATTTTAACGAGGCTGTC
GACAAACCCACCGACAGGAGAGGGATTTAAGATTTTGTAAGCTACATCAAGTTCGGCTTC
AGATTTTCCACAGCCTTTCTTGAAATCATGCATTAATTCATCCATCATGGATTCAAATTC
AGATTGATTATATCTATACATACATTTCGTCCTCATTTCTATCAATGCTCTTTGACATAT
TTATGTATACGCTCATATAAATTCATTTCATTTCGGTTCGCCATTAATTCGCTTAAATCG
TTTGAATCATAATTTGTAGAATATACGGCATAACTGCGATTTTTGATAAACCATGAAGCT
TCTTTGATGTTGCTAAGAATCTCCATATCTTTAGCTCTTTTTTCTGCACGAGCAGGTCTG
TCTTCGGCTTCGTATTTTCTAACGAGAGCAGATAAATATGAAATCATGTTTTTTCTTATA
TCTTCAGCCCATGCAATCTGTTTTGGACTTCCGACGAGTTCAACTAATTTTTGTTCCATT
GTTTTCGCTTCCTCCCATGCTTTCTTAAGACCGGAGGATATAGTTAATGCTGACTTTTTA
ACCAGTTCCCATGCTCTTTTCATAATGTTTGATAAGTTATATTTTTTCATTTTGTTTTCC
TCCGTTCCTTTGATGATTATATAATACCACCAATTTGGTGGTGTGTCAATACTTTTTCGA
TACTTTTTTGAACTTTTTAGATTGATACATCTATGCAAAAATATAATCAGAAAGGCGGTG
CATAAGATGGCATTATATAACAATCCTTATCAATATAGTTTTGGTGTTCCGGGACAGATG
AACCAGTTCCAGCAACAGCCTGTCCAGATGCCAGTTCAACCAGCGCAACAACCGCAACAG
AATAACAATGGTATCCTGTGGGTATCTGGCGAAGTCGGTGCAAAATCCTATCTAGTAGCA
CCTGGGACAAGTGTTTTACTGATGGATTCAGAGAGCGAAAAGTTCTACATAAAATCTACA
GACGCTTCTGGTATGCCACAACCATTACGGACGTTTGAATACCATGAAGTAGGCACTCAG
ATGCCACCTAAGCAGCCTGTTCAGAACATGGACAGTAAATATGTCACCAGACAGGAATAC
GACGATTTAAAGGGTAAATACGAAGCTATCATAAACCGATTAAATTCTTTTTCTGAACCT
GTTAGGGCTAATACCGTGCAGGAATCAGCAGTCAAGGGAGGAAACGCAGATGAGTAATCC
ATTATTCAATGCCCTCGGTGGTGGGATGCCACAGGGAAACGGGCCAATGCAGATGATGCA
GCAGTTTATGCAGTTTAAACAGAATTTTAAGGGAGACCCGAAAGCAGAAGTTGAGAAAAT
GTTGCAGTCTGGAAAGATTTCTCAGCAGCAGCTTAATCAGGTTCAGCAGATGGCAGGACA
GTTTCAACACATGTTGAAAGGAATGAAATAGTACATTACAATCTGGCCAGATTGATGTAA
ATACACAAAAAGGAGATTATATTATGGATGGAAATTATAGCTTAGCAGATATTGCCGCTG
CTACTGGAAACGGTAGAAATAATGACGGCATGTTTGGCGGAGATGGTAGCTGGTGGATTA
TTGTTTTATTCATTTTTGCTTTCTTTGGATGGGGAAACAACGGCTGGGGCAATAATGGCA
ATGGCGGCGGATATGCAGCCACAGCAGCTACTCAGGCAGACATTCAGAGAGGATTCGACA
ATTCAGCGGTAATCAGCAAACTTGATGGAATCAACAGTGGCCTGTGCGATGGCTTTTATG
CCATGAATAATGGTATGCTTACCGGATTCAATGGAATCAACACAAACATCATGCAGACCG
GCTTCGGAATCCAGCAGGCTATTAATGCCGATACTGTGGCTAATATGCAGAATACTAATG
CTTTACAGGCACAGCTTGCGAACTGTTGCTGCGAAACCAGAGAAGCAATTCAGGGCGTAA
ATTACAATATGGCACAGAACACCTGCGCATTGCAGAACACCATGAACAGCAATACAAGAG
ACATTATTGACAGTCAGAACGCTGGAACAAGAGCCATCCTTGACTATCTTTGCAATGAAA
AGATTTCTAGTCTGCAGGCTGAGAATAATGATCTCAGACGTGCTGCATCTCAGGATCGCC
AGAGCGCACTTCTCACAACTGCAATGGCTTCTCAGACACAGCAGCTCATTAATGCAATCA
ATCCAGCACCGATTCCGGCATATCAGGTTCCTAACCCGAACACATATTACGGATGTGGAT
GCGGATGCAACACCGGATGCAATTGCTGATAACTTCATATCGAGAGTATCTTTCGATTGA
TTCGAATGTCGGCTTATGCCGTATTACACAGAGGGGCAGGCTGAGACCTGTCCTTTTGTG
ATATGAAAGGAGTATTTTTATGGCAGAATTTACAAATGTGGCTGCTCAGACTGTAGCAGC
AAATGGAAACGTAGTATTTTCAAACACAGCAGTTAAAGGTTCTAACTGCATTCAGCACAG
AGAGGGAAGTGGAATCATCACTCTAAGAGGACTGACTAACCAGTGTAAAGCGAGATTCTT
CGTGGATTTTTCTGGTAATATCGCAATTCCAACAGGCGGTACTGTCGGAGCTATCTCACT
GGCTATTGCAATTTCTGGTGAGCCGGTTCTTTCTTCTCAGATGATTTCCACACCGGCAGC
AGTAAATCAGTACAATAATGTGTCCGCAGGTATCTATATTGATGTGCCTCGCGGATGTTG
CGTTAATATCGCAGTAGAGAACACAAGCGATCAGGCAATATCTGTTGCGAACGCAAATAT
TGTTGTGACCAGAGAAGCGTAGGAGGTGCGATTATGAGAGACATTAAAGACTTATGTGCA
AGAATTGAAGACGAACTGTCCAAAATCGCTGATAATGGACTGACCACTGGAAATCTGGAA
ATGACATACAAACTGATTGATATGTACAAAGACATAAAGAACACGCAGTACTGGGACAAG
AAAGTGGAGTACTATAACACTGTCCTTGATGAGATGCGTGGCGGATACAATGACGATTAC
AGCGAACGTGGAAGAAAGCGCGACAGCATGGGGAGATACAGCGCAAATGACGGCAGAATG
ATGCCGGATTATGACCGAGGCAGTTCTTATGCCAGACGTGGTGAGCATTATGTTAGAGGA
CATTACAGCCGCTCTGACGGACGAGATGCTTATGACGACTATATGACACAGAAACAGAGC
TATCGTTCCGGCAAGTCTGAAGACTGCAAAAGAAAGATGCTCGCCGCATTGGAAGAACAT
CTGGACGAACTTACAACAGAAATGAGTGATATGTCCAAGGATGCAGAGTGCCGGGAAGAA
CGTGATCTTGTCAAGAGATACGTAGAAAAACTCCGTGATATGCTCTAAAAACACAAAAGT
GGTAGAGAGGTAGTTAAAAGAAATCTGTTATAATGTAATTGTGCAGCAGGAAGCACAAGT
AAAACGGTTGTTTTTGACATTTTCGTTTTAATCCTCCTTCCTTTAATTTAGTAGCTGGTA
CGCACGCTTTAACGGAAAGTTGAACAGGTTCGAATCCTGTCGTGCGTATTTGCCATCTGG
CACGCAAGATGGCTCACCTCCTTGATTAAGGTTTTTGTTATTCATACTTTTCTTTTAAAA
AAGAAATAAATATCCGAAACAACTCGTGGCAGGCATGACACGTTAAACACCTTGCTAACC
CGGGAATCCGGGTTGTGTGGAATGTACGCTAGTGGAAAACTGACAGAGTCGCACTCTGGT
CTCCGGTTCGATTCCGGGCGCTCCGCTTTAATCCGCTTAGAGTTAAGCTGTTTGTATACA
GGTGGTCTATGTCTCAGGTGGATTTACGCTATAGCGAAAGAAGTGAAATTCACCCCAGTT
TCTTTTTAGAGGGTTGGCCGTTATAGGCGGCATGGAATGTAGCTCAGTGGTAGATCGCAC
TGTAAATGTGAGGTCGCAGGTTCGATTCCTGCCTTTCCGATTACCTTGCCAGTGGTCTAA
CTGGCTTAATCCATTTACCTGCGGCGGCAGGTCAATAAACACGACCAGGAGGATGTTATG
CAGAAACTTATTGACACTTTAAAATCATTTGGAATTGAAATCCCGGAGGATAAACAGGCA
GATGTAAAGAAAGCACTTTCTGAGAATTACAAGAACGCAAAGGAAGTGGCGAAAACTCTG
TCAAAAGTTGAGGGAGAACGAGATAACTGGAAAGAACGTGCTGAGACAGCAGAAGAAACC
TTAAAAAGTTTTGACGGTATCGACCCGGCAAATATTAAAAGCGAGTTAGAGACTTGGAAA
CAGAAAGCGGCAGATGCAGAGAAAGAATTCAATGCAAAAATCTACGACCGTGATTTCTCG
GATGCTCTGAAAGCGGCACTCGATGACGTTAAGTTTTCCAGCGAAGCGGCAAAGAAATCA
GTCATGGCAGACATCAAAGAAGCAGGATTAAAGCTGAAAGACGGCAAAATTCTCGGATTA
AATGATCTGATTGAGCAGATGAAACAGTCTGATGCATCCGCTTTTGTGGACGAATCTCAG
CAGCAGGCTCAGCAGAACCAGGCAAGATTTACCACTCACGTTGGACAGCAGCAGACACCG
GGAAGTATGACCAAAAAAGATATCGAAGCGATCAAAGACCCGTCCGAGAGACAGGCTGCA
ATTGCTCAGAATATCCAGTTATTCCAGTGATTTTTACACCGACTATACACCAGAGTATAG
CCGCTAACCCAATACCTTAACAATTATGGGTAGAAAGGATTTTTTATGCCAGCAAAAACA
AATCTTATTATGACTAATGATATCCAGGTAACGGCACGTGAGATTGATTTTGTTACCAGA
TTCGAAAGAAACTGGGAACACTTGCGTGAGATTCTGGGTATCATGAGACCTATCAAAAAG
CAGCCGGGTGCTGTACTCAAGTCCAAATACGCAGAGGGTACTTTACAGCGTGGAAATGTT
GGTGAGGGTGAGGAAATCCCTTACAGCAAGTTTACCGTAAAAGAAAAGACCTATGCGGAA
ATGACTATCGAAAAGTACGCAAAGGCTGTATCTATCGAAGCAATCAAGGACCACGGTTAT
GAGAACGCCGTTCAGATGACTGATGATGAATTCCTTTTCCAGCTTCAGACTGATGTTACC
GGCAGATTTTACGACTATCTGAAAACCGGTACACTTACTTCCACAGAAACTACATTCCAG
ATGGCTCTGGCAATGGCTAAGGGTCGAGTAGAAAACAAATTCAAGCAGATGCACAGAAAT
GTGACTGGTGTTGTTGGATTTGTGAATATTCTGGACGTATATGAATATCTCGGAGCAGCT
GAGATTACTATTCAGAACCAGTTCGGATTCCAGTATATGAAGGATTTTATGGGATTCAAC
ACAATCTTTTTACTGTCTGACAGCGAAATCCCGAGAGGACAGGTTATTGCTACTCCTGTT
GAGAACATTGTCCTGTACTATGTAGACCCGAACGAATCTGACTTCGCAAGAGCAGGACTT
GTATACACCGTATCTGGTGAGACAAACCTGATCGGATTCCACACTCAGGGCAACTACCAC
ACAGCGGTGTCCGAAGCGTTCGCAGTTATGGGACTTACTCTTTTTGCGGAGTACATTGAC
GCAATCGCAGTAATCACCATTGATGAGACACCAACACTTGGTACTCTGACAGTAACATCT
GCGGCAGGAACAGTAACTGGTGATACAAAAATCACTGTAAATCCGGCTAAGGAAAACTCC
AACAACGTATACAAATACAAAGTTGCAACAGACGCAGTAACTGTTGGATATGGACAGAAC
CTCAGGAACTGGACTTCTTGGGACGGAAAAGCTGACATCAAGGCGGCAACCGGACAGAAG
ATCACAGTAGTTGAGTGCGATGGAACATACAAGGCACTGAATGCCGGAAGTGCGAGCGTA
ACAGCAAAATCATAAACACAGGAGGTAACTGGCATGGCTTACGCAGATTATAAATTCTAT
ACAGAATCATTCGGCAATGTCGTGCCAGAAGCTGACTTTCCACGACTGGCAGAAAGAGCC
AGTGATTTTGTGGACACAATGACGTTTGATAGACTGGTGGATGGGCTGCCAACAAATGAA
CGCTCACAGAAGCGCATCAAAAAGGCAGTTTGTTCATTAGCTGAATTAATGTATCAGATT
GAACTTGCTGAGAAGAACGCAATCAATCAGGCTTCGACAAATCTTACCGACACAAATGTC
GGGAACATCAAAGCCGGTGCAGTAACCTCTGTATCCTCCGGCAGTGAATCCATTTCCTAC
GCCACACCTCAGCAGATTGGAGCGAGTGCAAAGGAATGGAGTGCGGTATATGCCGCCGCC
GGAGATGCACAGAAAACGAACGACTTGCTTCTTAAGACAGCTTTGCCGCTTCTGATGGGA
GTAAGGACGGATGATGGAATACCAATATTGTATGCAGGAGTGTGATAGAAATGATGGAAT
TAAAACAGACTGTTGAAATGATGAATAGTGCAGATTACAAGGAACGCTTTAAGGCAGAGT
ATATGCAGGTGGTTATTCGATATAAGAAACTTGCGAATATGCTTGAAAAATGGGATAAAG
GAGAACTCCCATTTACTCCTACTTGTCCGAGAAGTACTTACAATATGCAGGTAAGAGCAA
TGACGGATTATATTGCAGTTCTGGAAGCAAGGGCAGTTATGGAAAATGTGAATCTGGAGG
ACTAAGCTATGGACATTTCAACATTAGGCTCATGTATAGCAATCGTTATGATTTGCTACA
TCGTAGGAATGGGCTGTAAAGCATCAAAAAGAATCTCTGATGAATGGATTCCAGTGATCA
TGGCAGTTATTGGTGGCATTCTCGGAGCTGTCGGGATGGGAGTTATCCCGGACTTCCCGG
CAACGGATTATATCACAGCGGTTGCGGTCGGTATGTTTAACGGATTATCGGCTACTGGCG
TGAATCAGATTATTAAGCAGACAACGCAGAAAGAATAATATTAAGGAGAGGGTATCATGT
ACGAAAAAACGGTGACGATTTTTGACTATTACGAATCAGCCACGACAGGAGATGCGTACT
GGTATCCTCACGTGCTATCCGGCGTTGATCTCATTACGGACAAGGGAGCAATCCTTAAAA
AGTACGGACCAGACGCAACTGACAACGCACAGTTGCACGTTCGTTATGCTGTTCAGAACG
GTGATATAACCATTACCGATAAAGATGGCAAGATTCTCCCATGGGTGCCTTCGAAGGAGT
GGAAAAGGCAGATTAACAATGCTCTGGAAGATACTATCACATTCTCGGACGAATCATTCT
TTTGGGAGGGTGAATGGACTGGTGGAGCAGTAACTGATGGTGATTATCGAAACGGATTCT
ACCAGTACATGAACGAGAACAAGGATAACGTGTTTAAGGTTACCAGTGTAGGCGGTCCGT
ACACACTGATTCCACACTTTGAGATTTTGGGTAAGTGATATGAGTAAAATTCATCATTTC
AAAGGATTCTCCGTAGTCGATGGAGATATGAAAATCAAACTAAATATGGACAGGTTCTCC
AGACAGTATCAAGAAGCCCAGTATCTCCTTGATGGGATGGTTATGGACAGTATGGTACCG
TTTATGCCGATGATTTCAGGAGATTTCATTAACGAGACAAGGGCAAAAAGTTCATCTATG
CAAGGCACAGGATTTGTTTGTGCGGCGGCGGCACCTTACGGTAGATTCCTCTATATGGGA
AAAACGATGGTGGATGAACTGACTGGAAGTCCTTATGCTCGACAGTACGCAAAGAAAGTT
CTTGTTAGTCAGTTTTCTGGTCAGACAGCTGCAAAGGAAAATCTTGAATACACCAAACAA
GCTCACCCACAGGCGCAGGCAAAGTGGTTTGATGCTGCTAAACGACAATACGGTAGCACA
TGGATTCGTAAAGTAAAAGCACAGGCAGGAGGTGGCAGACATGGCGGATAAACCTATCGG
AAAAGATGCAACTGGATATGAGATTCTGACAGATGCCATGAAAGCACTTTTGAACCAGTA
TCCAGGGCTATACGAAAATGAAACAATCAAATTTGAGGAACTCGGTAAAGAATCCGGAAT
CGCTTTCTCAGCAGACAACGGAGCTTTAGTCTATTCGGAAAAAGAAGATGTATGTGGAGT
AATGCATCAGGTATGCCAGTACCCATTTTATGTAGTGTACCGAACAGCATCCGACAAAGA
ACGGCAGAAGTTATCTGTTCAGAAGTTTCTGGACAATCTCGGTAAATGGATATGTCGAGA
ACCAGTTATTATAAATGGCTCTGAGACACACTTAAATGCGTTTCCTAAGCTTTCGCAAGG
AAGAGTAATAAAACGTATCACTCGTGACAACTCTTATGGTTTAGAACCACAGGAGAGCGG
TGTGCAGGATTGGCTATTGCCATTATCAGTACGCTACGAAAATAATTACGAAGTAATATA
ACAAGTAACAACCGGCTATCAATCGGAGATAGTCGCTAACCTACACAGCCTTTAAAAGTT
ATAGGCAGAAAGGACATTTCTATGCCAGTTACAGGAAAAATTGATCGTAAATATATGGCT
CATTACATTGATTCTGGTTCTCTTTGTGGAGGACTGACACCAAAATATGAGCGTCTCGGA
AAAGATCTGGAAGAGTACAATATCGACCTCAATCCAGATACTGAAACATCTAAAAACATT
CTCGGAGAATCCACATTTAAGCACAATGGCTACGAAGCTTCTTCTGATGCTGATCCATTC
TATGCAGATGCCACATCAGACCTGTTCGAAAAGCTTCAGCAGATCGTTGATGAACGTCTT
AAAGACGATAATTTGAAAACAAGTGCAGTTGAAGTACATCTCTGGAAAGAAGCAACAGCC
GGTAAATACGAAGCATACAAGCAGGATTGTCATGTTGTGCCGACTTCCTACGGCGGTGAT
ACATCCGGCTATCAGATTCCGTTCACAGTTAATTACGTTGGAGAGCGCGTCAAAGGTAAA
TTTGACATTACTTCCGGCTCATTTACAGCTGACAGCGAATAATCTTTAGGAGGGCGTAGA
AAATGGCAAAGACAATTAACACAAATATTGATGATGGAATTCTTAATTTCACATTCACGA
ATAACGAAGACGAAGTTTTTTCTTCTTTCAAGCTTAATCCAACCGATATCAATGTCGTAG
CACGTGCGGAAGAAGTAATAGAATACTTTAAACAGTTCGAAGATTCTATTCAGAAAGCCA
CATCAGGTAAAGAAATGGCGGAGCTGAACAAACAGATCGAAGACAAAATCAACTATCTAC
TCGGATATGAAGCGTCCAGAGACCTGTTCAAAGAGCCAATCACAGCAACTACTGTATTTG
GAAATGGTCAGATTTTCGCTTACATTGTTCTGGATAAGATTGCAGAAACAATTGCACCGG
TAATTGAAAAGAGAAAGAAGAAAATGCAGGCAGCAGCTAATAAGTACACGGAGAAGTATA
TAAAATGACCGCCTATGAGTTACCCACCTCACTAAAAATCGGTGAGGTGGATTTTTCTAT
CAGAACAGATTTTCGCGCGATTATTGACATTCTAATTGCCATGAACGACCCGGAATTAGA
CGAGCAGGCAAAAGCAGTTGTTATGTTGCAGATTCTGTTCGAGGATTGGCAGAGTATACC
GCCGGAACACTTATCTGAAGCTTGTCAGAAAGCTTGTGAGTTTATTGATTGTGGTCAAGT
TGACGATAGTCCGAATAAGCCTAAACCACGTTTGATGGACTGGGAACAGGATGGAGACAT
GATTGTTCCAGCAGTAAACAAGGTTGCTGGTAAAGAAATCAGAGCAGTGCCATACATGCA
CTGGTGGACGTTTTTCGGATACTTTATGGAATCCGGTGAATGCTTATTTAATACGGTCGT
TGGAATCCGTTCAAAAAAAGCAAAGGGTGAAAAGCTCGATAAATGGGAAAAGAAATTCTA
TCAGGAGAATAAGAACATTATTGATATAAAAACACGTCTCAGCGATGAGGAGCAAGCTTA
TAAAGATAAGCTGAATGAGATGTTGAACCTCAAATAGTTAGGAGGTGGACACATGGCTGC
TGATGGCTCAGTCATTATTGATACCAGAATGGACACATCAGGCGTGCAAAACGGCGTATC
AGCAATCAGACAGTCTTTTAACGGACTTGGCAGCGTAGTAAAAAAAATAGGCGTATTGAT
TGGCGGAGCATTTGCAATTGGGAAACTGGCCCAGTTTGGGAAAGAGTGCGTAGAACTTGG
TTCTAATCTGTCAGAAGTGCAGAACGTGGTCGATGTCACATTTACCACCATGTCGGATAA
GGTTAATGAATTCGCAAAGAACGCTATGACCTCAGCCGGGCTGTCAGAGACGATGGCAAA
ACAATATGTTGGTACGTTCGGAGCAATGTCTAAGTCGTTCGGATTCTCAGAGCAGCAGGC
TTACGATATGTCAACGGCTCTGACACAGCTAACTGGTGATGTGGCATCATTTTATAACAT
CAGTCAAGACTTGGCTTATATTAAGCTGAAATCAGTGTTTACGGGAGAAACGGAAACACT
CAAGGACCTCGGCGTGGTAATGACCCAGTCAGCACTAGACCAGTACGCACTGGCAAACGG
CTATGGAAAAACCACATCCGCCATGACCGAGCAGGAGAAAGTAGCTCTGCGTCTGGCTTT
TGTGCAGAAACAGTTGTCTGCTGCATCTGGTGACTTTATTCGTACTTCTGACAGCTGGGC
GAACCAGGTGCGAGTGATGCAGTTACAGCTGCAATCTCTCAAAGCAACAGTCGGACAGGG
ATTAATCAACCTCTTTACTCCTGTTCTGAAAGTTATCAATATCTTACTCGGTAAGTTAGC
AACTCTGGCAAATGCCTTCAAGTCATTTACGGAGTTAATCACCGGAAAGAAGTCTTCTGG
ACAAACAGGCGCGAGTGGCGCAGGCCTTGCCGGAACGGATGCAATAGCCGACACAGCCGA
TCAATACGGAGAAGCTGCCGATAATGCTGAAAAGCTGGCAGGCGCAACAAATGACACAGC
GGATACAACTAAGAAAGCCACTAAGGCAGCAAAGGGATATCTTAGTCCTTTAGATGAAAT
AAATAATTATTCAACGGACAAAAGTACGGATTCATCTTCAAAAGCACCGAGCGCAACTGG
CGGCCTTTTAGATCAAATGAAAGATGTTGTGCAAAATGTTGATTACGGAAAGTTGGCAGA
GGGCGAGACAGTTCTTGATAAAATGTCAAAACCGCTAAAAAAGATAATCGACAGATTTAA
ACAGCTGGCTAAGTTAATTGCAAAAGGATTCTGGGATGGATTAGGAGATTACGAGCCGAT
TTTTGACGGAATAAAAAAGGATCTTGATTCCATATGGAAATCTTTAAAGGATATCTTCAC
TGATCCAGAAGTTGTTAAGGCGGCAAATAAGTTCTTAGATTCATTTGCATATGCAATTGG
ACAAGTTGCTGGCTCATTTGCCAGAATCGGATTGACAATTGCGCAAAACATTATAGGCGG
AATTGAAAAATTTTTAAAGCAGAACACGCAAAGAATAAAGAACTATCTGATAGATATGTT
CAACATCGGTGCTGAAATTTCACAAATCGCAGGAAATCTTGCAGTTGCTTTCGCAGATGT
TTTCTCAGTTTTTGGTGGAGAAACCGCGCAGCAGATCACAGCAGATTTAATTGGGATTTT
TGCTGAAATTGGAATGACCGTCACAGAAACGGCTGCAAAACTTGGCAGAGATATCCTTAA
CATGATTGCACAGCCTTTTATCGACAACAAGGACATTTTAAAGTCAGCAATCGAGGGTAG
CCTCGGAGTAATAGAAACCGTAACAAGTGGGGTCTTAACAGTTGTTCAAAACCTTAGTGA
CGCAGTATCAAGATTATACGATGAACATGTAAAACCGTTCTTTGATTCTATAGCAGACGG
ACTATCAAGTATACTTGAAACTCTAATAACTGGATATAACACATACATTCTTCCAGTGCT
ACAAGGACTGGCGGAACAAATCAAAGGGCTGTTAGAGGGACCGTTGGGGGATGCTATCCT
AAAAATAGAAGCATTTCTCGGTAAGCTCATTGATTCTCTGAAGCTTCTGTGGGAATCGGT
ATTAGTACCTTTAATCAACTGGATAATTGCGAATTTGCTTCCGGTTGTGGCAAAGATAAT
TGACGTTGTAGGAACCACAGCAATAAAAGTTATAAAATCATTGATTAAAATAATTGGTGA
TGTAGCAGATACACTGAGCGGAATTATTGACTTTCTTGTGGGAGTTTTTACAGGAGATTG
GGAGCTTGCTTGGCAGGGAATAAAAGAGATTGCGGATGGAGCATGGAGTCTTATTAAGGA
TATTGTAACTGGCACATGGGACGCAATTAAAGCCGTAACAAAAGGCGCGTTGAGCATAAT
TAAGAGCATTATCAATGTTACTTGGAATGCGATTAAAGCAGTAACATCAACGGTTTGGAA
TGCGATTAAAAAGACCCTTTTTAGCATTTTAAATTCTATTAAATCTACAGTCGGCACAGT
AGTTAATGCAATCAGGGCTAAGGTTACACATACATGGAAGAGCACGTGGAGTGAGGCAAC
TCAAACATTGAAGAATGCCGCCACGTTTATATTTGCCAAAGTAGGAGCAATAAAAGATAC
TATCACTAATAAGTTTAATGCTGCCAGAGATGCAGTCAAATCTGCATTTGAAGGCATTGT
GAATTTTATTAAAAGGCCGATTAATCAGGCAATCAGCATTGTTAATAATGCAGTTGGGAT
GATTAATAATGCAATTGGCGGAATTGAATCTGCATTTTCCTTTGGACCCTGGACTGTTCC
AACACCGTTTGGCTCAAAGACTATCGGATTTCATGCAACATTTCCGCGTATCGGAACTAT
CCCGTATCTGGCCAGTGGTGCAGTTATTCCACCAAGGTCAGAATTCCTTGCGGTATTAGG
AGATCAAAAGAAAGGAAATAACCTGGAAGCACCGGAAAGCTTATTACGGCAGATCGTCCG
GGAAGAGTCAGGAAAAGGGCAGGGAGATGGAAATACCTACAATGTTACAGTTAATGCATC
TGGCAGAAAACTGTTAGATATTATTATCAGTGAAGCTGAAATGAGAAGAAACCGGAACGG
GAAGAACCCATTTGAGTTAGCATAAGGAGAAGAATATGGCGCAGGAACAGTTTAAAATAG
ACAATGTTGTTATAAGAGCACCGGACAGTTATAAGCCGGTGTTCGCAACCACTTCTACGG
AAGACTCTAAAAGAAGTCAGGATTTGATTATGCATAATACACCAATGGGGACAATTGGCG
GGTATGACATGCAATGGGGTGAACTTACGTGGGCTGAAATAGCAACCATACTAAATACTG
TACTTAACAAAAGTCAATTCACATTCCACCACAAAGACCCAACTATTCCGGGAAGATGGG
TAGACAGAACATTCTACGCATCAAATTTCAACATGGCTGCGCAAACTCTGAAAGATGGGG
AAGAAAAGTGGACGGATTTGTCTATTAATGTAAGGAGGATTGAGCCGATTTGATAAATGT
ATCTACTCAGTTAAAAAAAGAATCTCTTATAAACAGAAATTATTACGTGACAGCAAATGT
TACATTGTCAAATGGTACAACTCTTAAATTAGGCAAAAAAGACTTTTACTTGTCTGGAAA
TAGTCTCGTAGATTCAGCAGATTCTGGGGACTTCCCAGTGGGCGTGGCAATCGAAAAAAC
GGCAAGCTTATCATTAGTAAATGATGACGGGCACTTTGACGGATATAATTTTAATGCCGC
AAGGTTTGTTATCTTTCTCAATGTGCAGTTATCCGACAGGATAGAAACTATAAAGAGAGG
TACTTATATTGTATCGAAAAAGCCTGCAACAGCGAGTGAAATAAGTCTTTCTCTCTTAGA
TAAAATGCACAACGCCGATAAGACATATGATTCTAACCTGTCTTTTCCTTGTACAGTCAA
AGAGCTGCTCTCAGAATGCTGTCAGCAATGTGGAATCACTCTTGGAGATGCAATGTTTCC
AAATGCGGACTTTCAGATTCAGAAAGCGCCATCTAATGCGACATACCGTACAGTAATCGG
AATGTGTGCCGGGATAGCTGGTGGAAATGCAAGAATCGACGAAAATGACTTACTTAGGAT
TATTACGTTTGATAAGACATTTACCAATACGACTATTTACGATGGTGGAGCAGTAAAAAA
TTGGACAGGTGGCGATAATCTGGATGGCGGCACGCTTAAACCGTGGACGACAGGGACTGT
AATTGATGGTGGTACGTTAAGTAATAATGATTATCACGCGTTATTTTCAATCCAGAATCT
ACAATATGACGTAGACGATGTTATTGTAACAGGCGTCAAATATGTAGAAGATGAAACCGA
ATATATGTCGGGTCAGGACGGCTATGTAATTACTATTGATAACCAGCTGCTGTCAGGAAA
TGCGCAGGCAGGCGTTGAAGCTATTGGAAAACAATTAATCGGTTTGCGAATGCGTCCTTT
TTCATGTGATGGAATTGCCAACGGATACGCCACTTTCGGCGATTCAGTCGAATTTATCGA
CACTAAAAATCGTGTTTTTAGATCATTTGCAACTAATGTAGAATTTGTGTTCGGTGGCTC
AACAACATGGAGCTGTAGTGCAAAGAGTGCCGAAGAAGATGTAAGTGAGTTTATTGGTGG
TCAGCAAGCAGCGGTAGAGCAGTCAAAAAAAGATATAGAGAAGAAACTATCTGCCTATGA
CGTAAAGCTCAAACAAATGAACGAGCTTGCAGCGAACACGCTGGGTTTCTTCTATACAGA
GGAAGTACAAGAAGATGGTTCCGTAATTACGTACCGGCATGATAAGTCTACACTTGCTGA
TTCTAAAGTAATCTATAAGACAAGTGCCGATGGATTCTTCTTGTCAGTGGACGGAGGCCA
GACTTGGAAAGCGGGCTTTGACAGTAATGGGGATGCTGTCCTGAATATTCTTTACGCCAT
TGGCATTCAATCAGAGTGGATTAATACAAGAGGTTTCACAGCGAAAGACAATAACGGGAA
TACGACATTAAGAATAGATGCTGACACGGGTGCTGTTACGTTAGAAGTTGAAAGCTTTAC
CCTGAAAAGCAGAACTATTGAACAAATTGCCAAGGATGTTGTGGATGAGACAGTTCAAAG
CAATGTGACTATCCCGAACTATTATGGCACGTATACACCAACATTGCAGAACTATCCGGC
ATCTGAGTGGAAAAGTGAAGAATATAAAAAGCATGACGGCTCGATTTTCATGAACTTCTC
TACAAGCCAGGTATATATGTTTTCTGGGACTGATGGCGCTTGGCGGGAACTGGATGCTGA
AAAAATTGTCAATTTTGAAAGAGTTTTTAACGCTTTAACGGATAGCGGTAAGCAAGAGGG
AATTTATATGCAGAACGGACATCTGTATATAAATGCTTCCTATATTAAGTCTGGCCAGAT
TTCAGCCGATTTGATTAGCTTGAAAAACATTAATGTTACAAACAGTTCTGGAATATCAAC
ATTTGCGATTGATAACTACGGAAATGTTACGCTCAGACCTAACACATTCGCGTTAACAAA
CGGTGATACAATATATAGCGTTGCTGAAGATAAAGCTTCGACAGCACTATCTAATGCAAA
TCGCTATACAGACAAGGCACTTAGTGATCTCGACATAGGAAAAATGTCTAAACAAGAGAT
TATTGATGTGCTAAGCGATAACAGTAGTAATAAAGGTCTGTATCTATCAAATGGCAATGT
GTACATGAATGCCGATTATATTAACACAGGCGAATTAGCAGGATGGAAAGTTGGAATTAA
AAAGCTTTCAGCAAGTGGCACGTATGGAGAAGTAATACTAGATGCTTCAACTGGAGAGAT
CTATTCAGAGACGAATACAGGAGTATATGTGCCGGGGTACGGGACGTTGTATGGAACGCG
AATCAGAGGAATCAATCTTTATACAGGAACCGTACACGCAAGCTCAGCCTCGTTTAATAC
TAGCGTTTCGGCGAGCAGCGTTTCAGCGAGCAGTGTTTCAGCATCAGGAAAAGTTAAAGC
AGGCACACACGTAGAAGCCAGTGGTCATTTCTATAGCATCGGAACGGGAACGGACCTTGC
AGATGCTTCTATCAGAGGGAAGTTGAAAGTAAGCGGGACAAAATCAAGATCAGTTTCGAC
GGTAGACTATGATGAGCAACTCTTTTACTGCTATGAAATGTCAACCCCATTCTTTGGAGA
TATCGGTGAATCTGTAATATCGGATGACGGGACTTGTATGATTGACATAGATGATATCTT
TCAGGAATCTGCGAATGTCGGCATTAAATATTATGTGTTCTTGCAAAGAGAAGGAGAGGG
CGACTGCTGGATAGCTGAGAAAGAGCAGAATTATTTTGTTGTAAAAGGAACTCCGGGACT
TAAATTTTCGTTCGAAATCAAAGCAAGACAAGCTGAATATGAGCATATGCGATTTACTGA
CCCGGGAGATACGGCTTATACAGACGCAAGAGATATAGAAATCTCGGAACCAGATTATGA
ATCAGAAGAAACAGAGGTCTCGGAACCAGATTATGAATCAGAACTTACTAACGACAGATT
AAGCATTATCAATCAGATGGAGGTAATATCATGAAGAAGATTTTAACAAGTTTTATGAAT
CTTAGCACTGGAGAAGGAAGTCGAATTGCTTATACCTATTCAGAAGTAGACGAAAGCACA
GGAAGTATCATCAGTCAGAACAATAAAGGCAATTTTCTCGTGATGGATGACAGCGTGCAG
AAAAATCTTGATTCTGTAAAGAATTACATAAGGAATAATTTCCTTTTATAAGGAGGTAAG
TCTAATATGGCCGATACATATACAATACAATTCCGGCGCGGTATGTACGCCGATTTTGAT
ACGTCGAAAATTCGCCCCGGAGAGCCTGTTGCGATTCTTGGCAATGACCCGTCCGTTCCA
TCTGGCAAAGCCTTATACATTGCATTTGCGGCTAATGATGTAAGACGATTGTGTTCCATT
GAGGATATTTCAGAGATGGTCAATGCCGGAGAATTTGTTGGCCCGCAGGGTCCAAAAGGC
GAAAAAGGAGATAAGGGCGATCCGGGAGAAAGGGGCGCGGATGGCACCGTAGCATTTGAA
TCGCTAACACCTGAGCAGAAAGAATCACTAAGAGGTATCTCTGTCACAGCGGTCAGTATC
GACGTAGATGGAAATTTGACAATAACATTTTCAGATGGTGATAGCGAAAATGTTGGGAAT
GTTATAGGGCCTCAAGGAGTGCCGGGTCCAAAAGGTGATAAAGGAGATGTTGGCCCAGTT
GGTCCGCAAGGTCCACAAGGAGAAAAGGGCGAACAAGGAAATGACGGAACATCTCTCAAT
ATTCTTGGTACAAAAGAATCTGAGGCAGACCTCCCCTTGAGCGCAGAGAAGAACGACGCG
TATTTAATAAATGGAGAAATGTGGGTTTTTGACGGCACAAATTGGAACAATGCCGGCAAG
ATTCAAGGGCCACAAGGACCGCAGGGACCAATTGGTCCACAAGGCCCAAAGGGTGACCCG
GGACCGCAAGGCGTAAAAGGAGACCCTGGAAAAAAAGGAGAGCAGGGGGCACAAGGTCTA
AAAGGCGATACCGGGCCGCAAGGCGAGCAAGGCCCAGTTGGTCCAAAAGGCGAGCAAGGA
GATACTGGTGCGCGAGGAATCACATTCACTCCTGTTGTAGACAGCAAAGGGAATATAAGT
TGGAGTAATGACGGAGGGCTTAAAAACCCCCAGACAGTAAATATTACCGGGCCACAAGGC
GATACGGGCGCAAAAGGAGATACTGGGCCGCGAGGAGAAAAGGGAGAGGCTGGGGATGCC
GGGCCTAAAGGAGACAAGGGCACTACATTCGTCCCAAGTGTGGACACCGATGGAAATATA
AGCTGGAGCAACACAGATGGAATCACCAATCCCGAAACAGTCAACATAAAAGGGCCAAAA
GGAGACAGGGGAAGTGATGCGACTGTCCCGATTGCTACAACTGAAACTCTTGGCAAGGTT
AAGCCCGACGGTAAGACAACATTCATAGACGAAGACGGAACACTCCACGCAAAAGGCGGA
GGCGTGACCGTTACCCCTAAACCCGTAAACAACCCAACAATTGAAAATGCAAACACATCT
GTCACAATTAAATGGCAAGACCCTGAAAACACGGTAATCAGTGGCTCAACATTTTCTACA
TGGGCTGGCACAAAACTTGTAATGAAAGAAACGGGCTATCCTGCAAATCCAGATGACGGA
ACGCTTGTGGTTGATAATACGGTTCGAGATAAATACAAAACCACAGGCTATACAGTCACA
GGGTTAACAAGCGACAAACAATATTACTTCGTGCTGTTCCCATACAACACTGATGGCGTA
TACAACTACGATACAGGAAACAGACTTCTCGGTGAACCAGGGGAATTGAAGATTGTCACA
TTCGCTGACGGAACGGATGCTGAAATAGCAAGGATGATTAAAGCGCACTACGCAGGTAAA
ATCAATATTGGCGAATATTGGGCGGTTGGCGACAAGAGAACCATCCATCACAATGCTATG
GATGCAACAGGCGTGAGTGAGTCACACAAAGCAAATGATTATGCTTATGTGATCATCGGA
ATTGAACATGACGACTTGGTAACTGCTATCAATGGCAAGGCCAAAGCCGCTATTACAATT
CAGACGGAACGCCTGCTGTATTTAGACACTACGACAGAATATAACAATTCTCTCAATGCA
TCTCCTGAATGTGGTTATATGAATAGCTCAGATATGAATAGCGGCGGTTGGGAAGGTTGT
GAAAGACGTACATGGTGTAATAATGTGTACAAGAAATGTTTACCTGCTTATGTCCAAAGC
ATGATGAAACAGGTTAAAAAGCTGACATCTGTGGGAGGTCAGAGTAGTACAATCAAGACT
TCAAACGATTATGCGTTCTTACTATCTGAAATCGAAATTTTTGGTAACATTCCATATTCT
TTTGGAGGTGAAGGAACACAGTATCAATACTTTAAGAATGCGACCGCAAACAGGTATAAA
AGCCCACGAGCTAGCAATTATTATGCGTCTGGGATTTGGTGGGAGCGTTCGCCTTGCCGC
AGTGCCAATGAGTCCTTCTGTGTTGTGAATGAGGCAGGGAATACGAACATCGCCGATGCC
AGTCAAGAAAGGAGCCTCGCCCCTTGCTTATGTTTCTAAAATCCTAGTAAATTAATGAAT
TATTTATAGCTGAATGGCTAAGAACAGGAGGTGCATATGGATAAAAAGGAAATTGCAAAT
ATTTATAAAGCAATCAATCGGGTTTCAAACAGGCTGAATGAGATGTCTGAAAAGCTTGAC
TCGGTGATGCAGATGCTTAATGCGGAATCTAATCGTAAAATTCTAATTAATGGTGATGGT
ATTGACAGTCTGGCTGAACTTGTATCAACGCATGATTCGGCACTTGATGAACTGGCTACT
TTAGTTGCAGGCATTGGAGGTGGAAACAATGGTTAAATTTTTCGAAGAACGAGTAATCAA
TGGGCTGAAAAAATGGACAGATGTTCCTGAGCTGTGGAATGCAAAGGTGATTGAAAAGTT
GAAAAAAGATGACTATGTGCTGAATGAGGATGGGACGGTAGAAAGAGCAGGTTCACTACA
GTAAACGTTATGCACGCAGGAAAAATTTGAGAGGATTTTTGTATGACAAATAATCAAAAA
GTAGTTCTCAGGAAAATTATTTATGCGGTCGAAACTGGCGAACAGGTTTACGGACAGCAG
GATTATTCGGACTTCACGGAAGCCTACACCAATTCTTCTGAAGAACACGCAATCACAATC
GGGGCGGGACAGTGGTACGCAACCGAAGCACAAACGCTTTTGAAACGGATTCATGACGCA
GATACGGCACAATGGGACAGACTGGACAGTATCGGATTATGGGAGCAGGTGCAGGAGGCA
GACTGGTCTTGTTTTAACATTTCCAGAAACAGCCAGTTTGCAAATTTAATCGTACGGCTC
ATATCGTCCAAAACCGGTGTTAAATGCCAAGATAGCCTTATGGACGAACAATTAGCCACC
TATGTAGATGAAGCCTTTAAACAGGGCGTTACGGACGCTAGAGGACAAGCTATGTGTGTG
AACTTTAGGCATCAAGGTGGACTATGGGCAGTAACGAGGATTCTGGCAAAGACTAAGAAA
CCATATACACTCGACAATCTCTATGCAGCCTGCCAGACCGATACAGGGAACCAGGTCGGG
GCATATAAGAGTAGACAGAAGTTTGTTTATAACGCATTAAAGACATATTTTCCAGAAAGT
GGGGAAACAGGTATGAACGCAATTGACAAATTAATCCAGATCGCAAAGAATGAAATTGGA
TATCTCGAAAAGGCAAGCAATAGCCAACTTGATAGCAAGACGGCAAACGCCGGAGAAAAT
AATTATACAAAATACTGGAGAGATGTAAAGCCATCTTATCAAGGACAGCCATGGTGTGCC
GGCTTTGTGAGTTGGTGCTTCATGAAAGCTTTTGGACAGGAGAAAGCAAAGGAACTCTTA
AAACACTGGCCTTATGTGTACTGTCCGACACTTGGCAATCTGTTTACAAAGAATGCTAAT
CCAAAGATTGGTGATATCGTAATCTTTTACCGTAACGGAACATTTACTCATACCGGTATA
GTAACAGCCGTGATTGGAGACAGGTTCTATACTATCGAGGGAAATACTTCTGGTGCATCT
GGAATTATTGCAAATGGTGGCGGTGTCTGCGCAAAGAGTTATCTTAACAGTCAGATGCCT
GGAACAAAATTCTGCACTCCAAACTACAGTTTAGTCAAAGATACAACGCCAGTTTCAGAC
TCGGATACAGTCAAAAAACAGAACACCAGAGCCTACATTGCACAGATTAAAAAAGATACA
AAATGTTATGCAAAATCAAACAAAAATAGCCCATCTAAACTGTTTCCAAAGCTGAAAAAA
GGTGCAGTTGTAGAGGTAATGAAGTACACAGAAACTGACAGTTCGGGATTGAAATGGTAT
TTTGTCAGAATCCCATATCCGAACGACGAGGGATTCGTGTTTGAGTTTGTACCAAAAGGT
GTATTTACCAGAATTTCAGAAATTCATAAATAAAAATTCCCGGGGATAGTACCCCCGGGA
ATCATGCTTCTTATAACATATTGTATCATTTCGTTTTATAAATCCTATTAGTTCGTTGGA
CACACGTTAGTCACAAACAAAAAAATCGTTTCCTAATTAAATATCCTCTAAAGTACTGTA
TTTAAAGGACTTTCTGACATTTGCATAGTTCTAATTAATATCCTGATTGAATACAATTAG
AATAATGAAAATAAAATGAGTGAATTCCTTGTAAAATCGCTGAAAATGTTGATTTTACAA
GGGTTTCACGCGTTTTTATGTTCTGAATTGTGATGAATAAAATTGATAAAATAAGATTCC
GTTAGTCACAGTTAGTCACAAATGGGACTTTTATTTTCTCAATCTCTGTACGGAGTTCTT
CCAATGTCCGGTGACCGTAAACGGCATTTGTAACATCACCGCCGAATGAATGGCCGAGCA
TTCTCTTACGATCGTTCTCCCGGACGCCGTATTTTTCGCACAGCGCAGAAAAGGTGTGTC
GGCAGTCATGCGGCGTGTGTTTCGGATTACCGACGATTCCTAAGCGTTCCAGTGTAGGAT
AGAACAGCGCTTTTCTGTGATGCTGCTGAGTATATACGCATAGTTTTCCATCTTGTGTCA
GCACTTTCTGTTCGACAAAATGGTATATAGCGGGATGTATCGGGACAATTCTGTTTTTAC
CGGCTTTTGTTTTGATGCCGCCTTGAAAGTATCCTTCTTCTAAGTTGGTTGTAAGTTTTA
ACACTTCACCGATTCTCCAGCCGGAGTAACACATAATAAGAATGAGCTGCACTTCTGGAT
CGTTGGCATTATTCCACAGCACTTGCATTTCCTGATCAGAAAAGGGAGTTCCATGTTCGG
TGTCATTATCAGCATTGACATGGACATATAACGCCTTGTTTTCCGTTACAATTTCTGAGT
AAACGGCATATTTATACATCTGCTTGAACAGTGTAAGAATTGCCATAAGACTCTGACGCT
TTAACGGGCAGTCATCAATTACCTTTTGCAGATCAGGCGCTTTTAAATCCTCAAAGATAC
GGTTATACAAAGCTGTGCAATTTGAGTAAGCGGTCTGGTAAGCTATCTTTGAACTATAAG
AAAGTTTTGAACCCTCCGGAAACTTCCATACGTAAAACTTCTCATATACCTCTGAGAACG
TCAATTTCTTGATTTCCGGGTGTTTATCCTCGACACCCTTGATTGTATTGTAGTCAGCAA
TCAAGCGGCTTATAAGAGCATCTATGTCGGTTGTAGGGGATACCTCAAGATCCCGTTCCA
TCCCGGGTTGATACGTGCCGGCTTTGTATGCGGTCAGTACAGTAAATCCTTTAATCCAGT
CGTCTACGTAGCAGATCGCGGGCGGTCGAACTGCTTTCCCTGTTGCGTCCAGTGTAGCTG
GCGGATGTACCGCAAAACAATTTCTCCGGTTCTTGCCAAGATACCGGATAGAGCCAAAGT
TATTCGGCAGTTTTGGATATTTCTTTCTTTTCTTCGCCATTTTTATTCCTCTTTTCTTTA
AGTGGTTGTTTTGAGTATAAAAATAACAGCCGAACAAATTTTCTGTCTTGTTCGACTGCT
CCGAAGATGATACAATATGTTTGCCAGAATATTACATTTCTTCGGAGATGTATAAATGCC
GTCCCGGTACGCCAATGCCGGGGCGGTTTTTTATTTAATTATGTGATTTCCAATTTACTC
TCATTACAATTCCTACAATCCAATAAATTCCACCAGAACAAGCACCCAATATTAAAATCC
AAAACCAACTTAAATACCATGGCATTTTCCGTTTTATATACGGCGCGCCTGAACTTGCCG
CTGAGGACGCAGAGGAAGATGCAGAATTGTTAATGATGATGTCTCTGTTGCTAGAAGTCA
ACTGCTCTACTTGTTTTCCACACTTAGGGCATACTATACAGTCGTCGTCAATAAGTTCTC
CGCAGTGCTTACAATATTTTTTCTTTTCATCCATGATAAACACCCTCCTAATATGTTTTC
GCCACACTTCGCACTTTTTATGCGGATTATGTATTTTGTACCGCTGATTTTGCAATATTA
TGTAAAGTACGGTTATTCGTGGTATTTTTATTTTATCATTTTAAGAGCATATTGTAAAGA
TTTAGAACGAAATAGAGTGATTTAGATGAAAAAGAAATGTTTTTTTCTATAAAATAGTGA
GAGTTCATGTATATCATTGGCAGTTGCCAAGAGTCGGAATAGATGGTATAATAGCAAAAC
GAACTAATGTTCGGTTCTGTTTCCCACGGCCGGACATATACTGTAGCGTAGATGGTAGTT
GTGATAGGGAGGGTTATTATGGATTATAAGAAAGAGATTATTGAACTAATAGAAAATATA
CATAGCGAAAAATTTATGAAGTTTTTATACAACATGATTATTTCGTTCAAGAAACAATGG
GGGTATTAAGAAAGCAGGGAATTAATCCCTGCCTTTTTTATGAAGAAATTCAATCATGTC
GAAAACGCTTTTCTTATCAGATTCGCTTAATTCAATCAGCAACTTAACATGTTCAACGAT
GTTCGGATTTGACATCATCTTTGGAATAAAATCCGTGTTTGTTTCCAAATTCTCTTCCCA
TCCCATTAGGTAAGCGGGCGTTGTGCTAAGTGCTTTCGCTAACTTATCTATGTATTCAGC
AGGAACTTTATCAATATCACCCTTTTCATATCTAAATATAGTTGATCTTGAAACTCCTAA
TTTCTCAGCCAACTCATCAGCACTCATATTAAGCTGTTTTCTTCTTTTTTTCATTTGTTC
ACCAGTTTCCGACATTTTCCACACCTCCTTTCCTTGAAATTATAATACCACAAGTGATGC
AAATATGCAACAAAAATAATTGCAAAAATGCGATTTTTAGTATTGACAAATGCGACTGCA
AGAGGTAATATATAATCACAAAGTCGCAATAATGCTACTGGAAAGGAGGTAAAACTTGTG
ATTGTAAATATAGCAAGACTTAAAGGTAAAATTGTTGAGCATGGAAATACGCAAGAAGCT
GTTGCAAGCGCAATTGGTATGGACAGAAGTACTTTTTACCGCAAGCTGAAAGACGGCGGC
GAGAAGTTTACAATCGGTGAAATTCACGGAATTGTAAACGCAGTTCCTTTAAGTAGGGAT
GAAGCAATAGACATTTTTTTTACACAGCAGTCGCAATAATGCTACCGGAAAGGAGAATAA
ATGGATGCATTACAATTTAACAAAGCCGTCAGTCAACACTGCAAAGAATCTGGTGGAGAC
TGTTGCAAATGTGACCTACGGCTTTACTGTTACCTATCGCCAAGTGAGCGACCAGATGAG
TTAGTGAGTCTGGTTATTGATTTTTTGCATAACCACATTGAAAACCATGATCATTATACC
CATCACAGTGCGGCTTCATTTCCGTGTATTGATGATATGGACATGAGCACCGCAGTAGGT
GGCGACCGCTATCAGAAACCTCATACTCTTCATAAACAGTCACGTGTTTGTGAATCTTGT
GGCAATGATACAGTCGTGTAATTGTTTCAACCATATAATTCCCCTTTCGTTATACTCGGC
ATGTCGGTGCCTGTAAATGCATTATAGGTAGAGGGGAAAGGAAATACAATAGGTTGAATA
AAAATCGTATTAAGAGATAAAAGCAAAGTAAGGAGGTAAAAAATATGAAACGCCATCCGA
TTATGGAATATGTGATTCCAGCAATTGTAGCAAGTGTGGCAACAGTTTTAATCCGTTTAG
CGCTAGGGTGGTAAGAATCGAAACAATAAATCGGTTGAGATACACAATATCACCTCCCAT
CCACTGGGAGTATATCACAAGAAAGGAGACTTATGAACGAATTACAGATTTTTAATTCAG
GAGAGTTCGGAGAAATTCGAACAATAGAAATTGACGGGAAACCGTATTTTGTTGGAGCTG
ACGTTGCGAAAGCACTTGGTTACAAGGACCGCAATAACATTCCTAAGCTGAGATTTGAAG
AATCTATGGAATATGTCAGAAATTGGCATCCATGCACCAATACAGTAATGATGATACGTG
ACTGTAACGCTCAAATGAGTATCAGTTAGAAAAGAGGTTTATATGAGCGCAGTTGATAAT
TACGTAGAGCAGAATGCACAGATTCATCAGTTCGCCGCAGAGGTTGCGAGAATTATATCA
GGCATTCCACAGATGCCGGAGTTCTCATCAGAGAGTATGAGCGTATCTGATGCGAGCCAA
TTGATTGGACTTCCTGTAACAGCAATCCGGGCAGGGATTGTGTATGGGTGGTTGCCGATT
GGCGTGGCTGTACAGAATAATAAGCCAGCAAAAAGTCTTTCCGGCGGACGAATTACTTAC
ATTATAAGTCCCAGAAAGGTTTATGAAGTAACTGGTCATGTCTGGAAAGGCAAAGAGGCT
CTCAATAAGTGAGTGCCCCGGAGGGAGCCGACACCTCCGCCCCGGAGCTTTGCACCCACT
AAAGTACCTTAGTGGATAGATACATTATAGTTCTCTATCTGCTAATTGTAAAGACAAATA
AGAAAAAATAAGGAGAAATTAGCTAGATATGAGTGAAATTAAAAACGAAAGCCAGCTTAC
ATGGGCTGACATTGAAGTAGCACTTGCGACTGAAATTGTCGAAGAAAGCAAGAAAAAGTC
AAAAAGATGGTTCACTGCATGGATTGTGACAGTTGCCGCACTGGTGGCAAGCAACCTTGC
GTGGATTGCAGGAGAAATGAAATAAAATGAAAGAATATATGCTAATTGCTGTTTGTATGC
TTGCCGGGAAATATGTGGATATACCTATCTGGTTGAATATTTTTTTCGGTATCTCGGCAG
CATGGGCAGTACGCCAGATGAAAGCAGACTGGCAGTAGAAAATAAGGAGGATAAGAAGAT
GTTCGAGAAAGAGATTGATGAAATATATGGATTATGCAAAAGAGTTGTGAACGAAGTTCC
GACAGCAAATATCACCTTTGATTTTTCGGGCTACGGTTTGGGAGTAAGAGGGGTTAAAAG
GGAAGAAGATGTTCTCCTTCTCAAAGACAAATTTAAATGGGATTTGTACCAAAACGTATC
TTTTAACCCATTTTATGAGAAAGAAAGTCGTGAAAGCCTCAGAATAATCAAAGCTTTCTT
GTTGGAACTTCTGATAGATGGGAGGTGCCCGTTAGATGCTGAATCAAATGGAGCTGAAGC
TCCTGCCGACAATGGAACTGATAACGACAGTAAATGGGCTTCTGTCAGAGCTGAATAAGC
GGAAGCAGTACATTATTGACTGGGAGAACCCGGACATGTATCTGAATCATCTTGAATATC
ACAGTGCCAGTGGGTTGCTTCCGGGTGGCAGTATTAGCCCTGCAAGGGGAGATGGTTCTG
ACAATGTTTACTGTTTTTTTAGCGAGGTGGAGAAAGATGCAGGAGAGGATTAACGAAATT
CTTAATTTGATAGATGGGCAGCTTTCTATTGTGACAGATAACCCCATTGAAGAATCATAC
AAGGCAAGAACATTGGCGAGCTACGTACAGGCTTTAAATGGGCTTTTAACGGCTCAGAAA
TCGTATAAGGAGGAAAGTATCAATGGATAAGAGAAAGATTGTCAGAATGCTTTTAGAAGC
AGAAGATTCAGCTATGAAAGCCTATAATGAATTTTCTTCAAGAAAGAATTTTACAGTTAG
TAATGTTTACAATGGAATAAAAATCGAGCTTTCATTTTGTCCTGAAAATTGTAGAGAAGA
TGAAGATTTTGAGGAAGTGCCAGTAATATGTGATATCAGCCCCAAAATCAGCAAAACAAT
AATAGAAATAATTGGCATGAAGATAACATTGGAAAATGAAGAGAAATACAATGATTTAGT
TTATTTTGGTTCAGAAATGAATATGGGCGAACGCTTAGATGCGTTATTCGCTTTATCAGA
AGAGGAGGACGCTAATGAGCGAATTTGAAATCCGTATTCCGGCAAGGAAGAAGCAACCGG
CAACCGATAAGGATAACCCGGTTGTGAAAGTATCAACAGGTGCTTACAATGCACTGGTTG
AAATCTATAACGAATCAACCTTATCAATGAAAGATATTGCAAGCTTGCTGATTATTGAGG
GCAGCAAACATGTGGTTTATGACAAGGAGGAATAGCAATGGCAACACCAGTATTAATCAT
TGGAAAATCTGGTTCCGGCAAGAGTACCAGTCTTAGAAACTGCCAGAATGAACACTGGAA
TCTTATTAGAGTATTAAATAAACCACTTCCGTTTAAAGGCAAGATTGACGGATGGTTTAC
AGATGATTACCAGCAGGTAATGAAGTGCCTGATCGCATCAAAAGCGGAGTCAATCGTAAT
TGATGATGCAGGATATCTTATCACAAACCACTTTATGCGTGGACATGCTTCTGCCGGAAA
AGGCAATGCGGTATTCGCTCTGTACAATGATATTGGAGACTATTTTTGGAATCTTATCCA
GTTTATTGTCACGAAAGTACCTCAGGACAAGATTGTGTACATGATGATGCACGAAGAAAA
GGACGATTCCGGAGATGTGAAGCCGAAGACTATCGGCAAGTTACTTGATGAAAAGATTTG
CTTAGAAGGCCTTTTTACAATCGTTCTTCGTTGCATCGAAGAGAGCGGCAAGCACTTATT
TGTCACTCAGTCCAGTCAGGGAGCAGTAAGCAAGTCTCCGATCGGGATGTTTGACAGTTT
GACTATTGATAATGACCTTGCAGAAGTGGACAAGGTTATCAGAGACTACTACGAATTAGG
AGGAACAGACAATGCAGAAACCAAATAATTACGAAAACACACAGGCATCTGGAGAATTTA
CACCTATCAAATTAGGTGGTCATATCCTTGAAATTAAGGAAGTTCTTGAAACGCAGAGCA
GATCAGGAAAACCAATGTTGAAAGTATCTTTTGATTTTGCTCAGAATGATTCTCAGGCAG
GATATTTTGTGGAATCATTTAGAAATGATATCAGACCAGACAAAAGATGGCCGTCAGCAG
GAACAACGTATATCATGACAGAAGATCAGGACGGAAACTGTTCAAAGCAGTTTAAAACAT
TCACGACTTCCGTTGAAAAATCTAACCCTGGCTTTTCTGTAATCTGGGGTGATAATTTTG
GACAGTGCTTTAAAGGAAAGGCTGTTGGCGGAGTGTTTGGGATTGTAGAAGAAGAATACA
ACGGAAGTACACACAAAAATCATAAACTCAGATGGTTCAGAAGTGTGGATGGTGTGAAAG
ATGCAGCTATTCCGGAAGAAAAATTGCTTCCTACTTCTTCAAATCAGAGTTCTATGCATG
AGCCTGGTTCAGACGGATTTATGAATATTCCAGACGGAATCGATGAAGAATTACCATTTA
ACTAAGAGGGTGATTTAAATGGATATACAGATTGATTCCAGAGAAAAAGCCAAGGCAATA
CAAAAAATCAAAAAATCATTTGATCAGGGCGGAGTCAATTATTTTTTCAGCAAGCTCATG
GTGGGGGATTATATGAATTTGGATAATCCCCGCCTGATAATTGACAGAAAGCAGAATTTG
CAGGAATTGTATGGAAATGTCTGCCATCAGCATGAAAGGTTCAAGAAAGAACTTATAAAA
GCTATGCAGACACATATTCAGCTTGTAATTCTGGTAGAACACGGATCAGATGTGAAGTGT
CTTGAAGATGTATATTTCTTCTATCAGCCGGAGATGGAACGCTTTCGGTATGTAACGCGA
ACAATTGACGGAAAACAAATCAAAACAAGAGAAAAATACATACAGAAAGAAATTAAAGGA
ACTTCTTTGTTTCGATCTTTATGCACAATTAGAGACCGGTATAATGTACAGTTTGAATTC
TGCAATAAAAAGGACACCGGAAAACGGATAATGGAGATTCTTTCAGATGGACAAAGAAAC
AATTAAGCAGCAGAACAGCATGAGAGATGTTCTGAGTAGATACGGCATGGTTCCGAACAG
AGCAGGATTTATACAGTGCCCCTTTCACAGCGGTGACCGTACTGCATCCATGAAAATCTA
CAAAGACAGCTATTATTGTTTCGGCTGTGGTGCGACTGGTGACATATTTACATTCGTTCA
GAACATGGATAATTGCGATTTTAAGACAGCTTTCACCATACTTGGAGGAACTTACCAGAA
ACCAGATTTCTCTTCCAGAATGGCGATATATCACCATCAGAAGCAGATGGAAATGCGGCA
GAAGGAAGAACAGAAGAAAAATGTTGAATTGCAGGAATGCTTGTCGGATATAGATTTCTA
CAGAGCTATCCTTGACAGGGTGAAACCATTATCTGACGGATGGTGCGAAGCGTGGAACAG
GTTGCAACTTGCACTATATCACCATGGATTTATTACAGGACTGGAAGAAGGTGATTGAAA
GTGGAAATGATAAACAAGCTCACGAAGGATTCTATTCTGGACGAAGAAGTGTTTGACGAG
ATATTCAGTCAGGAAGACGAGATATACAAGGCACGTCTTACGCTGACTCTTCTGGACAGA
GCTAAGGAGCTTGGCGTGAAGAAAAAATTTGAGGATTTGCTTAAAGCTTACACAAAAGTA
CAGAAGCAGATGATTAAGGAAGAGAAAAGCAATAGGACGTTGTCTATGCTGGACCAGTGG
ACTAATTTCTCTGATTGTGAATATGACAGAATGAAATGTCTCAACTGGGTGGCGGATGAT
GATGGAATCAGAATATCAAATACAAATCCAGGATCGCCGGACATTATAGCCTGTTATCAT
CCTATACTTCCGATTGAACGAATGAAGAATCTGGAGACCGGAGAAGAACAGATAAAGTTA
ATCTATAAGAGGAATAATAAATGGTCCGAGGTTATTGTGCCGAAAACCATGGTTGCATCA
TCTACTAAAATCGTTGGATTATCTGCACTTGGGATTTCAGTAACTTCAGAGAATGCGAAG
TTTCTTGTACGGTATCTGTCAGACGTTGAGAATGCAAATGACGATTATATCAACATTCAG
TATTCCTCTAGCAAAATCGGGTGGATCAGGGATTATTTTCTTCCATATGACAAGGATATT
GTGTTCGATGGAGATATGCGGTTCCGACAACTGTATGAAAGTATCAGTGTAGGCGGCAGC
AGAACAGAATGGTATGAACACGTGAAGAAGGTTCGTGCTACTGGAAGAATAGAGCCCAAA
ATCATGTTAGCTGCAAGCTTCGCCAGTATTCTGATTAAGCTTGTTGGTGCCCTTCCATTT
TTTGTGGACCTATGGGGAGAAACTGAGGGCGGCAAGACCGTAACACTTATGTTAGGGGCT
TCTGTCTGGGCGAATCCAGGCGAATCACGATACATAGGAGACTTCAAGACAACAGATGTG
GCTCTGGAAGCAAAGTCTGATATGCTCAACAATCTTCCATTAATTCTGGATGATACTTCC
AAGGTATCTGCCAAGATCAGGGATAACTTTGAAGGGATTGTATACGATTTGTGCTCAGGA
AAAGGAAAAAGCCGTTCTAATAAAGAACTGGGCGTGAGCCGGGAGAACCGCTGGCAGAAC
TGCATTCTGACCAATGGTGAGCGTCCGCTTGCTGGATACGTCAGCCAAGGCGGAGCAATT
AACCGAATTATTGAGGTCGAGTGTTCTGAAAAGATATTTGATGATCCACAGCTTACCGCA
GATACTCTTAAAAAGAACTACGGATATGCAGGAATCGACTTTGTGAACGCAGTCAAGGAA
ATGTCCATTGATGATATAAAAGCCCTGCAAAAGCACTATCAGGGGCTTATACAGGACGAT
GACAAGATGCAGAAGCAGAGTATATCTATGAGTATCATTCTGGCAGCAGATAAGATTGCA
ACAGATCAGCTATTCCATGATGGTCAGTACATTGACATTGAAACTGCAAAGAGTCTCCTG
ACAGAGAAAGAAATGGTGTCTGAAAATGAACGCGCTTACTGGTTCGTGGTTGACAAGATT
GCTATGAACGGAATTAAGTTCGATGATAACCCAGATATCAAAACAGAAAGATGGGGAATT
ATTGACAATGATCCGGTAGAGAAGACATCAACCGCAATAATTTATAGCGCAGCGTTTGAT
GATCTGTGCAAAATTGGAAGATTCTCCAGAAAGGCATTCTTGTCATGGGCTGTTAAGAAG
GGGCTTGTGGAAACCGACAGCAGAGGTTATCCGACCAAGGCGAAGAAACTGGATGGAATT
GTCACTAAATGCGTGTTCTTGAAAATTGTAGACGAAATTCCAAAAGGATTCGTGAATTGC
AATGATAATTTTGAGATTACGGACGATATTGTGTTTGATTGATAAACAATTCGTCCAAAA
GGTAACCGGGTAACCTAGGTAACCTTTGATTCTGCATATATATATATGAGTATTTATATG
CACATATTGAGTATAAAAGTTTCCCTATATGAGAAAGTCAGGGTTACTCGGTTACTCGGT
TACCTACCTGTAAAATCAATGGTTTACACGAATTAGTACGGTTACATCTCGGTTACTGTG
GGTTACTTATATTAAAATAATATAAATATATTATATTTATAAAATAAAATTAAATAGAGC
GTATACAGTATATTGTATACAATATTCAAAGGGGATGATAAAAATAAAAGTAGAAGCAAA
GGATATTCCGTATATTCAAAAATTTATGACTGAATTTTGGAAAGCTATAAAAGATTTCTA
TTCAGCCGAACTTACAGACGAATATTCTAAGCAGGCCACTGATCGTCTGATAGAGCTTGG
AGAGTATGCGGAAATGTGTCCTGATGATAATGATAAACAGTTTATCAAGAATTGTCTAGT
TGCTTTTAATAAGTTATTAGATTCCAAACAGAGGGAAGTGAGAAAGAATGTACAACACTA
AGAACAAATACGAACAGGGACAGGCTCTTAGAAAAGAAATCTACATGTATGTAGTAAGCT
ACTTTAAACTTGTTGGATACGCACCATCGGTCAGCGAGATTTGTGAGAAGGTAGATGCAA
GCAGAGCCACCATCTGGAGACATTTGAACCAGCTTATTGATGATGGGTTGCTTAAAACAG
CACACCCGAGTACTGATAGAGCCTATGCTCCGACAGGATACGGGTTCGGAAAGGTGAAGA
AATGAATAAAATGCGTGAATATGAACGCGGCAGAGAAGATGGTCTTGACCTTGCTAGACG
AATCACCAGAGAGGGCGGTCTTGAAGCCCTCGAAAAGGAATGCAGATTCAGGGGAGTAAC
AGGAATACATACTTCCCTGGCAAGAAAGGACCTGGACAAAGCATCTGAGAAGATCAAACA
GCTTGTATCTGAATGCTGCGTGATCATGGCGATAGCTGTCCTGCATGATGAATTTGGATT
CGGTCAGAAAAGATGCCAGAAGTTCATGGCAGGCATGGACAAAGCTTCGGACTATATCGA
CCAGGGCTTGGCTGAATGGATTGATTATGTGCAGGCTATCAAGGAAGAACTGGGAATTGA
ATTAAGCTTTTCAGGAGAAATAAAAAGACATGATTGATAATCTGATTATAGACGCATTTG
CAGGCGGCGGTGGAGCATCAGTTGGAATTGAGATGGCTCTTGGAAGACCAGTAGACATAG
CGATTAACCATGATCCTGACGCTATCCTGATGCACAAAACGAATCATCCCGGAACGCTGC
ATCTGACAGAAGATATTTTCAAAGTTGATTTGCAGAAATATGCCGGAAATCAGCACGTAG
CGTTGATGTGGGCTTCGCCAGATTGTACGAGCCATTCAAAAGCGAAAGGCGGTCAGCCGA
GAAAGCAGGGACTTCGTATTCTTCCGTGGGCTGTATATAAGCACGCAAAGGCGATTCTCC
CAGATGTAATCATTATGGAGAATGTAGAAGAAATTCAGCAATGGGGACCATTGGACGAGG
AAGGACATCCGATCAAGGAAAGAGCCGGTGAAGATTATCGAAAATTCATAGCAGCTATGA
AATCCATTGGCTATGAATTTGACAGCCGGGAACTGATAGCTGCGGATTATGGAGCACCGA
CTACAAGGAAACGTTGGTATGCGGTGTTCCGCAGGGACGGGAAGCAGATAGTATGGCCAA
ATCCTACACATAATCGTTTGGGAACAGACGGTCTGAAGCCATATGAACAGTGTGGAGATT
ACATTGATTGGTCAGACTTAGGTAAAAGTATATTTGACCGTCCGAAACCATTGGCAGAAG
CAACACAGAAGCGCATTGCAAACGGAATCAAGAAATATATCGTTGATAATCCAGAACCGT
ACATTGTACAGAGTAAAGATGCGTTGGCATTTATCATTCAGTATCATGGAGAAACCAGAC
AAGGTGATTCCAGAGGACAATTGCTAACTGAACCGATAAAAACCATTGATACCTCGAACA
GATACGGACTTGTGACAGCTTTCATCACGAAATATTACAAGACCTGTATCGGTCAAGGAT
GCGACGAACCACTGCATACGATTACTACTTCACCCGGTCATTTTGGTGTGATATCCGCTT
TTCTGGTTAAATATTATGGAACAGGATGCGGGCAAACATTGAATGAACCACTCGGAACCA
TTACCACGAAAGATAGATTTGGATTAGTAAATGTTCTGGTTGATATTCACGGAGAGAAAT
ACATCATATCAGATATTTTCCTCAGAATGCTAAAGCCGGAAGAATTAAAGGTGATGCAGG
GGTTTCCAAAAGATTACATTATTGATCGGGATTATAAATGGAGAAATTACCCGATTGCAA
AACAAGTAGCGAGAATTGGAAACAGCGTTGTGCCAGTTATGGCAGAAGCGCTTGTGAAAG
CTAATTGCCCGTATCTGAAAGTCGGGGAGCGCAAATCTGCGCCGATGATTTATGTGCAGA
ATAATGGGCAAGTAGCATTTGGATAAGGAATCATGGAGGGCTGCACAATAGCGTGTCAGT
TGCTTACATGGGGAAAGTGAGGCAAGTAATGAATATTGATAAAGCAAAATTGAAATTAGG
AATTTGGTACGGAGATGAGAATGGAAATGTGATTAATCAAAAAGAAGATTTAATGTGGGA
AGCACCGGAAAAGGCAAGAACGTATCATTCTTGTTTCCCACTGCAAATAACGGAAAGCAT
TTATGCGGTACATAGCAAAACTCAAAAGGAAACGTGCAAACACAAAAGAAAATATTGGAA
AAAGGATACAGGTCTGATAAAGGGATTAAAAGGCCATATATGCACTAATTGCGGGTGTAG
CCAAACAAGAAAGTGGTGGCAACCATGGGGAAGAAAATGGGATTATGGAACGGGTACTAC
ACCACTTATTGACTTACATACAAGTATTGGAGGAGGAAATCAAGATGTCATAATGGCAAT
GGTAAACAGCGGAGATTATACACTACAGGAAGCACTCGTTGTTTATTCTACGGCCTGTGA
AAGATGTATGAATGTACTTACATACAAGTATTTGAATGGAGCGGATGGATATGAAGAATA
TTCAGACGAGTGGGAAAAATGTAATACTGAATGCGATTTTTGTAAGATTAAGGAGGACGC
AAAATGAAATTATATTTCTACATTTTAGACAGTAACAGAGAATACAATCCAGAAACTAAA
ACATTAGGAGACTATATTTTCAAGATCAGAGTTGAGGAATGCGAGGTAATGGAAAAACCA
AAGACGTACAAAGCAGTAACACAGTTTCCGGAAGGAATTTACATCGGATACGTGAAAAAG
GAAGATATCGGAACAATTTCTGGTCATTCAACGCCGTACATTGCGCTGACAGTACCGAAT
TATCAGTTTGTAAAAAATAAATTTTTAGAAATATATAACGTTGAAATCAGCAGACTTAAA
AAAGCAATCGCTATGTACGAGGATAAGATAGCCGCAATCGAGAATTACAAGGAGGATGCA
AAATGTTAATCAGAAGTCAGAATAAGGAAGTTTTAGCTACACTTGAACTTTTATTCGATA
TCGAAGTTTCGGGTGGAGTAATAAGTGCAAGAAGAGATATGAGTTGGTGCTGCTTGCTCG
GAGAATATTCCACCAAAGCAAAAGCCATAAAAGTACTGGATATGATTCAGGAAGCCTATG
TAAATGGACATATTGATTATCAGATGCCAGAGGACAGTGAGGTGGTTGTATGATTACATT
CTTATTAGGATTCACCCTTGGAACCATATTCGGAGTGGCTGGTCTTGTATGTGTGGCGAT
CATGTACGATAAACACCACCCAGACGATTAGAAAGGAGAACGGTATGCTGACAAGGAATA
AGAAACTGAAAGACTACGGTATTCCGGCAGAGGACATTGAAAAACTGAATGCGATGCTGA
AAGACTTCCCGGCAGAGTACGGATACCTGCTTGCCAGTGCTGCCTTGTCAGCTTGCCCGA
AAAACACGGTGATAGCGGATATGGTTATCGAGAATATCCTACACCGGAAAAGTTACAGGA
AAATCAGCAGAGAAAGATATATCCCAATGAACCCGAAGGATTTCTACGGATACAGGCGCA
AGACCGTCGCTGTACTGTATGAGCGGATGAGGTTGTTGGGAGTGTGGGAGGAATAAAAAT
GCGGTTAATTGATGCAGACAAAATAATTGATTCTCTTGGAGGTTCGGATATGGATTTTGC
AATAGGTGCAGTTATTGACGAGCAGTCGACAGCTTTTGATGTGGATAAGGTTATTGAGCA
GATGGAGAATTATTTATTTGAAAAATATTGCATAGAAGGAGATACAACAATTGATGAAAT
TGTGAAAGGTGGTGGAATTAAATGAGTAAAGGCAAAGACATTTCCACTATGTTCACAAGA
GAAGAAAATAAAAAGAATGGAAGAGCTGGATATTATCAGGCTGACAGAAGAAAAATTGAT
GTTATCAGTCCTGCACAGTACGGAGCATTCTTACAGAAAAGAGGTAGGAGAAGATGAGTA
AATCAGTATTAGTGATTGATACACCAACAATTATTATGATTGCCCGTTCGGAACTGCATA
CTGCGGTGAACTTGAATGTGTGGGTTATTGTGAATTAGCTGACTGTTTAGACTATGATGT
AATTCTGATGACAGAAGAACATTATGATTGCGAAAGCAAATCAAGACCTGAATGGTGTCC
ATTGAAACCATTGCCGGAGAAAAAAGAGTATATCGTTCCGAATGACAATGTAGAATCACA
AAAAGATATTATTGCGGTTGGTTGGAATGCCTGCTTGAGAGAAATTACAGAAACAAGCGA
TGAAAACAAGCGATAAAAAGTAAGCGATAAGAGGTGGAGAAATGATTATTTTAACTGGAA
AAATCGTGTTTGTAAAGACACAGGAAGAATATTTGAGTGTTCTGAAAATGGCAAAGCTTC
AGGGATTCACATGGGCGAGAGTAAACCATTTAAACCCTGTCGAAATTCCAATTCCAAACA
TATTGAATTTTTATAGTAGCAAGATGGTCACTTGCAGAGACAATGAAAGGATATTGTGCG
AAGCGTCCGAAATCGTCAAAGATGAAGAAAAAATCAAGGATGCAGTAAAACTTGTCAGAA
CATTCACTAAATACCCAGACAGAACAGCATTGACGGAACCATTTATTGAGTCCTTGAAGT
TGCTTGCAGATACTGTAGAAAGTCAGATGGAAGAGGTGAAGTAGATGGAGAGATTAACAG
AAAGAGAAAGAAATGTTGATGGTACAGGAGTTGCAAAAGAAGAAATTACGGATGGATTAT
TAAAACCGTTTGCGGATAAAATTCTTACGAAACTTGCTGTTTATGAAGACTTAGAAGAAC
AGGGATTGCTTGTGAGACTGCCAGCTAATAAGAACGCAGAAATATACCTCATATCTTCCA
GATGGACGATTTGTTCGAAATGTGGATCAAGATTTGATGAATACAGTTGTAGTGGATGTG
AATACGAATGTGATAGTAAAAAAGAATATTATGTGCGTCCAACTTGTCTTTCGTCTATAA
ATGTAAGCTTTTATGCTAACCAATTTGGTAAAACCGTATTCCTCACCCGTGAAGAAGCTA
AGAAGAAGTTGGAGGAGATTCAAAATGAATAAATGTTGTGCTAGTCAAGATGGTATATGT
AGAAACTATATCTTATTCGGTGCTAAATGCGATGGATATAAAGAAAGATGCACACTGAGA
CCATGTTATGAAAACCTCGAAAAGGTGGCAAAAGGTTGTCAGCATAATTTGAGAAAAATG
TTTGGAGTGGAGGAGTGATAACTATGTCAAACAAACCTGCACCAGACATAACGCTAAACC
TTGCTATATCAGCATACCACGTGCTACAACAATATTGTACTGGACAGCCAATGAATTGCA
AAGGCTGCGGATTCTACGAACACTGTCCAGAATGTTTTCAAGGCATGCCATGTGACTGGA
GTTTGAATGAAGAAGGTGAAATAAATGAAGTTGAGAAATGCGACGTTGATTGATTACGGA
GTGCCGCCGGACGATATACCAACATTACAAAGTCACTTGCGGAATCTTAGCGAAAGCGAT
AAATACAATCTGCTGCAGGTATCTATCAAATATGCACCCGGAATCGAATCACAAATCTAT
GACAGCATCGTGAACAGCATCGGCTATCGGACAATGGAGAAGATCAGAACGGTTCCTGCA
ACGGAGAATGACTTCTACGGTTATAAACGTAAGGTCATGGCGGAATACTATCATCTGGCC
AAATTGATTGGCAGACTTTAAAAAAACTTAAAAAATTATAAAAGTGGTAGAGAGCTACGT
ACGCCCTAGTATGGTATTATAGTATATATAACTATAACTATGCTAGGGTGTTTTATGTTT
GGAGGTGAGAATGTGGGAATGCCAATGGGAAAACCGCCCATGTATAAAACGGTGGATGAA
ATTGAAAAAAAAATCGAAAAATATTTTGAGGATTGTAAAGGATATCCTTTGACTGATAGC
AAAGGTAAGCAGGTATTTAATAAATTTGGCTCACCAGTTTTTGCAGACGTTCATCCTCCA
ACGATTACAGGATTGGCATTGGCACTTGGATTTGCAAGCAGACAGGCGCTTTTGAATTAT
CAAACAAAACCAGAGTTTAATGACACGATTACGCGCGCGAAAGCCAGAGTAGAACAGTAC
GCAGAGGAAAGGCTATTTGATCGTGATGGTTCAAATGGCGCTCAGTTCAGCTTGAGAAAT
AATTTTAAGGGATGGGATGCTGATAAGAAAAATGATGATTCTGGAGATGGAAAGATTACG
ATTGTGAATAACATTCCAAGGCCGGAGAAACAGAATGAATGAGAATCCGATTAATCTGGA
TGAAATTATAGCTCCTGCCTTTTACAATGTGTTCTGGGACATTTTGGACGGAAAACACAC
CTATTATGATTTGTATGGTGGGCGCGGATCTACTAAATCATCTTTTGTAGGTGTAATGAT
TCCTTTCCTGATGATGCAGGACGCAGAGAACGGTATAATGTCAAATGCTGTTATCTTCCG
TAAAGTTGGAAACACACTTCGAGAATCCGTTTATGAACAGATAGCATGGGGAATTGACGC
ACTCGGAGTCAATGAACTATGGGACACCAGTGTAAGCCCTATGCAGTACACTTATAAGCC
TACTGGACAGAAAATCATATTCAGAGGACTGGACAAGGCAAAAAAGACTAAATCTATTAA
AGCAAGCAAGGGATATTTCAAGTATCTCTGGTTCGAGGAACTTGACGAATTTTCGGGCAT
TGAAGAAATTCGTACAGTGCAGCAGTCAGTCCTTCGAGGCGGCAGTAAGTTTGTTGTATT
TAAGACATTCAATCCGCCAATTAGCCGGAGTAACTGGGCGAATGTGTATGTAGAAGAGCC
ACGAGACGACAGCTACAGGCATAAGAGCGATTACAGATCAGTTCCTGTTGAATGGCTTGG
ACAGCAATTTATTGATGATGCGGAGCATTTGAGAAAGACAAATCAGAGAGCTTACGACCA
TGAATATTTAGGACTTCCGGTTGGACTTGGAACAAATATTTTTGAGCTGTTGGAGATTCG
GACAATAACAGATGAAGAGATTCAGAAGTATCAAAGCATTTACCAGGGACAGGACTGGGG
GTGGTATCCAGATCCTAAAGCATTTCTCCGTGTAGCTTATGTCCCTAATCAGGAAAAAGT
TTTTTTATTAGACGAACTTGGAGGTCCCAAGATAAGAAACAAGGAAATGGCTAACCAGAT
AAAGAAAAAAGGATATGATGATTATTCAATATCTTGCGGAGTTGATGAAGAAGAAAGTAT
TATTGACTTTCGAGATGCAGGGCTTCCAGCACGTAGGGCCATTGTTACACCGGGAAGCCG
CAAATATACTTTTGAGTGGTTACAGTGCCGAACATTAGTTATTGATCCGGCACGAACGCC
TAGAGCATACAAGGAAATTATTAATTATGAGCACGAAGTAGATAGCAATGGAGAAGTTAT
CGCAGATTATCCAGATGGCAACGATCACTGGATAGATTCTCTCAGATACGCAACCAGTCC
ATTGTCCATGAGAAGGGGGAATAGTGCGTAATGAGAAAAAAATGTTTTGTTACGAATCCA
AATGATACTATAAAAAATAAAATAGTTTCAAATGGGCAAGAAATCATTATAAGAACGAGC
GTTTCCAAGAGTGCAATATTCTTAAAATATAAAGAATTTCTTACTGGTGAGGAAGGAAAA
TGCGGAGGATATGAGTTAGGCTCAATGTTATCAACACTCGCACTTGTAAACATGGATGGA
AAAATCCTAGAAGTTCCCGCTGACTGGATAGAATTTGAGGACGACTAAATGGGACTTATA
ACAACACTAAAAAGGTGGTTTAACATGATTTTCAAAAAACAAGCCGAAGAGGATTTTAAT
ATCCAGGCAGCAGAATTCCCAGAGATGGAATCGTTGATTAATAAATGTGCAAACATTTAC
AGGGGAGTACCGGAATGGTTAGATGACAAGAATAACATCAAGACGATTAATTTCGCGAAA
TCCGTCTGCTCAGAGACAGCTCGGCTCGCAACATTGGCGATCGGCATTCAGATAGATGGC
TCCGCAAGGGCTACATGGCTACAGGAACAGATTGACAAAGTGTATTTCCAGATTCGTCAC
TGGGTAGAATATGGATGCGCTTATGGAACAGTATTTATCAAGCCAAACGGTGAGAGCCTT
GACGTATTTACTCCGGCAGACGTGATGATTGTGGATTACGACAACCAGGAAATTAAAGGT
ATTATATTCAAGGATTCTTATACTGTTGGACGGAAATACTACACAAGGCTTGAATATCAT
AGATTTGTTGAGACCACTGTGGATGGCGTAACGACCTATCCGTACTACGTTTCAAATAGA
GCTTATGTATCAAAATCTCCTCAGAGCATCGGCGATAAGATTGACCTCAAACAGACCAAA
TGGGCTGACCTCATGGCAGATACACCGCCGATTCTCAAGGCAAATGGGGAGAAGCTGGAC
GGACCGTTGTATGGAGTACTGCGGACACCACAGGCGAACAATGTGGACATCAGCACACCA
CTTGGACTTCCGATATTTGCAGAAGCTATCGAAGAATTAAAAGACCTCGACATTGCATAC
AGCCGTAACGCCGGAGAAATTTTCGATTCTCAGAAGATTGTTCTGGCAGATGATAGACTG
CTGATGCCAAGTGGCACACCTGTGTCAGCTATGTCACCACAGGGCATGGAGAACAGACGG
AACGAGATGAGATTACCGCACTTTGTCAAGAATGTATTCGGACAGGACGAAAAAGAATTC
TACCAAGAAATCAATCCACAGCTCAACACAGATACCCGTATAGCCGGCATAAATGCCCTT
TTAAGCCAGTTAGGATATAAGATTGGATTCTCTAACGGGTACTTTGTTTTCAACGAATCT
AGTGGCATTCAGACGGCTACAGGAGTAGAAGCGGAACAGCAGAGGACAGTGCAGTTTATT
AAAGACGTTCGAGACAAACTAGAATCCTGTCTGGATGAAGTTATTTACGCATTGAACGTT
TATGCTGACCTGTACGGGCTTGCGCCTGTTGGAGCATATGAAGTCAATTATGATTTCGGA
GACATTCTCTATGTTAGAGAAAACGACCGTGCAAGATGGTGGCAGTATGTGACCACTGGC
AAGGTTCCGGCATGGTTGTATTTCGTGAAGTTTGAAGGAATGACTGAGGAAGAAGCAAAA
GCAATGGTCGAAGAAGCTCAGCCAGACGAACCGAAATTATTTGGAGAGGAGTAAGAAGAT
GGCAGATAAACCAGTAACAAGGGAAGAAAAGTATCTTGCGTACTTGACAGGTGATTATAC
AGGCGAACTCCCGAAGCCAATCACGAGAAAAGAGAAGTATTTATACGAATTATGTTTAAA
AGGAATTGGCGGGGAGATTTCGCCGGAAGAAATCAAGAATGCAGTAACAAAGTGGCTTGA
CAACCACCCAGAAGCTACAACAACGGTGCAAGACGAAAGTATTGAGGAAATAAAAATCAG
CAAAAATTTCTTGCCGTGGATTAAAAAAGATTATGTAACACCAGAAATGTTTGGGGCGAC
TGGTGACGGCGTTGCTGATGATACAAGAGCACTTTTGAAAGCTATTACTACAGGCTACCC
CATTAGAGGGAAAACAGGTTCAAAATATTCTATTAAATCTCAATTAGTATTTTCAGATAA
TTGCACTATAGAAAATATACATTTAGTAGCTGGTGCAGAAATAGAAAGTGTTATTAAATA
CAGTAAACGAAATACAATTATTCGTAATGTACAAATTGACTGCAACAACTTAGCGAATTA
TGGAATTTTAGGCGAATCTAATGTGCCTACAGACGTTTTATATTTTGCCAGTATAAAAAA
ATGTTCTGTAGTCAATGCGTTAATTGACGGATATAACACCGGCTTGATAAGAACATTCAT
GAATGATTGTATTGCTAAAGGGTGTGGTAATGCTGGGTTTTATATCGATGCAAGCGATAC
CAAGCATGACAACCTTGTACCGATTGATTGTAAATATGGTGTGTACATTAATAGCGGAAA
TACAAGCATAAGCAGATTTCACCCGTGGTCGTGGGAAAAAGAACAAATTGGTTTATTTGT
AGTAACAAATCGTTCTGTATCTATTGAATATTATTTTAATGATACAAATCAATATGCAAT
TAGCTTTTCTGCAGGTGTTGATATTACGATCGGAACGTTAAGAAATTTTAACAATATAAA
CGCACCATCTGCTATATCCGATGGGTGCAGAATGCTGGTAAGAAATGAAGATACAAATAC
ATATATTCCATATATCGCAATAGGAACAATTTGTGGATCTTTCAATGGTTATGATGATTA
CTTTTTATATCCAGATAATTACCAAATAGGTCATATGTCAGTTCAAAGAGTAAACTTAGT
TAATGTTGGTACACGTTTTGATAAAAAAATGTTTCGTTTATCGTATGTACCGTCATCATT
ATATGATGAGGTGCTAAAAAAGTTTAATATTACAAGTAACGTTTTGACGATTTCATCATG
CACGATGCAAAGATGCAGAACAGATTTGAATGGATATGAAATTAGATTGCAAGTTAGTTT
TGAAAAATCAAATACAACATTAGAACCATTAAACGAAATATTGAATATACAATATATTGG
GGCTGATACTAATACTGTATATTATAAACTATTAGGGGCTAATGCGTCATACACATCATT
ATCTTTTCATACTGCGAGAAAAGAAAATGATGATAATAAACTTAAAGGCATGACGTTAAA
ATGTAATGATTCATTTTCTTTTAACGGTATACTAATATTATATTTGGATTTATATGTAGA
ATTATATCGTTAATTAACTAAATGGGCTTTGGTTAACCAGAAAAAACCAAAACATGTACC
ACAACATTTATCGAAAAAGGTGATATACTATGCTTAGTCCTGAATATTTACGCCAGATA
>Circular_Seq8
CGAGGACAAGGCAGACTGCTGCCACGCTGGTATGCACGCCTGCGAGAACCCGCTGGATGT
GCTGCACTACTACCCGCTGTCTGATGGCATCCGCATTTTTAAAGTGGAATGCGGCGGAGA
TATCAGCCGTGAAGATGGAAAAGACACAAAGCTTGCTTGCACGGAACTTACCGTTGAAGC
GGAGATCAAGATTGCTGATATGGTAAAACTTGGCGTAAAAGCGGTGATGGACCGCGTGAA
CAAAAACGTGAAAGGAACAAAGAACAAAGCTTCCGGCAACTGGTCCACGGGTGCGGCTTC
CGGCAACTGGTCCACGGGTGCGGCTTCCGGCTACTGGTCCACGGGTGCAGCTTCCGGCAA
CTGGTCCACGGGTGCGGCTTCCGGCAACTGGTCCACGGGTGCTGCTTCCGGCTATTCGTC
CACGGGTGCGGCTTCCGGCAACTGGTCCACGGGTGCAGCTTCCGGCGACTCGTCCACGGG
TGCCGCTTCCGGCAACTGGTCCACGGGTGCGGCTTCCGGCAACTGGTCCACGGGTGCCGC
TTCCGGCAACTGGTCCACGGGTGCGGCTTCCGGCTACTGGTCCACGGGGGCGGCGTCCGG
CACCTGGTCCACGGGTGCAGCTTCCGGCGACTCGTCCACGGGTGCGGCTTCCGGCAACTG
GTCCACGGGTGCGGCTTCCGGCAACTGGTCCACGGGTGCGGCTTCCGGCTACTGGTCCAC
GGGTGCGGCTTCCGGCAACTGGTCCACGGGTGCAGCTTCCGGCGATTACTGCAGAGCCGA
AGCGTTTGGAAAAGACAGCATTGCTGTTGCAAACGGCGCACACAGTAAGGCACGCGGCGC
AATGGGCTGCTATCTGGTGCTGACCGAGTACGATGATGACGGCCACATGATCTGTGCCAA
AATGGCGAAGGTTGACGGGGCCGTTATCAAAGAGAACACCTGGTACACGCTTGAAAATGG
CGAGTTTGTGGAGTGGAAACCGTGAAGAAGTACTACAACAAGCGTTGGCTTGAACAGCGC
TGGGATGCAAGGCAGCCGGAACGATTGGAGCACATCCAGCTGAAACGGCAGCTGAGAAAA
AAGGAGGGGTGCGGCAGTGAAGCCGAGCATGGGAATTGCAGAGTGCTGCCAGATCATGCG
TGACAATAACATTTCGGTGAGCGAGCCGATCTTTACCGGCATGATTCAGGCCGGCAGCTT
CCCAGCATGGGCGGTGCCGTCTATTGACACCAAGAGCGCCGCCCCGCTGATCTCTCGTGC
CGGATTTATGGCGTGGGTGAAGGACTTTTACAAGCTCGAAAAGGTTTACACAAAGGAGGA
CCCGAAAGAATGAAACTCAAATCTACTACTTACTACTGGTTGGCTGTCGTTTTTGGCGGC
GTTGGAATGGGCGCAGCTATGGGCGCAGAGGGCACCGCACAGACCACCGGATGCATCTCT
GGCACGCTGTTTGCGGTGTCGCTGGTGCTGATTTTGGCCGCTGTTGTGCTGGCTCGTCTG
GGCTTTGCCGCAGAGGACAGGGAGAGAGCCGCAAAGCGGCGCAAGTATGGCAAGATCAAC
CGCACCCACGCCCGTAACCCGGAGTATCCGGAGAATCAGGAGCGCGGGGCATGATGACTG
CTAAAGAGTACGTTGAGGACAAAGTCAAATCCTACACGCGGCTTGCAGAGCGCTGCAGGC
GAGAAGCCGAAGCATCAGATGACATTGTTGTCCGGGCCGGATACTCCGCACGGGCAAACG
TCTGGGAGATGTGCGCCGAAGAAATGGACAACGTGCGGGAGATGCTGCAAGAGGAGTCCG
GGGAGATCACGTATGCCTGACACTGTCCACCATGTCATGTGGTACACCGTGTATGACGCA
AAAAAGAAGAGCCTGCCCGTGCGCCAACACGGACAAGCCCAAAGGGTGATGAGTTTCGCC
GCCCATCACCACAAAAATAGCACAAAGCAGGAGGTTTTACAAGTGGCACTTTTGCAGATC
TATGACGGGCTTGAAAATCCGCCGAAACTTTTAGAGAGGCACTCTGCGCAGACAGTTGGA
GAGCTGATCCGACAGGCGGATGCACTGTCCAAAAAGGAACACACGCAAGGTTATCCCCGC
AATACCTACATCGTATATAACAACGATGGTGAGAGAGTTTATCAGAGGTGGTGAATATTT
ATGCAAGAAGAATTGACCGTCCGGGTGGAGCACACGGAACTGCCCGCGATCCGGTGGAAT
GAAGATGAGGTCCGGCAGAACCTGACCGAAATGCTGGCCGCCTACACCGGCCGGGTCTAC
ACCCCGGAGACCATCAAGGATGCCAAGGCCGACCGCGCCGCAGTGAACAAGCTGGACAAG
CAACTCTCGGATGCTGCCCGCAGTGCAAAGGCCTTTTACATGAAGCCGCTGGAAGAGTTC
TTGCAGAGTGCCAAGCAGATGCAGGGTCAGTGCAAGGCTGTCTCCGGTGCCATTGACCAA
CAGGTCAAGGCTGTGGAGGAAGCCGAGAGGCAGGATAAGCAGGATGCGCTGCGGGCTGTC
TATGCGGACTGCATCGGAGAACTGCGGGAGATTATCCCATTTGACCGCCTGCTGGTGCCG
CAGTGGCTCAACAAGACCTATGATCTGGCAAAGGCCGGCCGGGAGCTGCGCAAGAGCGTG
GAGACCCGGCGGGAGGAGCTGCGTCTGATCCGGGAGACCTGCGGAGAGGACGCAGAGGCT
TGCACCACGGAGTATCTGCGTGAACTGAATCTGAACGCCGCCCTCGTGGAGCACAGCCGC
CGCCAGAATGCCCGGGACGCCCAGCGCCGCGCAGAAGCCGAGAGAATGGCCGCAGAGCGG
GCGCAGTCCACCGCTCCGGTCATTATCCCTCCGACCGAAGAAGAACGCCAGATCAAGGCA
GAGGCCGCGCAGGAAGCGCAGACCAACGCCTTTATCACCGCTTCCGGACGGCTGGACTGT
GAAGTGCTGCAGCGTTTTGCAGAGCCTGCACAGTCGGAAGCCCCTGCCCGCAAGCAGTAT
CGTTTCTGGGTAGAGTTCACCCGCGAGGACATTGCATGGTTCAAGCAGGGAGCCGCAGAG
CGCGGTTTCCGCTATGGTTCTATCAAATAATTTTGGAGGTATTTACTTATGGCACTTACT
CGTCCCGGCGCACCCGCGCCTACTTCGTCCGTTTCCAATGCACAGGCTCTGGCAAACCGT
TCCGTTCAGAACGCCAACCGTGCAGGCAGCACCGCTATGCAGGCCGCATCCCCGTCCGTT
CCCGTGGAGATCACCGGTGCTGACGGTCAGCACTTCACTGTGAGTTTTGGAGACGTGCGC
AACTTCATCTGCCCAAAGGCCACCGATGCTGAATGCAAAATCTTTCTGGAGACATGCAAG
CAGTATCACCTGAACCCCTTCACCAAGGAAGCCTATCTGATCCACTACGATAACAAAAAC
GATGACACCGCCAGCACCATCGTGTTGGGCAAGAACTGCTACATGCAGATGGCCGAGCGC
AACCCCAACTTCGACGGCTTTGAAGCTGGAGTGATCGTCCTGACCGCAGATGGCCAGCTG
CTGAACCGTGAGGGCTCCATTGTCTATGATGGAGACGGCGGCGAGACCCTTCTCGGCGGC
TGGGCGAAGGTCTACCGAAAAGACCGCACCCGCGCCAGCTATGAGGAAGTCAAGCTCAGC
GAGTATGACACCGGCAAATCCCTCTGGAACGGCAAAAAGGCCACCATGATCCGCAAGGTA
GCGCTGGTGCACGCCCTTCGTGAAGCGTTCCCGTCTACCTTTGGCGCTCTGTACGATGAG
AGTGAGGTGCGTGTGGATGCCGAAAGCACCGCTCGTGAGGTGCCGCCTGAAGAACTGCCG
GTGCTGGATCCTTACGCAGGTTCCTACCGTCACCGCAAGACGGCAGGCACCCTGATTCCT
GCCCCGGATGCACCCTCTGCAGAGGAAAACGCCGATGATCCGTTTGGCGGTGATGATGCA
TGATCGTCCAGACCAAGAACGGCATCATGCTGCACGGCGAGATCGCCAAAGACCCGGTGC
TCCGGGATGCCGGGCAGAAGCAGGTGCTGAAATTCGACCTGAAAGCCAGCCGCACACAGG
ATGAATCCGGCAAATGGCAAAGCTTCTTTGTAGGCGTAAACCTCTGGCACGGCATTGACC
AGTGGGACGGCATGCTGCAGAAAGGCGATCAGGTCACTGTTTTTGCCCAGAAGCTGAAAG
AGCGGGAGTACAACGGTAAGACCTACTACGATGTAGACGCGGATGATGTTCAGCCAGGTG
GGCTGGTGACATTCCGTTGGCTGCAGCAGATGATCGACCTGATGGCGCAGCCCGGACCGC
CGCTGGAACCTGCAGAACCGGCAGCAGAACCGGAAGGCCTGCAGGGCGCGCAGATGTACC
CCGGTGAAAGCCTTGCAGACTACGCGCCACACAGCACCAGCGCTCCGGAAGCGGCCACTT
CTGCTGAGTATGACCCCATTAACGAAGACGCAGAAGATCTTCCCTTCTGATCTCGCAAGC
TGTGCTATCCGGCTATACGGGCGTGCAAAGGAGGTGAAAGCGGTTGAAAGAGGAAGAACA
GAAAAGCATAGTCATTTACAAATCATGGAAAAAGCCATTGCGTAAATTGTCTCTGGAGCA
AAAAGGCAGGATTTTTGATGCGCTGCTTGATTTCCCCGATCCACCGAATTTTGAGGACGA
CCAGAAGCTCGAAATGGCGTGGGATTTTATGTCCGAGGCGGTGGAATCAAATTCTAAAAA
ATGGAACGAAAGACGAGAAAAGAGAGCTGCTGCAGGGCGTAAAGGCGCAGAAGTTACAAA
CGGCAAGCGTCAGCAAAACGCGGCAAATCCGGCAAATGCCGACTTTGACGAGCAAAAACA
GCAAAACGCGGCAAATCCGGCTGTAAATGGTAATGTAAATGGTAATGGTAATGTAAATGG
TAATGGTAATGTAAATGGTAATGGTAATGTAAATGGTAATGGTAATGTAAATGGTAATGG
TATATCACCTAACGGTGGTGTATATAATAGCGCCGCCGCCGTTGACGTAGAACTTTCTAA
AATCGTCCAGCATTATCAGCAGGCCGTTGGGGACTTCCCACGCTCTGCGCTGGACAAGCT
GCAGAAGTGGAGGCAGGAGTACAGCACAGAGATGATCCTGCTGGCGATTGACAAGGCCAC
AGAAGCCGGAAAGCGCTCGTGGAGTTACATCAACGGCATATTGTCCGGATGGAAACGGGA
CGGCCTGCGTACGCCGGGGGACGTGGAAGCCAACGAACAAAGCCGACAAGCCAGACCGCG
AGGAAAGCAGCCAACCGAGACCGTAGACGACCAGCTTGCACGGGTGCTGGCGAAGATGGA
CAGAGAAAGAGGGTTTGAGACATGACGCGGGAAGACGTGGCAAAGCTGATCCGCATGAAT
TTCGTGCTGTACAAGCTGGGTTCCAAGCCTCTGACCGACGAGGAGATGCAGACCACAATC
GATGTGTGGACGTACCAGTTTGGCGACTATGACGGCGATACTGTCAAGCGGGCTTTTCTG
GCGGCGAACCGGGTATGCGTTTATCCGGTCACGGTGGCCGACATCTTCAAGCAGCTTTCC
CAGTGTCTTGATCCGTCCGCTGAATGGGAAGCTCTGGCTGTAGCGGCACGCAAGGCACAG
ACATTTTTGAGCTGGCGCAAGTTTCCGATGGTGACCGGCATTGACGAAAAGGGCGGGCTG
CTGCGTAGTGACGGACAGAAAGAGCTGAAAGCCCTGTATGACCAACTCCCCCCGGCGGCA
AAATCCTATGCCGGGAGCGTGGGAGGGCTTACAGAGCTGGCTGAAATGCCAGACCTTACA
TACCGCCGTGCTGAATTTTTGAAGCAGGCGCAGGCCGATATCACCACCGCCCCCCGTGAA
GCGGCAAGGCTGCGGGCGAGTGAACCGACAAGGAAGGAGATTGAAAAATGAGCGAATTTA
TCGACCGCGAAAAAGCCATCGCAAACATCAAAGCGGCATATTGCTGTGGCTGCGAAAATT
ACAACGGCGTAAGATGCCGAGCGTGTCAGATTATGGACGCGATGGATGTGCTGGAAGACG
AACCGGCAGTGCCTGTGATTGACGCGAAATCTATGAAAAAGTACCTGACCGACTGGAAAG
ACGGGCTGGCCGGGAGCGGAAATTGGGGGTACTCGTACGCAATCAGGGCAGAGCAAACGG
TTCAGGTGCTGAATACCATACTGAACCACATTGGTTACATGCTCAATGGTGACAGCGGGG
TGCAGACCGATGGTAAGACTTGAACCCTGTAAAGACTGCCCCGACCGGCACCCGATCTGT
CACGACAGCTGCCCGAAGTACGTAGAGTACAAGCACCAGTTGAAGGAGCAACGTGCATAC
ACGAAAACCAGGAATGCGCTGGAGTGCATCAGCAAGAACGCATTCAATCAGGAATTTTGG
ATGGGAGGAAGAAAGCGATGAAAGTGTTGGTTGCCTGTGAGGAATCGCAGGAGGTGTGCA
AGGCGTTTCGGGCAAAAGGCCACGAAGCCTACTCGTGCGATGTACAGGAGCCGTCTGGCG
GGCATCCTGAGTGGCATATTCTTGGAGATGCGCTCAAGGCTCTGGAGGGGGGGCAAATCG
TTACGATGGACGGCGTAGTGCATGAAGTCGGCAAGTGGGATTTGCTCATTGCACACCCGC
CTTGCACTTATTTGACAAAAGCCGGCGGAAATAGGTTAGTGATTGATGGCAAAATTCAAG
CAGAGCGATATAAAAATGGATGCGATGCACGAGATTTTTTCATGAAGTTCTGGAATGCCC
CGGTGGATAAAATAGCAATAGAAAATCCGATACCTATGCGAATCTTTGGACTGCCAGAAT
ACAGCCAGATCATTCAGCCGTATATGTTCGGAGATGAATACATGAAAACGACGTGCTTAT
GGCTGAAAAATATTCCGGGACTGTTCGCCACAGATATAGTTATACCTACGTCGAAATGGG
TCGCGTCGTCAGATCATCGTGCGAAGAAACGAAAAGACGCATGGTCTCAAAGTGGCCACA
GAACAGCGAAACAGCGAAGCAAAACATTTCCGGGAATCGCAAAAGCAATGGCTGAACAAT
GGGGGTGATTGTATGACACAGAAACAGTTTATCAAGCAGCTGATGAGCCGCGGCGTTTCG
CATTCGGATGCCTGCGGGTTGGTGGCCTACATGAAAGAGCTTCGCCAGCTGATCGAAAAG
CATGAGGACGTTGTGATGCTGGCGGATGCAAACACAATGCGGTTCGTCCCGGCAAAGGTT
TACTCCTACGAGGAAACCTTCCAACGGATGCAGGAAGGGAGGGACATCTTTTGCTGAAAA
CCATGAAGATTGTACTTTACGGCGACCCCCGCACAAAGAAAAACTCCGCCCGCATCCTCG
AGGCCCACGCAAACCGCCGCATTGTGGCCCCCAGCGAGGCATTCATGCAGTATCAGGAAA
AGTGTCTGTGGCAGATCAAGCGGCCTTACAACCCCATCACAGCCCGCGTGAACGTGAGGT
GCGTATACTACATGAAGACCGCCCGCCGGGTCGATCTGGCAAACCTCATTGAGGCGACCA
CTGACATTCTGGTAAAAGCCCGCGTGCTGGAGGACGACAACAGCAAAATTGTTGCCGCCC
ACGATGGCAGCCGGGTGGAGCTTGACCGGGAGAATCCCCGGGTGGAAATCGAGATTGAAG
AAATGGAGGAGTAAAATGCTTGATATGCTATTTGAAATTGCAAGCACGCTGTTCATGGCA
ACACTTGCAGGATTTTTCATCTGGTTTGTTCTTAGCGATGGCAACCCAATTGAATATTTC
AAGCGGTGGCTCAACCGCAACAAACCTTGCCTTTGCGACCGGTGCGTTTTCTTAAATCAA
AAATTTGGGGCGTCAGAATCCGGATATCACTATATCTGCCGGAGAAGTGACAAAGACGAA
GGATACATAAATCCGCCCGAATATTGCAACGATTTTGAAGAAAGGAGCAACAATGACCCA
CACATGGACACCTGACACTGACACGCAGAAGCCGGATGGAACCGATTACCTCACCGTTAA
GGCGTGGCTGAACCGCTACCGCGAAGCAGAGAAAAGATACTACTTGCTGTCTGACCGTCT
GGCCGAAGCGCAGGAGGCCACCCGGCACATCACCCAGAGCCTCAGTGCGGTCCCCGGCGG
CAGCAAAGATGGCCAGAGCCTTGCCCGGGCGGTGGAACGCGAGGAGGAAGCGGAGCGCCG
CGCTTATGAGCAAAGAGCGGTCTGCGACAGGCTGTTTCTTGAGATCAAAAGCGCACTTGA
CCGGATCCAGAACGAAAAAGCATACACGGTGCTGTACAAGTACTATCTCGATTGCCTCAC
GTGGGACAGGGTCGCAAAAGATATGAATTACTCTTTGCGCATGGTCTATGTCTTGCGGCG
CAAAGCAATGGAAGAGCTGAGCCTTTAAAAACATTGCACTGTCATTACATTGCGGTTTCA
CTATCGCATAGTGTAAAATTGTATCATCGGAAAAGCCAAAAGGCAAACCGATGCACGCAG
CCTCCGAAACGTGTCCCTTCTTAGCATTTTCCTCCTTTTCTGTTTGCAGGTACTGGGCTT
TGCTCTCTTCACGTTTCGCGGGCTGCTTCTATGCGATACACTGAAACAAAGGCAGCCTGC
CACTCATGAGAGACAGGAGGCGGTTCGATTCCGCCGTATCGCACCATATGGCGCATGGAC
TAGACAACCCGCAAGGCCGCACGTGCAACCTCCCGTGCCAAGAAAAGGCCTTAGAATCCT
TGCCAAGGTGTAGCTTTCCTGACAGGATGTGCGCCAACCAACAGCCCCGGCGGCGAACCG
GAGCTGTTTTTATATGGCCGCCTGAGCGCAGTTTGGAGCGCGGCGCGTGTGTGTAGACAC
GGCTGGTTCGATTCCAAGGGCGGCTTTTATACTCCGGTAGCTCAAGTGGTAGAGCAGCGG
TCTCCAAAACCGCATGTTGCAGGTTCGAGTCCTGCCGGGAGTGCTTGCGTGCCCTATGAG
GGGGCTGCGCAATAGCGGGGCATCCGGCCGCGAAAGTTCCGGATGCAGCAGTGCCCACCG
TTTGACGCATGTCCAACGAACTGAATACACGGGCGCTGCTTATTTTGATATTCTGACCGT
TCGGATTTCCGGGCGGTTTTTCTTTTGCACGAGTTTAGAGAGGTGGTGGCGGTGAGCGCA
AAGCGGCTGACAGACAGACAAAAAAAGAAGATCATTGCTGACTATGTGCAGCTGCAGAGC
TACGCCAGAACCGCCAAACTGAACGACGTGGCAGAAAGCACTGTGCGGAAAATCGTGAAA
GATAATCCCAAGTGCGCGGATTTGTGCGCCTTAAAAAAAGAGCAGAACACGCAGGACATG
CTTTCCTACTTAGGCAGCAAGCGCGGGGAAGCACAGGATCTTCTCGGGCTGTACCTTCAG
GCGATGGCAGACCATGACAAAATCGCAGAGGCAACGCTACCGCAGCTGTCCACGGCGTTC
GGCACCATCGTGGACAAGTTTGCTATGCTGGGAGACCAGAGCGGCATAGAAGCCCCGGAC
GATGGCCTGCTTGAGGCCCTGAGCGCTGCCGCAGACCTCAGCCCGCCGGATGACGTGGAG
ATGCTGCCAGAGGAAGAGGACGACCATGCGGAAAAGTAACGGTTTTCGCTGGAAAGCCCT
CAGCCAGCGGCAAAAGATGGTTCTTTGCTGGTGGACGCCGCAGAGCGCATACAGCGGATA
CAACGGCATCATTGCTGATGGCGCCATTCGCTCGGGCAAGACCTTTGCCATGAGCTTTTC
GTTCGTCCAGTGGGCTATGACCTGCTACAGCGGCCAGCAGTTTGCCATGTGTGGCAAGAC
CATCGCCAGTTTCCGGCGCAATGTGCTGGGCACGCTCAAGCAGCAGCTTGCAGCCCGTGG
CTACAACGTCAAGGAGCATCGGGCAGAAAACTGCATGACCGTCAGCAAGGGCGGCAAGAC
CAATGAATTTTACTTTTTCGGCGGCAAGGACGAGAGCAGCCAGGATCTGATCCAGGGCAT
CACCCTTGCCGGGGCATTCTTTGACGAGGTGGCCCTGATGCCGCAGAGCTTTGTCAATCA
GGCCACGGCCCGATGCTCTGTCACCGGGTCAAAGTTTTGGTTTAACTGCAACCCGGGCAG
CCCGCAGCACTGGTTTTATCTGGAATGGGTGCGCAAGTGCCGTTCCCGAAAGATGATGTA
TCTCCATTTCACGATGGACGACAACCTGTCACTTTCCGAGGACATCAAGGACAGATACCG
CAGCCAGTACAGCGGCGTTTTCTATCAGCGCTACATTCTGGGCCTGTGGACCGTGGCGGA
GGGCCTTGTGTATGACATGTTCGACCGCAAAAAGCACGTTGTTGATGTGCTTCCGGCGCT
GTCTCCAAAGAGCGCCTATGTGGCGTGCGACTTTGGTACCCAGAACGCAACGACTTTTCT
GCTGTTCCAGAAGCAGGCAGATGCAGACTGCTGGATCATCACCCGGGAGTACTACTACAG
CGGCCGCGAACAGAAGCGGCAAAAGACCGTGGGTGAGTACGTCACAGACCTCAAGGCGTG
GCTGAACGGACTCAAGCCGGAGAGGATCATCGTTGACCCCTCTGCCCTGCCCCTGATTAC
AGAGCTGCGCAAAAACGGCTTTACCCAGACCCCGGCAAATAACGACGTTCTGAGCGGCAT
TCTGGACGTGCAGACAATGCTGCAGACCGGGCGGCTGAAGATCTACAAAGACTGTAAGCA
CACGCTGGAAGAGTTTGGCGTGTACGCTTGGGACCCGGACAAAGACGACACCGTGCTGAA
GGTCAACGACCACTGCATGGACGCTATCCGCTACTTTGTGCGCACAAAGCGCCTTGTGAA
ACTGAGGGATTGATTTTGAGCACTGTATACACATTCCAGACCTTCCAGCAGGCGCAAGCC
GACGGGGAACAGACTGATTTCATCCGGCGGTTCGTGCAGCAGCACTGCAGTTCCGGACCG
TACAAGATGGCGCTGGATGCCGACCTGTACGACGCGCAGAAAAACCCGGGGGCTGAACGT
TTCGCGCAGGCTTACGCTTTGATGCTGAAACGTCTGTCCAAAAACACCAAGCAGGACACC
CCACACCCCGATATGGTCAAGAGCAACCTTTTCCGGCGGCTCAACAAACAGAGAGCGACC
TACTCCCTCGGCAACGGCGTGGTCTTTTCGGACGATGGCGTGGACAAGGACAGGCTGGGG
CAGAACTTCGACGAGCAGATCCAGAAGGCCGGATATTTCGCCCTGATCCACGGCGAGAGC
TTCGGATTCTGGAACAACGACCACTTGGTGGTTTTCAAGTTGACCGAGTTTGCTCCCCTG
TACGATGAAAAGACAGGACTTTTGCAGGCGGGTGTGCGCTTCTGGCGGCTGAACCCGGAC
ACGGATATGCACTATATCCTGTACGAGTTGGACGGCTTCACTGAGTACACGGAAAGCAAA
ATCGGCAATGTGATGCAAGAGACAACGCCGAAGCAGGCATACAAGAGCGTGACCGTCACC
ACACCCGGCGGCGGGCTGGAAAGCGTGGAGGGCGAAAACTACAGCGCCCTGCCAATTGTT
CCACTGTGGGGCTCCGACCTGCACCAGAGCACGCTTGTGGGCTTAAAAGCCTACATTGAC
AACACCGATTTGGTGATGTCCGGCTTCTGCAATGACCTGCAGGACTTTTCGCAGATCTAC
TGGCTGTGCGAGAACTTCAACGGAATGACCGATGACGAGCTGCAGGAGTTCCTTGTCAAG
CTGAATCTGTACCACATTGCAGGCGCAGACACCAGCGAGGGCGGCAAGATCACCCCCTAC
ACCACCGAGATTCCTGTGACGGCCCGGCAGGCGCTGCTGGAACTGCTGCACACCCGGGTG
TATGAGGACTTCGGCGGTCTGGATGTGCACTGTGTGAGCGCGGACAGCACCAACGACCAT
CTGGATGCAGCCTATGAACCGCTGAACCAGAACGCGGACGATTTCGAGGCTCAGGTCAAG
CCGTTCATACGGCAGATCTGCGCACTGGCTGGATTTGACAACGCCATGCCGACATTCAAC
CGCAGCAAGATCACCAACACAGCCGAACAGGTCAGCATGGTGATTTCCGAGGCCGCCATC
ATCGGGCAGGACATGGCCATTGGCCTGCTGCCAAACCTGACCCCGGAACAAAAGGAGCAG
GCCAAGGCCGCGCTGATGGCCGAGAGCGCAGCACGGGAGACCGTGGGCGAGGGGGAGAAC
AACGGTGATGAAACGTGATTTCTGACCGTGACCGCATCTCTACCCGCCAGCTGAACCGCC
TGCGCCGCCGCATCCTCCGGGTGTACGGCACTGCCCGCCGGGAGATGCAGGAGCAGCTGA
CCGAGTTTCTTGCAAAGTACAAAGCGCTGGACGAGCGCAAGCGGGCACAGCTGGACGCAG
GCGAGATCACCGAGGACGATTACCGAATCTGGTTGCAAAATCAGGTCTTTCAGTCCGATT
TGATGCACGCCAAGCTGGACGGCATCACGCAGACCTGCACCACAGCCCAAGAGACGGCCT
ACAAGCTGGCCAGGGACGAGCAATACAACATCTTTTCCTTTGGCGCAAACTGGACGTTCT
ACGAGCTGGAACAGGCCGCAGGCGTGACGTTCGGGCTGACCCTGTACAACACCGAGGCGG
TCAAGCTCCTGCTGAAGGAGAACCCCCGCATGGTGCCAAACAAGCGCATCAAGAGCGAAA
GCAACCGCACCTATGACGCCCGGGTGTTCAACCGCTACGTCATGCAGGGCATCGTGCAGG
GCAAGAGCGTCCACGACATCGCCGTGCAGGCCGTCAACGGCATGGCTGATACAGAGATCC
ACTGGGCCATGAACAATGCCATTACAGCGTTGACAGGGGCCCAGAATGCGGGGGCTTTGC
AGCAGATGCGAAACGCCCAGGCTTTGGGCATCGAGGTCAAAAAGCGGTGGAACTCCACCC
ACGACTACCGCACCCGTGAGATGCACCGCCTGCTTGACCAGCAGACGGCAGACCTTGACG
AGCCGTTCAAGGTCATGGGCTACGAGATTCAGCGCCCCGGAGACCCCAACGCAGCGCCGG
AGATGGTCTACCACTGCCGCTGTGTGCTGTCCTCTGCGCTGGGCAAGTATCCAAGGCAGA
ACGCCATGCAGCGGGACAATGTGACCAAAGAGACCATCCCCGTCATGGATTACACCGAGT
GGTATAAATCCAAGGGCGGCAAAGAGAAAGAGCAAATGTGGTGGGCGGAAGAACGCAAGA
GAAAGAAGGGATGAACTGTGATCTTGCCGATGGAAAACACCGAAAAGATGATTTTTTCGG
GCGTGGGCAAGTATGGCATCCCTGAAATCAAGCCGGAAACGGACATCCGCATTGACAAGC
TGGAATGGATCCCGGTCAATTATGCGCTGACGGCCAAAGACAAGGCCACAAAAGGCGTGC
ATTTTTACAAGGACGATTACCAGTTTGAACGGTTCTGGAACAACCCGGACAAGTATATCC
CGCTTTTGCAGCAGTTCGGCGCGGTATGTTCGCCGGATTTTTCGCTTTACAGCGATATGC
CGCTTGCAGTGCAGCTTTTCATGCACTACAAAAAGCACTGGCTGGCTGCATACTGGCAGG
CGCACGGCATCCACGTCATTCCAACGCTCTGCTGGTGCGGCGAGCAAAGCTATGACTGGT
GCTTTGATGGTGAGCCCAGAAACGCCATCGTGAGCATTTCGAGCCACGGCACACAGTCTG
ACCCGTACGAAGCAGAATGTTTCGCCAAGCACTGCCGCAAGGCGCTGGAAGTGCTGCAGC
CGAGCAGCATTTTGTGGTATGGGAAATGCCCGGCAGAATTTGACTGGAACGTGACCAAAA
TCAAGCCATTTCAATACGAAAGGAGGCACTACCGTGAGTAAAAGAGGTTCGGGCAACTCC
GCGAGAGCGGGCGGCGGCGCAAATGGAGCAAAAAGTTTGGATAGTACGCTGGTGAGAAGA
TCGAATGATTTTTCGTTGTTTGATGCTGGCGATGCAACAAAGCGCGAGTATGAAGCGAAC
GTGAAGAAAATCCAACAGTCGAATCTTACTCAGCAGGAAAAAGCGGCGGCACTGGATAAA
TTGCATGAACTGACAACGGAACAGCTAAAGGCTCAGACGAAGGTTGCGAATCCATATGTT
TCCGGCCCTGCAAGGTTTAACCAGAGTCAGGTGCAAAAGGCGGCGGATAACACGGCACAG
AAACGGCAAAACGTCAATTCTTTTATGAAGGATGTGCAGAAAAAGTCAACCGCAAACAAA
AAGGCAGCTGAAACAAAGTCGCTTTCTTCCGTTTTGGGTTCTGCAATGGACAGGGGTGCA
CTTGAAGTGACATTTGAGGGAAAGACCTACTACCGCGCAAGAAAAAATTCCAAGACGTGG
AGAGTTCGGTAAACCATGAACTTTAACTACGACATCAAATTCACCGACAACACCCCGCAG
TTGCATGAAGCGCTGGACTCGTGGGCGGAGCGGGTGCTGACCATCTGGGGCATGAAAGTG
CAGGACTACGCCCAGCTGCTTGTGCCTACTGGCACGGCAGACAGCACGGGCATAGAGGGC
TATGTGGGCGGCGCGCTCAAGCAGAGCCTGACCTTTGCCCTCGACCTCGCCAAAAAGACC
GTGACCATCGGCTCAAACCTGTTTTACAGCGTCTATGTGGAGCTGGGAACGGGCATCTTT
GCCGAGAAGGGCAACGGACGAAAAACGCCGTGGGTCTGGAAGGACTTCAACGGCAAGTGG
CACTTTACCCGGGGCATGAAAGCCCGTCCGTTCCTCCGCCCGGCGGTGGAGGACCACATT
GACGAACTGCGGCAGATCGCCGTGGAGGAAGCAGAGAAGGGAGAATAACATGACAGAAAA
AGAGAGACTTGAAGATTTGCTCACAATGCATTGTTTTCTCAAAGAAAGAGGGCTCTCTAT
TGCAGAACAGGCAGAAAAAGATATTGAGGAAACCAAAAAGAAGCTCTTGACAATCGAGAG
CTTCGGAGAAAAAGAAGTGCTGAGGAAAAAGTTTTTAGAGGAAGGAAAAGAAGCCACTAA
AAACTTGCAAGCCCTTTGCGATTTGGTTTATGGCGAGGGTAGAGCAAAGGTTGAGATAAC
GGTATCGGTTGACGCGGATAAGCCGATATTCAGCAAAGAAGAGGTAACCGTTATCAAAGA
AGGCTTGGATTTTTGCAAAGGAGAATAAACATGAAAAAGATTTTTGCAGTAATTACACTT
TTGGTCGTGTTGTGTCTGTGCGGCTGCTCTGAGGCTGACAAGGCGAATGCCAACATCTCC
AAGCAGGCCGATTACTTTGAGAGTGAACGCAAGATCACCGTCTACAACGCCCGCACGGAT
AAGGTGATCATGGAAGCCGAGGGCTACATGTCCATTTCCAACAACTCAAACAATGAGCTG
GTCTGCACTGTGAAAATCGGCCCTGATACCTACCGCAAGAATTACATCTACCTTAACGGC
TACACTATGTATGTGGTGGAGGACATTACCGGCACCCATACCGACCCGTACCACTATAAA
CTCTATTTCCACACGGACATCCTGCCCAGCGTGGAAGTAAAACCGTAAAACATAATATTC
AGCGGTTGGTGCACAGCGTCAGCCGCTTTTTTATGCCGTTTTAGCTCAGTCTGGCAGAGC
ACCGGACTTTTAATCCGGGGGCCGTGGGTTCAAGCCCCGCAGGCGGCACCACACCGGCAG
CACGTCCGGCAAATAAACCTTATTGCCAAGCATGGCAGCCCGAGCAAGGGCAGAAAGGAC
TATCACATGGCACTCAAAAGAGCTGACATCCGCACGATTCTGGAGAACCCCGAAACCTCC
AACGATGACAAGGTCGAAGCCATTCTGGACGCCCTGCACAAGGAGACGGACGGACTCAGA
AATCAGCTGGATGAAGAAAAAACAGCCCGCACACAGGCCGAGAAGGACCGTGATGCAGCC
AACAGCGGCAAGCAAGCCGCTGAAAAGGCGCTGACCGACTACAAGGCCCAGCAGACTCAG
AAGGACACCCACGCAGCCAAGGAAGTCAAGTTCCGGGAGCTGCTGAAGTCCGCCGGGGTA
CTGGACAAGTATGCTGATCGGGTCGTGCGGCTGTCTGGCGAGGATATCGACAAGCTGGAG
CTGGACGATAAAGGCGAGGTCAAGGACGCCAAGAAGCACGCCGACAGCCTGAAAGCTGAT
TGGAGCGACTTCGTAGGCACTACGACCACCACCGGCGCGAAGGTGGACACCCCGCCCACC
AACACCGGCTCCAAAATGACCAAAGACCAAATTTTTGCAATCAAGGACGCTGGCGAACGC
CAGGCTGCGATTGCTGCAAATGCCGACCTGTTTACAGGCGGCGGAAAGGACTAATACATG
GCAGCAAAAGAAAATATCACCATGACCACCGATATCACCGTAGCCGCGCGTGAAATCGAC
TTTGTGACCCGTTTCCAGCGCAACTGGGACCATCTGCGCACCATTCTGGGCATCATGCGC
CCTATCCGGATGCAGCCTGGCACCGTGCTCAAAAGCAAGTATGCACAGGGCACCCTGCAG
AGCGGCACCGTGGGCGAGGGCGAAGAGATCCCGTTCAGCAAGTACACCGTCAAGGAGAAG
GAGTACGGCAAGATCACCATCGACAAGTACGGCAAGTCTGTCACCCTTGAGGCGATCCAG
AATTACGGCTACGATGTCGCCGTGCAGAAGACCGATGATGAGTTCCTGTACGACCTGACC
GCTCTGGTAACGGATAAGTTCTACAAGTTCCTGAACACCGGCACCCTGAAGGGCACTCCC
AAGACCTTCCAGATGGCGCTGGCACATGCCAAGGGCGCGGTCGAGAACAAGTTCAAGACC
ATGCATCGCACCGTGACCGGCGTTGTTGGCTTTGTCAACGTGATGGACGTGTACGACTAT
CTGGGCAATGCCAATATCACCGTGCAGAACCAGTTCGGCTTCCAGTACATCAAGGACTTC
ATGGGCTACAACACCATCTTCCTGCTGTCCGACAGTGAGATCGCGAAGGGAAAGGTTATT
GCCACCCCGGTAGACAACATCGTCATGTACTATGTGGATCCTGCGGATAGCGAGTTTGCC
CGCGCAGGTCTGGTCTACCGGACCGCAGGCGAGGCAAGCAACCTCATCGGCTTCCACACT
CAGGCAAACTACAGCACCGCAACCTCCGAGAGCTACGCCATTATGGGCGTGACCCTGTTT
GCTGAGTATCTGGACGGTATCGCTGTCGAGACCATTACCCCGGGCGAGTGATCGCCCCTT
TGTAAGGAGGACACCCCATGACTGTACCGGAGCTGTGCGTCTACACGCACAATTTTTTTG
ACCGGGCGGACGACCCCGTTGCCGGGGAGTTCGCCTTTGAGCCGGACACCGTGCCCGCCG
GGGTAGTGCCGGGGCAGTATTTCCTCGTGTGCGGATCCATCTTCAATGACGGCATTCACA
AGGCCGGGGACGGCGATCTGACCGCCGAGACCTTCACCGGGACGGTGCAGCCCATGCGCG
TGCCGCCTGACTTTGTGGCGCTGGCTGAAAAAATCGACGCATACGACAAGGCTCTCCCGT
CCGGCGGCGTGTATGTGTCCCAGTCCTTCGGCGGCTGGTCCGGCACGATGGCTACAGGCA
CGGACGGGCTGCCCGCCGACGGCAAAACCCGCTATAAATCCGAGATCAATCAGTGGAGGA
AGATGTGACATGGTCAACGCGTTCACTGCATCCACCGTGATGCAGGGCTTTACAAAAAAA
TTCCGCTTCCAGACCCGCAGCTATGAGCCGGACGGCGTCGGCGGCTTTGTGTCCGGCTGG
ACGGACGGCCCGGAATTTGAGGCCGTAGAGCGCCACGATACCACCGTGGAAGCTCAGGTG
GCAGAGCAGGCCGACACGGCATCTACCTATACCCTGCTGGTCAACACCGGTGTCCCGCTG
GCCTTCCCGGACTACATCAAGCGGGCAAGCGACGGTCAGACATTTCAGGTGACGAGCGCA
GCCGATGAGGGCAACGCCCCGACAGAATCCGGCATGGGCCTGCGGGCTGTGAAGTGCAAA
AAGGCGGTGCTGCCGTAATGGGACCGTCTGAGAGCATCAACCGGGCGCTGAACGCCTTTT
TTAACGGCTTTGGCATCCCGGGCTATCTGGAAGATAACATCCCTCCTGCCGCTTCACTGC
CCTATCTGACCTACAAGCCCACCATCCCCGGCGGGTGGAACGAAACGGCATCCTTCCACG
CCCGGCTGTGGTACCCCAGCAAGGGCGGCAGAGCCCCCATCCTGCAAAAAGAAGATACGA
TCAGCGCAGCCCTCGAGGACAGCATAACGCTTTCCTGTGAGGGCGGCGCTATTCTTTTGC
AAAAAGGCACCCCATGGGCACAGCCCCTCGACAACCCGCCTGAAGGGTATCTGTGCGAAT
ACCTCAATTTTGAAATCACGCAATTTTGCGAGTAAGGAGCAATATGGCAAGAAAGTTTAC
CAAGATCAGCGCAAAAGCATTCGAGTCCATGCAGATCAATGCCGGTGTCGTGCTGAACAA
ATTTGACCCGTCCGGCACGACCGAGATCCAGGACGCAGACATCATCTGCGCCACCTCCGG
CGGCGTGACGGCAGAGTGCAAGCCCAACATCACCGACCTTGGCGATGATGTGGACAACTG
CCAGAAAAACACCGCAGAGCTGATGCAGATCGAGGACTACGACTGCGCGCTGGCTTTTAC
GGCCCTGAACGTCACAACGGACGTTATCAAGCTGGCGCTGGGCGCTGCGGATGTGAGTGA
CAAGAAAGTCACGCCCCGTATGACGCTGAATCCCACCGCCAGCACCGGAGACTTCAAGGA
CATCTGGTGGGTGGGCGATACCATCGACGGCGGCTTTGTGGCCGTCAAGCTGATGAACGC
ACTCTCCACCGGCGGCCTGTCCCTCAAGACCACCGACAAGGGCAAGGGCAATCTGTCCGT
CACCTTGACCGGCTGCCCCCGGATGGGTGACGACGCCGTGCCTATGGAGTGGTACTACAG
CCCCAAGGCCGCAGCATAAGGAGGACACCGCATGAAATTTTTGACAGAGCTGTCCGATGA
AGAGTTTCTGCGCCACTGCTGGCAGATCGCCGATGTGGCAGAGGAGGTCTTGGAAAAATC
CAAGATCATGGAGCTGCGCAAGGTTCTGCCGGTTCTGACCGGCGAGGAAACGCCGGAGGA
GCTGGAACAGAAGAAGAAGGAGCAGGCAAAAAAGAACATTCAGGCTATGGCAAAAAGCTT
GCTGTTCGACAATGCCGCTGCCACCGCAAAGCTGCTTCCGTTGCTCTATGAGCCGGACGT
GGATGAAAACGGGGTGGTTGAAAACATCGGCCCGTTCAAGAAGATGCGCGCGGTAAAAGA
GCTGCTGAACAACGATGATGTGATGGATTTTTTGCTCTGGTGTCTGCCGTTGGTGCTGGC
GGGTACAGACGCCTGATTTCTTCCATCAGCCCGGACGCGCTGCGGCTGTTTGGCAGGCCG
TATATTTTGCAGCACTGCCTGAACGCTTTGCGGCAAGAGCGCATCACACTCAGCTATCAG
GCGTACATGACGGACGCTCTGGCGCACCTTATAGGCGCGGAAGAGCGGTGGTACGACATG
GTGGCCGGGCTTGTGGAAAACCGCCCACAGCCGCCGCAGCCGTCCGCTGATGAAGTGATA
GCACACATTAAAAATGGCCTGAACGGGGGTGATGAAACCTGAAACTTTTTGAATTGAGTG
CCACCCTCGGGCTGGACGACAGCGCCTACCGGCAGGGCATCCAGAATGTGCAATCCGAAA
CGAAAAAAACCGTTTCTTCGCTGTCAGGAGAGTACAGCAAGGCCGCAAAGGCCGTAGTGG
AGCTGACCAGACGTTACAACGAATCGGTGGGCAAGACCGGCAAAGCGTCCTCTGAAACCA
AAAATCTCAAGACCATGTTGGCACAGGCAGAAGCGCAGCTCAGGGCAACCACGACCGCGT
TGAAAGCTGCAAACAACGGCATGGATGGCTTTGCCAGCTCCACGGATAAAGCGTCCAGCA
AGTCTCTGGCCGGTGCAATTGCGCAAGGCACGGTCATGGCGGGCATTTTCTCGAAGCTTG
GCTCCGCTGCGCTCGGTGCCGCAGAGGGTTTCATCTCTTCCGGCATTGAGTACAACGCCC
AGATCGAGAAATACACCACTGGCTTTACCAACATGTTGGGCAGCGCGGAAGCGGCGCAGC
AGGTCATGAGCCAGATCCAGGAAGACGCGGCAAAAACTCCCTTTGACGTGGCGAGCCTGA
CACAGGCCAACCAGTACCTGATCTCTGCGGGCGAAAACGCTTCCTATGCCCGCGATACCA
TCATGGCGCTGGGCGACGCTGTCTCTGCGACCGGTGGCGGCAACGACGAGCTGAACCGCA
TGTCCCAAAACCTGCAGCAGATCGCCAACACCGGCAAGGCTACAGCGGCCGATATCAAGC
AGTTTGCTTATGCCGGCATCGACGTGTACGGCATTCTTGCCGACTACACGGGAAAAAGTA
CCGCCGAAGTGCAGAACATGACCATCAGTTATGATCTGCTGACGCAGGCTTTGCAGGCCG
CATCTGAAGAGGGCGGGCGTTACTACAACAGCATGGACACCCAGAGCCAGACCATGAATG
GCCGGGTATCCACGTTGAAAGATAACGTGAGCCAGCTGGCAGGATTGCTGACCGGCGATT
TATCCGGCGGCATCGGCGTTGTAATCGGCAATCTGAACGATATGCTCGTCGCAGCACAGG
AAGCTTACAAGACGGACGGCTGGATTGGTCTCGCAGGCGCGATCACCGGCCTGACGGAGC
CTATCAACACGGCAAAAAACGCTCTCAAGGACTTCGCGAGCAAAGCCACCACATGGCTGG
ATCAGCTGAGCTATAAACTCAACCGTTTTCTCGGAAAAGCCGCCACAGCAGACTTCGATA
CCTACGAAGAGTACGCGGATGCAAATAACCGGAAGAGTAACCGTAACAGGATGCGGGAAA
ATGCATTAAATGGCATTGGCATCAGCAACAAGAGCTGGTCGGAGCGTCAGGCGGAAGCGG
CAGCAGCCAGTGGCAACAGAGGCAGCTCCATTACAACCAGCCCGTCTGGTTCTTCCGCTG
GCAAAAAATCCAGATCCTCCGGCTCCAAGTCCACCACCGAAACGGTCATTTCGTCCATCT
CCAGCACGGCTACCACCACCGCACAGAATGCGCTGGGCACTGTGACCACCAGCATCCAGA
CCCTTACCGAGAAGGTCAAGGACAGCTCCGGCAAGATCAAAGACCGCATCACCGAGACCA
CCACCACGACTGGCAAGGAGATGGTGAACGGTGTTGCCACGACCTTTAAACAGGTCGAGA
CCAAAGTCAACGGCACGGTCACAAAAGTCACAAAGACCTATGATGACATGTCAAAAACGC
TGCTTGGCACCTTTACCAACGTCTCGGAAACCACCGTTGACGGAATCACCACAAAGGTGC
AGCAGGCGGTGGAAAAGTACGCGGACGGCAGCGAGCATATCAAGAAGACCGTCACAGAGA
CCGGGCAGCGCATCGGCGAGAACGGCGCGGAGACCTATGAGAAGATCATCACCTACATCG
ACGGCATTCAAGACAAGGTGACGGAGACCTCCAACGAGATCGACAAGAGCGTAAAGGGTA
CCCAAAGCCGCATTGACCAGCAGCTGAGCGAGGCTTCCGGCCAGCTGGATAAGGGCATTT
TCGGGCTGGTAAAGAACACATTCAAAGACGCCAAAAACGGTGACTGGGCAAGTCTTGGGC
TGGATTTTGTCAATCTGATCTGGGGCGAAGTGTCGCAGGGGCAGCGTGACGTGATCTCTA
AGTGGCTTACGGACGCACTGACCGCGGTCAATGAGGGCTACTTCAGCGGTGGCATCGGAA
AGGCATTTGATATCTTCCAGAAGCTTTTTTCTGACGGCGGGGTAAAATCCGATATCGACG
GTGTGACCAATTCGGTCAAGGCTTTTGGCGAGATCATCGACGGTCTTGCAAAGTCCGGCG
GCGTGGGCGGAGCACTAGGCAACATCGTCCAGAGCTTTTCCGGCATGGCAGGCGGCATCA
CGTCTGCGCTTGGCACTATTGTGTCTTTCGTTGCAGCAAATCCTATTCTTGCCCTGATCC
TGGGCGTGGGCGCAGTCGCTGGCGGCATTGGCCTTGCCATGTGGATGGACAAGAAGAATA
ATCAGAAGCCTGTCAGCCACTACCAGAGTCCCTTTGACAAAACCGGCGTGTATGACAGCC
TGGGCACCTTCTCCACCCGTGCGGCCCTACAGTACCGCGTCACCGGCCAGCAGTCCATTG
TTGACCGGCAGACCAGCATTCTGGAGCGCATCGAGGGGATGCTGGACGAGCATCTGCCCG
ACATCGGCAAGGGTCAGGTGGTCATGGATTCCGGCGAGCTGGTGGGCGTGCTGTCGACCC
GCATGGCGACCAACGTAGATGCACGCATCGGCGTGACAGTGGAACGGAAAGCGAGGGGTG
TGTAATGGCAAAGCTTCTGGGGGCAAAAATCGGAAATTTTCACACCCTGACAGATTGGGG
GCTGTACCTCAAGGTAGGCAGCCCTAAAATCGGCGCGGCAGAACCGGAAGAATACCTTGT
GCAGGTCACCGGCGCTGATTCGCTGCTGAACCTGACCACATGGGACGATGGCAAGGTGCA
CTATAAAAAGCGCACCATCACCATGGAGCTGCTTTGCAACGCGCCAAAAAGCAAGTGGCC
TTACATCGAAAGCACCATTGCCAATGCCATTCATGGCAAGTGGCTACAGTGCCGCTTTGA
TGAAGACCCGGCGTGGTACTGGGAAGGGCTTTGGAAAGTCACACCCTCCCGCGACCGGCT
TTCCAGCACCTTTACCATCACCGGCACCTGCAACCCCTTCAAGCGCAGCGTCTACGACGG
CACTAACGACTGGCTGTGGGACGATTTCAACTTTGAAACGGACATCGTGCGCAACTACAC
GAATATCCCGCTCAAGGCGGGCGAGGACAAAGAGGTGTCCATCACCGGTGCGCCCCGTGC
GGCCGGCATCTACTTCCAGCGCAGCGAGACCGCCGCAAACATCGCGGTGTCTCTCAATGG
CTTTGAGGTGGGCATTCTGGCCAAGTCCACCGACTGGCAGTATATCGAGGGGCTTACTAT
GCCGGACGGTGTGGTGGGCACCCTCGTTTTTGCTGCATCGGCAGACTGCAGCATCAGTAT
CAAGTATTTGGGGGCAAGTCTATGAGCTACAAAGTTTATGCTGGTGTGCAGACGGATGTA
GACACATGGAAAACTAAGGTCTGTATCCACGATATCAGCGACATTACCGACACGAAAAAG
CTCATCAGCCCCACGCTGACCCGCGAAGTGGGTAAAGCTGGCTCTTTTGAGTTTACCATG
CCGCTGGGCAATGTGGCACACTCTGCGCTGCAAAAGCTGCGCACTACGGTAGAGGTGGAA
CAGGACGGCGTTTCCATCTGGCAGGGCCGCCCCATGAGCCATGAGCAGGATTTTTTGATG
CGTCAGAAAATCTACTGCGAAGGAGAGCTTGCGTATCTGAATGATAGCGGTCTTGCGCCG
TACGCTGCAAAAAATGTGAGCTTTTCGCAGTTTTTGGAATGGATCTGCGATAACCACAAC
GGAATGGTAGATGCATACAAAGCTTTTACTCCTGGCAATGTGCAAATGGACATTCCCATG
ATCGTGCCCTATATCGACGGCATCAAAGTCGTGCAGGTGGGTTACAGCTACGATTCTAAT
GATGGAGATTACATTTACCATTGGGGAATTGTAGATCCCGTGGATGGAAAGACGAATATT
TTCTATGAGGAAACAGAGATCAACAAAGCTTCCTGCCTGAGCTGGGAAATCGATGAAGAG
CACATTGCGGAAGGTCGCATTATTTCACGGATTGGAAGCAACAATTTCCGCGTGCGTCTG
TTTGCAGCCTATGTAAAGGGCAAAACGTACGCCGCAAAGGTCGAAGTGAAAAAAGCCGAA
ATCGTCTGCGGTACTTGCAACAAGAATTTCGGCACGTACTCCATTTACAACGTTGAGCAG
GCATCTGAATCCAAGACCTTTAAGATCACCGAGCAAAACGGGAAATACATCCTTGCTATC
AACGGCAAGACGGATCCCCGCTTTTTGTTTGATGTGAAGGAACCTACATACAGCTTTGGC
GATGGAAAAAACTACGGCATTACATGGGACATCTTGCAGAGTGAGCTGGTTGAAAAGTAC
GGCGGATATCTGGTGCTGCGCCATGCAGAAGATCCTGACGGAAAACCGCGCCGGTATCTG
GACTATCTGCAGGCGATCACCGATAAAAACAGCCAGACGGTGGCTTTTGGAACAAACCTG
CTGGATTTGACCAACAACGTCAAAGCAGAGGATATCTACACGCGGGTGATCGCGGTAGGT
GCCAAAAAGATAACATGGCTTGTTTTTTCGTGGGGCGAGACCATCACAGAAACCGCAAAC
GATCTGGCTGCGCAAAAGCTTTTTGGCATCATCACAAAAGTGATCTTTATTGAAGGCATC
GAAAGCACGCCGCAGTCTTTGCTGGATGCGGCAGAGGAAGAACTTGCCAAAAATCTGCGC
TATCTGAACGGCATGACAGTCAAAGCAGTCGATCTGAAAGACGCTGATATTGATGTCAGC
CGTATTGCGATTGGAAAGCAAACGCACATTTTCTCTGCACCGCATGGTGTAGATACCTGG
TTGCTGTGCTCCAAGCTTGTTGAGCCGTTGGATTCGCCGGATAAAAAGGAGTTTACATTT
GGCACTGAGTTTTCCAGCATCAGCGACCTGCAGGCTTTGAGTGCACGCAAAGCGTCCGAT
GCTTACGATTTGAGTCGATCGCTCAAAGGGTACATGTCAGGCTAATAAGACAGGAGGTGT
TTTATGGATAAAACTTTTGATGAAGCCATTGCGGGAATCCGTAAGGCTGAGCGCGGCGTG
GAAGTCCGTGAGGACATCGCACAGGGCATGGAGTACGTCAAGCAGTATGCCGAGGAAGCG
ACAGGCCAGCAGCAGGCTGCTTTGCAAGCCGCTCAAACCGCCACCGGAGCAGCCAGCACC
GCGACGAAAAAGGCCGCAGCAGCTGCAGAGAGCGAAAGCGCCGCCCGGACCTCCGCCGCC
GAAGCAGCCCAAAGCGCACAGTCAGCATCCGCAGACGCAAAGAGCGCGGGAAGTTCTGCC
GCTTCTGCCAAAGCTGAAGCGGACAGGGCTGCGGCTATTGTACGCACCGATAAGACGCTA
AGCGTCGAGGGCGCTCCGGCTGACGCAAAAGCTGTTGGCGACGCGATAAAAGGCATCAAG
CTCCCTATTGCCACCGCAACCACGCTGGGCGGTGTGAAGGTGGGCAGCGGTCTGACGGTC
GATGCGGACGGAACGCTTTCTGCGGACAGCGCTTTGGCAGCCTACCCCGTGGGCAGTATT
TTTCAAACAGTCAGCACTACCAGCCCCGCCGCCCTGTTTGGCGGCACATGGGAGCAGATC
GCATTTAACCGCGTGCTGATGGGTGCTGGCACAGGCTACACAGCGGGAAGCACGGTGGAG
GCCGGACTGCCGAACATCACAGGCAGCTTTACAACAAAATCAACAGACGTAGGTGGGTCT
CCCTTTAGTGGTGATGCTAACGTACTTTCCGCTAAGGGTTCTCTGGCTTTTAGTGAAAAG
AGCACTAATTATGGCGGTTACACTGGACATTCTGGAAGCCAATATAATATTCAATTTGAT
GCTTCTCGCTCGAATCCTATCTACGGCCGCAGCTATACCGTGCAGCCCGCCGCCTACTAT
GTGCACATCTGGCACCGCGTGGCCTGAGAAAGGAGGTTTTGAACCATGAAGATCATTGAC
GAGACCGGCGCGGTCGTGGAAAACCCGGACCTGACACTGGGCTATCTGACAGCTGACGCT
GAAGAAGTCACCCACCCCGCCGTAGAGGGCGTGGAGGAACAGTGGCACTGGGAGACCGTG
ACCGAGTATCCAAACGGTGGCAAGGACGTACAGAAAATCATCGACCGTCCCGGCGTTCAG
GCGCAGGAGGAATGGGTGGAACAGGTGCCGGTGCAGAGATACATCCGCTACACCGCCGAA
GAGCTGGCCGCGCAGGAAGAAGAGCGCAAAAAGGCCGAAGCCTGGAAGAAGCTGCCGGAG
ACGGTGGCGGCACTGCAAAAAGAAAACGAGATGCTCAAGCAATGCTTGCTTGAAATGAGC
GAGATTGTTTATGCATAAAATCACACAAAAATTAGAAAGGTTGGTACGTATGATGGCTAA
GTTGTGGGCACAGGAAATTATGTTCGCTGAGACTATGGAGGACGCAAAGGCTCTGTATGA
GCGCTGCCCCCGCCTGCTGAAGGAGAAGGTCAAGGCACTGCTCATCAAGAGCGGCTTTGA
GGAGATCACGCAGTAAGGAGGACGCTATGGCTGAAATCATGGATGTATCCCGATATCAGG
GCACGATCAACTGGGACAAGGCCAAGGCGAGCGGAAAAGTGGACGGCGTGATGATTCGCG
CCATGGGCAACAGCGCAGCGGGCAGGCCCAGTGCGCCCTACACTGACCCGCAGTTTTCCC
GCAATTACAGCGAGTGCAAGCGGCTGGGCATCCCCTGCGGCGTGTATGGCTATTTCAAGG
CAGTCAACCGGGAGCAGGCTGACAAGGAGCTGGCCTACTTCAAGAAGCTGCTCACCGGCC
GGAGCTTTGAGCTGCCTGTGGCGGTGGACATCGAGGACGAGGTGCAGAAGCCGCTGGGCA
AGGCCGCGCTGACCGACCTGACAGCTTACATGCTGAGCACGGTGGAAAGCTGGGGCGTGT
ACGCTCTGCTTTACACCGGCTTGTGGTTTGGCAGCACCTTCCTGTACATGGGCGGCGCGG
CGCTGAAGCCCTTTGACGTGTGGCTGGCTGCCTACCGCACGAAGAAGCCCGCCCCCGGCT
GGCCCTTTGGCATGTGGCAGTACACCAGCACGGCACATATCCCGGGCGTTGTGGATGCCA
TTCCGGGCAAAGTCACCAACGTGGATATGTCCCACGCATACAAGGACTATGCGGGTATCA
TCAGCAAGAAGGGCCTGACCCGTCTCCGGGAGGGTAAATGACCGAAAAAGAAGCTTTACT
GTGGGTGCTGGGCATCTTGGGCAGCCTGTGCGCTGCGGCCATCACCATCGACAAGGTGTT
GGACATCATCCACAAGTACGTCAAAAAGGCACAGGCCCCAGACGATGCGCAGAACAAGCG
AATGGATACGATCGAAAAAAGACTTGGCGTGCTGGAACAGGGACAGCTTCAGCACGCACA
GGCCCTTGCAAGAGACCTGCGCCGCTTTGACGGCCTCGATGAAGAAATGCGTCTCGTACT
CGTTGGCGTACAAAATCTTTTGGATTCGCAGCTGTCCGGAAATAACCGCGAAGGTATGCA
AAAAAGTAAATCCGATATTAACAACTACCTGCTGAAAGGAGTAACAAATCATGGAAGCAA
TGTTTAACTTTATCCCCGCACCCATCGCACTGGTACTGATGTTCATCGGCTTTGCTGCGC
TGGCCGTTGGTGCCATCCGGCTGGGTTACAAGCAGTACGTCAAGCAGTGGGCGCTGGAGC
TCGTGACCATCGCCGAGGACAGCATCATGGGCAGCGGTCAGGGCGCAAAGAAAAAGGCAC
AGGTCTTTGCCACACTGCGCGGCGCACTGCCGGACTGGCTGAAGCCTTTTATCACCGATG
AAGTGCTGGACAGCGTGATCGAAAAGGCTGTCAGCATGATGAAAAAGGCACTGGAAAGCA
AGAAGCCTACCATCAACAAGGAGTAATTTATGATCGAGCAAAGCGTATCTCTCGCATCCA
ATGGCGTCGTCAAAGTGCCGGGCTATGAGCAGCTGGTGCGCTTTGGCTACACCAAGAACC
GGGGCGTGTACCGCCTGCACGTCGATGCAACCGGCGAGTGGGAAGGGCTGACTATCCGCT
GCTTCTGGCACGTCCCGGACGGCAAAGCCCCGGCATCCTCGCTGGTGGTGGACGGCTATG
TGGACGTGCCCGCCAGCGTGACCGCACAGCCCGGCAATGGCTGCATCACCTTTGAGGGCA
GCGACGGCACCATGACCGTCACCAGCGCAGACCTGCGGTATCGTGTCAGCGCCAACTCCG
GCACGGAGGACGGCACCATGCCGGAACCGGGAACCCCTGCATGGCAGCAGCTGGTGGATG
CCGTGCACACCGATGCCACCGCCGCAGAGCAGGCCAAGACCGATGCACAGACGGCAGCAC
AGCAAGCCGCTGACAGTGCGGGCAACGCAGACCAGAGCGCTCAGGAAGCCGCCGACAGTC
TGCAAGAGCTGAAGGACGGCATCGCAAGCGGCGATTTCAAAGGCGAGAAAGGTGACAAGG
GCGACACTGGCCCCATTGGCCCGGTCGGCCCGCAGGGTGAGCAAGGCCCTCAAGGCCCCA
CAGGTGCTACGGGCAACACTGGCCCACAGGGCGAAAAAGGTGATACCGGCCCGCAAGGCC
CTAAAGGAGAGACCGGCCCTGCCGTAGCACTGGACACCACCCTTACCCATGAGGGCGAAG
CCGCTGACGCAAAAGCCACAGGTGACGCGATCAGCGCAGTAAAGGCCCGGCAGAACATCC
TTGTGGGCACTGAGACGGGCAACCCGCTCAGCGTTGACGACGCTTTCCCTGCGCCCCTGT
GCGGCCTGACCGTGTACGGCAAGAGCACGCAGGGCGGCACGCCCACGCCGGATGCACCTG
TGCCTATCGTGAGCGCTGGTGACGGCGGGACGATTGCAGTGACCTTGGGTGATGGGGGCG
GTAAAGTGCAAACTCTCACGCTCCCCACTCCCAACGGCCTACCCGGCATCCCTGTCACCT
CTGGCGGCAGCTACACTGACAGCACAGGCCAGCAGTGGGTGTGCGACGAGGTAGACTTGG
AAAGGGGTGTAAAGATACAGAGGGTGAACGCTGTAGACGTGTCAACCTGTGTAATTACAG
GTTCCACTAACCTTGCGGCAACAAAACGACTCGCGATTCTGTTGCCACTCAAAGGTAAAG
ATTATACAGCAAAAGCCCTATGCAATAGATTGCCATATTTCGTTTCGTTTACTAGCGATA
CCATTCACTTTTATGTAGACACAAACAATGCGCAGGTTTTTATTCCCATTGGCGCTAAAA
ACCCGGAAGAAGGAGAATACATTTTATTCTACATTCTCGACGATCCCATCGAAACTCCGC
TCACCCCTGCTGAAATTGCCGCCTACAAAGCGCTCACAATGTGCGGCCCTGACACTGTGG
TGCAGGCTGGTGACGGTGCCGGGGTCAAGCTGGACTACCAGCGGGACGTAAACATCGCCA
TCAAACGCATTGAGGACGCAATCGCGTCCATGACAACGACCTAAAGGAGGACACATGGCT
ATCAAAAGCAAAGCCCGACACGACCTGACCCTGCGCTCCATCAAGCGGGAAATCGCCGCA
GGACGCGACGTGGCATACTGGCTGGACAAAGCGTATACCCATCTGGACAGCGGCCTGCTA
ACGGAGGACGACATCGCAGAGGTGGAAGCTCTGGCGCAGGCGTACTACGACGCACTGGAT
GCGAAGGACAAGGCGAACGCTGAGGAAATCACGCAGTAAGGAGACAAAAATGTTTCATTA
TCACTACATCAAAGTCATTGCTGATTCCGAAAACATGAGTACGAAAGAAATCACTTCTAT
TCTGCAAAAATATTTTGCAAAACAGAACGATGGTTTTTACCTCGAAATCGACTTGGATAA
TCATGCCGCTAATTTCGATGGTAGCGGAAAATGGCTCATGCGGTTGGAAGGAAATATTTT
GTGGCTAAATGGCGAATACGTTGCGCTCAGCGGTGTGCAGCAAAACAGCCCGGACGATAG
CTGTATCGTCAAAATTTCCGCAATTCGTTATCTCATTGTTCACAATAAGGAGTGATAGCA
TGACAAGCACTACATACCGCCATCTCGGTGACGTCAACAAAATGTACGCCGCACAAGAAC
AATTTCGTGACCTTACGAAAATGGTCTGCGCACGTTTTCGTGACCTCACGAAAACATACC
ATCTCGGCAACGTCACCGTAATGGTGCGCAACGCTGGACAGCTGCCGCAGCCTTTCTGGC
TCGGCGCTGCCTGTGGCGGCGGCTCGCATAGTCTTTCCGCCAGCGTTGCAAGGGCTTAAT
GCAGAACAGATAAAAGCTGTGATAAAACGTGCGCCGCTTGGGAGGTATGACCGGAAAATC
GCCCGGTTGCGGTACGTTGACCAGCTATGCCAAGTTGATATTGCAGCGCGTGTGCCGTAT
TGTCGGACATCAATCGGCAATAGGCTGAAAATTATTGATAAAATTCTGGATGTGTGATAT
ACTATGTATGCGAGGCCGTACTGGTGTACACCCAGTGACGGCATAGTGTACAGGAAGCCA
GCGGAAGAACGTTTACCCGCTGGCTTTTCTTTTTGCACGGATTGTGGTATAATAATCTCA
ACAAATCCACCCGGCCTCTCGAAGACGCGCATTAGGGTGGATATTTGAAAGGCTACGGCC
TTTGTAGAGAGCGGCATTGCCTGTGGGCGGTTCCGCTCTTGATTTTAGACTTTGCCGTTT
CGGCGGCATAAAAAATCCCCTGCTTTGCCAAAACCCTGCGTTCCACGCGGGGTACACTGT
AGGCAAAGTGGGGGATTTTTTGTTTTACAGCAGTCCAAAGTGCTCGGCCAACAGGAATCT
GACGTATGTAGGGCACGTGCGCTTTTCACCGCACCAGTCCTGCACAGTGCGCCGCGGGAC
GCCCGCCTGCTTTGCGAAAGAGGTCTGAGACAGCCCGGTGCGGGCCACCAGCTCACGCAT
TGGAAGATGAGCTAAATCCCAGATGGTGGACAGCCTTGCCTTCTCAGCGTCAAGATCTAC
GCACCAGTCGGCATCATCCGGGATGCTGAGGGTGACATTGTTAAGGAACGCTGCCCGGGA
TGTTTCCGGGTCGGTTGCCATATTGAAAAGTTCAGCTGTGTACATTGCCTTTCTCCTTCT
TAAATCTCCCCGGTCAATGTTTGTGCATCGGCTGGGGACTTTTCTTTACTCCATATCTTC
CAGAGCTTCAAGATACTTCGGGTAAAGATCTTCCACGATGGCCTGTCTCTCAACGTCGTC
CAGATTGCCGTTCATGAGTGCCTCACCCTCTTCATCGGAGAGTTCGATGCTGGTAGTGAC
CATCAGGTCGCGAGCGTCCAGATGAGAGGTCTTGACGTCGCCATCATCGGTGAGGTGCGC
GTAGATCATCCAAACGCCGTTGTCGTACTCAATTTCGGTACCGGTAGCCATAACCTTGGC
TGCGAACTCGTCAGCAGTAAGCTTTTTCATAATTGTTACCTCCATGTGTTTGTTCGGGGT
CTTTCACTGTCTTTATTATACACGCATTGCGTGTAGTTGTCAAGGCCTTTTTGAAAATTT
TATACGCGGTGCGTGCAAATGTTTGAGTGCTCATACGGCCCTGTGCCGTGTGGGCACTTT
TCTTTTTTGTCCTTCGTTTGACGTTCGTTTAACGCACGGATTCGGCAGAAAAGGTACTAT
GGGCGCAAAGGGAGGGGCGCACCATGTGGCACAGGTTTAACCCAAACCCGCGCGGGAGCA
GCGTCGGGGACTGCGTAGTGCGGGCGGTAGCTGCGGCCACCGGTCAAAGCTGGGAGCAGG
CGTATATTGCGCTGGCGCTCACCGGTTACGCCCTTGGCGATATGCCCAGCGCAAACCGCA
CATGGGGCGCGTACCTTCAAAAGCGCGGGTTCAAGCGCCGCATGGTGGAAGCAGACTGCA
CCACCTGTTACACCGTGGCAGATTTTGCCCGGGAGTATCCGCGCGGCGTGTATGTGCTGG
GCTGCTCCGGGCACGTTCTGGCTGTGGTCAACGGCGAGTGGTGGGACAGCTGGGACAGCG
GCAGGGAGTGCCCGATCTACTACTGGTATAAGGAGGAGTAAACGATGCCTTACAATCCGT
ATGCGTATCAGATGCCAACATACTACGGCCAGCCAATGCCAGACAACCTCACTCAACTCA
GGCAGGGAGTGGGCTATCAGTCTCCCATGATGCAGCAGCCGACAGCACAGACAGCACAGG
CCACGCCTTCCATCATCTGGGTGCAGGGAGAAGAGGGTGCAAAAGCCTATATGGTCGCCG
CAGGCAACAGCGTACTGCTGATGGACAGCGAAAACAGCGCTTTTTACATCAAGAGCACCG
ACGCCAGCGGGATGCCGCTGCCTCTCCGCGTCTTTGACTACAAGGAACGCACCACGGCGA
CAAAAATGCCCTCTCAGACGGCGCAGCAGCCCGGCGGGGAGTTTGTCACCCGAGCAGAGT
TTGACGCTCTGGCAGCCCGCTGTGCGGCGCTCGAGAAGCAAGAGCCTGCAAAACCTGAAA
CGGAGGTCAAATAAGTATGGCAAACCCTCTTTTTAACGCACTGGGCGGCGGTATGCCCGC
CATGCCAAACCCTATGGGTCAGTTCGGGCAGATGATGCAGCAGTTCCAGCAGTTCCGTGC
AAACTTTCAAGGCGACCCGAAAGCAGAGGTGCAAAAGCTGCTGCAATCCGGCAAAATGTC
ACAAAACCAGCTGAACCAGCTGCAGGCGATGGCGCAGCAGTTTCAGCAGTTCCTCCATTA
AGCCGTAACCGTGGCCACGGTTCAAGCATAAAAATCATTCAAAACACACGAAAGGAGTAC
AAAAATGTCTCTTTCTTCCGATTCTGCGGTTCTGACCATGCCTGTTCAGCCCGCAAACAC
CAACGGCGGCAACGGCTTTGGCTTTGGCAATGATGGCGCATGGTGGATCATCATCCTGTT
CCTGTTCGCCTTCTGCGGCGGCTGGGGCGGCAACTGGGGCGGCAATGGCAACACCGGTGC
CGGTGTCGTTGACGGCTACGTCCTGACCTCCGATTTTGCCAACATCGAGCGCAAGATGGA
TGGTATCAACAACGGCATGTGTGATGGCTTCTACCAGCAGGCTCAGCTTGTCAACGGCGT
GCAGCAGACCGTGAACAACGGCTTTATGTCCGCAGAGATCAGCCGCGCAAACCAGCAGGC
GGCGTTCATGCAGCAGCTGTTTGCCATGCAGATGCAGCAGCAGGAGTGCTGCTGCGAGAA
CCGCTCTGCCATTCAGGGCGTCAACTACAATTTGGCCACCCAGTCCTGCGAGACCCGGAA
CACGGTGCAGAACACCCCCCGGGACATCATCGACAACCAGAACCAGAACGCCCGCGCCAT
CCTTGACGCCCTGACCGCACAGCGCATCGAGGCAAAGGACGCAAAGATCGCTGAGCAGGG
TCAGCAGCTGTTCGCAGCACAGCTTGCGGCATCTCAGGCAGCCCAGAACGAAACACTCAA
GGCCTACATGAGCGGTCAGCTGGCCTACTACAACCCCCGCCCTGTGCCCGCATTCCAGGT
ACCCGCACCCTACCAGTACGGTAACTGCGGCACCGGTTGCGGCTGCAACGGTTGCGCATA
ACCGAATCACGGCAACTTTTTCCAAAATGGGAAATGTTCAGCCCCTGAGCTGATTTTGCA
AACCAGAGCGCCGGGGCAAAAGTCCCGGCGTTTTTCTATGAAAGGAGCATTTGAATGACC
GTAGCAGAGCTGAAACAGCAGTTTGTAGATTATCTGTACAGCATGGATAAGAACAAAATG
AGCATGATGGAATTGAACAACTATGTTTTCATTTTGAAAACCCTGCTTGATACGGAAAAA
GCAGATCCATCCAATTCTTGGATGGATATCTTAAAAACCGTTTATGCAGTAAATGCGCCT
GTTTGTGCAGAAAAGGAGGTTTTGGATAATGGCTGAATTTAGCAATTCTAACACCGTCAG
CGTGGCAGCGGGTGAAAACCTTCCCCTGACCGAGACCGCAGTGAAAGCGCCTGCGTGCAT
TGTGCACCGTGAGGGCAGCGGCCTTGTGACCTTGCGCGGCCTGACCAGCGGGCAGTGCAG
GGCCTGCTTCAAGGTAAGCTTTGGCGGCAATATCGCCATTCCAACCGGCGGCACTGTGGG
ACCTGTTTCCGTGGCGCTGGCTGTCGGCGGTGAGTCGCTGACCAGTGCGACTGCCATTGT
TACCCCGGCGGCAGTCGAAAATTACTTCAACGTTTTCGTGGCTGCTTTCATCGAGGTGCC
GCGTGGCTGTTGCGTGACCGTGTCGGTTAAAAACACCAGTACGCAGGCAGTCAGCATTGC
AAACAGCAATCTGATCGTTGAGCGGGTAGCATAAGAAAGGAGATAAAGTCATGCTGGATA
AACTGAATCACCTGAAGGATGAGATGTGCGAAGAGCTCATGGAGCTGACGGACAAAAAGA
ACCGCTCCCCGGGCGATGTTGAGATGATCGGCGAGATCGTGGACATCATTCTGGACATCC
ACCGCATTGAGGATTACTGCGAGGGCGGCGATTACAGCCGTGCGGGTGAGTGGGAAGCTG
ACATGCGCGGGACTTTTGGCCACGATGCCGGGAACGGTTACAACCGGGGCAACAGCTACG
CCAACCGTGGCCGTCACTATGTGCGCGGGCACTACTCCCGCACGGATGGCCGTGAGCGCA
TGATCTCTGACATCGAGGACATGATGCAGGAAGCCACCGGCGCAGAGCGCGATGCCTACA
AGCGGGCAGCTGACATCTTACGCAACGCATAAGAAAGGGGGCGGCAGGCATGGACATTGA
CGAGATCAACACCCATATTCACAAGCTGAAATGCGGTTCGACGGACTGGCAGAGCGTGGA
AAAGCTTGCCGCCCTCTGCACTGTGCGGGACGAGCTGGAAGAAAAGCAGGCACCTGAAAC
GCAGACCCAGTCATTGCCGCCCACGGATTACCGGGCGGCGTACTCCACAGCAGCGGAACC
GCAAAGCGACTTTGTGGCGGCTGCCAGCTCTGTTCCTTTCGGAGGTCTGATGCAGGTGCT
TGACGAGCACATGAAGGCAATAAAGCTGGTTTACCCGAAAGAGTATGAGCTCGTAATGCG
GAAGATAAGCGACTTGTAAAAAGACATAAAATGTGCTATTTTTACATGAGCTTCAACGTT
AGGGCACGGGATGCATAATCTAACGGAAAGCCAACAAATTGATGATTATTCACGTTAAAA
CGCCAAATAAATTTGATTTGTAATCAGTGGGTTGCAGGTTCAACTCCTGTCACCAGCTCC
AAAAATAAGCGTATAGACGATAAAAACAAGTTGTCTATACGCTTTTCTTTTTATTAAAAC
TGTGCAAAAACGCCTGAAAACGTGCAATAATCTAACAAATAATCTAACAAATCAGTATTT
CATTTTTTTCATTTCCTGCAACAAATATTTCGGGTCGTTGTGCGAAACGTATTTGTTGGC
CGTGGTCGAAAAATTCTTGTGTCCGAGTATGGCTTGTACTGCGGTCTTTTCCAAACCGCA
CTCCACCATTTTACTGCTGGCCGTGTGACGCAGGGTGTGTGGATGCACGCCCTCTATATG
GCATTCCTGCATCAACGCCCGGAACTTTGTAGCCACGTTGCGCTTATCCAGCTTTGTGCC
GGCCTTGGACGGTATCAGCCATTCGCACCCGCTGTCCAGCATCCAAAAGGCAATGATCTT
GTAAATGGGGTCAAGGATGGGGATGATGCGGTTTTTGCCTGCCTCAGTCTTTTCGCCGCC
CTGCATATAGTGCTCCTTCAGGTGCACGTCCTCGCAGCGCATGGAAAGTAACTCGTCAAT
GCGCATACCGGTATAAAGCAGCACCATTGCGATTTGCGCCGTCTGCCCAAACTTCGGGTC
GTCTTGTCGGCCGCCGATCTGCTCGATCTCTTGGGCGGTCAGGGTGCGCTCTGCTTTTCC
TGTAGCCGCCGGGAGCTGCAGTAGCATGGCATAATTTTTGTTTATGATGTCCTGCGCCAT
TGCCCACTCGCAGATCTGGCTAAAAAGCGTTCGCTGTTTTTCACAGGAGCTTCGGGAGAG
CCCTTTTTCCACCATTGCGTCAATGACCTGTTGATAATCTGCCGCTTTTAAGTCCCGCAA
TTGTCGGTCGTATAGCGGCGCAGCCTTTGCATAGGCCAGCTCGTACCCCTTTTGCATGTC
CGTGCTGAGCTTTTGAAACTTTGGTTGAGCTTTCCATTGGGTATAGGCATCTGCAAAAGT
GCATTTCAGAAGCGCAGCGGGGGTGTTCTGGGCGTTGTAAGCGTCCAGCGCTTGTACTGC
TTCGCCTGCCGTTTCAAACGTGCCCAGAATATCCCTGCGGGCTGTGAGTGCAACATACGG
TCTTGCCCGCGTCCCACTCAGTTTATACACGCTGCCGCTGCCCTTTGGACGGCGGCGCTT
TTTTCTTTGCTGCGGGGCGGCTTCCGGCTGTTTCTTCCCGCACCACGGACAAAAAGAAGC
ACCATCCGGGATCTCCTTCCGGCAACATGGTCTTATGCACTTCATAGCTTACTCCTTTTT
TCGCCCGATGTAACCCTGCGCGCCTTTTTCCGAAGCTTCACGCCCGGCCTTGTAATTTAC
CTTCAAATCGTCTATTGGCGGCTGTGGGTCGTCCGGGCAGGGGTCTAATCCCATGTTCTG
GGCAAAGTTGTATTGGTTGATGATGATTCCGCACACGCTGACCCGGTTGTTGAGTGGGCA
GTGCAGGTTGGCGGCTACCTCGGAAATCACAGCGGACGGGCTGCTGCCATGGTTGCCCTT
CAGCACGAAAAGAAGCAGTCGTTTCGTCAGCGGTGGCAAGTTTACCACAAAGCGGCACAG
CTTTGCGTCCAGCTCTGTGTCGGTCTTTCCGTCATCGGGTGTCGCGTACAGCTCCGGGTG
GATCATCTCCATAAACACGGCGATGGGGGATGCCCCGCAGGCCGTACACCAATCCATGAT
CTCGTCGCTGTCCGGGCTGGTGCAGCCTTTTTCCCAGCTCTGCACCGTCCGCTCACCCTT
TTCGATGCGTCTTGCGATCTCCACTTGGCTCAGGCCGGCAGATACCCGGGCCTTTGCAAG
CGCTTTCCCGATCTGGGTCGCCGTAAAATAACTCATACTTTCACCCCCATGAAACCAACG
TGGTTTTAACAGAAAATGGCGCAGAAAAAATCTGCGCCATTCGACAAAAAATATCCGTAT
TTTGTTTTCCAACGGCGCATGGTAAAATTTGGAACATAAGACATAAATATGCACAAAAGA
AAGGGGAAAACAAAATGGATTTTGAGCAAAGAAACGGTAAAGGAACCGAAACGACCATCA
TCGACGGAATGCCCGCCAGCATCCTGACCGGCACCGAACGCACCCCTGCGCCCTGGGAGG
AATGAGTTATGAAAAAGCTGTCACACTTTCGCACCCATGCCCGTGCCCTGCTGGCCTGCT
ATTTGGATATGACCCCGGAGCAGCAGCGCCTTGCTCGCGCTTACATTCAAGATAAGGCCC
TGCCGGAGGTGCAAGCCCTGCGTAACGCAGCCGGTACGCCCGGCGGGGCGCTGGCCGCTG
ACTTGCTGCAAAATTTGCAGCAGCCTTGCAACCGCGAATAGCAACGTGCATATTTTGCAC
ATTGCTCGTGCATGTCGCGCGTATCTTGCAAATGCTCATTTTTCTGTGGATTTTTTCACT
AAAAACAGTGCACGAATGGGGATTGACGGCCACAACCAGCGGTTTTATAATATGGTTGTG
AACAGGTTTACAGGCCAAGCAACTGAGATTTCTTTGCGTTGTACTCCGCTTCCGTGATGG
CCCCCATATCCAGTAGCTGCTTAAACTTCAAAAGTTCATCGGCGGAGCTGGGGGCAGCCG
GAGCGGTGCCCCACGGCTGTTCTGGAGAGCCTTTGCAACTCTTGAGAAACGCAGTCATTC
CGCCTGGATAAACCGTTGTCGGCAAGTTGCTTTCACCTAGTGGAAGCGCAAAGTGGATAG
ACACGTTCTCTTTACTGCGACCCTTGCGGGTCTCGGTTTTAGCGGTGGCAGCGCCCACAA
TCGCACCCACAGGCCCGGCAACGGCTGCACCGATCACGGCACGGCCAATACCGCCCTTTG
TCTCTGTCACCGTCAGATCGTCAGGCGCGTCAGATTCATAACCGGCGACTTCATCAAAGC
TGTAGATCATGCGAGGGCCTTTATCACCACTGCGGTGTCCAATGCAAAACAGCCGGTTGG
GGTTGTCAATCGACACAAAGAGCGCGTCACCATCATAGATGGAATCGGTTTCTTTGAACA
CCTTCCGACGCTGTTCCAGTGTGGCCCAGTAGTCCGCTAGGGCCGCTGTCGGCTGCTTTG
CAGCTCGGAAGCCCAGTTTTGAGTAAAAGAAGTTGCTGCATCCGGCGCAGATTAGACCGT
CAGCGCTTTTCTCACGGTTCAGAAGGCCCAGCTTGCCGCCGCAGACGGGACAGGTATTTG
CCATGATTACACCTCATCTTTTGATTTTATAAAATTCTGCATTTTGTCAAAACGCAAAAC
CACACAGCCCATCATTGAATTTGTAATTCGTTCATTCGAAAAAGAATCTTTCCACTTTTG
AATAGAGTTTGCTTTTCCCTTTTGAGTTTTCAAAGTCAGGAGTTTTTCCAGCTGCTTGAT
ATAAGAATTTTCGACAACAACCTCAAAAAGGTCACCGAGAGAAAGCTCTATCATGTTATA
AAGCTCAGTAGGGCTAAAATCAAATTTGAACCCCATCCTCTCATACTTCTTGAGCTCATC
GAGCGTATCAAGAATCATATCATATCTTGAAAATAGAATATCGATATCTGAAGTCCTCTC
TATCACTAGAAAAGAGTCCAAAACCTTCCGTATCCGTTCTGGTATTGTTTCTTCTGGGAA
ATCCACAAATTCTTCCCCGGTGTCAGGGTCGATTAAAACAACGGGCTCTGGTGATTTGCT
CCACTTAGCGTTCGGGCGCTCAAAATGCAACGGCTCTTGGGCTTCGGGATCATCTTTTTT
CTTGAAGACCGCATTGATAACCCGCGTGATATTTTTCCGAAATCCAACATTCCATATCAC
GGGAACCACCTCACACATACAAAAATAGGCAGCTAACCCGCTGCCGAAAAACTATGTTAT
CAAGGAAATTGCCAAAGGAGGAAAATAAAGTGCAAGAAACTAGCACAATGTTTGCAAAAT
GTGATACAATGGAAGAAAAAGAATCGCACGACAAGCTTGTGCATCTTGCCATCAGTGAGA
TTCTTTCGTTATCCGAAAACCAGCTTCAAGAAGTCATTCGGAGGTTTTATGCTGTATTGT
AAACTGAACATTTTGAAGCAAGACGAGGACGGAAAATGGTACAAGCCCAAAAAACAGCAT
CGAATCCGTCGCTTTTTTGTTGAGGACATCTTTTACCGTTTCGTATGGATGATTGAGTGG
TTCTTATTTGAAAAGTATTGGTAATACATAATCCGAAATCAGATTCACCAGAACCGGAAT
CAAAATCAAGGTGACAATACCGCCGACTATTTTCATCGGCCCAGAAAACCGGTTTGCATT
TTTCTCTCGCAAATACTGCCTGCCGTTTTCCGTGATCCAAACCGCGGACTTGCAATAGCT
CACCGATGCGGAATCCGCAAGGCCAAGTTCTTCAAGCGTCATAGCGTCTTGGAACAGTTC
TTTTGTCCGTTCAACGCCACCGGGATACTCCCGATCGAGGGCTTTCAGCAGTTCAAGTTC
TTTTCTATTAAGATGTACGCTCACTCTGGAAGCTCCTTTTTAACTGCCTGAGCAATCCGA
ACAATTTTCATAATGTTTTCGTCATCCATGCCATCCAGCGCTTCCAGCAGCGCCCGGCGG
GCTGGTGACATTTTTTCAAGCTCAATGCCATCTAAGGTGTTGGGCTTTTCTTTTTTCTCT
TCGCCCATAAGCTCTTCAATAGAAATTCGTAGAAAATCAGACACAAGCAGTAGCTTATCT
TTCGGCGGATAGCGCTTTCCATTAGCCCATTTTCCTACTGTTCCGTTGGCAAATTTCAAA
TCTTTCTCCATTTTTGTAATGGAGCTTCCTTGATTTTTGCACGATACACGGATGAATTCT
ACCAGCTCAGGCAAAGAACGCATAAAAAACTCCTCCAATAGCCTAATTTTCTATTGACAA
CTAGAAAATTAGGCTATATAATAGAGAGCGTAAGGAGCAAACAAAACCAAAGCCCCTGAC
AATATTATATCGGGCAGACGCTAGATTTTATTCACTTTGTACCTCGCAACTACATAGTAG
CATATTTTCTAGTGATTTTCAAGCCCGGAAAGGAGAATTGCTAGTGAATGTATCAAAAAT
TGACCAGTTTTGCAAGTTGCACGGGCTGAGCCGCACCGATCTGGAGGCGGCGGCAGGCCT
GAGCAACGGCGCAATTGGGAAGTGGGAACGCTCGATTTACGGGCCCAGCCTTTCACAGCT
GCTCAAGCTCGCAAAGTATTTCAAGGTCACACTGAACGAGCTTGTGGTCTACGATGAGGA
AGGAAAAGGAAAGGAGAATACAAGTGCCTGATTTTGAAACCTTTTTGCTTGCGCTTGCAT
CGATTGCGCTCATTGTCGTTGCTTTTGGCTTTTCGTGGGCAATTATATCTGGCCTTTGGT
GGCTCATTTGTCACTTTGTCGGATGGCAGTTCACTTTCGGCGTGGCCACCGCGATCTGGA
TTGTGGCGATGCTTCTGAAATGGGGGACAAGCCATGATTAAGCCCGAACCGTGGACAGGC
CGTTTAGTGGGCCGGATGCACAACAACCAGATTACAGTAGACGACGTAGCAAAGCATCTT
GGATTTTCGAGAAGCTACTGTTCACTGATTTTGAACAGCAAGCGCAACCCTTCCGGCATT
CGGGAAAAGATGGAAACTGCCGTCAGCGAGATCATCAAGGAAAAGGAGGACAAAACGGCA
TGAGCGAATTAAGCAATCTTATCCCCATTAGCTACGACAACCCGGAGCGCCCCACTGTGA
GCGGCCGGGAACTGCACGACTTCCTTAACATCGAAACTCCGTATGTCAAGTGGTTTAACC
GCATGACGGAGTATGGTTTTACTGAGGGAGAGGACTACGCAGAGGTTTTGGACAAAATTG
TCCAAAAACCCAAAGAGGGCGGTAGACCTGCTACTGACCACCAGCTCACCATCCCAATGG
CCAAAGAGCTGTGCATGATCCAGCGCAACGAACGTGGCAAGCAGGCCCGGCAATATTTTC
TGGCCATTGAAGCCCAGTGGAACAGCCCGGAGGCGGTAATGCGCCGTGCGGTGCTGATCG
CCCAGAAGCAGAACGACCAGCTCAAGGCCGCCAACCGCCAGCTTCTGGCAGAGAACAGCG
ACCTGAAGCCGGATGCAGAGTATGCCCGGGCGGTGTGCGTGGGCAAGAACTGCCGCACCA
CTACCACCCTTGCCAAGGATTACGGCCTGAGCGCCGAGAAACTCAACAGCATCCTTCACG
GCCTGAAGATCCAGTACAAGACCAGCGACGGCCAGTGGGTGCTATACGCCAAGTATTGCG
GCAAGGGCTACACCAAAAACCGCAAATCCACGCCGTTCCAGCACAAGAGCACCGGCGAGT
GGGACACCAAGAACACCACCGTTTGGACGGAAGCGGGTCAGCGGTTCATTTATGAGCAGC
TCAAGGCCGTAGGAATGCTGCCCAGCGTGGAGCGTAGGCAGAGCGTGGAGCAGATGGAGC
TTGCCGCCCGGCAGCATAACCAGGACGGCGTGGCGTAAGCAATATTTTTGGAGGTTACTA
TTATGAAAAAACTGCATGTGAAAGCTACGTTTATTGAGCCGGTGCTGGGTACATGGCCCG
CAAATCCCAATGTGGCCCGCGAGTTTATCGCCAGCAAGTCGCCGGATGCTGCAACCATCG
AGGATGAAGTGGCGGCTCTTGGCCCTGATGCGGTAGCTGACAAGGGCATGACCGTTTTCC
CGCGTGACCCGGACGGCAATCCTATTTTTTACGATTACCAGATTAAAGGCATGTTTAAGG
ATGCTTGCGGGATGCTTTCCCGCATCGGCGGAAAGACCGAAACGGGAAAGAAGCGGGCTG
CGAACGAAAGCGGCAAGCTGACCGCTTACAAGAAGGTCATTGACGGCCTGATCTTCGTCC
AGCCCCGCATGATTCCCATTCACGTGAACGGCGAGATTACCGACTGCCAGCGTCCGCTGC
GTGCACAGACCGCACAGGGAGAGCGTGTGAGCCTTGCCAACAGTGAGGAGATTCCCGCTG
GTTCGACCTGCGAGTTTGAGGTCATGCTGCTGGACGATTCTCACGAGAAGGTCGTGCGTG
AGTGGCTTGATTATGGCATCCTGCGCGGCATCGGCCAGTGGCGCAACAGCGGCAAGGGCC
GGTTTACTTACATCGCCTATGAGGTGAAGGACTGAGCGCAACGGCTTGGCATTGACGGCC
CTGATTCGCGGAGGCATGGCTGTGGTTCGATTGGCCGTGCGGGGCGCCCCACGACAAAGG
CGAAGCAAGGCAAAGCGAAGCAAAGGCATAGCGTCGGGAGGTAAAGAGAGGCAGAGCAAG
GGCAGAGCAAGGCCGAGAGGTGCATAGCAACGGCTATGAGGTGAACTGCTGTGCAGTGGC
AGCGTGTTGCGACCTACCGCATCGCAGCGGCACTGAGAAGCACAGACAGGCAAGGCGAAG
GAAAAGCGGAGAAAAGCAGAGCGAGGGCATGGTACGGCGCCGTAGCGAATGGTAGAGCAA
AGGAATGGCAGAGAAAAGCGCTGATGTGATTTGCGATGGAACGGCTTGGCAAGGACCAGC
TTAGTCAAGTAGCGCAATGGCTTTGAGAAGCGATGTTTAGCAAAGGCAAAGAAGAGTGAG
GCTAGGAAACGCAGAGAACTGCGACGGCACAGCAAAGAGAAGACATTTTATTAAACATTT
TATTAAAAGGAGTGAACGAGCATGAAAAAAGTTATTGTTGGCGTAGCGTCCGTATTGGCA
AGCGCTTTGCTGATGGCCGGATGCAATAAGCAGGTTATTGACATGACCTATGAATACAGC
TGGGCACAGCTGAAAATGCCTGATGGAACGATTGTCGAGGGCAAGCTGAATAGTTGGGAC
GATTACGAGGGTGACCAGCTTCAAGTAAAGATTGACGGTGTGACCTATCTGGTTCATTCG
TCCAATGTTGTGCTGCGACATTGATAGAAAGGAGGACACCACCCATGAGTGAAAAGATCA
TTGCATACAAGGCCATGGACAAAAATATGCAGTACCGTGGCAAGCAGTATGAGGTGGGCA
AGACCTACCA
>Circular_Seq9
CGTTCATGGCAATCTTATCAAGTACAAACCAGTAGGCACGTTCATTTTCAGAAACCATTT
CTTTCTCTGTCAGGAGGCTCTTCGCCGTCTCAATGTCAATGTACTGGCCATCATGGAATA
GCTGATCTGTTGCGATTTTATCTGCTGCCAGGATAATGCTCATTGATATGCTTTGCTTCT
GCATTTTATCATCATCCTGTATAAGGCTCTGAAAATGCTTCTGTATGGCTTTTATATCGT
CAATGGACATTTCCTTAACTGCATTCACAAAATCGATTCCTGCGTATCCGTAGTTCTTTT
TAAGAGTATCTGCGGTAAGCTGTGGATCATCAAATATCTTTTCGGAACACTCAACCTCAA
TAATTCGGTTAATAGCTCCGCCCTGGCTGACATACCCGGCCAGTGGACGTTCACCGTTAG
TAAGGATACAATTCTGCCAGCGATTCTCCCGGTTAACACCCAGCTCCTTGTTGGAGCGAC
TCTTTCCTTTTCCAGAACACAGGTCGTACACAATTCCCTCGAAATTATCTCGGATTTTAG
CCGACACCTTTGAAGTATCGTCCAGGATCAGCGGTAAGTTGTTGAGCATATCGGATTTTG
CTTCCAGGGCCACATCGGTTGTTTTAAAATCTCCTACGTATCTGGATTCTCCAGGGTTCG
CCCAGACAGAAGCCCCTAGCATAAGCGTTACAGTCTTACCACCTTCTGTTTCTCCCCATA
AGTCTACAAAGAATGGAAGAGCACCAACCAGTTTAATTAGAATGCTTGCGAAACTTGCAG
CCAACATGATTTTTGGTTCGATTCTTCCAGTAGCACGAACCCTTTTTACATGTTCATACC
ACTCTGCTCTGCTGCCGCCTACACTGATACTTTCGTATAACTGCCGAAATCTCATATCAC
CATCAAATACGATATCCTTGTCGTAAGGCAGAAAATAATCTCGAATCCACCCGATTTTGC
TAGAAGAATATTGGATGTTGATATAATCATCATTGGCATTTTCTACGTCTGACAGATACC
GGACCAGATACTTCGCATTTTCCGAAGTGACTGAAATTCCCAACGCTGACAGCCCTACGA
TTTTAGTCGCGGATGTAATCATTGTCTTTGGAACGATAATTTCAGACCATTTACCGTTTC
GCTTATATGCAAGCTTAATCTGCTCTTCTCCAGTCTCCATGTTTTTCATTCGTTCGATTG
GAAGAATCGGATGATAACAGGCTATAATATCCGGTGATCCTGGATTTGTATTTGAAATCC
TGATTCCCTCATCATCTGCCATCCAGTTGAGACATTTCATGCGGTCATATTCGCAATCAG
AGAAATTTGTCCATTGATTTAATGTGGATACAGGTTTCTCTTGTTTTTCTTTCTCAAGGA
TCTGCTTATGTACTTTTGTGTAGACTTTTAACAGATCCTCAAATTTCTTCTTTACTCCAA
GCTCTTTTGCCCTGTCCAGAAGCGTCAATGTCAAACGTGCCTTGTAAATCTCATCTTCTT
GCTTGAATATCTCATTAAACACTTCTTCTTCCAGAATTGATTCTGATGTGAGCTTGTTAA
TCTGTTCCATTTTCTTTAATCACCTTCTTCCAATCCTGTTATGAATCCATGCTTATATAA
TGCAAGCTGTAATTTGTTCCATGCTTCACACCATCCATCTGATAATGGCCTTACTCTGCC
AAGAACAGACCTGTAAAAGTCAATATCGGACAAACATTCCTGCAATTCTTCTTTTTTCTT
CCGCTCTGCTTTCTCTCTCATTTCTTTTTGCTTCTGAGCGTGATATATTGCCATTCTGGA
CGAAAAATCAGGTTTATGGTATGTTCCGCCAAGAATCTGAAAAGCTGTCTTAAAATCGCA
ATTATCCATGTTCTGGACGAATGTAAATATGTCGCCAGTCATACCACAGCCGAAACAATA
AAAGGAATCATCGTAGATTTTGCAGGACGCTGACTTTTCATTGTGAAAGGGGCAGCATAT
GAAACCTGCTCTGTTCGGAATCATTCCGTATCTGGAAAGAACATCTCTCATACTGTTCTG
CTGTTTAATTGTTTCTTTGTTCATCCGACAGAATCTCCATTATTCGTTTTCCAGTATTTT
TCTTGTCACAAAATAGGAATTCAACGCCATATTTTCTCTGCATTGTGCAGAGAATTTTGT
ACAGCGTATCGCCGTGCATAACTTTCTGCTCCTGCTCAATCCAGATACCATTTTTCTTAA
CCCGTTTCTTCGCCCTGGGATTCTCCCACCAGAGAACATCGTCCAGCTTTTCAATTCCTT
TTCCATGCTCGCACAGAAATATGAGCTTTATTCCTGCTTCGTTTGCCCGGATAATTTCAG
ATCGGAATCTTTCATGCTGCTGGCATACATTTCCGCATAACTCTGCAAGGTTCTGTTTTC
TATCAACTACCAAACGCGGGTTATCATAATTCATGTAATCACCTACATACAGCTTTGACA
CGAACCATTTTTCTCCTGCCTCGTCAAATACCTTTTTAATGCCATCAATAACTTTCTGAT
GTTCTCTACTGTCAATTTGTATCATGCAAACGGCATCTCCTCATCAATTCCATCTGGAAT
ACTCATAAATCCGTCTGGGTCTGTTTCTGGATGCGGCGTCTCCGGCTTCTGCTGACTCTG
ATTAGAACCTTTGCTTTCGCCAAACTCAATTTCTTCCACAACAATGTCTGTTGTGTATAC
CTTCTGTCCATCACGATTGGTGTAACTGCCGGTCTGGATTCTCCCGGATAAGTCCGCTTT
CATTCCTTTAGAAAAATATTTCTCGATAAATTCTGCCGACTTTCCGAAAGCGATGCAATT
CAAGAAATCTGCTTTCTGATCAGAACCCTCTTTTACAAATCTTCTATTGACTGCAATGGA
AAATCTTGCGATTGATGTTCCATCATTTGTATATCTGACTTCTGGATCTCTTGTAAATCG
TCCTGCAAGAATAACTTTGTTCATTTTTTATTCCTTTCCACTATGCTGTTTATCGTACTC
AATCAACATTTTGAGACATTTTTGCCCTTTTTCTTTTGTGAGTCCTTTCACATCGTCTAC
CTTGAAACGAGTTTTAATCTGTTCAAACAAGTTAGAATTCGGATATTTGTCAATGATATT
CTGGATGCTCATTACATTTTCTGAAGTAATCATCTCAACAGGTTCTTTTGATTCTGGCTT
TTTAGCTGCTGCTTTCCCACTACTACCTGTATTAGTAGAATCACTGTCTTTGTTGTCATC
AATGCAGAACAAACCATTCAGTGCGTACTTTCTTGCATAAGATGACGCTGCGCCTGTAAC
CTGGGAAGAATCCATGCCTTTTTTTGACTCTTCTTCCCTTGCATAAGCAACTGTTACGAT
TTCAGAAGAAGAATCCTCTGCATCTTTTAAATGCGTTTCTGCTCTTACATAGATTCTGTC
TCCGACCACTTCCATCTGATCAGTGATACATAATACTGTCTTTGTTTCTGCCAGAAGCGG
CTTTACTGCTTCAAGAATGTCCTCACAGCTTCTGTATTTGTACTTCCCGAAGGAATTATA
CTGTCCTTTAGGGGCTTTTAGCTTTGACTGAATAATCCCTAATTTCTCATATATATTCAT
TACTATTCCTCCTTGTCATAAACCACATGCTTACTGCTCTCAATAATCAGCAAACTCGCA
ATATCTTTCATTGATAAGGTTGATTCGTTATAAATTTCAACCAGTGCGTTGTATGCACCT
GCTGATACTTTCACAACTGGGTTATCCTTATCGGTTACAGGCTGTTTCTTCCTTGCCGGA
ATACGGATTTCAAAATTACTCATGAGCATCCCCTCTCTTTGACCAGTTTTGAAACGACGT
ATATTAAATCACTTATCAGTTCATTTTTATCCTCGTCGTTCATAGATTCCGTAACTTCTT
TAATACCGTTACGATCTCGAATAAATACCTTAGATTCATAATCTTCACATGCCACCATAA
ATCTGCTTGCTTCAAGAGTTATCATAAACTTCCCTCCTTATACGATTTCTGAGCCGTTAA
AAGCCCATTTAGAGCCTGTACATAGCTCGCCAATGTTCTTGCCTTATACTGCTCTTCAAT
TGGATTATCAGGCACTGTAGCAAGTTGTATGTCGATTAATCTCAATACTTCCTGAATGCG
CTCGTCCATACTTACACCGCCTTAAAGAAACAATAAAGGTTATCTGATGCATCACCGAAC
TTCTCTCCGCCGATATCTTCGGCTTTGTGGTATTCGATATGGTCCAGTGACATATCGCAG
TTCTCATAATCCAGAATGTAATCCCCTCTGGACTGAAGCTCTCTGAGCAGTTCATTAATA
CATCCTGCTATCTCCAGACTGGGAAGAAGCTTCATAATTGCTACTTGTTTACTCATTCGG
ACACTTCCCATCTATCAGAAGTTCCAGTAAGAATGCTTTGATTTTATTAAGCTTTTCACG
GCTTTCTTTCTCGTAAAATGGATTAAAAGATACGTTTTGGTACAAATCCCATTTAAATTT
GTCTTTGGGAAGGCAAACATCTTCCTTCCTTTTGAGTCCAAATACGCTCATACCATAAAT
TGAATAGTTGAATGTGGCACTTGCTGTCGGAACTTCATTAGCAACTCTTTTACAGAGTTC
ATAAATTTCGTCAATTTCTTTCTCGAACATTTCTTTATCCTCCTTATTTCCTACTGCCAG
TCTGCTTTCATCTGGCGAACCGCCCATGCTGCCGAGATGCCAAAAAAGATGTTCAGCCAA
ATAGGTATGTCCACATATTTCCCGGCAAGCATGCAAACAGCAATCAGCATATATTCTTTC
ATTTCATTTCTCCCATAATCCACGCCAGATTGCTTGCCACCAGTGCGGCTGCGGTCACAA
TCCATGCCGTGAACCATTTTCTTGCTTTTTTTCTACTTTCTTCGACAATTTCTGTCGCAA
GAATGAACTCAAGTTCGTCCCATGTCGGAACATTTTCACATTTATTTGTGCTATTTCTGC
TCATATCGTGCTAATTTCTCCTTTTTTGGTATTTACAATTAGCAGATACGAAGTTATAAT
TAACCTGTACCTACTAAGTGTGGTTTAGTAAGTGCAACGCTCCGGTTGGTGGTGCTTTCA
CCACCGGGGCACTATCACTTTAATGCTTCTTTTCCTCTCCAGATATATCCTGTTTCTTCC
CAAAGTTTCCTTGGAGAGATAACAAATTCTATTCTTCCAGAACCTTTTCTGTCGTGAATC
ACTTTGTTCCCACGATACGCCGTGCCGATAGGCAGCCATCCATAGATGATTCCTGCTCTG
ACAGATGGTGTAGGAATGCCTGTCATTTTACTCACATCTGATACTGTCAGGCGCTCGTTT
GAGAACTCTGGCATCTGTGGGATACCAGATATGATTCTTGCCACTTCTGCGGCAAACTGA
TGAACCTGTGCGTTTTTTTCAATGTATTCTTCTATGTCATTCATTGCTTTTCACCTCAAA
ATGCTTTTCCATCAAATCGGAAATCACCAGATATTCTTCTGCGATTTTCCCTTTTCTGGT
ATCTTTTACCTGTTCTCGGAATTCTGGAATAGTTCCGAAAAAACATCCGCATGCAACTCT
GACCTTTTTATCTTTGCATCTAAAAAACGTAGTGGTGCGGAATTGAGTACCAAATCCATG
AATAGTGGCGTAATCTGCATCTCCGTACACCCATGCATTGCCGTACACCCATGCATCACC
GGACACCTTTGCATCACCGGACACCCATGCATCACCGGACACCTTTGCATCACCGGACAC
CTTTGCATTGCCGTACACCAATGCATCACCGGACACCTTTGCATTGCCGGACACCATTGC
ATTGCCGTACACCCATGCATCACCGGACACCTTTGCATTTCCGTACACCCATGCATCACC
GGACACCTTTGCATAGCCGGACACCATTGCATTGCCGAACACCATTGCATCACCGGACAC
CCATGCATCACCGGACACCTTTGCATCACCGGACACCTTTGCATCACCGTACACCCATGC
ATCACCGTACACCCATGCATCACCGGACTGGTTTACATTTTCTTCTTTTTCTACCCATCC
ACCAGTTTCTCCGGCTTTTACATCTCCAAATGAAATGAGCGCTTTGATTCTGAAAAGTTT
CTTTCCGAAAATGTTAATTTTGGTTTCTGATGTTAATTCAAATTTCTTCACTTTCTTCCT
CCTCTTTAATACTGCGAAGTTGCAGCTTCTTTCTTATCTGATTTTTTCTCCAGATTATTC
TCGGAAAAACTTTCCGTCTTACCGAGAATGTATCCCTTGTCAAATTCTGACATATTAGGA
ATCGCGTTTTTCAGCTTTTCAACGATTCTTTTTTCTTTTTCAGACATGCGCTCACTCCTT
TCTTGTGATATACTCTCCTGCAAAGGAGGTGTTCATTTGATAACAAGATATCAATATAAA
ATATTGAAAAAAGCTTTAAGAAATTTTGGATTTACACCTAGTAATCAGCGTGAAGCAGAT
GCTTGCAGATACCTTTTCAGTAAAAAGTGCTTTATGCGTTCAAGGTCGCAAGACCACGCA
TATGAAATCACACAAGCGGGTGAAGTCGCCATGAAAGCATATTTTCAAGATATATCCAGA
TTTTGGATAACAACTATTCTGTCAATCATTGCGCTGATTACCAGTCTTTTCTCAATTTCT
ATACAAGCAGAGCCACTATTGCAATTATTAGAGAAACTATTGCAATAACTCCCAATACAT
GTGTATCGGTAGACAATGAATCTACATAATGTGAATACATTTGCAAAGTTTCTTTCACTG
TAAATTCAACGTCTACCTGTTCACATGGTTCTTTCTCAAAGATACAGTCCATATCTACTG
CCCCGCCAAACGGAATAGGCTCATCTGGAGGAACAATCCTTCTTTCTGGCATCTTTAAAT
CACCTTTTTCACCTGTCAGAACTGCTTTCTTGATTTTGTTTGTCTGGTCTTGCAAATCCC
AGATACGATTCCACAGGTCAGAAATTGTTTTGTCGATTTCTTTTTTCTTGCGCTTCACTG
TTTTTTTTTCACCTCCTTTGTTCTTTATCCCTCAATGCGATTGCGTAACCCAAAGTCATC
CGCAAATCACTTTCTTTGTTTCGTTTTTTGATTTTGTGTTATACTCTCCTTTGGAAAGGA
GGTATTAAAAAAAATGACTTATGATGAATTTATGTCGGTCATTAACTCTGATGTTGAAAG
AATCCTGTCGGAAAATTCCGCTAATATTGCTCAGAGCCTGTTACAAGGTCTGCCGGAAGA
CGAACCTTGCATATCAAAAGAACAATTCCAAATCATCAGAAATGCCGTAAATACATCTAT
TCAGTCTTCTGTTCAAATAATGTTCGATTACCTAGATTCATTCGGAATGCTGGAATATGA
ACACCTGACTGAGCATCACGAACCGCCCGTTCTAAAAGTGATTCAGGGCGGACTTTCGGA
CACTGAGAAGAAATAATTTGTTGCTGGTCTTGAAGTTGCGATTCAAGGCTGGCAATTCTT
CTTTCCAGGGACCGGAATTTTCTCCTTGCTGATCTGCTCAACTGTTTTCACTTCCTTTCT
AGTTAAGAACTTTGTAGATGATTTTGTCTACTTTTTAAAGAAAATTTTTTCTTTCTCAGT
AAGTGATGTGATTCCAAGTTCACTACAGAGAATATCTGTTTCCCTGTTTGTGAAGTCTGC
CTTGTTCTTACATTTCATTCTGAAATACTGCCTTGAAATCCCTAATTTCTCAGCCAAATA
TCCATATTTCTTTCCAGAGTCTTTAATTCTCTGTTCAAGCAATGGAGTATCAACCATTCC
TGTTCCTCCTTTCTTTTTGTTGATGTTTCTGTCTACATTTAACACTATAACCCGTGTTGA
TATTTTTGTCAACAATATTTTCAAAAAATGTTGAAATATTTTTCAACACATGTTATACTC
TCATTGTAAGCAGAAAGGAGGTAAACTCCATGAACATAGGAGAAAGAATTAGAAAGTGCC
GTGAAAATTTAGACATGACGCAAGAAGAACTGGCATTAAAACTTGGATATAAGTCAAGAT
CTTCCGTGAATAAGGTTGAAAATTCAAGAGAACTTTCTATAAAGAAAGTGCGTGACTATG
CTAAGGCATTAGGCGTATCGCCTGCTTACTTAATGGGATGGACGGAACATAAGCCAGACA
ATGCAGAATTAGTCGCAGATATCTCAGGAAATCCACAGCTACTGTCCTGTATTGAAAAAC
TCACTAATCTTCCAAAAGACGACCAACAGTTAGTTTATGGCTACGTAGATGCTCTCTATT
CCAAAAATAAAGCCGGGGATTAATTTCCCCGGTTTTTTAATACTCTGGCAATGAATCTAT
AGAAGAATTCAAGCAGACTGTCATCATTTATTTTATCTATCATCTCAATAATTTCCTTCT
TATAATCCATAAATAACCCTCCCTGTCGCAACTGCCGCCTACACTACAGTATATGTTCGG
CTGTGGGAAATAGAACCGAACATTAGTTCGCTTTTGCTATTATACCACCTATTCCGACTC
TTGGCAACTGCCAATGATATACATGAACTCTCACTATTTTATAGAAAAAAACATTTCTTT
TTCATCTAAATCACTCTATTTCGTTCTAAATCTTTACAACATGCTCTTAAAATGATAAAA
TAAAAATACCACATATAACCGTACTTTACATAACATTGCAAAAACAGCGGTACAAAATAC
ATAATCCGCATGAAAAGTGCGAAGCGTGGTGAAAACATATCGGGAGGGTGTTTATCATGA
ATGAAAAGAAAAAATATTGTAAGCACTGCGGAGAACTTATCGACGACGACTGCGTAGTGT
GTCCTAAGTGCGGAAAGCAAGTAGAGCAGTTGACTTCTAACAACAGAGACATCGTCATTA
ACAATTCTGCGTCTTCCTCTGCGTCCTCAGCGGCAAGTTCAGGTACGCCATATATAAGAC
GGAAAATGCCATGGTATTTAAGTTGGTTTTGGATTTTCATTTTAGGAATCTTCACTGGTG
GAATTTATTGGATTGTAGGAATTGTAATGAGAGTCAATTGGAAATCGCATAATTAATAAA
AACCACCCCGGCATTAGCGTACCGAGGTGGCGTTTATACATCTCCGAAGAAATGTAATAT
TCTGGCAAAACATATTGTATCATCTTCGGAGCAGTCGGGCAAGTCAGAAAGTTTGTTCGG
CTGTTATTTTTATACCTAAAATACAGCTACAGAAAGAGGGAATAAAAATGGCGAAGAAAA
GAAAGAAATACCCGAAGCTCCCTAACAGTTTCGGAACAATACGGCACCTGGGCGGCAACC
GCAGAAATCCGTTTGCGGTCCATCCTCCGGCAGTACTGGATGAAAAGACCGGAAAGCCCG
TCCGACCGCCTGCAATCTGCTATGTAGACGACTGGATTAAAGGATTTACTGTACTGACCG
CATACAAGGCAGGAACATATCAGCCAGGGATGGAACGAGACCTTGAGATATCACCTACAA
CGGACGTAGATACCCTTGTTACTCGTTTGATTGCTGACTACAATACAATCAAGGGTGTCG
AGGATAAACACCCGGAAATCAAGAAATTGACGTTTTCAGAGGTATATAAGAAGTTTTACG
CATGGAAGTTTCCAGAGGGTTCAAAACTTTCTTATAGTTCAAAGATAGCTTACCAGACCG
CTTACTCAAACTGCACGGCTCTGTATAATCGTGTATTCGAGGATTTAAAAGCGCCTGATC
TGCAAAAGGTAATTGATGACTGCCCGTTAAAACGTCAGAGCCTTATGGCAATTCTTACGC
TGTTCAAGCAGATGTATAAATACGCTGTTTACTCAGAAATTGTAACAGAAAACAAGGCTT
TGTATGTAAAAGTCAACGCGGATGACGACACTGAACATGGAACACCATTTTCTGACAATG
AGTTAAAAATTCTCTGGAAGAATTCTGCTGATCCGGAAGTGCAGCTTATATTAATCATGT
GTTATTCTGGCTGGAGAATCGGCGAAGTACTTAAGTTGACGACTAACTTGGAAGAGAGAT
ACTTTCAGGGCGGGATCAAGACTAAGGCAGGAAAAGACCGCGTAGTACCAATTCATTCGG
CGGTATACGAATTTGCTAAGCAAAAGGTTCTTACTCAAGGTGGGAAGCTCTGTGTATATA
CTCAGCAGCACCACCGTAATGCCCTGTTCTATCCTACACTCGAACGTTTTGGGATTGTTG
GCGATCCGAAACACACTCCGCATGACTGCCGGCATACTTTTTCTATGTTATGTGAAAAAT
ACGGCGTCCGGGAGAACGACCGGAAGCGAATGCTGGGTCACTCTTTTGGTGGAGATGTTA
CAAACGCGGTATATGGACACAGGACATTGGAAGAACTCCGTACAGAGATTGAGAAAATAA
AAGTCCCATTTGTGACTAACTGTGACTAACGGAATCTTATTTTATCAATTTTATTCATCA
CAATTCAGAACATAAAAACGCGCGAAACCCTTGTAAAATCAACATTTTCAGCGATTTTAC
AAGGAATTCACTCATTTTATTTTCATTATTCTAATTGTATTCAATCAGGATATTAATTAG
AACTATGCAAATGTCAGAAAGTCCTTTAAATACAGTACTTTAGAGGATATTTAATTAGGA
AATGTTTTTTCTTATTTGTGACCAACGTGTGTCCAACGAACTAATAGGATTTACAAAACG
AAATGATACAATATGTTATAAGAAGCATGATTCCCGGGGTACTATCCCCGGGAGTTTTTA
TTTATGAATTTCTGAAATTCTGGTAAATGTTCCTTTTGGGACAAATTCAAAAACAAACCC
TTCTGTCGGATGTGGGATGCGGATGAAGTACCATTTCAGCCCGGAACTGTCAGTTTCTGT
GTACTTCATCACCTCTACAACTGCACCTTTTTTCAACTTCGGAAACAGTTTAGATAGGCT
ATTTTTGTTTGATTTTGTATAACATTTTGTGTCCTTTTTTATCTGTGCAATGTAGGCTCT
TGTGTTCTGCTTTTTGACTGTATCTGAGTCTGAAACTGATGTTGTATTTTTAACTAAATT
GTAGTTTGGAGTGCAGAATTTTGTTCCCGGGAGGTTGCTGTTGTAGTAACTTTTTTGGCA
CACACCACCGCCATTTGCAATAATTGTAGAGCCACCAGAAGTATTTCCTTCGACTGTCCA
GAACCGATCTCCTGACACTTTGATTACGATTCCAGTGTGCGTAAATTCTCCATTATGTTT
GAAAATTACAATATCACCAGTTTTTGGATTGCTGTTCAAAGTAAATAAATCCGCCATTGT
CGGGCAGTAAACGTATGGCCAATGTTTTAAAAGTTTCTTTGCTGTGTCTAAGCCGAATGC
TTTCATCATGCACCACGAAACAAACGCTGCACACCACGGCTGTCCCTGATAATCCGGCTT
AATATCTCGCCAATATTTTGTGTAATTATTTTCTCCGGCATTTGCAGTTTTGCTATCAAG
TTGGCTATTGCTTGCCTTTTCAAGATATCCAACTTCATTCTTTGCGATCTGGATTAATTT
GTCAATTGCGTTCATACCTGTTTCCTCGCTTTCTGGAAAATATGTTTTTAATGCGTTATA
AACAAATCTTTGCCTGTCCTTATATGCCCCGACTTGGTTCCCTGTGTCCGTCTGGCAAGC
CGCATAGAGATTGTCCAATGTATATGGTTTCTGAGTCTTTGCTAAAATCCTCGTTACTGC
TCCCTGTCCGCCTTGATGCCTAAAGTTCACACACATAGCTTGCGCTCTAGCGTCCGTAAC
ACCCTGTTTAAAGGCTTCTTCTGCATAGGTGGCTAATTGTTCATTCATAAGGCTATCTTG
ACATTTAATACCCAAATTGGACGAAATAAGGGCGACTATGGTATCAGCAAGCTGTGACAC
TCTGGAAATATTGAAGCATTCCCAATTTGCGGTCTGAACTTGTTCCAGAAGTCTGACCTT
GTCTATCTTCGCCCACTGTTCCGGGTCGGCATCGTAAATTCGTTCCAGAAGTGTCTTGGC
TTCGGTTCCGTACCACGCTCCTGCCCCAATCGTGATTGCGTGTTCATCTGAATTATTCTC
ATAGGCTTCCGTGAAGTCCGAATAATCCTGCTGTCCGTAAACCTGTCCGCCGGTTTCGAC
TGCATAAATAATCTTTCTCAGGACGTTCTTTTGTTCAGTTGTCATGTTGCCCGCTCCTTT
CACAAAGATTCTTACCTAATTCTGATTATAGCATTTAGCGTTAAGGCATATCTGTACCAA
TTTAAAAATCCGACAGGTGATTGCCTGCCGGATAATGCTAAATAACATATTTGTGATGAT
TGTATCTGACCGACTCTTGATTAACCTTTTGCACTGTTCCTTATAAATAGGTAGAGACTT
TACGAAAGTTTTCCATTTTTTAATGAATTAAATGGGAAGAGAGACAAAATTTAATTTATT
GATTTGTCATATATATAACCGTAATTTTAGCTTTACCAGATGGAATAGTACCATCACATC
TTACTTTTCCATCTGACGACTGTATAAATGGCATAGCATTAACCGCTCCAGATTCAGATG
TAAATATTAACCTTGTGTTATTTTTTGGAAAATGTTCTTTTTTATTAATTGTAAAAATAT
AATCCGATGTTGAGTTCAATATATTTAAATTAAGGCTAATAATATGCAATAAGTTACTAT
AAACGCACATATTCGCACCATTATTACATCCATTTCCATCTGCAAAATTTGAAATATTGC
TATTAAGTGTAATTGTAAATTCTTTAAATATTGGAAGAGTGTTACTATTTAATTCATTAA
TCGCGCCCAGAATTGTTTTGTCGTTCGTCTGAAGCTTCTCGAATACTTTGTCGGCAATTT
TTCCAAGTACCCAGTCTGAAAGAGTAGACAGCGAAAGGCGTTTATTTGCCTTTCCTGCCG
TATCAAGTACCATTACTTCATCATTATCAGCTACTGTAGTTTTTATAGTATAATCTGTCC
ACTTTGGCATACCTTAAATCTCCTTTTCTAATTTTTCAATTCTTCCAATAAGATTATTAA
TAGTTTCCTGCTGTGAATCTAGCTGCTGTTTCTGTAGTCGTACCAACTCGAACACTGCCG
GAAGGAGTTTTTTTGGATCCCAGTCCTCAACTTGTCCTTTTTCATTGTATTTGACAGCAT
CAGGAAAATACTTTTCCACAAGTTCTGCGTAAAATCCGGGTATCTTGCGCTTATTATCAG
GGTCGTTTTCCATCAAATAGCCTTCTTTGTATTCGAAGAATACTGGTCGTAAATCATAAA
GATTTTTTACATCTGATCCTTCCATGAAAGACAAATGTTTTTTGTATCGTTTTGATGAAG
AAGCCTTTTTAAATACAAAACCGCCGCCTGTCATTGATAATGAGGTTAATACTAAATCAG
TACCTGATCCAGTACCAATGTTTTTCATTTGCACGCTTTTATTTAGGCGACTTACTCCGG
CTACGATTAAATCTCCTCGAATAGATGCATCAGCTAAATCTGTGCCAGTACCTTCGCTGT
AAAAATGGCCGTTATTTCTTGCTTCGATATGACTATTAGATTTAATAATTCCGCCCGCTT
CAATGGTCTTTGTTGCGCTAATAGTACCAGCCGAAACACTGCCCGCCGAAACACTGGTAT
TAACCGAGATTGATCCCGCATGCACGGTTCCTGTGTAAAGATCAATTCCCCTAATTCGTG
TTCCATATAACGTCCCGTACCCCGGCACATATACTCCTGTATCCGTCTTTGAATAGATTT
CCCCAGCTGAAGCGTCTAGCGTTACTTCTCCATACGTGCCATTTTTTGCCGAAAGTTTTT
TATATCCGACTTCCCATCCCGCTAGCTCGCCAGTGTCAATGTACGAAGCATTCAGATATA
TCCTGTTATTATAAAGATATAGCCCCTGTGTTTCCCCGTTGTTGGTTAATTTATTAAAAA
TATCCAACTGGGTCATTTCACTGGCATCTTTTCCATCCTGCCCGTCTTTACCTTTTTCTC
CGTATACGCCAATCACGTGAGGAAGTGTTGTTGTCTTAGACCCGTTTGTAAAGAAAGTCT
CCTCATAGTTCCATAAGTACCGCTTGTCCGGTGTTGGAGTCTGCACAGCTTCTGTCCATC
CAGAACTACTTGTTGATACGCCAGATGAACTGGACGTAGCGAGATAATGTTGTACAATCT
TCGAGATTCCATTTCCGGTATCACCTTGCTTTTGCTTTACAACTACAAATTCTTTCTTTG
CGGTCATCCCATTGTAAGTTGCAGTTGCTGTGATTGTGCCACTGTCCACGGACAGTCCAG
AGACCGTGTACGTTGCCCCTGACGCAGAACCACTTATTCCGTTTTCCGCAGAGAATGAAA
TATTTGACTGTGCGGTCACGTTCTCAGCACCATACAGTACAGTTACCGTAGTTTTGCATG
TCGGAAATGTAGTATATTTGCCAGATGAATCTGTTGGAATTCCTTGGAATTCATTTGATA
GCAGTACGCTCAATGTAGCGTATTTTGTCGCGATTTCAGTCGCGGTATTAGACGCTGTAT
CTTTTGCTATTTCGGATACAGCTTTTCCTTTTAACGAAAACTCTGTCGCGGCAATGTGTA
CCTTTCCATTGTCATCAATATGGAGCGTGATTTGGTTATCGCTGTCAATAACCTTAATAC
CTTTAGCGTTTATAAATTTTCCTGCAAGGACACCAGCAAGGATATAATTTGCATTAATAT
ACAGCTTCTTGTCCTTGATATATATGCCTTGCTCTTCACCGCCATTAGTAAGCTTATTAA
ATACTTCATCCTGTCCAAGACTTGTGTCATACTCTTTGACTGCATTATCAATATCGGTTT
TGTCCACATATTTGAAATCAATCCAGTCAGTATCGGTAAATGCACCATCCGACCGACTTC
TAACCGCTGTTTTAATAGAAGCTTCGCCGTCTGCTTTTGATGTGACCCAGAAATCTCCCA
TGTTGTATGGTGGCTTAGGCTGTTCAAAATAAACTGCCGCTTTTCCATCAATCTTATCAA
ACAGATAGTCTGGTACTTCCTGTTCTACCCATTTATTTCCATCCCAACGCCAACGCGTGT
TATTTGCAGTATTCTGCCAAAGGTCTCCTTTGTGGATATATTTACCTTTTTCCCAAACAA
TTAAAATCTCATTTCCGCCTACGTCCAGAATGGAATTGCCATCAACATCCGTCCACGGAA
TCTCTTCTGTTTCTGTCCATTCAAGCGCCGGGTCTGTATCCTGGCTCCAGGTCTGAATCT
TACCATCAAGTTGCTCTTGGAGGCTTTCAATCGTATCGGCAAAAACGCCCTTGATAAAGG
CTGTAACTGCTGAATCATCTGTATACTTAGATGCACTCACCCAGTCATCGGCGTCATAGC
TTGCGCCCTCTGCCTTTGCCTTTGACACTTAAGAATGTCCCCTGTCTTTCCCTGAACCCA
TAAATCGTCAATATCGTAAGGCGGCACCGGCTCTGCTCCGAAAATTCTCTTCTTTGCATT
TGCCGTGTTTTGTGCCTGTGCTGCATCAGCCAGAGCTTTGACCACCGCAGTGTCTTTTAC
ATAATCCCACTTGTATTCGCCATTAATCTTTGCATACCTGTAAGCCTGCCCGCCATATTC
TTCGTTGTTTACAATATAAAACAGGTCACCTAAGTGTTTCTCTTTGGTTGTATCATCTGC
CCAAGTGGATGCCGGTTCATTGTTACCATCAGGAACATAGTCTCCAAAGAATGCTTCTAT
CTGCCCGTCAATCTGCTCCTGAAGAACCTTAATCTGTGGAGAATACACTTCTGTAATAAA
TTTCTCAACCTCGGCATTTGCGACATTTTCAGGCGTTTTTCCTTTGATCGTGAGTTCTGT
AGCATTAAGATTGACAGCCCCTGTCTCTGCATCAATGCGGAACGTAATGTTTCCGTCATT
GTCTTTTGCCGTGAATCCCCTAGTGTTAATCCAGTCAGACTGAATGCCGATAGCATACAG
AATGTTCAGCACTGCATCACCGTTGCTGTCAAATCCGGCTTTCCAAGTCCGGCCTCCGTC
TACTGACAAGAAGAATCCATCAACGCCCGTCTTGTAGATTACTTTAGAATCAGTAAGCGT
AGGCTTGTCGTGACGATATGATACCGTCGAGCCGTCTGCCTGAATTTCTTCCGTATAGTA
GAATCCAAGGGTGTTGGCCGCCAGTTCGTTCATTTGCTTTAATTTTGCGTCATAGGCAGT
AATCTTTTTCTCAGAATCTTTCTTTATGTTGTCGACCTCGACCTGCATGCTGTCTGGATA
GTCAGCATTGATGTCTTCCATGCTCTTTGCATTACAAGAGAAGCTTGTACTGCCAGAGAA
TGCGAAGTCTACATCTGTCAGATATGAATAGTAAATATTGCCTTTAATGTCGGAAAATGT
AATTCTATCTCCAAATGTGGCGTATCCTATTGCTATGCTGTCACAAGAGAATGGTCTTAA
TCTCATACCAACAAGTTCTTTTCCGATCAGGTCAACACCCGTCTGTTCATTGTCACTCAG
AAGCTTGTTGTCAATCGTGATGACATATCCGTCTGTACCGTACTTGTATTCCGTCTCATT
ATCTGTATACTTGACCCCAGTAACAACTACATCGTCAACATCATAGGTAAGGTTATTGAT
AAAATTTGGCTTAAATCCTTTTCGCTCGAGAATTGTCTCAATCTCGTTACTATCGATGTC
AAGGATAGTGTTTCCATTAATGTCGTACCATGAAACTGTTTCTAATGTAATAGTATCCGT
ATTATCGTCAAAAGTGATAATTCGCAAATTATCATTCTCGTCAATGCGAGCGTTACCACC
TGCCAAAGCTGCAACCATACCGATTACTGCTCTGAAAGTGGTGTTCTCGGGCTTCTTCTG
TACCTGATAGTCTGCGTTTTTAAATGTTGCGTCACCTAACACAATCCCGGTCTGCTGACA
GGCATCTTCTAAAACCTCTCTGACAGAGCATGGGAAAACAAGGTTTGTATTGTATCCTGT
CTCTGCCTTACTCATATAGTCCAGCAAAGTGAGATTAATCTCATCGGACGTGGCAGGTTT
TTTTGATACAATGAATGTGCCACGGCGAATAGTTTCCAATCTATCAGACAGCTGCAAATT
TAAAAATAGAGTGAACTGTGCCCCGACAAAGTTGTAGTCAGAGAACCTATCATCATCATT
GACCAGTGCCAATGTTGCTGTCTTTTCAATGGCTACACCTACCGGGAAGTCCCCGGAATC
AGAAGAATCTACAATGCCGTTTCCGTCAAGGTAGAAATCTTCTTTTCCCAGGCTTAAAAT
TGTCCCATCACGCAGCACCGCATTCGCCGTAACATAATAGTTGCTATTTAAGAGAGATTC
CGTCTTTAACTGATTTGTAACATTAATCATACCGGTCGAATGCTCCTTACATTAATAGTT
AATCCTGTCCATCGTTCCTCATTATCCTTGAGTGTTTGCGCTGCCATGTTGAAATTAGAT
GCATAGAACGTCTTGTCAATCCATTTGCCGGGGGTTCGAGGGTCTTTGTGATGAAATGTG
AACTGACTTTTGTTAATCATAGAGTTGAGAATCGTTGCAATCTCTCCCCATTTAAGTTCG
CCCCATTCCATGTCATATCCGGCAATAGTTCCCATCGGAGTGTTGTGCATAACAAGATCC
TGGCTTCTCTTAGAACTTTCCGTTGATGTAGTTGCGAATACCGGCTTATATGTGTCAGGG
GCCTTTATAGTGACCCCATCAATCTTAAACTGTTCCTGTGCCATTTATACACCTCCTAAC
AAGAATGGATTCTGACCGCCATTTCTGCGTCTCCTAAGCTCTGCTTCATCAATGATAATG
TCTAATAGTTTTCTGCCAGATGCATTGACTGTAACATTGTAAGTGTTTCCATTTCCCTGT
CCTTTCCCTGACTCTTCCCGGACGATCTGTCGCAGTAAGCTTTCCGGTGCTTCCAGGTTA
TTCCCTTTCTTCTGGTCTCCTAATACTGCGAGAAATTCACTTCGCGGTGGAATAACTGCA
CCGCTGGCCAGATACGGAATAGTTCCGACACGTGGAAATGTTGCATGGAACCCGATTCTC
TTTGTTCCGAATGGTGTAGGTACATTCCATGGGCCAAAAGAAAACGCTGATTCGATTCCA
CCAATTGCGTTGTTGATTACTCCGATTGCATTATTGACGATATTAATTGCCTGATTAATT
GGCCTTTTGATAAAATCCACGATACCTTCAAATGCTGATTTGACCGCATCCCTGGCAGCA
TTAAACTTATCGGTAATGGCGGTTTTTATCGCTTCGACTTTAGTAGACACAAAAGTAGTA
ATGCTTTCCCATGTTCGGGATGTCTTGTCTTTTATTTTATCCCAAACGCCCGTAACTTTG
GCCTTAATTGCGTCAAACACTGTTTTTGCCGTGGTTTTAAGAGCATTCCATAATCCGGAA
AGAGTTTTTTTAATGGCATTCCAGACTGTTGAAGTTGCTGTCTTGATTGCGTTCCAGGCA
GTGCTAATGACGGTCTTTATTATGTTCAGTGCACCTTTTGTTACGGTTTTAATTATCTCC
CACGCACCTGACACAGCATCTTTGATAAAGTTCCATGCTCCATCTGCAATCTCTTTTATT
CCTTGCCAAGCCAGTTCCCAGTCTCCCGTAAAAACGCCTACAAGGAAATCAATGATTCCG
CTCAGAGTGTCTGCTACATCACCAATAATTTTAATTAATGATTTTATGACTTTGATTGCC
ACAGTGCCTACAACGTCAATTACTTCTGCCACAACTGGAAGCAAATTCGCGATTATCCAG
TTAATTAAAGGCACTAATACCGACTCCCACAGAAGCTTCAGAGAATCAATGAGTTTTCCG
AGGAGTGTTTCTATCTTTAAAATCGCGTCCCCTAATGGTCCCTCTAACAACCCTTTAATT
TGCTCTGCCAGTCCTTGTAACACCGGAAGAATGTATGTGTTATATCCAGTTATTAGAGTT
TCAAGTATACTTGATAGTCCGTCTGCTATAGAATCAAAGAACGGTTTTACATGTTCATCG
TATAATCTTGATACTGCGTCACTAAGGTTTTGAACAACTGTTAAGACCCCACTTGTTACG
GTTTCTATTACTCCGAGGCTACCCTCGATTGCTGACTTTAAAATGTCCTTGTTGTCGATA
AAAGGCTGTGCAATCATGTTAAGGATATCTCTGCCAAGTTTTGCAGCCGTTTCTGTGACG
GTCATTCCAATTTCAGCAAAAATCCCAATTAAATCTGCTGTGATCTGCTGCGCGGTTTCT
CCACCAAAAACTGAGAAAACATCTGCGAAAGCAACTGCAAGATTTCCTGCGATTTGTGAA
ATTTCAGCACCGATGTTGAACATATCTATCAGATAGTTCTTTATTCTTTGCGTGTTCTGC
TTTAAAAACTTCTCGATTCCGCCTATAATGTTTTGCGCAAGTGTCAATCCGATTCTGGCA
AATGAGCCAGCAACTTGTCCAATTGCATATGCAAATGAATCTAAGAACTTATTTGCCGCC
TTAACAACTTCTGGATCAGTGAAGATATCCTTTAAAGATTTCCATATGGAATCAAGATCC
TTTTTTATTCCGTCAAAAATCGGCTCGTAATCTCCTAATCCATCCCAGAATCCTTTTGCA
ATTAACTTAGCCAGCTGCTTGAACCTGTCAATTATCTTTTTTAGCGGTTTTGACATTTTA
TCAAGAACCGTCTCGCCCTCTGCCACTTTTCCGTAATCAACATTTTGTACAACATCTTTC
ATCTGATCTACAAGTCCGCCGGTTGCACCCGGCACTTTTGATGATGAACCCGTACTTTTG
TTCGTTGAATAATTATTTATTTCGTCAAGTGGATTAAGATATCCTTTTGCCGCCTTAGTA
GCTTTTTTAGTCGCATTCGCTGTTTTATTTGTCGCATCTGCCAACTTTTCGGCATTGTCG
GCAGCATCTCCGTATTGGTCGGCCGTATCGGCTATCGCATCTGTTCCGGCAAGGCCTGCG
CCACTCGCACCTGTTTGACCTGATGACTTCTTTCCGGTAATCAATTCCGTAAAACTTTTG
AAAGCATTTGCCAATGTTGCCAGTTTACCGAGCAGAATATTGATCACTTTCAGAACAGGC
GTGAAAATATTAATCAATCCCTGTCCAACTGTTGCTTTTAATGACTGCAATTGCAACTGC
ATCACTCGCATCTGATTCGCCCATGAGTCAGAAGTTCGGATAAAGTCTCCAGATGCAGCC
GATAACTGTTTCTGCACAAAAGCCAGACGGAGAGCTACTTTCTCCTGCTCAGTCATTTCA
GATGTAGTTTTTCCATAGCCATTAGCAAGTGCGTACTGATCAAGTGCGCTTTGTGTCATA
ACGACCCTTTATACCCTCGGTTTCCCGATATTTATTAGGGGAGTAGACTATCTCTTCATC
CAAATAGGATGCATGGCACTTCGGAATAGGGAATTTCACCTTAAACCTACTTCCTCGCGG
AATAGTCGTTACACTTTCATCAAAAAAGAGCCTCTTAACGAGACTCTTCGATGCTTAGCA
CGGTATTACCATGATTATTTAAATTTCCATTTGAACCCATATGCAGTGCGATGCCTATAA
ACATTGTTGCATACTTTAGATATTAGACCTTGATCGTATCCTGTCTCTCTGCAAAGGAAG
TTCATTCCTTCCCATTCTTTGATTACGTTTCCGTCTAAATCACATTGTAAAACTGCTCTT
TGCTGAGTTTTCCTTAGCCGTTCTACTCTCGTTCCATAAGCATTGTTTTCCTGAACGGTA
CACCATTCAAGATTTTCAACGCAATTATTCTGTTTGTTTTCGTCAATGTGATTAATAGAA
TTGCAACCGTCCGGCTTTTTAAGAAAAGCATTTGCAACCAATTTATGAATTGTAATTGTT
TTCTTTTTGCCGTCTTTATGCAAAGAGACTATTGGATAGCCGTAAGTATCAAGCGCAGGA
GAATAAATTTTCTCTGGTACTTTTCTTGTATACCATCTTGCTTTACATCTACGCTCAAGG
CTTTTTATTCTTCCCAGATTACTTACTTGATACAGACCCTCATAGCCTTTAATATCTTTC
CAAATTTCTTCACTCATGGAAATCACCTCCTATAAATATTATATCATATAGGTGTCATAA
CCACAAGTTTTTTAAATAATTTTAGGCTTTTACCGTTAGCATTGCTCATAAAGCAACACA
CCGAAGATTTCTTCGTTCACCATGTTATTCAATACACATTGCTGTGTAAGGGAGCTAATT
GTTAACCCAAGTCTTTAAGTGTTTCCGTTTCTCCTGTAAAAACCGACTTCAGTTTTATAT
AAGCCAAGTCTTGTGAAATGTTGTAAAATGATGCTACATCACCAGTCAGCTGTGTTAGAG
CCGTTGACATGTCGTAAGCCTGTGCTTCTGAGAATCCGAACGACTTTGACATTGCTCCGA
ACGTACCGACATATCGTTTAGCCATTGTTTCGGACAATCCGGCTGAGGTCATGGCGTTCT
TTGCGAATTCATTAACCTTATCCGACATGGTGGTAAATGTAACATCGACCACGTTTTGCA
CTTCTGCCAGATTAGAGCCAAGTTCTATGCACTCTTGCCCAAACTGGGCCAGTTTCCCAA
TTGCAAATGCTCCGCCAATCAATACGCCTATTTTTTTTACTACGCTGCCAAGTCCGTTAA
AAGACTGTCTGATTGCTGATACGCCGTTTTGCACGCCTGATGTGTCCATTCTGGTATCAA
TAATGACTGAGCCATCAGCAGCCATGTGTCCACCTCCTAACTATTTGAGGTTCAACATCT
CATTCAGCTTATCTTTATAAGCTTGCTCCTCATCGCTGAGACGTGTTTTTATATCAATAA
TATTCTTGTTCTCTTGATAGAATTTCTTCTCCCATTTATCGAGCTTTTCGCCCTTTACCT
TTTTTGAACGAATTCCAACGACCGTATTGAACAGGCATTCACCGGATTCCATGAAGTATC
CGAAGAACGTCCACCAATGCATATACGGAACGGACCTGATTTCTTTTCCAGCAACCTTGT
TTACTGCCGGTACGATCATATCTCCGTCCTGTTCCCAGTCCATCAAACGGGGCTTTGGCT
TGTTTGAGTTATCATCAGTCTGACCACAGTCAATAAATTCACACGCCTTCTGACAGGCTT
CAGATAAGTGTTCCGGCGGTATACTCTGCCAATCCTCGAACAGAATCTGCAACATAACAA
CTGCTTTTGCCTGCTCGTCTAATTCCGGATCATTCATGGCAATTAGAATATCAATAATCG
CACGAAAATCTGTTCTGATAGAAAAATCCACCCCACTGATATTTAGTGAGGTGGGAAGCT
CATAGGCGGTCATTTTGTATACTTCTCCGTATACTTATTAACTGCTGCCTGCATTTTCTT
TTTTCTCTTTTCGATTTCCGGCGCAATTGCTTCTGCGATCTTATCCAGAACGATATAAGC
GAATACCTGACCATTGCCGAACACAGTAGTTGCTGTGATTGGTTCTTTGAACAGATCTTT
GGACGCTTCATATCCGAGCAGATAGTTGATTTTGTCTTCAATCTGTTTATTGAGTTCAGC
CATCTCTTTACCGGAAGTGACTTTCTGAATGGAATCTTTGAGCTGCTCAAAATATTCTGC
CAGTTCTTCTGCACGTGCTGCCACATTGATATCGGTTGGGTTCAATTTGAAAGAAGAAAA
AACTTCGTCTTCATTGTTGGTAAACGTGAATATGAAAATTCCATCATCAATTTTGGTATT
AATTACTTTTGCCATTTAGCGCGCCCTCCTTGTATATGTGTTTATTCACTGTCGGCTGTG
AACGTACCGGAACTGATATCAAATTTTCCTTTTGTACGTTCTCCAACATAGTTCACGGTA
AATGGAATCTGATATCCAGATGTATCACCGCCGTAGGAGGTCGGCACAACGTAGCAATCC
TGCTGGTATGCTTCATACTTGCCCGCTGTGGCTTCTGTCCAAAGATGAACCTCAACTGCT
TTTGTCTTGAGGTTATCGTCTTTGAGACGCCCATCTACAATCTTCTGTAATGCTGTGAAC
AGATCAGAAGTAGTGTCTGCATAGAACGGATCAGCGTCAGAAGAAACTTCATAGCCGTTA
TGCTTGAATGTGGATTCTCCAAGAATATTTTTAGATGTTTCGGTATCCGGGTTGAGTTCG
ATGTTGTACTCTTCCAGGTCCTTTCCAAGACGTTCAAACTTCGGCGTCAGTCCCCCACAA
AGAGAACCGGCATCAATGTAATGAGCCATATATTTACGGTCAATTTTTCCTGTTACTGGC
ATAGAAATGTCCTTTCTGCCTATCATTTTTAAAAGGCTGTGTAGGTTAGCGACTATCTCT
AATTGATAGTCGGTTGTTACGTTATATTACTTCATAAGTGTTTTCGTAGCGTACTGATAA
TGGTAATAACCAGTCCTGTACGCCGTTCTCCTGTGGCTCTAAACCATAGGAATTATCACG
GGTTATACGTTTTATCACTCGCCCCTGTGAAAGCTCTGGAAAAGCATTTAAGCGCGTCTC
AGAGCCGTTTATGATAACTGGTTCCCGGCATATCCATTTGCCGAGATTGTCAAGGAATTT
CTGAACAGATAACTTCTGTCGCTCCTTGTCGGATGCTGTGCGGTATACTACATAAAATGG
GTACTGGCATACCTGATGCATTACTCCACATACATCTTCTTTTTCCGAATAGACTAAAGC
TCCGTTGTCTGCTGAGAAAGCGATTCCGGATTCTTTGCCGAGTTCCTCAAATTTGATTGT
TTCATTTTCGTATAGCCCGGGATACTGGTTCAGAAGTGCCTTCATGGCGTCTGTCAAAAT
TTCATATCCGGTTGCATCTTTGCCAATTGGCTTATCTGCCATGTCGTCCACCTCCTGCTT
GTGCTTTTACTTTGCGAATCCACGTACTGCCGTATTGTCGTTTAGCGGCATCAAACCACT
TTGCCTGTGCCCGTGGGTGAACCTGTCTGGTGTATTCAAGATTCTCCTTTGCAGCTGTCT
GACCAGAAAACTGACTAACGAGAACTTTCTTTGCTCCACGTCTTGCGTAGGGGCTTCCAG
TTGATTCATCAACCATTCCTTTTCCCTCATACAGAAAACGCCCATAAGGAGCTGCCGCAG
CGCATACTTTCCCAGTTCCTTGCAAGGATGCACTCTCAACTCTTGTTCGGTTGATAAAGT
CCCCTGTAATCATTGGCATGAATGGAACCATACTGTCCATGACCATTCCATCAAGTAGAT
ACTGCGCTTCTTGATACTGTCTGGAGAATCTATCCATATTCAGTTTAATTTTCATATCTC
CATCAACTACGGAGAAACCTTTGAAATGATGAATTTTACTCATATTACTTACCCAGAATC
TCAAAATGTGGAATCAGTGTATACGGACCACCTACACTGGTAATCTTGAACACGTTATCA
TTGTTCTCGTTCATGTACTGATAGAATCCATTTCGGTAATCGCCATCGGTTACTATTCCA
CCAGTCCACTCACCCTCCCAGAAAAACGATTCATCTGAGAATGTAATAGTGTCTTCCAGA
GCATTGTTAATCTGCTGTTTCCACTCTTTAGGCGGCACCCATGGAAGAATCTTGCCGTCC
TTGTCAGTAATGGTTATATCGCCGTTCTGGACAGTGTATCGAACATGTAACTGTGCATTG
TCTGTTGCGTCTGGCCCGTACTTTTTAAGGATTGCTCCTTTATCGGTAACGAGGTCGACA
CCGGATAAAACATGAGGATACCAGTACGCATCTCCAGTCGTGGCACTTTCGTAGTAATTA
AAAAGTGTAATTTTAGATGAATACATGATACCCTCTCCTTAATTATTCTTTCTGCACTGT
CTGCTTAATAATTTGATTCACGCCAGTGGCCGACAATCCGTTAAACATACCGACTGCAAC
CGCCGTGATATAATCCGTTGCCGGGAAATCCGGAATAATTCCCATTCCGACCGCTCCGAG
AATTCCACCAGTAACCGCCATGATTACTGGAATCCATTCATCAGAGATTCTTTTTGATGC
TTTACAGCCCATTCCTACGATGTAGCAAATCATAACGATTGCGATACATGAGCCTAATGT
TGAAATATCCATTCTTTTCACCTCACATCTGGAATACCAAACTGTTTGTATGTACCTGTA
AATGAAAACTGTTTTCCACATTTACAGCAAGTTTCCGTAATGGTACAAGTCTTTTCTTTG
TCATTACATTTTGATTCAGCAGGACTTTTAAATCTGTGTCCGCCAGTTAAAAAGCACATT
ACTGTATCCATTTCGTTTATACCCCCGCATAAAGAACTGGTATTCCATCATCCGTCCTTA
CTCCCATCAGAAGCGGTAAAGCCGTCTTAAGAAGTAAGTCGTTCGTTTTCTGTACGTCCC
CAGCGGCGGCATATACTGCACTCCATTCCTTTGCACTCGCTCCAATCTGCTGAGGCGTGG
CATAGGAAATGGATTCACTGCCAGATGATACAGAGGTTACAACGCCTGTTGATTTGTGAC
CGACATTCATGTCGGTAGCACCGGCAGACGCTTGACTGATTGCATTCTTTTCAGCAAGCT
CAATCTGATACATTAATTCAGCCAATGAACAGACCGCCTTTTTGATACGCTTCTGAGAGC
GTTCATTTTCCGGCAGCCCGTCCACCAACCTGTCAAATGTCATTGTGTCCACAAAATCAC
TGGCTCTTTCCGCCAGACGTGAAAAGTCGGTTTCCGGCACGACCGAACCGAAGTATGAAG
TTGTATAAAAATCATAATCTGCATAAGCCATGCCAGTTACCTCCTACATTTATGATTTCG
CTGTTACGCTTGCACTTCCGGCGTTCAGTGCCTTGTATGTTCCATCGCACTCAACCACCG
TAATCTTCTGTCCGGTTGCTGCCTTAATGTCAGCTTTTCCGTCCCATGTAGTCCAGTTTC
TGAGATTCTGTCCATATCCGACAGTTACTGCTTCTGCCGCAACTTTGTATTTATATACGT
TGTTGGTATTTTCCTTAGTCGGATTTACAGTGATTTTTGTGTCGCCACTTGCTGTTCCAG
CCACGGAATTTACTGTCAGAGTGCCAAGTGTTGGTGTCTCATCAATGGTGATTACTGCGA
TTGCGTCAATGTATTCTGCAAAAAGAGTAAGACCCATGACCGCAAACGCTTCGGACACCG
CTGTGTGGTAGTTGCCCTGAGTGTGGAATCCGATCAGGTTTGTCTCGCCAGATACAGTGT
ATACAAGACCTGCTCTTGCAAAGTCAGATTCATTCGGATCAACATAATACAGAACGATGT
TCTCAACAGGTGTCGCAATAACCTGTCCTCTTGGAATCTCGCTGTCAGATAACAGGAAGA
TTGTATTGAATCCCATAAAGTCTTTCATGTACTGAAATCCGAACTGGTTCTGAATAGTGA
TCTCAGCTGCTCCGAGGTATTCATATACGTCCAGAATGTTCACAAATCCAACAACACCAG
TCACATTCCTGTGCATCTGTTTGAATTTGTTTTCTACGCGACCCTTAGCCATTGCCAGAG
CCATCTGGAATGTTGTTTCTGTGGAAGTAAGCGTACCGGTTTTCAGATAATCATAGAATC
TGCCGGTAACGTCAGTCTGAAGTTGGAAAAGGAATTCATCATCAGTCATCTGAACAGCGT
TCTCATAACCGTGATCCTTGATTGCTTCGATAGATACAGCCTTTGCGTACTTTTCAATAG
TCATTTCCGCATAGGTCTTTTCTTTTACAGTAAACTTGCTGTAAGGGATTTCCTCACCCT
CACCAACATTTCCGCTCTGCAAAGTACCCTCTGCGTATTTGGACTTGAGTACAGCACCCG
GCTGTTTTTTGATAGGTCTCATGATGCCCAGAATATCACGTAAGTGCTGCCAGTTTCTTT
CGAATCTGGTTACAAAGTCAATCTCACGCGCTGTGACCTGAATATCATTACTCATAATAA
GATTAGCTTTTGCTGCCATATAAAAAAAATCCTTTCTACCCATAACTATTAAGGTATTGG
GTTAGCGGCTATACTCTGTCGTATAGTCGGTGTAAAAAATCACTGGAATAACTGGATATT
CTGAGCAATTGCAGCCTGTCTTTCGGACGGGTCTTTGATTGCTTCGATATCTTTCTTAGT
CATACTTCCCGGTGTCTGCTGCTGTCCAACGCGAGTGGTAAATCTTGCCTGGTTCTGCTG
AGCCTGCTGCTGAGATTCATCCACAAAAGCGGATGCGTCAGACTGTTTCATCTGTTCAAT
CAGGTCGTTCAGCCCAAGGATTTTACCATCTTTCAGCTTAAGACCTGCTTCCTTGATGTC
TGCCATAACAGACTTCTTAGCTGCTTCACTGGAAAACTTAACATCATCGAGTGCCGCTTT
GAGTGCATCTGAAAAATCACGGTCGTAGATTTTTGCATTGAATTCTTTCTCTGCATCTGC
CGCTTTCTGTTTCCAAGTCTCTAACTCGCTTTTAACATTTGCCGGGTCGATACCATCAAA
ACTTTTTAAGGTTTCTTCTGCCGTCTCAGCACGTTCTTTCCAGTCATCACGTTCACCCTC
GACTTTCGACAGAGTTTTCGCTACTTCTTTAGCATTCTTATAATGCTCAGAGAGTGCTTT
CTTCACATCTGCCTGCTTATCTTCCGGGATTTCAATTCCATACGATTTTAATGTGTCAAT
AAGTTTCTGCATAACATCCTCCTGGTCGTGTTTATTGACCTGCCGCCGCAGGTAAGTGGA
TTAAGCCAGTTAGACCACTGGCAAGGTAAGCGGAACTTCCAGAGTCGAACTGGAAAACTT
GTATCTATAGATATTTGTCCTATAGCCGATAGGTTCCACATAACCCGGATTCCCGGGTTA
GCAAGGTATTTAACGTGTTATGCCTGCCACGAGTTGTTTCGGATATTTATTTCTTTTTTT
TAAAGAAAAGTATGAATAACAAAAACCTTAATCAAGGAGGTGTGCCATCTTGCGTGCCAG
ACGGCAAATACGCACGACAGGATTCGAACCTGCTTAACTTTCCATCAAAGCGTGCGCACC
AGCTACTAAATTAAAGAAAGGAGGATTAAAACGAAAATGTTAAAACAACCGTTGTGCTTC
CTGCTGCACAATTACATTATAACAGATTTATTTTAACTACCTCTCTACCACTTTTTGCGT
TTTTAAAGCATATCGCGAAGTTTTTCTACGTATCTCTTGACAAGATCGCGTTCCTCCCGG
CACTCTGCATCCTTGGACATATCGCTCATTTCTGTTGTGAGTTCGTCCAGATGTTCTTCC
AGAGCGGCAAGCATCTTCCTCTTGCAGTCTTCAGACTTGCCGGAACGATAGCTTTGCTTC
TGCGTCATATAGTCATCGTAAGCATCTCGCCCATCAGAACGACTGTAATGCCCTCTGACA
TAATGTTCACCACGTCTGGCATAAGAACTGCCCCGGTCATAATCTGGCATCATTCTGCCA
TCATTTGCGCTGTATCTACCCATGCTGTCACGTTTTCTTCCACGTTCGCTGTAATCGTCA
TTGTATCCGCCACGCATCTCATCAAGGACAGTGTTGTAATACTCCACCTTTTTGTCCCAG
TACTGAGTGTTCTTTATATCTTTGTACATATCAATCAGCTTGTATGTCATTTCCAGATTT
CCAGTGGTCAGTCCATTATCAGCGATTTTGGAAAGTTCATCTTCGATTCTTGCGCATAAG
TCTTTAATATCTCTCATAATCACACCTCCTACGCTTCTCTGGTCACAACAATGTTTGCAT
TTGCAACAGAAACAGCCTGATTGCTTGTATTCTCTACTGCGATGTTAACGCAACATCCAC
GAGGTACATCAATATAAATGCCAGAGGACACATTATTATACTGGTCTACTGCTGCCGGTG
TGGAAATCATCTGTGAAGAAAGAACCGGCTCACCAGAGATTGCAATAGCCAGAGAAATAG
CTCCGACAGTACCGCCTGTTGGAATTGCGATATTGCCAGAAAAATCCACGAAAAATCTTG
CTTTACACTGGTTAGTAAGTCCTCTCAGTGTAATAATTCCGCTTCCCTCTCTGTGCTGAA
TGCAGTTAGAACCTTTAACTGCTGTGTTTGAAAATACTACGTTTCCATTTGCTGCTACAG
TCTGAGCAGCCACATTTGTAAATTCTGCCATAAAAATACTCCTTTCATATCACAAAAGGA
CAGGTCTCAGCCTGCCCCTCTGTGTAATACGGCATAAGCCGACATTCGAAATCAATCGAA
AGATACTCTCGATATGAAGTTATTAACAATTGCATCCGGTGTTACATCCGCATCCGTAGT
ATGTGTTCGGATTAGGAACCTGATATGCCGGAATCGGCGCCGGATTAATCGCATTAATGA
GCTGCTGTGTCTGTGAAGCCATTGCAGTTGTGAGAAGTGCGCTCTGGCGGTCCTGAGAAG
CAGCACGTCTAAGGTCATTGTTCTCAGCCTGCAGATTAGAAATCTTTTCATTGCAAAGAT
AGTCAAGAATGGCTCTTGTCCCAGCGTTCTGGCTGTCAATAATATCTCTTGTGTTGCTGT
TCATGGTGTTCTGCAATGCACAGGTATTCTGTGCCATGTTGTAGTTCACGCCCTGGATTG
CTTCTCTGGTTTCGCAACAGCAGTTTGCAAGCTGTGCCTGGAGCGCATTGGTATTCTGCA
TATTTGCTACAGTGTCAGCGTTAATAGCCTGCTGAATGCCAAAGCCGGTCTGCATGATGT
TTGTGTTGATTCCATTAAATCCAGTAAGCATACCATTATTCATGGCATAGAAGCCATCAC
AGAGACCATTGTTGATTCCGTCAAGTTTGCTAATCACAGCGGAGTTGTCGAATCCTCTCT
GAATATCCGCCTGAGTAGCTGCCGTGGCTGCATATCCGCCGCCGTTTCCATTATTGCCCC
ATCCGTTGTTTCCCCATCCGAAGAAAGCAAAAATGAATAAAACAATAATCCACCAGCTAC
CATCTCCACCAAACATGCCGTCATTATTTCTACCATTTCCAGTAGCAGCGGCAATATCTG
CTAAGCTATAATTTCCATCCATAATATAATCTCCTTTTTGTGTATTTACATCAATCTGGC
CAGATTGTAATGTACTATTTCATGTTATTCAGCAGACTCTGGAATTGCCCTGCCATCTGC
TGAACCTGATTAAGTTGCTGTTGAGAAATCTTCCCAGACTGTAACATCTTCTGGACTTCT
TCCTTTGGGTCCCCCTTAAAATTCTGCTTAAACTGCATAAACTGCTGTATCATCTGCATT
GGTCCGTTTCCCTGCGGTATCCCACCGCCAAGTGCGTTAAATAATGGATTACTCATCTGC
GTTTCCTCCCTTGACTGCTGATTCCTGCACGGTATTAGCCCTAACAGGTTCAGAAAAAGA
ATTTAATCGGTTTATGATAGCTTCGTATTTGCCCTTTAAATCATCATATTCCTGTCTGGT
GACATATTTATTATCCATGTTCTGAACAGGCTGTTTAGGTGGCATCTGAGTGCCTATCTC
GTGGTATTCAAATGTCCGCAGTGGCTGTGGCATACCGGAAACATCTGTGGATTTTATGTA
GAACTTTTCACTTTCGCTGTCCATCAGTAAAACACTTGTCCCGGGTGCTACCAGATAGGA
TTTTGCGCCGACTTCGCCGGATACCCACAGGATACCGCTATTATTCTGCTGTGGCTGTTG
TACTGGTTGAGCCGGCATCTGGACAGGCTGTTGCTGGAACTGATTCATCTGCCCAGGAAC
GCCAAAACTATATTGATAAGGATTGTTATATAATGCCATCTTATACACCGCCTTTCTGAT
TATATTTTTACACAGAAGTATTAAACTAAGAAGTTCAAAAAAGTATCAAAAAAGTATTGA
CATATCACCCACTGAGTGGTATTATAATATCAGAAACAGGGAAGAACAAAAAATCAAGGA
GGAAATAGAAATGAAAATTAAAATCTATTGTAATTACGGTTGTTTATCGGCTGAAAAAAG
AAACGTTTACACATATGGATTCCCAGAAGCCACAGCTACTTGCTGGGATGAAATGACAGT
GGAAGTCCCGGAAGGCTGGGAAGTGTTCGAAAATTCCATGGGAAGCTTAATGGTAACAGC
TCCTTGGGGCTTTGTTTACGGGATAAATGAAGTACTTCAGGGTAACGAAAAACCATGCTT
TTATGCATTAGATAAAAACATGAACGGACACCGCCAGTATTTAAAAGTTTTGGATTGATA
GGAAGAATAAAAAATGATAAAATTAAACACATTATCTTACGTTTACGGACAGAACGACAC
AATAGAGGTCGGAGAGGAATACTTTTTCGGTCAGCTCTGGTACGGAGACGGAGACGGGGA
AGAGCTTCTCGATTCCGGAGCAATCGCCGTATATCAGGACGGCGAGGAGCTTATCGTTAA
CTTTGAAATCCTGGAGCCTGCGGAGGATATTTTACAGACCCGAGTCAAAGTTATCGGGAT
TAACTAGGAGGCAGGAAAATGAAGTATATAGTTATGGATTATTCAGATGGCGATTACTTC
ACCGAAGAATTTGAGGACAAGGAAGAAGCCATCCGGGAAGCGGATGGACAATGGGAGCAC
CTGACAAGGTGTGAATAGAAACACAGAACGGCGTTTTACGTGCTGGAAAGCATCAATCCA
GATGAAGACGCGCCCGATCACTACGACGGAGACATTGTGAAGCGTTGGAAATAAAAAGAA
GAAAGAAGGGAACAATATGAACATCAAAGAAATTAGATTAATTTCCGGATTAAGCCAACA
GGCTTTTTCCGATAAATACAAAATCCCCAAAAGGACAATTGAAAACTGGGAAGGCGGTAA
AAGAAATCCACCAGAATACGTAATTTTATTGCTTGAAAGAGCTGTAAAAGAAGATTTTGT
ATAAAAAGAAGGAGGGGTAAATTGCCTCTCCTTTTAGCATACTTTTATAATCTTACTGTT
TACTCTTCTGCTTAATCTCTTTACGGTTGATATGCTCACATTCATCTGCTCAGCGCAGTA
TTCGAGAGTGCGTTCCTGACATCTTAGCCGAAACAGCTTTTCTTCGTCCGGTGTGAAATT
ACACTCTATCAAGAACCTGTCTATATCTTTTTTCGTGAACACATATAATTTCATGAGCAT
ACCCCTTACTAATGCTAACGTTGATTCTGCGCAAGATAATTTGTAAGCTTCTGTTTTGTT
TTTTTTAATTCTTCCACATTATTCCCACTGATCTGACTATCCAACATGGTTGACAACACT
TCCAGAATTAATGAATCTCGTTCTGCGATTCTCCGAAGACTTTCATAATCTCGTCTATCA
TGTTCTTCCAGTGTCTCTACTCGCTTATTAAGTCGGAATGCCGGGGTAATCCATTTAAAG
ATTACGGCTGCCGCACCTCCGACAATAGACACCCCTCCGCAGATAGAAAGAAAAATCTGT
ACAAATTCTGATATGCTCATTTGCTCTCCTTTTCCCAGTAATATACCGGGATCTCATTAC
CACTATTCCATGTATCGAAATATTTGCCCTCTTGTACTGTCACTACATGACCATCTATGC
AGAGAATGTATGTGCCCGTCGGATGGTCTGCACAAAAGTCGTTGACTGTATAGATATATC
GTTCTGATTGTTCAATCAGTTTGCGTCTGTACCCATGTTTGTAGAGGTACGCTCCCCAAA
CGTAATTAGCTGATGGCATATCTGACAGAGCGCATGCCTGTATCATTAATCCGGTAAAAA
CCGTTTCCCAATCAAGCCCGGTTGCCTTACATATTGCCCGGACAACGCAATCTCCCGTTC
TCTTGTCCTTAACAGGATTAGGATTGAAATATTCCCATCTATCCATCAGTCAATCCCCTT
TGCTGTTTTATATCTCTTTGCCGCTCCTCTGGATTTTGCAGCATTCTGGCGGTTCCATTT
AGCAATCATGAGTCGGTCTTGCAGCTCTCTTAGATCATTGTCTTTGCAGTAATCTTTGTA
TGCAGCATTTTGTTTCTGCAAAAGATAAGACTTCCGGTCAAGGTCTTGCTGTAATGCGAA
TTTTGCCTGTTCGTCCTTGCAGTTATCAACCGCCGCTTGCATTCCAAGGACTTCACGCTT
TGTTTTGCGAATTCTTCGCTCATAAGCACGTTGTCTCTGCTCCTTTTCGTACTGTTTTCC
CTTGTCGGCTTTATCCTGTGCCGATAGTTCTGCATAAGGATTAAATTCCCCGTCACTTGC
CCCAAAGCTATGCCGACAGTTAACTCCTGATAGTCCGCTTGCTGTTCCATATCCGGTCAA
TGAGAACGGCGGAAATTTCTTACTCTTGCCAGAGCGAGAGTATATCTTGCCTTGCCACCA
TGCGTGATTTCCCGGATTCTCGCCGCCGTCACCTGTTCTGGCTCCCATGTGAGCACTGAC
CAGAACTAAATCCCAGCCCATTTCTTCCATGCGTTTGAGGGATATATCTCCAGTAGCCTG
AGCCACGCCAGTTCTGACAGAACGTGCGACTGCTGTTTCGATCGTGTCTTTTCTGCCAGA
TGGATATGTGACCGTAACGCCATCACTCACAACGTTATTAACTGCCTCTTTGATGGCTTG
CGTATACCCAACCGCCCCAGTCATTACATGATTATAGGCAAGGTCGCATTGCTCAATATA
GAGCCTCTGAGCGGCACTTGCAGTTGTTCGTGTAAAGTTCTTCCACTCTCCCATAGTCGC
AAGCATATTTCGCTCCATGAGTCTTATCATAGCTGGTGACTGTTCGAGCGGTACAGGGCT
TAATCCTGCCGCCTTATATACCTTATCATCATAGTTCATTGCAGTGATTCCTGCATCTTC
AAACGCTTCAAGAAGTTCCTGCTGTTCACGTTTGGTATATTTGGATAATTCTGCCAGAAT
GTCCTCTAGCAGTTCACCGGATTCCTGCAGTGTTCTGATCCTCCACGCATCGGCATTGGT
CAGAATATAATCCTCACCTCTGCCAATTCTTGCCATCATTCTCGACACAATCTCAGAGAT
GATGTACTGATGCAGTTCTTCTACTATCTGTTCACTGCCCTCTGTAATTTGCCGTAAATA
TTCTGGGCTTAACATAACTATTCATCTCCAAACAATTTTGGTTCGTCTGGCTGAGCTTCT
TTGACCATTGCTTTCGCTTCGGATTCTGTCATATTTTCGAATTTGACATAATACATCCAA
GGAGGACAGTCACCCTGTAAGCGATACTTCCACCAATTGTCTCGGTCTCTCTCATAAGAA
TATGCCATTTCGCCAAAGTTGCACTGAACTTTATATGCACCGACTGGGGCCAATCCATAT
AAATCTGCATATACGCTCAACGCATATACTACTTGTTTTATGCTTTTGTCTAATTGGTCT
CTTACGTCCTTGATAAATTGTACAGACCTCTGTTGTCCTGCTTCTACCTCTGTGGCTGTT
TGTATTCCGCTTTTTTCATTAAATACAAAATATACATTAGAGAATCCGACCTTATATCCA
ATCTGTCCAAGGAGGGCGTTTATGCCGCTTATACGGGTATCTGTGTTGAGTATCGGATTT
ATTTCCTGATAAAACTCTTTTTCATCTTGTCCGAATACATTCTTGACAAAATGCGGTAAG
CTCATCTCATTACGTCTGTTCTCCATGCCCTGTGGCGACATGGCTGCTACAGGTGTACCG
CTTGGCATCAGCAGCCTATCATCCGCCAGAACAATCTTCTGCGAATCAAAAATCTCTCCG
GCGTTTCTGCTGTATGCAATATCGAGGTCTTTTAATTCTTCAATAGCTTCAGCGAATATT
GGAAGTCCAAGTGGTGTACTGATGTCCACATTGTTCGCCTGCGGTGTCCGCAACATTCCA
TATAGAGGGCCATCCAACCTCTCCCCGTTTGCTTTGAGTATTGGCGGCGTATCTGCCATG
AGGTCAGCCCATTTGGTATGTTTAAGGTCAATCTTGTCTCCGATTGACTGAGGTGATTTT
GATACATAGGCTCTGATAGAAACATAATACGGATAGGTTGTCACTCCATCCACTGTTGTC
TCAATAAACCTGTGATATTCAAGCCTTGTATAGTATTTCCGTCCAACCGTATAAGAATCC
TTGAATATAATCCCTTTGATTTCCTGATTATCATAATCCACGATCATCACATCTGCCGGA
GTAAACACATCAAGGCTTTCGCCGTTCGGCTTAATGAACACTGTTCCGTAAGCGCAACCA
TATTCTACCCAGTGGCGAATCTGGAAGTATACCTTGTTAATCTGCTCCTGTAACCATGTT
GCTCTTGCAGAACCGTCTATCTGAATGCCGATCGCCAGTGTTGCAAGTCTGGCAGTCTCA
GAACACACAGATTTAGCAAAATTAATCGTCTTGATGTTATTCTTATCATCTATCCAGTAT
GGAGTACCTCGATATATGTTCGCACATTTATTAATCAGTGATTCCATTTCTGGAAATTCT
GCCGCCTGGATATTAAAGTCCTCTTCGGCTTGTTTTTTGAATATCATGTTAAACCACCTT
TTTAGCGTTGTTATAAGTCCCATTTAGTCACCATTTTTCTTTTAGCTGATTTATTGGCGT
CCCGGCAACTCCGGCACTCTCTCCGCTATCTGTTGCTTTGAAAAATGCATTCGGAATCTG
TGGATACATAAATTCAAACATGAGATAATTTGCTGCATCGCAAAGATATTCTGTGTTTCC
AGTTTCTTTATATTTTTTAATGCACATATCGTGTGATTCAAGTGCATCTACTAATTTCAT
TCCAAAGTTGTCTGCTGCTGTGCCATATTTGTAAAAGCTGACTTCTACTCGATTCTGACG
CAATTTGTCAAATCTATCCGAATACTCTTTCGGTAGTTCTATTCCTATTTTACTCATTAT
GCATTGTTTCCTCTTCTCCTCCATAGCGACTCTGTTGCATATCTACAGGCATCGATTAAA
TGGTTATTCTCATCAGGATATCCGCTTATAACGTTTCCGTCTTTATCTCTTTCGTATTCG
TATTCCGAAAACTCTTTATAAGCATTAGGCGTTCTCTTAGGGTCAATAACAATAGTTCTT
GTTTGAAGCCATTTCATAGAATATTCCACACTCCCAGGCCCTTTTATTGCGCCCCTTGCC
GGGAGTCCAAAATCTCTATAATCATTGATTGATTTAGGTTCAGCAGAATCGCAAGTAATA
GTATAATCATCATATTTTCTTTTTAGAATCTCGTCTGCTGATTTCCTATTGCTCCATTTA
TTTTCGCAAATTTCATCAATGAGATATATCTTTTCAGTGTTATGATTGTAATACAAACGA
ATAAAAGCATACGGATCAGGAAAAAATCCCCAGTCACACCCCTGAAATATTTTGTCCATG
TGACTGATCTCTTCATCTGTAATATCTCTGATTTCCAGATATTCAAATACGTTTCCACCG
TCACCATTTGGAACACCCAGGTATTCATGCTCATAGGCTTCTGGATTGATTTCTTTCAGA
TGCGCTGCATCGTCAATAAACTTCTGTCCGAGCCACTCCGCCGGAGCTTCCAGATAACTC
GAATGATGGATAACTCTTTTCGGGTTAGGCGTGAGCTTGATCCTGTTTACCCAGTTTGAT
TTTGATTTTGGTGGGTTATATGATGAAAAATCATAGGATTCATCGCCACCACGAAGCACT
GACTGATTAACAGAACGCTCCTGAGCGTCTCCCTTCATTTGATCTTTTTCCTCTTTCCAG
AGGATTCCAATGTATCCAAACTCTGGCTTAATAGATTTCAGTTTGGTTTCATCGTCCAGA
CCGCGGAAGTATATTGTCTGTCCAGTCTTAATATACTTGATTTCAAGTGGTGACACATTG
CATTCAAATTCTTCCGTCAATCCAAGTTCGTTGATAGCCCATTTCATGTTAGCGTATACA
GAATCTTTCAGAGTACCGGCCACCTGTCTTGTAATGCAGGCGTGCATCTGAGGATTATTC
TTGATAAGTTCAACAATCTTAAAGGCCACAAATGAAGATTTCAGACCACCTCGACCGCCC
TCAAATACATATTCAATATTAGGCTTAATCTGTCGGTTAATATCCACGAATGCCTTGCCA
AGTACTCTGGCAGGAAGTTCATATTTTTCATCATCGTCTTTTGAAGCTGCTGTTAGCTGC
TCCCATTTTTCGATAGCCTGTATATTTCCATCTGCCGCTTTTTTATACAGAGAAGTTGCT
ACGACTGCCATGTTATTTGCGTCTTCGTCAGCAATCCCCATTTTTGCAAGTTTCTTTTTT
GCAGTACTTGATGCAGGACTTTCGGCTATAATTTTTACATAATCAGAAAGGGCTTTTTTT
TGTCGCCTAGAATATCCAGATGCAATACCGCCTTTTTGTCCGTTTCTCACGGCTTCCTCA
CGGCTTTGATTGCTTGTAAATGGTTTTAAATTTTCCTCGTTTGCCATCCTATCAACATCC
AATCATATCCTTTCTGAATTAAAACACCCTAGCATAGTTATAGTTATATATACTATAATA
CCACACTAGGGGTTATGTACCTCTACACCACTTTTAGTTTTTTATCAATTTTATAATCTT
CCGGTCAATTTTGCCAAGTGATAATATTCTGCCATGATCCTGCGCTTGTATCCGTAGAAA
TCATTTTCGGATACTGGAATATCCCGGAATCGTTCCATTGTCCGGTATCCTATGCAGTTC
ACTATGCTGTCGTATATCTGCGTTTCTATGCCTGGCGCATATTTGATTGACACTTGCAGA
AGATTGTACTTGTCATTCTCGTCAAGGTGTCTGAAATGACTTTGAAGCGCCGGTATATCA
TCCGGCGGCACTCCATAGTCGGTTAGTGTAGCTTTTCTAAGATTCATTTAATCATCTCCT
CCAACTTCTTCTCTATCGGATTAATAATCTCTTCCAATACCTGATGTTCATAATTTTCTT
TCCAGAATTTTTCTCCTTTCCAAAATGGAGTTTTTCTAATCTCATCCATTAAATTAATAC
ACGCCATTGCTTCCAGCATTCCCCAACATCCATCACAGGCTCTTTCATTACACCAATTTG
TGAATTCTTTAAATTTCATTTTTTGAGTTCCTCCAACTTCTTTTCAGCTTCTTCACGGGT
GAGAAATAATGATTCACCAAAATCACATTCTCTAAAGTATGCCACAATAAAACTATTCGT
TACTTTTGCGTAAATTCTGAATTGTTCTCCAGACGCATAATAAGATACGCTTGATAAAAA
AGATTCATATACTTCATATTCCGCATCTCCATCATATTCATCATAACCAAACACATTAAT
TGGCGATGTTACCACCCAAACCGTGTCTCCAACCTTACACGGTAATCTCACAAGCAAGCC
CTGTTCTTCTAAGTCTTCGTATTCGGCAAGCGCATCCATTACATCATATTCTCTTTCTCC
CTCGAAACAAACATTCGGAAAATCACTTCCGTCATGTATTGCAATAGCTTTTTCGCCATC
ACTAGTAAATCTTTCAGTCCATCTATCCATTTACTTCACCTCTTTCAGTTTCTCGACTGC
CAGCTTCAATGACTCTACAAATTCATCATTCAACGCTGTACGATCTGGATCCTCGATAAA
TTTTTCAATATCTTCAATTGCTTTCTCTTTAGGCGTAAGAACTGTCGCTTTTCCTGCTTT
CGCAATTTCAAGAAGTTCATCAATGTCATCTTTCCAGTTGCAGACATTACACAAACTACA
GTTACACTTAGTGTTCGTGAAGTACAATACGCATTCTGAACAATCTCCGTTGCAATTGCT
TATATCTGCAATACGATTAGCAAACTCTCTTGCCGTCATTTCTTTTGTCCCGAGGAGTTC
TGAAGCTTCGTAGAAAGCATCATACTCTACTCCGATACGTACGCTGTGCACCACATCTTT
GTTATTACAAAATTTTAAAATATCTGGAAAATGTTGTCCTGGTAATGGTTTACAATTGCC
TTTCGAATACCAATGAAATTCCTGCTTCTCAGCTTCTTTGAGAAGCATTTCATTTTCTTC
TTCTGTCTTAACCAAGATATATGTATTTCTTAAATCAATCATCTGTGTTTCCTCCTTTAA
TTTTGCTAATACAAGTGTTCCAACCTCGAATCCATGCAAGACTAAGTTTACTTCTCCAAT
ATTCCTCTTTTTTCTCCTCCGGCAATGGCTTCAATGGACACCATCCGGAGATTGCATCAT
TGTTTGGAACTCTTCTGTCACCCATCGCTCTGCACCAAAATCCGCTTATAAATTTACATT
TTCCGCAATTCTCTGGTGTGTCAATCACTAATACTGATTTTCTCATTTGATTCCTCCTGT
AATAACTCTGGATTGTCAAAAATGTTTCCAACTTGCATAGTGCCTACCATGTTAATCCAA
AACCCTAAATCTTTTCTAAGGCATTTGTCATCCGACCAATCTACATAGAATCCGACATGT
TCTGTTTTCTGAGAATCAAAACAATTTTGATAGCATCCATATTTGATTGGAGCACAGATT
TCTCCGAAATGATATTTGATAATATCATTCTCCCAGATTCTTTTACCGTTCTTGTCGTAA
AGTCCCGTGAACTGGCAGATGGTTTCTGAAGCAACCAATTCCATTCTGCCTGTTATCAAA
AAGTTGATTGGCAATATACTTGCTTTTTTATACGGCGGAACAATATAACAATATCCGCTG
TCAATATCTAAATCTATGAGACTTCCCTCAATCCATTCACCATTATCAATCCGCTTTGCC
TTGAAAAGAATTTCTCTCATTCAACTCCACCACCTTTTACAATTTCGATTGCTAAAGCTA
TCGTCTGTTCTTTTTCAATGTATTTCAGCCTTTGCGTGCTGTCATTAGTTCCCAAACATA
GTTTAAATGCTCTCTTCTTTTCTTCTTCTAACCGCTCCACAACCTTATCTACATCAAAAA
CTGTCGGCTGTTTATTAACACAATCAATAAACTCTTTCTGGTCAGAACTAATACTTGTGC
CAATCTCAAAAGCTTTAATGTATTCAATTAATTCGTCTGCGTCAATCAGTTTCATACTCT
TCACACTCCTCTGCATATTCGTAACTGTCTATATCGTCACATCTGCACTGGCAGGAATCC
TGTTTTTCACAGCAGATGCAGCACTCTGTTTCGCCGTCCGGACATTCTAATTTACAATAT
CCCATTAATCCAGTCACCCTCTTTTTCGAAATAAATGTATCTGCTGTTTTTCTTGACCGG
CTCTGATGTATCAATACAATACTTTATCTCGAGTAAAGCCTGCCAAGATTTAAACTCTTT
TAGCGTGACCTTGAATCTGGTGTAGGTCTTCCCGTCCTTTTTGAAAATTGACATTTCCAT
TGATTATTCCCTCCATATCTCAGAATCAATATAAATAACAATCAGATCTTCTTCGAATGC
AGTAATCTGTGTGACTGTATTTTCTTTTATCTCTTCAAAAATGTCTTTTGTATAGTGTCT
GTAATTTCTGTTTGTAGAAAATATAAGTTCACAGTCGTGCTCGCCTCTGACTTCTACCAT
TGTTTTCTTATCTATAATGTCCAATAACTGCTTTACTGTCATGTTTAGTCCTCCTCCCGC
ATGATTTCCTTTACGCATTTTCTACAGTAACAGCCTTCAAGCCCCTCTATCTTGTATAAG
AAGCACGTCCAGTGTCTGTTCCAGATGCCTTTATCGTCACATCTTTTGCAACTACCTTGC
CCGTTTCCTTCGCAACGTTTTATTTCCAACATTTATTAGTCCTCCTTATATGGTTCTGGA
TAGTCCATCCATGCAACTACTGTTCCGCCTAAAACTTTTTTATCCGTTCTCCAAATTCCA
TCAGTAGTATGCGCCTGCTCTACCAATACTGTTCCATCGTCAAACGCAACTGTAGCAATC
ACGTATTTAGATGTTTTCTCGAACATTCCTCTTTTCCAGTTGTCCGTTCCTTTGAATTTC
GCAAATATAGAATCATGTTCTTCTGGCAATCTCTGACTGACCGGAATCCATCCATTTTCT
TTCTCATTCTCTTCCAGATCAGCAAGAAGTAATTCTACAATTTTTGAGATATTATTTTTC
GAGAAATAAGCTCCGTTCCCTGTGTTTTGCACCTCATTCTTCAATTGAATTAATCTGTCT
TTAATATGGCTCATACTTCCACCTCACTATCCTCTGGCATCTGGAATGTCATTCCTTTTT
TGAGCATTTCTCCAAGTTCTCCAGCATGTGCTTTGTTTTCTTCCGTTTTTGGTTTCATAC
TTAACATCCTACATACTTCTGGAATTACATATTTTGTGTATTCCGAATCTCCATAGGCTT
CCTGAATCATATCCAGTACTTTCATGGCTTTTGCTTTGGCGGAATAATGACCCAATGAAA
TATATTCATCTTCTCCTGGATTCATCTGACTCCAACAAATGATTTCTTTGCCATTGATAT
TGTTGATATTCACAACAATATTCTCAAACTTTACCAGAGACATTTTATTCTGACTTCTGA
TTAACATTTTGCGTCCTCCTTGTCTTTCTCACAGAATCCCCTGTGTTCATGCACTGAACA
CTTAATTACAGCATTACTGTATTTCATGTATGCGAGTTTTTCTCCTGTCAATTCGCATTT
GTGTTTTCTTGCATTCAGATACTTACAAGTTCCGTCACAGTAGCTCATTTTTTGTCCTCC
TCTTATCTGTCAAATTCAATATTGTTGTCTGAATAGAATTTGTAAGCATCCTCTCTGATT
TTCTTAACTTTACTCATGATAATTTCTTTCGCTTTACTGACAGCTTCGTCAAAATCTTCT
GTTTCAAGATCGTAGTTGTCAATGTTCAGTGTGCTGCTACTAAGAAACAGCGAATCTCCA
CAACCAACATATTTGTGAATAACGATTCCCAGAGAATTGCTTTTTAAAGAGAAAATACTT
CCGGTTTTAAGTTCTTTGTTGTATTTTGCATTACTTTTGAATTTCATTTTGCGTCCTCCT
TGTTTACTCTTTTATTCCATATTTCAACAGCTTCCTTCCAATCCCATGTGTCTGTGCAAA
ATGTTAATCCGCATTCACAGTGAATGGCTATTGGATTTCCCCCGCTGTCAGGATCGTAAA
AAGACGGTGCCCAGTCTCTGTCTGGAATGTATACATTTTTCTCTGTATCTATCTCTTTTC
CGCAAAACGGACAAGGTTTTAATTTTCCCATTTCCATCCTCACTTTCCCCATGTAAGCAA
CTGGCACGCTATTGTGCAGTCCTCCATGATTTCTGTATTTATTTATGTATCAATTCACCA
TTCTAATTTTGATACAACCTCGGTTTACCGAGGATTCGTTATTCATTTCTGTAACTGTCT
AAAATTTCCATTATTTTTTCTGTGTAATCCGCCATTTCGAGAATGTCTTCATCTCTAAGA
TGTCTCAGTCCAGGTACGTTCCTGAACTGGTCAAGTTTATATATTGCATTTTTTATCTTC
ACGAACTTCTCTGCCAACTCTGTTTCTTTCTTGGCGTTATTGTCATATTCGTAGAATATT
TCGTATTTATCATGTTCTCCGAACTGGTCTGTCTCGATTTTGGTTCTCTTTGTGGTGATT
TTTACAATCGTCGCCGGATAAATACGTCTGTGTCGGAAGCTGGTTCCCCACCCACATCTT
ACTTCCCTGGCAATTCCAACGGTATCTCCTACCTTTAAATCGTCTCTGCTGATTTCTTTT
AACATAATTTTCATTTCTCATCCTCACTTTCATTTAGCCAAATGCTACCTGTCCGTTATT
CTGCATATAAATCATCGGCGCAGCTTTACGCTCCATATCTCTTGATTAACTCCTTATAAT
CATCACAAATCCGAATGTGATGCTTCTTTTCCAAATCATCAACCATTTCAGACAATGATG
TTTTTCCAGAATTAATATCATTGATGTAGTTATTAATTCTTTTTACAGATTTCATGTAAC
GTTTCCATCCCCATCCGTGCAATTCGTGCATTACATAAAACAAGATTACAAAATTCAGCA
CGTCAGACCAGTTCTTTCCATCCTCGAACCCATCATCAAAGGCTTTCAGCTCCATCTCTT
TTAACTCTTTCTGGCAGTTCTGGATAGACTGCGCAAATATATGAGCCTGCTGATTCGTAT
ACGGAATGAATGCTTTCTTTTTCTGCTTGATTTTTAACTTTCCCATCCGGCTGCCCTCCT
TATTTTGCCTGCCAGAGCATCAAATTCCATCAACATCCTTCGATCATTCTTGTTTGAGTA
TGCGATTGTTTGCTGTCCCTCATATATGGCCGCATATCTTCCGTTAATGTCATATGCCCC
[truncated: 96,607,924 more chars]
