# Supplementary material for: Structural and Functional Disparities within the Human Gut Virome in Terms of Genome Topology and Representative Genome Selection
Source: Viruses. 2024 Jan 17;16(1):134. doi: 10.3390/v16010134 (PMC10820185; doi:10.3390/v16010134)
Supplement: Supplementary file 1 [file viruses-16-00134-s001.zip › Supplementary_material/File_S2_species_set.fasta]

>Circular_Seq65
TAAGATCTACATCATTTAAATCTTTAGGTACGAATCTTAATTTAACTACAGGTTTATTAAATACGGTATCTATAATAGGATTACCCTGTTCATCTTTTATTTCAACTTCTGCTAAATGATATAAAGTTGAATGAATAGTTTTTGCATAAGATAGACTACGTGTTCTCATTACAGAAGCAGCTTGACCAGTATAAGCCATGCAAGCTGTTCTATGCAATGGAATATTTAATTGTCTAATAATCTCTTTTATAACTTCAGTTTTTCCTGATCCTGGAGGTCCACTAAATTGGTAAACCTGTCTAGATCCTTTCTTTACACAATTTACAGCATTTTTTATTACTATTTCTTGACCTTTATTGTATTTCATTTTTCAATTCTTCCAATTCTTTTAATAAATTACCAACCATTCCGACATCATTTACATCATACATACTAACTATACATTCAGCATAGCAATATAATTGATTTTTAAATGGTTCAGACATGAGAGTTCCCTGATTATTTTCTAATATTATTTTCAGAATGTATTTATCTTCTACTTCTTCTATAAAATACATTCTAACAAATAATTCATCATCTACTTCTTCTTTCTTTAAAAATAATTCAAATAAACTATTTGTAAGTTTTCTATTGTTTAATGGATTAAACAAAATATCATTTTTATGCAATGGTATATTTATTTCATCTGAGGCGTTAAACTTTAAAAAATGATATCCTAATTTAACTCTTTGTAATGTATCCTGATCAACTAGATATCCATTATCAGACACATCAAAACCCAATGCTATTAATAGCATTGAATTTACCTTTAATTCAATTTCTTTTATTTTATTTTCTATTTCTAATCTATGTTTCTTTGTCATAATTTCCTCCTTTTTGTTGTTGACAACTATATATTAATTAATTGTTTAAGGAGGAGTTAAATATGAATGATCCCGAAATCTTTAAAGATCCAGAATATGGATATCCTGAAGTTGGAGTTCTTTTAGAAGATACTACAAATCAAATCGGTAAATTCTATATTGGTGCTATTACTCCATTTGTAGAACATGATACTGCTATAAATAAAAAAGATAGCACTTATAAGAAAAGTAATATAAAATCTAGAAATAAAGATAGACTAGATATTCACGAATGTATAGTATCTAATTATATAGAACTACATTTACCTGAATATATACTAGAGGCTAAAAAGGTGATAAATTTGTGATAGGATTTATAAATGCAGATTTAGATAAACCATTTGTGATTGGAAGGTGGTATGAATGAGTTCAAGTAATATTCAAATATTAGATCCAGATAAAACAAGTACAGTAGAAGAATTTATAAATGCTGGTATCTCTGATGAGATGACTTATAATAATTTTTCTATATTATTTAAATCAAGTCAACAAGATAATATTATTTTATCTGCCAATAATATTATCTATGATTATATGGATGAAATTAAACCATATATTGTAAATGTGACATTATCTGAAGAGGAATATATAAAATATAGATATAAACCAAAACTATTTGCATATGATATCTACGGTTCAACAGAATTATTCTTTATAGTGATGGCAGTAAATGGGATATATGATATAAAAGATTTTAATAGAAGAAATATAAAAGCATTGTATAAAAAACAATTATTTGAATTGCTAAATCAAATATATAATGCTGAAAGTGAATATATTCAAAAAATAGATCTGATTTAGAATTTGATAATTAAATAAAAATGACCCGTATATGGAGAATTTCCATATACGGGTTTTATTATGCAATATAACTAAATGCTCTATTACCATTAGATATCCCACCACCAACAGATGGAACATAAGTCTTAGTAGTAGATTCCTGAATATTATCAGATGAATATTTAGAGAATTCATAAATATTATCATCGTCATCATAATTAGGAATATTTGAATAACCACTCTGTTTAATTTTAGTCTGTGTACGATTTTGTTCTGTAACTTGTCTTAATGATGTTTCATAAATACTATCTTTAAATACTGGTATCGGTGCAAATACATCTTCAATAAGTTTAATATCATTATCAGCAGAGAATGGCTGAGCAATATAATCTCTCATTGATCCAAATCTCTGTTTAATATTCTTAAATGCCATGTATTTCATACCATCAATATCATATTCAACATTAAGAATTCCACCATAATCTACATTATCAAGCATCAATAATGATTCTCCAATATTAGATTTACCAAGTAATCTAGTTAAATCAGATTTAGTTCTTGTTGATGTACCTGAATCTATAATTCTAGCTCCTTCTCTATTTAAGTGAGATACTGTAATCATAGGAATATCTTTAAGAATTGCAAAAGTTTTCATTTCATTAATAACATCTCCTAATTCTAAACGAACATCTGGATTATTATTAACTGAACGAATTCTTTTAACATGGTCCTGAATCATACAGATAACTTCATATCCTTCATCTTCAAGATCTTCTACCAGCGTATATAAATAACCAGTGTCAACTGAACGATTAGGTTGATATTTTATAATTAAATCTATAGGAGAATCTTCTGTAAGGTATAATTCTCCAGTAGTTCTTAAAATTCTTTCCGCTTCTTCTGGAGTTGTATCTCTAATATCCATTCCGGTAGATATTTTAAATAATCTATCTACAGTTTCAGTAACCGTATTTTCCATTGTAAGGTATACAATACATGGAATTTTTGTAGGGTCCTTTGGTTTGAATCCTTTATTATATTTTTTCATTTGATATGCTATATTTAATAATGATAAGGATTTACCAACTCCTGTTATGCCTAAAAATAAATAACAGCGAGTATTTTCAAAACCCCCTCCTATCAATTGATTAAATCCTTGCATACCTGTAATGAGTTTTCTATATTCACTTTTTAACTCACTATGTACGCTTTCTAAAGTATTTCTTAACGAATCGCCTTTAAGACTAAAAGTTTCATTAGTTACAGATTGAACTTTAGCTTGCCTAAACATAGTATTGAGCATAGCTATATATTCTTCTATTTCTTTTCCTAATTTAGAAATATTAGAAGAATCTGCAGCTTTAAATCTTGTAAATAAATCTAATCCTCTATCAATCTCTTCATATAAAAAAGTTAATGAAAGAGTATTAGATACAGTTTCATTTATCCAATCTATTTCTTTATTAGATAATTCTGAAAATTCATCTATATTAATTATATCGTCATCTATTAAACCACCATTAGTATATTTAATAATAGTAATAGGATTAGTTAATCCTTTTTCTAATCTAGCTTCTAGACTCTTTTTTATAAAAAGAACTCTTCTATATCTTTCTTGATCATTTATATATCTTTCCATATCTAGTAATTCAACTAGATTTCTAAGATTTATAAATGCTCCTCGTTTAATATTTCTATTTGATGATATTGTATATTGACACATAAGATCCAATGATGCAACATCAAAATTGATTGGTAATCTCTTTTTTGTTTTAATAAAAGTACGACCTTGACCGTACTTTTTTTTTCTTTCTTCAATTTTCATTTCATATTATCTCCACTAATATAAGTTAAGTTATAAATATGTTTCGTATGAGATTTTTATGTATTATATCAAAGTCCCAGATAGCTCTAAATAGGGATAGATAGAAAAAAAATAAAGGGATCTAATATTAGATCCCTTTGCATATGTAAGTTTTACAAATTTAAACTTAACGGTTATAAATATTTATATTCACATTTACAACCGTAGGTGTATCTTCGATAGATTTCGGACATTGGATAGATGAAGTTAAATTACATCTATATTTATCTCGTGCTGTTCTCTGAGCAATAATCTCAGCAATATCCATTGCTAATGCACTATATCCTTCATAATCTACCTCTTCAATATATCTTCCTCTGTTCATTTTTATTCCTCCGTATTTTTAATAATTTTAGTTTATGTTTAGTTGTTTAGTAGCCGCATTATAGTTTCAGATTAATCACAAAGATTATTTAAATCTTCAACAAATATTACCAAACTAGGATCTTGAATAAATGCAGCTAAACAAATTTCTGGCGTCTGTTCTCTTACATACATTAAAGCATTACCATTCTGTTTAACTGCTTCTAAACAAATTTCAGGAGTTTGTTCTTTACATAATGTATAATGTAAAGCATATCCATCTTCTTTAATTGCTTCTAAGCATTCCTGTTCATTCTCTGGATCAAATCCTAATGTTTCATTTCTTAATTCTTTTATAACTTCTAATGTCATAATAGCATACCTCTCTTTCTAATTAACATGATACCATAGTTAAATCTCTTATATACTGTAAAGCATACTCATTCTGTTTAACTGCTTCTAAACAGATTTCAGGAGTTTGTTCTCTTACATATTTTAAAGCATATCCATTATCTTTAACAGCGACTAAACAAATTTCGGGTGTTTGTTCTCTTATATACTGTAAAGCATACTCATTCTGTTTTACAGCTTCAAGACAAATTTCGGGTGTTTGCTCTTTGACATATTCTAAAGCTAAACCATCTTGTTTAACAGCAGCTAAACAAATTCCAGGTGTTTGGTTTCTTACATATTGCAAAGCAAAACCATTTTGTTTAACTGCTTCTAAACAGATTTCAGGAGTCTGATTTTTTACATAATCTAAAGCTAAACCATTTTCTTTTACTGCTTCTAAACAGATTTCTTCAGTTTGTTCTTTGACATAATCTAAAGCTAAACCACTTAGTTTAACTGCTTCAAGACAGATTTCTTCAGTTTGTTCTTTGACATATTCTAAAGCCCATGGATCTTCTTTTACTGCTTCTAAACAGATTTCTTTGGTTTGATCTTTCACATATCGTAAAGCTCTACCATTTTGTTTTACTGCTTCAAGACATATTTCAGGTGTTTGATCTTTTACATATTTTATTGCATAACCATTTTGTTTAACTGCTTCAAGACATATTTCAAGTGTTTGGTCTTTTACATATTCTAAACCTAAACCATCTTGTTTAACTGGATCGAATTCTAATTCTTTGTTTCTCATCTCTTCCAATTCTTTTAATGTCATAATAATTTCCTCCTTAATTTTATCTATTATTTATTGTTTCATTATTATAATATGTGAATAAAAAATTAATATGTAGAAGAATCCCATGGGTCTTAAACCCATGGGATTAAGTTTACTGTTCATACTGCCCGCTATCTACATCATACCAAAATATATATGAAGGATCTTTTTTTATATTTTATGGAATAAATATCTCTCTATCTTTAAATGGTTTATCGTGAACTTGTATCAAAAATACATCATAAATATTTCTAGGAATTTGTGATATAGATACAAAATTTTCAGCTTTGATATGATCATCAAATACAATACTATTATCTTTGTCTGGTCCATATAATGATGGATTATCAGGTACAATTTCCTTTAAATATAAATTTTGGACATATTTTCCGTTTACTCCTTTTTTCTTTAATTTAATAGTATACCCTAGTTGGCATCCGTCATTTACAAATTGAATAAAGTTATCTAAACTCATTAATCTTTTATTATGAAATACTATAATATCTATAAATGGAATAGAATCAATAATATTTAATCTTGTTCTACATTTGGTATTATCAAATCCTTGTTCATTTAAAAACATGTCAGCTGTTAAAATCTGGATATCTTTATATTGATTTAGGTTATCTACCGTAATTTGCGGTTCTATACCAACAAGAGCATTATATTCAATAACTTTATTTATAGAGTCTATAATATTATTAAACTCTATATTGAATTTTAATAATGATTCCATATTTACCCCTTTCTCATATTAAAATCTTTTAAATCAAAATTATCATTTTCTACTACTTGTTTAATCAATTCTCCTGGAACTAAAATATCTTCTTTTTCTTGAATATAAATACTTAATTTATCATAAGCCGATAAACTAGGATCAAACAAATAATCATACTGCTTATAAGAATCTAATTTTTAGATTCTTCTTCTTTTAATCTTTTTTCCCGTTCAGATTTAAATTTTATTTTTCCATTATTTCTATAGTATTCTCTAATAATATCCATATTTTCACTAGGAACCTCTACAGAAAAACTTAATCGTAAGTAATCAATACCTTGATTCTGTTTTAAATCATTTATATAATCTATAACATCTTTTGGATCATTACAAATTATATCATCTATATTTACTGTATCGTATCTAAAAGAATATACTGGTACTAATTTGGTATAATACCTTCTAGTATCTAAATCATATAAACAAACCATAAAACCTTTAGTTTGTTCTTCTCCAAATTTCCATCTTAATGGTGACCCACAATAATAAAAATCTGTATTAAAACATCCTGGAACGTGAACATGACCTGCAAATATAGGTCCTAAGCAATTACCAAAATCTTTAATAGTAAATAATCTACTTAAACCAGCGTTATTACCATATATAGCTCCCTCTATTGTTCCATGTAAAAAACACAGGTCATAACCACCTGATTTGTTTAAAAAAGAATCATATATCGATTCTTCAATGTTGTACAATTCAGGTATACATAATATTTTTGCTCCTTTAGCATATTCAAACTTAATAGTTTCTACTATACGAATATCAAACTCTGGATCAGATAAATAATGATAGAATAACCTTAACTGATCAGCATCATGTTGCTTTGTACCCATGATAATGATAACTGTAGCGTTTTTCTTTATAGCCAAAGATCTAATATCTGACATTAACATTGATCCATACATTGTAGCATCTGAATCTGACATTCCTCTTTTATCAAAAAAATCTCCTAATAATCCTATAATATCAATAATAGGTAATTTATCTAATTCATCGATAATTTGTTCTTTTAATATTTGATATTGAGTTTTTGGATCTAGTGCACCCATATGAATATCGGCAATATTAGCAACTACTAAATTACCTCTTTTTTCTACTCTTACTATATCTCTCATTTTTTAACCTCTTTTATTTTTATTTAATTGAAAGTTAAAGATACGGTTATCCTTTAAATAGGATAACCGTATGTAATTACATTTCTAATTGAGATAAAGTTAAGAAGTAACATACAAATTTAAAGATTGTGTCGTATATTACATTGTTTACTTCTAAAGACATTCTGTCTATATAATCTCTATTGACACTACCATATAATGATTCATCATGAATGTCTACTTGAATAACTCTATCTTTATAATCAATAGTGTATGATTTCTCATTATATATAAACTTTAACTGCAATGATCGAAGATCTTCATTTATCTGCATATAATATATTTTTTCATAGATAAGATTATATTGTCTCATAAACTTCTCACCTATATATCTATCAGCAAATTTAATGAAATCAGCCATATAATCAAAATCTAATCTAGGATTTTGATCGAAATGTTTTTTCAATTCTTTGATGCATTTTGTTTTGATTCTTTCCTTCATTTTCATTCTAATAAATCTTGGTACTTTAATTTTACCAAAGAAAATTCTATAATCTGATGATTCTAATAATGTCATCTGGTCTTTGATTGCTTCTATATACTGATACATAATATTTTCCTTTCTATTATTATTGATATTGATTTGGATAAATCTATTTCATCATCGGTAAATTCACAAATATATGATTTTAAAATTTTCATATACTACTCTGGATATGAGTCGTTTTTCATTATGATATACCTCCAAATATATTACCAAATTGCATTGTTACATTAAGTCTACAGTAATAAGAATATGCTAACGAAAGAAAAGTTTCTGTACAATCTTTAAAGTAACTCTTACTGTATTCTTTAGAAAGATCTAACATAAATTCTTCAAAATGAATATATTTTTTACTAAGCATCAGCATAATACATCCATCGATATCAATACTATATATTTCTTTTAGCATATAAGCATACGCTGATAATTGTAGAAAATGCTTATAGGATAAATGATTACTAGTTTTAAAATCTACAAGATAAACTTTATCATCAATCTCGATTAGCATATCTAACGTACCACCGAAATATTTACAAACAAGTTGCTGTTCTTGCATAAGTACTTTAACTTTATGAGTATTTACAATTTTCCACCATTCTAAAAACGACTTAAACGCATTCATAGATGATAACGGAAGATCGGATGGATACTCATTATTTTTAACATATTTTTCTATTGCTTCATGTGTGAAAGAACCAATATCAGCAGCTTGCTTTAATGTTTCACTATACTTTTTCTTTTGATAAAGACCAATATTATTTGACCATGTCATTAAATAATCTTCATGAAGCATTGCACTAAGTATATCATTCACTCTTGGTACAAATAAACCATTCATTTGGTATTTATTCGCATTTGGATCTTCTACAAGATCTTTATTGTTTAAAAGGTCTAAAGCACTATTCATTTTTTATTCTCCTTTTATCTTTTATATTTGGAATACCAGAATGTAAATTAGCAATCGATTTGTTTTTATTCTTAAAAAATACTTGTAGATCTCTACTATTTTTATACCAATAATCAATTGCAGCTTCTGGTAAATTTAATTGTTGTTTATCATAACATTCTAATTCATCATAAGGTATCATTTGCCATATTAATGAAATTGCTTCTAGTTCAGTAGTTTTATAGAAATCACACCATTCTTTAAATAAAACACTACCACTAGAAAATTTATCTCCGTTATGTTTAAAATCACAAATTGTATCTCCTAAATACTCTATAGGTCTTAATTTAGTATAATCTTCATATACTCCAGTGATATCATAAGCAATATAATTTTCTAAATCATTACCATCTACCCAAACAATATGACCTCTATCTTCCGACCAACACACTGTACCTCCAAATGCTAATTTAAGCATATTAGCAAAGTAATAGCAATATCCTGCACAGAATAAATGATCAATATTATCACTAATATTTCCATCCATATCAGGAAATTCAGTGATATTGTCAATAAATTTAATTACATCCATATTTACGATATCTTTATATCTTTCAGATTTATTGTAAAATTCCAATTTTGACATTATTATTCTCCTTTCTCTTCAATAACACCAAAAGCTTTATTTATAAATGCAGGTGGATAATCATATCCCTCTTCATCCATATAATCATAACCATATGCTTCGTTAAAAAGCTGTCGATGTTTATCACTATACATCGGATACTGTTCTAATTCTATCATATCTCCATCTAAGAAATGTACAGATCCGGCATATCCAATGTCTTCACTCATAAATTCTAATGAAATTTCATCATATGGATACATTGCTGATAATTCTTTTAATAATGGGATTGGAGGGTCCCATGCTGTATTAAATGCAAGTGTATCTTTATTTATTATGAATCCATCGTAAGCATTCCATTTAGTACCCCAATTATCAATTGACCATTGATACCAATCCATAGCACCATAATTATAAATATTATCAGCAGCTATTTTTCCAAGTTCTAAAAATCTTTCATAAGTTAAATCTTTACCATCAATTTTATAATCATCAGGTATTTTATTATATTGGGATATAATCTCTTCTATAGATCTATCTGATATTTTTTGATCGATTATAGAACGTTCATCTACTTTTTGATCTATATATAATTTTGGTAAAAATTTGAACTCTGTTTCATTTAACACAGTAATCAAATTTAATAAATAATAATATATCGAATCTCTCATTAAACTATTACTAGGTACATCTAAAGATTCAGGCATTGGTTTTATTGCATTAAAATCTAATGTTTCTTCATCTTCTTTCTGAAAAAGATTTTTGTGGTTTGCTATGTCATTCATATTTACAATATTAAATACATGATTAGGCATATCTTTAACCTCCTTTTTAATATTTATTTCATATTTATAATATATAATTTCGTTAAATTTATTATTAAAAAGTTCAAGGTCGGGTAGAATTGTATGCTGTAACATACATATAAAAAGCCCTGTTAAGGAGGATTTAAGAATGAATAAGACACCAGTAAAAACTTATGCTGATATATATTTATATGGTGTAGGTAATTATGAAAAGAAATTTATGGACTTTTTCATTAAGTCAGAAATCATCAATAAAGATACAGAATTATTTGATATTATTAAATCAGAAATTAGTAGAGCACAGTACTCTACTGTATTATTAAAAACCTTAATGTCTGACAATGTAGTTTTATTATACAATAGAGCTGAATCTTTACCACGATCTTTTAAAGTATTTGCAGCTAAAGATATTAAAAGAGGAGATCGGAAAACGAGAGTTTTTATTGATATGACAGATATTCTCGTATTTGGTAAAGATGGATCTATCAAATTCAATACAAAATCTACTGATATTTTAATAAGTAATCTTATGTCTGCGTTGGCTAACCTTATTTATTATGCAGATGCAGAAAAAATTGTTGGAAATGCAAAACTTGTAGAATATGGAACTTCTTGTTTTGCAAGCATGTTTACCCATGTAATAGATTATTTAAGAATTGGCGGGGTTGATAGATTAAGAGAAAAATGTATGTATCTTTCAGCTTTATATTATCAGATGACAATTCTTAATAAAGAATATTCTGAAACTATAGAAAGACGTGCGAAAAAAATTTCTAAAATTAATGATAGAGATGCACAGATAGTATCTGGTATTTTACCTGACGACGCATTTACTAATATTGATACTTTCATTAAAGCAGTTGCTATTGTAATTAGATCAGAATCTTTAAAGCTTGATAACTTTGTTGAACGGTGGATTTTCTTATACCATTCTGGAACACAGTTTGGCTTGGAATTATATCCAGCATTCTCAACTATAATTACAAATGCTTATGGTGGTGCATATCTTAATAATCAGAAACTTATTGAAAAAATTTGTGGTCGTGATATGGTAGATTATACAAATACCTTATTAAGAATAGGAGATGAGCTTCGATGATCAATTTTGAGGATTTAAATGTACTCAAAGACAAGATCATTTATGCTACCAGTGATGATAAATATGTAGTTTACGAAGACAAAGAAGAAATAGTCAACTCTGTTGACTATAAACTTCTTGGTTTTCAAAATAACTATTCATATGCAAATTCAGGTGGCTATCTTGTAAAAAGTACATTAAATGGAGATGAAATTGCTAAAATATTACTTGACGTTGATTATGGTGTATTCAAAGAAAACTTTGAATACATGTATTTCTTCAATGAAAGATATTTATATAAAGTAACAGAAAGAATGGAAATTGAATGGGAGCTTACTTTTGATGATTATATACGAAATATCATAGTAGATAATTATGGAAGTATTTATATTCTATTCAAAAATAGTAGAACTATTAGAAAATATTCCAAAGATAAAGAATATATTTATTTTTTAGATCAAAGTGACGATCCAACTAGATATTGTAGATTATACACAGGTTGGGTATCAGAAGGTAGTGGGCATTTATATGTAATTGGATCTGAATTCTACGATAATAAATGTAGATCATTTATAGATCATTACGATACAAGAAAATGTAAACTATTGAATCGTGAAATTTTATGCGAATTCGATAATGTTAAAAAGATGATGAATATTTTACATATAAAGATTTGTATGTGGATGGTGATTTCATTTATATCTATGCAAATAACTATGTAGAAAAAATCAATCTTAAAATGCGTCCAATATGGAAGTATGGTTTTGGATATAATTATTCATCATCCAATTGTGATTATTTGAACCAGATTGTATTTGACGATAAAAAGTTCAAAGATCGTATTTATTTTTGTGAAAATTTTGATACTACAAATGGCTATAGTTTTGGTAAATTATCTACAAATGGTGATTTAATGTGGAAACTTACAAATCCACAAAATATAACCAAAGCTGAATTTAACGTATGTGTATATAAAGAACAGATGTATGTAGTATGCAAAAAAGATGTAGAACTTAAGAAATCATTCGTATTGTCTTTGGATAATAATAGAGTATTATTTGAAGTTAGAGATGGTTCTTTAGTTAGAGTTGTTCAGGATAACTATGATGAAATCTTTAGTCCTGATAGTTATTACGGTAAATACCTTCTTGGTGATGAACTTAAAGAAGGGGTATTAAAACGATTACCATATATATTACTACATGATTATGGAGAAATAATCGCAGATCCGGATAATTATTTATTGGCAGAAGAAGAAAATAAGAATATAAGAGATCCTGAAAATTATAATTATTTTAAACTCGTAGGAAGTGAAGATTTAGGTATGGATGCTAACGAGATTAGTCGTTTAGCAGCATTAAACGGATCTAGAATCATAACTTTAAACGGTTCTTATATTAATACACTATATCCATACCAACCGGAAAAAACTAATCAATATATTGTAACTCCAGATAATAGATTCATTGATACTGATGATGATAAACATCTTATTCGTAGTAAAGCAATGTATACTGATTGGTTTTATCTTATTGCTGATGAGTTTAAGTATCATCAGGATATTATCACTAAGAAAGAATATTTAACTATACTAACTAAGAAAAAACATTTTTCTATAAGAAAGAAGAAAAGATCTATATATCGTTACGTTATTAAACGTTTAATAGATATAGATATAATTGTTGAACATTTAGAACAGAATGGTGTTTTAGATACATTAGTCCCTAAATATGTAGATAAGTTAAGACACCATACAACTCACATGATAGAAGACATGCAAAAAGCATTATCTCCTACCTATTTTGATTTAGGAGCTGTTAAAAGATACAGTTATAATTATGATGGTTATGAATATCCATTACGAATATCTGCAACTCAGGTATTCATGTGTAAAAATATTCCATATATAAAAAAGAGATATTCTAAATCTATTTTTATGGATAGATTAGATACATTAATTTCTAATGGAGAGATTACTCCATTTATGCTTTTCTTAAATGGTAAAGCAATTAAATGGTCAGATATAACTGTAATTAGAGATTGGTATTTTTCCTATTTAATAATTGCAAATAATACAGATGAATCTGAAAGATTAGAATCTGTAATGTTTCCATGTAATATTAGATATGGGGAGGATAATAATATCATTCCCGATAATGATAAACACATGTATTTTACAAAAGATGGTATATTGACTGAAAAAGTAGATGAGATCGCTATAAGAATCGAAGTTACAGATAAAGATGTAATTGGAAATAGTGGTTATTTAAACTCATCTAGTATAATTGAAGTTCCTACCGCTAAATACGATCAATTATCCGCTTCAAATAATATATTTATTTTTGAAGATAATAAGTTCTTTGGTGATAGTAGATTCTATTTAGATGCTAAAGGGAAGAATAAATTTGTTTATATCAGAGATACTAATCCATTATATAAAACATTCTACTTCGATAAAGCAAATGATTCTAAAAATATGCTTTACGATATACCAAATCAAGAAGAAGTAGAAGCTAATATAGTAGATAAAATCGATAATCCTAAATATATACCATCTGATAATTTCATGGTACCATTTGATTTCAAATTAAGTAGAGATAAATCTTATCTTAGAAATATCTCCGAAGCAACAAGATATATATTGACATATAACATGTCATTGCTTGCTGATTATTACAAGGACCAATCTAACATTAAATCCTTTGTATATACCGGACGAAGAATCCAAACACTCTCTGCCAATTATGGAGGGTACCTGCATATGCCTAGGCAGATGGGTAACGGATGCTTTGATTTTATAATTGTCTTTAAAAATGATGAATTATATGACTATTATCATGAGATTGAATATAAAGATAAGGAATTTATTATTCCAATCTTTTCTCATGTAGATGAAAATGATAAGATCGAAATACTTCATTTTAAGAATGTAAATAATTCTTATTCATCATTAATAGTAAGTACTACTGATGATTATATTTCTGAAGATTTAAGATATAACGATTTCTTATTATTTGGAAATTCTCCATCTGGTAAAGGTACTTATGATAAATTTGATGTGGAAAGCAATATGCAATATGATATCTCATTTGATTATAAAAATAATTTTGATGGAAATAAATATCAAAGTACAACAATATCTTTAAAAGATCCATATTATATAGGAAAATCTATAAACATCGCTTCTAAACATCAATTCCATTATATGTATTACAATATATTACGAGAAGGACAGACAATATTTGGTTTAGAACCTGAATTCAGATTTTGTCATAACAAAAATCAATTTATGATTTTTGTAAATAATAAGAAATTAAACTTCTCTGATTGGAGTTTGGAAATTGTAAATAATAAGAAAGATTTCCTTACAATAAAAACATTAACTCCATTAAATAAAGGTGATAGAATTCATATATTCTATATACCTGAAACTTATGAAGAAATTATACTTAACAATCATTTATCTCAATTTGGAGATATTATTGTAGATACTTCTAATTTAGGTTATTCATTTGATAAAGATCTATTTATGATTTTTGTCGATGGAAAGAAAATCAATAATGAAGATATTCAAAATATATCTATGAATAGAGTAAGAATAAAAACCGATTATCCAGAATACTCGAATATTTGTATTTGTAAGTATCTTAAATCAGATGAATTATTAGAAAAAGTATTTAGCTATGGTGATAAATGGTCCAATGCAGTTTCTAGTTTATCTGTAGATCAATATAATAAATTATTCATTAAATCTGGAGTGGTTAAGTAAAACACACTAAATCCCTAACCTTTTAAAAGGTTAGGGATATTTTTAAATCAAATAAACTAAAGTAATTATATAATGTAATATCTGATCTTGTACATAAGTAATCTTACCATATCTTGCTTTAAGTAGATCAATAATCATATGTGTTAAAAATATGATCCATAATTGCCAAGTCCATCCAAATACAATTAAAAACGGTACAGAGTATAACACACAATGTACAAATAAATGATACCAGTTCTTTCCTTTAGTAGATGCAATAAAATTATTTTGTAAAACATAATCACCAACTAAGTGACACATAATAAGTAAAATTATTTTTTGTAAAATAGTCATTACTCTTATTCCTCCTTTTTATTTTTAATATTTGATAATACTATTTCTTTCTTCTCTACATCGACATATAAAATCAATAAACCAGATTCTGTATCATATTCAACTGATATAGTTAATACCTCATTATGATCTAATACTAAACTAATATCACTATCTCCTGATTGTAATAAAAATCTAACTACCGTGATTGTATTTACGTCATCATATTCATTGGATATAAACATTGATTTTATTGGAATAGACATAATTTTATTAAAGATTATAATATAGTCATCTTTATCATCAAAATTAATGATCAATGATTCACCTTCAGGAAAACCTTCCCATCTTCTATCATCTTCATCTATATTTTTTTCATAAAATACTACATTATCATAGAATTCATTTTTTTCCATTCTATTCTCTCCTTTTTTATTATCTTACACTATGATCTTCTTTCATTCTATTATTATCTTCTTCTAATGAATTTAATAATATAAGTTGACCATTAACGTATTCCAAATCCACATAAATTGATATTAATGAAATGTCACTTTCCATATCATTGTCTACAATTATTTCATAAGTTTCCCAATTTACTTTTATAGGTATATCTTCAGCATTATTAAATAATTTAATATCTATAAATACTCCGGGAGAAATACCCATATTTCTATTATGATCTATAACTGAATTCAATTCACTATTTTCAAATAATTCCTTAAATTCTATAGAATCTATATGTCTAGTCTCATCATTCCATTGAGTAGCAATATATTGTTCCCAACCTTTATTATTTCTAGTTGGAGGTTCAACATGTTTAATCTCATATAAACCAGCAAATTCTTTTCTATTATTAAACGTTGTTTCTATCTCATCGTTAGAATAATAAAAATAATATTGTGGTGCTGGTATTTTAAGAATACATTGCATTTCTATATGAAAATTATTATCAATTTGACCTTCTCTTTCTCCATCATCTAAACTTAAAGAATCTAAATTAGATATATGTGTATACATATTATCCATTCTAATAAAATATTCAGCATTTCCATTTATCGTTCTCATTTTATATAATATAGGAGCATGTGAATGAGAATTTAAATATCTCAAAAATCCTGGAATATTTTTTATTACATCTCTCTTTTTTCCATCTTTAGATTTTTCTATTACAAATCCAGCATGTTTTGCAATATTAAGAATTATCTGAGATGGAATGTGAAAATCATAAGACATATATTCACTTTGGGTAGAACCAACTCTAAAAGCATACTTCATAAAATTATATAAATCTATTTGCTCTGCTCTAGAACCAACTCTAACTTTAAAATCAAAATTAATTTCCATTTGTCTTAATTTCATACCTAAAAAAATATTCTTTTCATTATCTCCTATAATAGTCTCAGATAAACCATCATTTCTAGTAAGGATATCTCTTCCTCCTAAACGAAGATCTAATGTATCTCTATTATAGTCATAATTGACAGTGGGCATTATAGCTAATGCTGGCTTTTCTCTTCTTATCAATTCCTGTCTGTTAAAATGCCTAAAATCATCCATAACATGCTTACCATTGATATAAACAGTTTTAAAATAATCATCATCAAATTTCTTTAAAAACCACATTCTCATATATTCTATAGCAAGTGAATACACATGAATTTCACTTGGAATAGAAATATTTTTATGTAAAGTTATATTTTTATCAGGACTCGAATGTTTAAAAATTTCATCTATATTTCCTATAATCATTTATCTGTGTTCCTTTCTAAAAAATTATATTATTAAGATGTAGCTAATTCACATTAAAACAACAAAAAATATAGTAGAGTAATTATACTCTACTATATAATATCTTTAATAGTTATTTCTTTTTTATTTTATAATTTTTCAATCTAAATAATTTTAAGATTTTCCATTTTTTACAATTGAATTTAGCTGCAGTTTTCATAGTTCCATGTTTGGTATAGAATTCAATGATTTCATTAGTGGTCTTTTCATCTATATCACATAAAAATACAGATGATAAATCAGTTACTTTCCTATAAGTTTGAAATATTTCTTCATGACCCATTCTTTTACATAATATACCAAATACTACAATTAAAGAATCGTTATCGATATTATATGTTTCAGTTAAGTAACTATTATCTCTCCTTATGTAATCATATATGAACTCTTTATTTTTACCATTTTTCGCTAACTCATCAGCATGTTCCATTGGCAATAACATTTTCATTTTCCTTCTTTCTTATTTAAAAAAGGTATGAATCGATAATGATTCATACCTTTTATTTTATTATGCATATTTTTGTTTAATTCGTTTAATTTTTTCAAGTTGTCGAGGATTATAATTTTCTCTACCAAGACTAATCATTGTATTGATATTAATTACAGTATCTTTTTGATGATTTACTGCATTATTAAACTTACCATCATTCCTTGAAATCTGCATAGCGTTTAGAGGATTAAAAATCTGATAAGATCTTTTATAGAAATTATCATTGATAATAAGTAATATATTAAGAACATCACCATCGAAATCAGCCGCTAAAATCACTAAGATTCTTAATGGTATTTCCATAGTATATGAATCAGCAATACCTACACAAAACATCTGCAAAATTCCACCATATGCAATTGTAGGGTTTCTGTTAATAATAAATGGTATTCCTCTACCATCTCCAGACGATTCAATTATACTATTGATAATTTTTACAACCATTGGATCTTGTTTTATATTAGCTTTATACCATATAGTATAAGCATCAGAATAACTCATACTATACATTTTACAAAGAATATTTATAATTCTCTGTTGAAGCATTTCTACTAAACACTGATAAGGAAGTTTGATCTCATCTATTCTAAGTCCAAGATTAGCAGTGATAACACATCTTGATGAGAAATTAAATCTTCCTCTTAATAAATCTCTAATGTTTCCTTTCTTCTTTTCTATAATAGCTTCAATGTTAGAATACAATTTCTGATATTTAACCTGAATATCGTATAATAGTTTATTCAATGAAGCTTTATCGGACATGATCTTAGACTCATCATACTTATTTATTTTAGCAGCAAGCCTATTTATCATATAATAAAATGCATTACTATCCTCATAGAAAAGATTTTTCTGTTCATCATCAATTGGTCTAAGTAAAGTTGAATAATAAGGGATCGATTGTGTAAACACAATATCTCGATGATCCATAATATCCTGATAATAAGCTTTCTTAGTAGGATTGGTTAAAATTTTTCCATAATGAGTCATAACCTCATCAAACCGTTCCTTAAATTCTATCATACCAATTCCAAAGAATGGTTCATCTTCAGGTCTATCTTTATTTTCAACAATATGACCATCAGCATCTTTCTTTGCTTCATAAACTAAAATATGTTCTAAAGTATCTTTACCGATGAATGCCTCTATACTTTTAAACAAATTAGGATGGATAACATAATAATCATTCAATACTTTCCAACCAAAATAAGAAAAGTTATCATCAACATATTTAACTTCAGTATTACAAATAGGGCAAATAGTACCATTGTTAATTCTGGAAGTTGTATGTCCGCATTCACATTTGTATTTATTGGCAAATGGATTTAAATCCTTTATAGTTTGTCCAAATCTTGGACTAAACATACCATTTGGATCTTTTATATTGACATCTTTCTTGATACTTATAGGATCAGATATAACAAATCCATTATCAGTGCATATGTCTTTTTCTCTTTCTTTATCCAAATCCAATCTGACTAATTGAGTTTCAAAATCAAAGTCATCTGAATGGGGATAATAAAGATCAACTTTTAATTTTCCCATATTCTTTCTCCTTTTCTTTTTATACTTTCAATAATATAATATGTTATTAATCTATAGTTTTTGTCTCTGTATTGACGTATTTTGAGCCCTTTAGGTAAAAACCTAAAGGGCTGTATTTTTAGTATTTATATTTTGCACATATGTACGGATATATAGAACGTTTTCTAATAGCATTGATAAATTTAACTTTTGCTTTCATAGGCAAATCAATAACCGCTTTAATATCATCATTAAGATAACCAAGCTGTAAAAGAAGACAAACATATCTAACATAATCTTTCTCTTCTGTTTTACCATCACGAATGTCTTTTAAAATACTTAGTTCGGTTCTATTCACCCATTGTAAATTACAATATCTTGAATTCGATGCATCCCAATCAATAGGATGAACAATAACACGATTAAGAGCAACATCTCTTTTAGATTTTTTAACAAAAGTATTTGCTACTAAAACATTAACAGCATATGATCCACAATTAACTTTATTATTATCATCACGAGTATTAATTTTTGTAACAAGATATTTAGGGTCTTCTTTTCTCAATGGACGTTTTTCTAATTCGTATGCTTTATCTACATTGAAAATTCGTCCATAATTAGATACAACATAAGTTTCTATTGTATTTGGAATAGGAACTACTGCGAATTTCTCTTTTTCTTTTTTACCATCCTTTCCTTTAAATGTTCTTGTGTCCCTAGGATTAATAGGGTTCTTAGCGTAAGTCTTCATTAGATTTACATTCTCCTTTCATATTTTGTAAATTTTAATCAGGTTCAAATGCTTTACGAATATCCATAACATGCATTGTTTGTACGCTATCGTGGAAAGCCTTCATAGACTTATTTTTCATAGTAGAAGCAATTTGAGTTGTTTCTATTCCTACATTAGTAACTCCTCTACGATAAGGTAAATTACCACCACACATATTACAAATGCATCCTGGATTTTTGTCTTCGCATAAAGATGAGAATCTGAATTTTACCGTTTTCCTACATATTTATCTTTATTCTTTGAAGTTAATTCTACTAATTTATCCCCTTCAATTATATAAGAATACATCCATGACTTAATATTCTTATCAGTAAGGGTAACTTTTTTAAATCGTTTAGTACCACAATCAGATCCCGGTACATCCATTTTTACATGCTGATATGCATATAAAAATAATTTTTCAAGATAACCACCAACTGCAGTTTTTCTTGCTCTGGCAAAAGGACCAGCTGCTAATGAATTGGCAAATAATGAATATTCTTCTGGTTTTATTCCATCTAAATAATTAGATGTAGCTATGTGATATTTTTGTTTAGCATTTGGATCTGGATCTTTAATAACTCCTTTCATAACAAACATATTTTTGAAGTTATTACCTACAGTTCCTATTGCACCAGAAATAAACATATCCATAGCAGGATCATCTTTTAAATATTGTTTAGCAAAATCCAATAATTCATTATCAATCTTAGTTCCAATTATAGGATCTCCTGCGTCTATTTCTTTTTCATATTTTTTCAAAAGTTCATTTTTCTTTTTATTAATTTCTTTTGTACAAGTAAGCATTTTATCAGTATAATTTGGAGATAATATACTTACATAAGGCATAACCTTTTGAGTTTTCATCAAGTATCGTTTTAAAACCTCAAGTTCAATATCATCTTCAAGTAATGCTGCTGATAATCTACTATTTAATTTATCAAATGTTTTAGAATCAATAGTTTGATTCATATAACCAAATATATCAATCAAATCTTTTTCAAAAAAGTATTTATTGAAAACATATATTCCAACTGTAGTATATATAGGTTTTTTATTTTTCTTACCTTCTATACCATATTTACCAGCAGGAATTTCGATTTCATCATATGGATTGAATTTGGTACCATGTTCAAATTCTCCAAACATTTCAGCTATAAAAGATAACGTTATATCATCTTCAGTAATATTTGATATAAACTCTATATCTTTTGGATTTGTAATCTTTTTTGCTTTCCTTGCAGCCAACTTAAATCACCTTCTTATTGATTATTTTCTAAATTACTATTAAGTTGATAAAAAAAATAAATAGAGGGATTATAATCCCTCTATTCTTAATAAGTACTTATTTTTTCTTTATAATGATTTCATTATTGATAATCATAATTCGACCATCGCCAGAATTATTGAAATCACCAAATATGTTTTTCACAACATCATCTTTACTAAGAATGATATGATCGCCGCATTTATGCTTCTTAGTCATAAGTTCACCACATACCGGGCATATATCTTCTTCTGTATCTTGGTATTCTATTTGAAATTGAGGTTCTTGACCCTCTTTAGCTATATTAATAGCTGCCATGGAAAAAGATTCGCCTTCTTGTTTCATTTCGATCTTCTCTACATTTTCTAAATCAATATACATAATATCATCTCTCCTTTAAAGATTTTATTTATTTATTTCATAATAATAATATATAATCATATTATTATTTTACAATTAATAAAATGTGATCCTACAAATAAATTATAACACTATACTCAATTGAGTATAGTGTTGTTGTATATTAATAAAATATCTGATAAGTTATATCAATACCTTTGGTCTCATCAATAAGAGATTCATTATTGAAGTTTAATTTTGTTAAAGGTCTTATGTTCTGATAATAAGTAAATCCATTAATACTCTTAGGCACTGCTGTTAATAAAGAAATTGTATTGATTCTTGCATCATTGATTCCTGTTGTTGCAACAAAGAAATCTCTACAATCTCTTTTTGTAATTGATAACTTTAATTCTACAAATGATTCTACATCCATAGTATTATCAGAAATATAGATATTTTCATCTATTGGAGTACCATCAATATATCTCTGTTTAAATACAGGGTCCTGATCAAATGCTTTAAAATAATAAGCAATGCGATCAGCAGCAGCCATTTCTTTTCTTCCAAAATACTTAGCTCTTAAATCATCAGATAAATCATTATTTAAAAGCTGATATCTAAATGGAACTAATTCCTCTGGAGCTATCCATTTAGTATAATCTACATCATATTTCTGACTATCTTCTGGTCCGCATCCACCAATACCTACTGCAAATAAGTAAACGTAGTTTTCTAATACTTCTTCTGCTGATGTAATAGAAACTATATTATCTAACCCAAGTACAGTATTATATGTAGGTGTTTTTACCGGAATAGCTAAATCTTTAAAATGTTTAGCTGCTGTAAAAGCAGAGCCTGGTATAATAACTTTATTATCTTCTTCAAATAAAACTTTATCAGTTCCTTTTACATAAGCAATCACATGACCTCTATGCTGACCTGTACTTTTCATATGTGCAGCATCTTCAGATCTTAATCCGTCATATAAAATTTTATGTTTATTCATTTATAATTCCTCCTATTTACATCATACTCAAATTATATATATGTTTTCAGTATGCCTAAATACACATTATAAGTTTTCTATATCCGGATCAAATGGAACTTTTGTTTCTTCTTGATCTGATTTAATCCATATAGCTTCACTAATATTTATTTTTTCTTTCATTTCTAATGAAATATCATTTATCATAGATTCTTTTAAAGTTATAATTTCTCCCCAATCAAATAAATGTTTATATTCACCTATACAATCTTTTGGAGAGATATATTCATTGTAAATAATATGAATTAAAAGTTTAGATATAATATCATTAACTTTTAATTTATCCTGATTAAATAAAAGTTCTTGCCAGTGAGTTACATCTAATGACATTTTTTCTATCAAATCAACATTCTCTTTTGGTATTAGATGAATAATCATATTAATAAAATCTTCAATATTCACTTTGTCTGTCCAATTAAATAAATATTTAAATTTTATTCTATCTATTACAGTTATCCAATTTTCTAATCTATCATCTAATTTATAAACTGTATTTACATGAGTAAAATCAACTTTATATGATTTGAAAAAATTTAAAACCTCAAATAAATATTTTCTTAAATAATCCATAGATGCTGTTGGTATTTCATGAAAGATATATCTAAATTCTTCTTCATCCAAATATACATATATAGCATCTACAATGTAATTGATTATTTTTGAACATTCAGTTTGCCGATCATCTATTTTTTCTATCAATTTACATCTCATAATGACATCATGTAATGGACTATTTTTTATAGATAAAAATTCTAAATAAGTATCTGGTTTTATACCATATTGAGTAAAATAATCAAAATTAAGTTTGGTAATCATCAATGAATTATAAATAGTATAGTAAATATCATAGATATCTTTATCATTAGCATGAGTTATCTCATGTACAAGATGTTTATAGATATTTTTATTGTTGGTATATATTTCCATTAATTGATTAAAAGTGAATATACCATCTTTTGGAGCCATAAATTTATCAACTCCTAATTCTTCTAATGTAAATCCTTTTTCTTCGACATATTCTGACAACTTAGCCATATCTACTTCTATATTAAATCCACATACATCCATAGATTGCACTGGATCATAGATAATTGTATCCTTTATTCCTCTATAAATATATCCTAGTGAATAAAGTGCTATAAGTAAATCTATTAATGGAAATACATTAGTAGAACTTAATTCCGGAACTTCTACTACTAATTCACTAGTATCAACAGAATACATTACTAGATTTATAAAATAAGATAATTGCAAAGCTAATTCTGTCATAGAATATACAGTTTCAAGACCAATATATTTACTCATGTGCATATTAAATTCATGCTCTAATATTTTATGCTTAACATATTCAGCGGTATAAACACCATTCCAATATACATCATCAGTTACTACTTCATCATAAGAAACAATATTAAATGGATCTTGTATGGCTTCTTCTACTATACCATCTTCAATAGGAACTTTAATAAATTTAAGTTCATAATTAGCTTCTAAATCTTCTACATCTAATCCAGTTTTAGGATCTTGTTTCATATCTCTTCGATAAGTACCATCTTCATTCATGATAGGATCTTTTAAAATCCAATATTTAAATAGTTTAGCATTTTCAAAACCAAATAATGATGCAATATCAATAAGATTTTTATCACATGATTTATACTTAATAAGTCTATTTAAATTCTTTACTAATCTTTTCTGATATTTTAATGGAATATCTGGAAAAAATGTAACGCCTTGCGATTCAAATACATATTGAATAGTTCTCATATCAAATAATTCTCGTTGAATTATATATTCTGGACTTAATACAATCATATCTACAAATGATTGTACAATAATCATAGCCATTAAAAACTTGTCATAATATTCAGATTGAAATTTAAAAGCTTCAGAATATAAACAATTTAAGATAAAAGCTCGATCTCTTATGATCAATTCTTTAAATCTATTATATACTTCATTAGATTCACATGCAGGTAAATAAAGTAATCCGAATTTTGGAGTTTTTCTTGCGATATAAGGATCAACTCTTCTTTCACCTAAATGCCATAAATATTGTTTCGTAGGATTTTCATTTTTAAGTACATCTAATACACCAGAAGTTTCTAATATCTTAATTTCATTATTATCCATTTCATGAACATATTTACCAGCATCGAAATGTTTATTAGTTAGCATCGCTATCTGTTCATTAGATAAATGAATACCTTTCTGACCATAATCTGGTAAACCATATAATTTTCTATAATAATTATTTTGTTCCTCATATGTAGATAAGAAATCATCATTTGCAATTTTTAATAAATCAGGTTTAATGTTATCAGGGATCAGTGCATTATTTTTAGAATACATAATAGCAATGTCTCTGTTCATATATGGTAATTTCATTAAATGACTATAACTATATTCATACATCTCATATACAGTATGACCTTCTATTATATCAGCATATCTATCTGCTGCTTTTAAACTATAAACAGTCTCATTATTATTTGCTTCTTCAGTATCTTTTAAAATAATACCATCATATATCATTCCTTTTACTTGATAAACTATTTCATCAATAAGAGGAGTATCTGTAAATATTCTTTCTATATTTTTAGACATATTATACACATTTCCTTTCATAATTTTACTAGTTATTTGTATGTAAAAGAATTAGCTAAAATTTTTACAGAGTACATATAACAATGTACTCTGTAACTTCAATTAGGAATATTTGATAGTGCTTTATCTAAAATTATCAAATTATTATATATTTGAGATAAAATATCTAGATCTAAATCTGTTTTCTCATTTAATATATCTGTGAGAGATTTATTAGACATCTCACCATAATTAGTATATAATGAATTTAAAAATGTGTTAATAATTATCCATAAAAATTTCATTTTATAATCATCTTCCATCAAATTTAATAAATCAAAAATTATATTGTATAATTTTGATTTATTTTTACCAACAATTGCTAAAGTTTCTGTTATACAATCTTTAAAAATACTAGTACTCATTTCACTACAATTATAATTGTCACATTCTAAAATATTATAGTATAATTGCATTAGTGATTGTGAAGAAAAATTATTAAAAAGGGTTACTGCAAAATTTTTATTAATAATTCCGTAATCATGATAATCTATATTACTATAATTTATTTTTATACAATATAAAAATTCAATAACATTTGCTTCATCTACTCTTAATTTTTTATTTCGAGATAATGCTAATAAATATTGTATATTATTGCATCCTATATCAATATTTGTTTTGTAAAAAGTTATTGTAATTGGTTGATATTCACATATAAGTTCTTTAAACTTTTTAACCTTATTATCATCAATAAAATTAAATTCTCTAGATTTAGATATTATATCTTTTATAATCATATCTGATAATTCTTGATATTTAATAAGTTTTTCTATATCTAAATAATGTATATTAGCTCTAATAAAATCGTCGTCCAATTTTTTATTCAGTACAACATAATCCAATGCTATGCAATATTCTCTTTTATGAGTATCTTTAAAATTTTATCATATTTAATCAATGAATAAAAATCAGATATTAATGTATTACTATTTACCATATTACTTCCTCCATAATTAAATTAGTATTTATAATATTGTAATTGATCTAATAAATTTATATTCTATATAAAATACGTATCCGAAACATGATAATAAGTAAATAAAGGAAGTGAATTCATCATGGAAGAAAAAACTTATAATGAAGTACCGGATATAATGATATCATATGATGATACATATAATCCATCATTAAAATCTCCAAATAGTACATTTGAACAACCTTTTTACCAAACTAGAGATTCGTTTACAGATATAGATTATTATAAAAGATTTTTAGAAAATTGTATTTCTAGATTTAGACATAGTAAAACATATAAAAATTATAAACACTATTTATATTCATTAGGATTAGACCATTGTCAATTATTAGGACAAGTATCTACAGAAAGTGGTGCTACTATAGAAATGCATCATAATTTTTTAAATATCTTTGATATTACACTACTTATTACAGAGCATTTATTGAATACCGTGGGATATGTTTCTACATTTGATGTGGTCCAAAAACTAAAAGAAGAACATCGAGAAAATAATATACCTATAGTAATGCTATCTAAAACAGCACATCAATTATTTCATAATGCTGATGGTGTAATATTACCAGCAAGAATGTGTTTTGGATATTGGATAGAATTATTAAGAAAATATAACAAAGGTATTACAATAGATATTGCTCAAAAAGTTGTAGTATTTATACAGAGATCAATTGAATATGAACAACATTATATTGGAGATAGTAATATAAATACATTATTAGCTATAGGAGAAGATGTAACTAAATGGTCTCAATACAATGAATATGGTGATACTATGAAAATAAATGGTGTAATATATTAAAAAATCAGGTATGGGATATCCCATACCTGAATATTATTTTTAGATAGTGCTAGTTCCTTCCACTCCTCTTTTTGATCTTGAATTAGTTCTTTTTCTCAACCACATTAATGATTCTTCTAATTTAGTAATAGCCATAGCATTCTCTCGACAATTATAGTCTGTTCTCTGGAATGCTTCTAATCTGGCAATTACCATATTAATTAAATCTTCATTAGATACACCATTAACACCATTTTCTTTAATAGGACCTTCTTGGAAATCTACCTTGGCTACTACTTCTTTATTCTCTACGGAACTAACGTTAAAATGATGTGGTGCATTAAATTTCCAATCTTTACTATTCTCACAAGTAATTTTAGTATAGTTTTTTGTTAATAAATCCGATTCCAATTCCATTCTAGAATTATCATTTTTAACTTCATTATACTGAATCATCTTTTATTCCTCCATTTTCATTTTAATTTTATTAAATGGTTTATACTATTATTTTTAATTATTGAAACTATCTAATAAAAATATAATGAAGGAGAATTTTAAATGAATAAATATATATTATTAATATCAATCGAAGCAGTGATAATATTAAGTATATTAGCTATATTTATAACATTGCTGATATTACTAAAAAATATAACTATTATTTTAAATAAAAAATAAATTTAGAAAACCGAAAAATGTTATTTGATATTGAAATAACTGAAGATATTACTAATCTTTTAGATAATATTATTCAAGAATCAGTTGCAAAATATAGAATAACGTATCTTGAACTTAGAACAGATCTATACATAAATGAAAAAATACAAAATGATATGATACGTTGGGTTATTAAAGACACTTTAAATAGAATATCTCCCATATACTATGAAAAATTGTGCTTTGTATATAATAAAGAAGTATTACAGGATATTATCTATGAAAAAGTATCTTTAGCAGTTTTAAATTATACTGTTTCAGTAAATGGAACTTATGATAATAATAAATAAAAAAATAAACTGGATAGGAAATTTTCCTATCCAGTAATTTACGCCTTTTGGTTCTAGATATACTTTTCAAATGTTGTGGAATCTGAAATAATACATCTAGAACCTTTGGTATTAAGAAAGAAGTACAAACATCAAAAGATGCTTTGATTTAACAAGTAGAATATATATGAAAAACCTTAAAGGAGAGTTTTCATGAAACTAATATTCTCTACTTGTCACTATAATAATATATAATCATTTATTTGATTGAAAGTATATATATGAAATATAACTATACAATTCTCTTAGAATGTGCAAATTATAAGATATATCTAAACAATTTTTATTAGTATTCTCTTCTAAATGAGATACTGCATAATCTATTCCTTTAAGCCTGTATAGTGATGCAGAATTAAATTCTCGATAATAACCGATGCTAAGATTTAATTCTATATAATCTTTATAAAAATCTGTAAAAGATGACAATGCATCTGATAATTCTCCACTTTCAATACAATTTAAAATATATACAATAAAATCTATCATATAATTTCTATGCAGATATAAATTCTTTCCTATACCTTTAACGTCTATAACTTCAATATTATCTACTTTATTAAAACCATAATAGAGCTCTATCTTATTTAAAAATACAAAAGATGTATACGTGTTTTTATTTACAAATTCTATTAAACCAGAATCAAATGTCGTATATTTTAACTTCTCATCTAGTATAAAAACAGCATCGTTTTTTATAGATAAAACAGATGAATCTTGGATATGATTAGATAAAAATAAATCTTTTTTAGCTTGAATAATGCCTTTTGCTAATATATCATATATTTTAGAATTCTGTTTTTCCATTAATCCAATTTCAATTTGTCTTTTTTCTCTGGAGCTTTTGAATAGATTATTATAAGTATTTAGATCTATAACTCCGTATTTATACAAAATAGAAATATTCGCTTTACGAATATCATATTCTCTTATAAATCTAGAGTGTATAAACTTTAGATCTGATCTATAATTTACACACTCATACAAATTATTATTCATAACCTTACCTTTCCTATGCTACATCTTCATTTTTTCGCATAAGAACGTATAACGTTCTCTATCTGTATCTAAACAGCATAATCCAGAAAGCGAAAATCCGCTATTTAGCATCTCCATCCTATCATATTCAGATGGAAAATCTGTCACATCATTCAACAACATAGAAACTATTCCGTATCTACTTTGAATAATCTTTATTAAAGATTCAGTAATTTTATCAAATGTATCTATTCCTCTTGATACAAGTAAAAAAACATCTTTGCCCAAATATAAAGGCATTATTATTTTCATAATTTCCATAAATGGAATATCGTTACTATAGATATATTTATAGTATTCTATATCAAAATTGTCTTCGTTTGTAAAGTCTAACATAGATCCAGTTTGGGGTACCAGAAATACTCTCTGGTACCCTTCTACTAAACTAGTTAGATTTAAGATAACCATAGAATCTTTATCATAGTCAAATGGAATTGACATATAATCTCCGATATAAAGCATCTTAAATCCTCCTTTTTATTATACAATTGTACTAAATGCATTTTTTGTTGGTACTGGAATTAAATTTGGATTCCAATCGGTACCATTATTGGTAATATATACTTTAAGATCTTCAACCCATTTAATCATCTGATCTGGAGTATACGTACTAATCATTGGATATTTCTGCAGATAATCCTGTTTAAGTTTCTGAATACAGATATCATCGATCTCCTCAGAATTCAATACAAAATCTGCTGGCGAGATAAGTCTGTTAATATATAACATTCTTAAGTTGTTACTATTATATGATGGATTGTAATTAAAATCTGTACTCTTAGTCTGAGTAGTAACACCGAAATATACTTCTAAATATTGTAAAAGATATCCCGGATATTTAAGCTCAAGTGTCTCATATGGGAAATAAAGTACGATATTAGTACCGTTCATAAGAGCACATAAAATCGTTGCAATTGTTTCTGCTCCAGTTCTTTGCAAATAATCTGTGTAAGAATCAATATAGTTCTTACATTCTCCAGCTTCAATAAAAATCTGAAGAGTATAATAATTTGGGCATAATGCCGTTGCATTAATACAATCAATGTTTGGTTTTTCTAACGGTTCACCGATATATAAAATTTTACATTTATCTGGTGCCTGATTTTTTGTATTTATAGCAACTTCTAAATCAGAAGTTGCCATTAATTTAGCTTTATTAAACATAATTTATTCCTCCTATTTTTTAATATGCTGAAGAGATATCATCTAAAATTTTCTGGATCTCTTCATCGTCTTTAGCTTTGACTTCAGAAGTATAGATTACTCCATCATCAGCCTGTATATCATTGATAGACGGATCTATCATGCATACGAAATTAGGAATTTCTCCTTCTTCTGCTTCTATGTCTTCTGATTCTTCTTCATCGTTAGTATCTAAATTTGGTTCTTCTTTGATCTCTAAATCTTTGATAAGATTTCCAAGATCAGTTCCAATATCAATACTAGGTGTAACATTTACTACATCATCTTCATTATTAGGTTTATTTTTAGATGATGGCTTAGGATCATTATCCTTTACTACATCTTTATTTGAAAACATTTTATCTATATTACCTGCTAAACTAGATGATTTCATATTACTATTACAAGTCTTAATAGACTTATCTTTCGGTTTGTTATTGTTTTTCTTTGGTTTACCTTTTAATCCCTTAGTTTTAATATGGGATCTTGTAATTGTTGCACTTATTTCTGATTTCTTATAAGTATCTGATGTAGGTGCTGTACTTAATGTTTCGATAACTTCATTTCCTCTACTAATTACAATATCCATTTTGTCTTGATCTCCTTTCGACATAATTATCTGATTTTCTTTTTTATATTTACCTAGTTGTCTGGCAAAATACTGTTTTCCGCATTTCTCGCATACTAATTTGTTGAAGCCGCTATCATAATCTATAGTGCCTCCACAAATACCACCATCATCGGTTGGTTTATTACAATACAACTTGTTCCCATCTAATTCATACAGATAAGGAAAATCTAATAATACTGGTCCGAAGTTCATTCGTATTCCAATATTTTGAAAATACTTAGAACCTATGTCTTCCATGACATATTTACCCAATATTTTATTTACAAGTAAATCAAATACATCAGGTGCTATCTGAATATACTCTTCTCTATTTGTTATTGGTTGAACTCTTTCTACTAATGCCACTGTTCCGCAAGATGATACTTCAAACACCTTAGTCACAAATGGTCTTAATAAAAACTGATTTCTATATTCAGCAGGACTATCTTTTAAACCAACTTTATCTAATGCAACTTTAAGTACTATTGATTGATCATTTAAACACTTATAAACTACTCTATTTGTTCCAGATGCTAATTTCTTAAACCCTCTTGGTTTTAGAACTTCATCTATATATTGGTATTTTAGTTTAGGTTTTGATGATAATCTGATATCAGTTGCAATTTGATTAAGTCTGATAATATCCTGTATAGTTAAGTAGCTTAACAACGGTCTACTACTTAAGTTGTCAAACCGAAATTCATCTGGTGATACACGTTTAGCACATAAGTAATTGATCATGTCAACTCTAGCCATCTAAATCACCATCCTTTCGGTTGTTGTAATATGGATTCCATGAATTGTTTTCGTTTGATCTCTCTTTCAGTTTTAAGATATTGTGGTAATTTAACTTCCATATCATCTATAGTTACATTCTGATTAAGAGAATTAAACATACTTGAAGTGTTCTCATGAACTCCAAGCAATCTACTATATGCAGATTGATCGTAAAGATTTCGTATAACCTTAGAAGCCTGATTTTTATTCTCTAAAGATTCTATATATCTTTGAGTAGCAGGTCCTCTTAAGAATTCTAAAAGATTCTTAGGCTCATTCTCATCTTTTTGTGAATTGACTTGCTGTAATTGAGTAAGTCTATTTTGCTCAAGTTGTTCATAATATACATTTTGATTCTTAGCAGCTTGAACAATATTGAGTAATTCTTGTTGTTTTAAGAAGTCATTATAACCTTCTTGTTCTTTTATTATAAATCTTTCATTTAACTGATCTTCATCCGTTTCTATCCCATAATAGCAATCAGTTGATCGGATAAACGTTTTCCAAATTGCAACTTGATTATCAAATTCAAGTTTTCGTTGTTTCTCCAATTCTTCTTGTTGTTTCTGATAATATCTGGGGTCTATATACGGATTATAATAATTATATCCACCAATTAATGGTACCGCATTGAAAGCGGTACCATTATTCATATATGGTGGAGTTGGTATATATCTCATAAGCCCTCTCCTTTGTTTTTTATTTAGACTCATGTATATAATATACAAATACAATATATCTTACCTAGAAGGCACAATAATCATTCATGTTCCGACTATTCTTTCTTCGTATATTTATAAAATTACATATATCAGTATTACTATAAATAATATCATAGATTTTGTCTATCCAATTAATTAAATTAACGATTGAATTATGATAAACAATAAAATCTACGTGTAAATTTGTTAAGACTGTCTGTAAAGCATACGGATCCACAATATTAGAGTTTGTATTTAATATTAATGCAATGATCTTTGAAATTTTTAAATAAATATTCTGTGTTTCTATATCAGATAAATTTACATAAGAAGTCGTCCTATCATTATTTTCTAGAAAACTTCGATCTTTATCAAATATATATGAAGATAGCTGATTATTAGTTGTTAGTGTATAATTTATGTTTTTCAACACGCTTTGATCATTATATTCTGATGGTAATACAATTCCAGGATAGCTATCTAATAAAACTTCTTTAACTCGATTTAACAATCCATATCTAATATTAATTAATGATGTTTCGACAGTAACTTGTAATGATTGGATAAAATCTAAATACATTTTATCTGCGATTCTCAAATTGTCAATACTACTACTATTATCTTTTACCATTTCACAAGCAGTAAAAAGATTTTCTAAACAATCTTTAATCGCATTAACATTCACATCATTCTTCAGATAATTATTTAATAATGATGAATATCCATCATCTGATGTTATAAATTCATTTGCTATCATACTTCCTGCAGATACCATATACGAAAATGCCATATTAGCTTCTTCATTATATGGTGATATTCCTGCAATTTTTATTTTTTCAGGTACAGTATTTAATGCTTCCTTAGTATTAGTTTTTCTTGATCTTGACATATTCATTCCCTCCGTATTTGTAAATTAATTAGTTATTATTGAGTTACATGTTAGTTATTTTTTAATCTTGGATCTTTAGATTTTAAATCTGTAAGTAATCCATAAACTTCTTCTCTATCAATATTTGCATTAAACAAATAGTTCATATTAGAATCTAAATGCTTTAAAAGAAGTCTTGTACTTTCTTCTGTAGAAAAGTCAAATAATACATTAGGAATTCCCTCTGTGAATCTATTAAATTCTCTAGAAATCTCTATGTTCCAGGTAGTTGATTTGATGTATTTGGACAACTTTTCTTTTAAACATTCCTTACAGTAAATAACAAACTGTTCAGGATTAAGGTGACTATACTGTAGTTTTTTATCTTTTGCAGAAGATGGACAACCTACAATACTATTTCCTCTTGTAATTACTACGTTCATATCAGACATAGTTTAATCCTCCTTTAATAATAATTTTTTATATAGATCAATATCTAAACTATCATACGTAGGTATAAATGCTTTAGATATGTAATCATCTAATAGTGTATAATTTGTTGAATTTACAACATAATCTGCAAAAGCTATTTTAGACATTTCATTTAACTCTGCAGATATTTCTTTACCACTTAATAAATCTCGAGATATATTATCTATAATATCATTACAACAACATAGTTTCTTAAATAATTCCATGTCTATGTAATAATTTGTAAGATTATTAACTTCTCTAAAACTCATAAGTGCTTTATATAATTCTTGCTTGTCATTATTTTTGACATGACCATTTATATGATATATACTAATATCTAAATTATTCTTAATGATCATATCAATACAATCTAAGAATACATTTTGATTCTTTACTGCTTGTCCAGAAGATGATATTAAGATACCACTTCTACTATTTTTTATCCAAGAATATATCCATTCTTTTAATCCCATAACACTAATCTTAGAATCTGAGAATAAATTTATATGAATATTTGGAAATAATTGTTTAAATTTACAAGCGTATGCTATACCAAACTGTATAGCTGCAATTTCTGATTCATTGTTTGTGGTATCTTTTCTAATAGCAAGATTAGAATCAATATCAATTTTATTACCATTAGTTGTTACTGCTATACAACCAGAACAACCATCAAATCCATAACTTTGCTTTATTATAGATGCATCTGTAAATATATTCAAGTTTCTATCATTGAATATATCGAGTGTATTTATCTCTTTCATATTTTCTCCTTTTCAACAAATTTTACTCGTTAGGAAATAATCCTAACGAGTAATCTATTTTCATATTTATAATATATATTCACTTTATTTTTTATTAGGGAGTTGGAGTATGAGAGTCAAAGCGTATCCAAATATACTGCTGTTAGCCAAATTACACTACTGTGTGGACAGATAAGTGAGTGAGGTGATCTGTAAATTACAACAGATAAAAATGCATCTTTCCGCTTTCCTTCCTATCTCATACTCCATGAGTTATGGAAAATACGCATGATATAATTTCCTACCCTGAATTATACTGCGTACTTATATGTTATTGTTTTATTATTTTTTTAAAACTGTATAATTTTCTGTTAAAGCATCTAAATCAATTTTATTGATACAAGATTCATCAACAACAATTGCAATAGATCCTGGACATAAATCATACTGATCTTCAAGCTGATCGATTGCTTCATTGATATCGATAGCCTGATCTTTCATAAACCGTTCTAAGTTATTTGAATATTCACATAAAATATTTCCATCTTTCTGACCAGCTAAAACAACTTTCTTTGCTGTATAACCAAGATAGTCATTCTGCTGTTCAGTGATAAAATCTAATGATTCAAACACTTTCATATTTTTTAATTCTTTATTATTATTGAAGTTGCTTCCAGCTTCCATAATAGTTGTAACAGTTGATTTCATTTCTTTAAATTTCCTCCTTTCAGAATTAATTTGATGTTTTTATATATAACTAAAGGCTCTTGGTGTTACTTCTGATGGTAAACAATAGTTATTATTTTTTATTTCATCGATTCTATTGTTCATAGCAGCCACTAAATTTTCCATTGATGGGAGATTATAAGTTACTGAGCCATCATCTCCTGGTAACTGTAATGCTATAGGTTTTATGTCTAATAGTTGTTTATTAGCATAATCATTATATGCCAAAGTTTGTTGTTTAGCTATTTCATATCTTTTTTTAGCATCCTCCGGAATAAACTCCCTATAAGTCTCTTCAAATTCACTATAGTTTCCCAATACATGATCAATTGGTATAAATATCATTTGGGAATGGACAAGCTCATGTACCGTTTCTGCTAATGGAATTATTCCTATCATTAGAAAGTAGTGAATGTACATAACCTCTTTCGCAACCATTTCTACCTCTAAAGATTCTTGATAAAACATTCTTTTGTTGAATATTGTTTCTACAATATCTTGTAGGGTAAAAGGACAATGATGTAAATGTATTTTAATCTTAAATGTCTCGGAGTTAGTTACATTATTGAAAAAACTACATTTATTCATATCCATATAATCTCTTAAATAGTTGACGAATTGCCTATATTCAAATGACGCTCTACATATCTTCTTTATATCTTCAATATATTTAGGAAATTCTTTTCATTAAATATATCATAATCTTGAGTATCAAACTCTGGAATGTCATCGAATACTATTATATCATCATAAAAAGATTTAATTTCCGTTTCTTCGTTAATAGCTGCCAATTCAGCTTTAACTTCTTTATTATTTATAGTTTGCGATTCCATAATTTTTTATATCAACTCCTAAAAATAAATTACTAAAATGTAAAAAAAATAAAAGGATAGAAATTTTTAGTTTCTATCCTTTTAAAGTTTAATCGATTTTATCAAATCTTCCGAAGATATCAATAGCATCATCATTATAATCAATATGCACGTTAGTTACTTCACCACGATATCCATTTACTGTAATGGTATCTCCTATACTTGGTTTAATGAAACTATATCCACCATAATGAGAACTATATTTATATTTAGCGATCATTTCATACTGTTTTTCAGTATATTCATCTTTAGTAATTCTTAAAAATTGTACAATCAACATTTTATTCTTCCTCCTGATTTTCATCTTTATCTTTCTCTATAACATAACCTGATTTAAGTAGATCATAAATTCTATGATTTATAAAATATGCTTCTTCTCTAATAGGTTCTGTTTGACTTTTAGATCTTTTACGTATAGATTCATCTAAATTACAATAGACTTTCTGACTATACATATTATCTCCAATTCTTCTGAATTTATGTAAAATTATTTCATTTTTACATACTTTCTTTAAAGTTAATATTGGATGATAATTATTGGTTGTATTTGGTTTGAATATATGCTTAATATATTCTAAGCTTTCTTTATATTCTTCTGTTTCCCACTGACCATTATACATTATAAAGCAACTAATAGCACCCATCCAAAGATCTAAATCTTCTTTACTTATTTTTGATATTTCTGGAATATTGGTATTCTGTTTATAAATATCATATGAATCTATTTTATAATTTGATTCCATATCTTTCATAATTTCAGTTGCTTCTTTAAAGTTATCAATACGTTTTTTCATTTTTTACTTCCTCCTTGAATAATTATTTTGAAGTTTCTTTCATATTTATTATATATTATTATAATTTTATTTTTACTACAATTAATTAATTTATTAAATAAGAAAGGAAATAAATTATATGGAAAAGAAAAATTATATTGATTCTTCTATTGTAAATCCTTTTATGAAAATCAAAAAATTTATATCTAAACCTCTTAAGATAAGAAATAATAAATTAAATCAAATATATAATTTTGAAGTTTCAGTTGATGGTGTAGTAGGAGATAAAGATCTTATATTAACTACTGGATATAAAGGATATTCTGATTTGAATAATACTTTTATTTTAAAAGAAGAAGATATTGATAAATTAATTGAATTATTAATATCTGGTAAAAAAATATTAGAAGATGATAAGAATGTAACTATTGAAAGACAAAAACAATATGATATTTTACATGAATATATTGATAAAGGTTATATAGAAAAAATATATTGTAAGGTGTTATCTGATAATTTACCTTATGGATATAATGAATTATTTAGAAAGGTTTTAATTAGTCCTAAGTTTAAAACTGATTTACCACAGGATGGGATAAATTTATCATTTAATTTTATTGATATTTTATTGGTACAACCAGATAATAATCATTTTAAGAAATTAAATAATCAGATTAATAAAAATTCTGATATTGAAGTTGAATGGACTGGATATAATATAGAAAAAGAAAAGAAGAAAATTATAGAGAAAGCCAAGAGAGATTATCAAAACAATATTGGTAGATCTTCTGGTTTATCTATAGAAGAAAAATTAAAATATATTGAATATAGTAAAAATAATAAATAAAGGAGATTAGTAATTATGACAAGATTAAATGATGTAATTTTTTTAACTACTGTAGAAAATGAAATTAAACTATCAGAAGCTAAAGTTATAACTACTAATTATATATGGGATAGAGATACTTCTTGTAGTATTATTCCTAGAGTTGGAGATAAAGTTATTATTGGTGATTATAGCGGTATAGTTAAAAATGTAGTTTTTGATTATAATAAATCAATAGTTTCTATTTTTGGAGAATTTAATAAGAAATAATAATTATATTTTATTATGGATAGAGATAATATTATCTCTATCCATATTTGTAAATTATTATAAATATAACTAATAAATAAATTCGATGATTTATTTATTGAATTTACTTCTTCAGGTTCAAGTCCACTTCTCGAGCATTCAATTTTTTTACAGAAAAATTGCTCAGGGAGAAGGGGGTGGATAACTTGGGAGGACGAAGTCCGAGCAAGAGAAAAACAGAAAACCCAAAAAATAAAAGTAAAGAGGAAACAAAGGAAACTAGATTAGAATAAATAATCGAGCGAAGCGAGAATAAAGAATAATGCGAAACACAATAAATCCTAAAGAAGACAAGCAACCAGAACCCAAATCGGGAGCGGAGCGACCACTTCTTTAGGGAAGGGGGGTTTAAGGGGGGAAACCCCTTTCTTAAAAAATTTTTAACCATAAAATTATCCATAGATCATAATAGATCTATGGATATAATTGTTTTAAATATATTATATTCAAAGGTACATAGAAAATTGTATAAATAATTATATAATATAATAATGAAACAATAATTAGTATTAATAAAAAGAAAGGATAATAATAATGAACAATTTAGATATTTTACCAGATAAAGAATTTGAAAAAATAATTGATGATATTGATAAAGATTGTAAGTGTATAGTAAATATTAATCTTCAGCATAACTTTACTGATTTTAAAGGTAAATCACATATTAGAACCACATTCAATTCATGTAAACCAACAGACGAATTAAGACTTAGTTATTACACACCTGGACATACAAGATATGACTGTACTTATAATTATTCAAAATTTTATTGTTCTTATTTTGATCATAATAATATATTACGCAAAATAAAAATTGCATTTAAATTTGATCATATATTAAGTCCAACTTACAATAAATATTTAATGAATAAAATCAAATCTATAAAAAAGAGATCGCTTATTACTAATAAAAGCAATACAATTATTGATAGATTTCATAAAATATTAGATGAATATCCAGTCAATATTATAAACTATATTTTAAAATTTGATGAAGGTACTAATCTTGAAGAAATTTTAAATAATTATCAAGAGAATTCATTGTGTTATGTTCCTAAAAGTGATGATATTAAAGATTTATTATTCATTTATAAAATGAAATTTCAATTTAATAAATATAATGATAATGAATCAAAAAATAGAAATGTATTTGATTATATAGTTCTAACTATTCCAGTTATTAAAAGAAACATGAACTATGATCAAGTTATAGAATTCATTAAACTTCACATAAAGGAAATAAACAAAGTAATATATGATCTTTTATCTTTAAAATTAAAAGATAAAGGTTTACCAGTTAATATTTTAGATTTTAAAAATAGCAAGATAGTATTAACCAGACAATTTGAATTGGTATTTACAATATCAGTAAAAGAAATACCAGAATCAATAGAAACTAAAGGTGCGGATTAGTTAGCACTAGCACCTTTAGTTTATTTTTTATTTTTTCTTTAATATTAAATTAAAAAATTTAATATTAAATTAAAAAAGGAGATATAATAATTATGATTAAGAAAATAATAAAAGTATCTATTATAAGTCTAATATTAGCAATAGTATTAGCAATATTTGTATTTTTATTCTTAAACTAGATACAAGAAAAACAAGAACAAATCGGTTAAGATTCATCATATATTTTTAGATTTATTTGAAAGTATAATTTTTGGAATGTTAACTATTTTTACTATTATAAAAGAAACTTTAAAACTATTATTTAAAAAAAGGAGAATAGAAAATGTTTAATCTAAAACAATTGAAAAATAGATTTATAAAAAAAGATAAAAATTATAAATCTGATATAGATCATGGATATGATCTAGAATGTAATACTTTATCTTATATTAAAAATGATGAATTCTCATCTATTTATCTTTTAATTACTTTTAATAAAAACTCTTCTGATATGGAATTATGGAATATTACTAGAAATATATTATCTTCTTTTAATATTCATTACATAGAAAAATCAAATACAAAAATGATAAATATATGATTATTCTATCAGGTTTGATCAGATCTTTTTCAAGATTATATAGTATTGTAAATAGTTCTAAAAGTATTTATGGTGATAATAAAATTATTCGCTATATTATAAATGAAGTAGAGACAAAGACAAATTCAGATGAATTTGAAGAACCTTTTATAAAATTATCAAGTTTAATACAAAATATTGAATCTACTGATAATATTTCTCCAATTAATATTTCTGTATTAGAATATCCATGTAGAGAAGAAAATAAACGTATTTTAAATATTTTTTCTGAATTTGAGTGTCTAACTATATCATATATGGACATTGTGATATCAGAGAAAATTTTTAGAGAAGTTTTTAATTCATCAGTACCATATTCATACGAATATAAGTTAAAATCTTCTGAAAAGATCTATATTATAAGAATTTCTTTAATAGAGTTATTTATGATTTTAGGAAGCAATAAAAATCAATCTAATAAAGAAATTATAAATACAATAATCTTTAATATTAGAGATATATTTATAAATCATAAATATTTTAATATTTGTAATGATAACACTAATGATTCATATATCAATTTATTACAAAATATTGGATGTTTAGATTTTTTTGAATTTGATAATGATTCTTTTTATAATGATATAGATGAAATTATAGATTAATTGTTCTATAACAATTTAATTAATAAATACAATTTAGGAGGATATACATATGTCATCAAAAAACAACTACCGTGGAAAAAACAAAAAAACAGGAGATTTTAAAAAAGATCTTAAAAGTATTTCTAAACAGATGAAAAAAGAAAAATTTAAGATCAGAACCTATACAAAAGAATTTGAAACTTTTGAAGAGGGAATCACAGAATTAATGGATTTAAATCCAGATATTCGTTCAATTTTAGGAACAGATGTACCAGAATCACCAGCAGAAGCAGCAAGTAGAATGTTTGATTGTGTTGCATCAAACTTTCCAAATCCAGAAACCGGAGAAAATATCTTCTGGTCTATCAATTTATCAGCTAATCGTTGCATGATTAAAATAAATATGTTTATCTCTTTTGGCTGGAAGCTTAAATATACAAAAGCAGCTGAAGGAGAAGAGAAAAATTCATTAACAGATATTTCTATGCAGATTTCTCTCTTAAAAGAGAATGATGAACTTACAGATAATCTTAATGAGTTAGATTGGAAAGAGTTATAAAATAAAATTACCCCTATGGAATTTATCCATAGGGGTAAATACTGTTTTAGACATTAATCTTCAAATAAATTATCATTATATGGAATACCTAGAATATCTTTTGTTTTTCTAGATAATTCAACCATAGCTTTATATATACCAGCTGTTATTAAAACTGAACAAACCATACGACCATTTACACTTCCAATAGCAAGCATTGAATGAATTTTTTCATTAGGTCGATATTTACTTCTAGGTTCATCACCTTCAGGGAATATATCTTTAACTGTTCCTTTTAAAGCTGACATATAAATCAATTTATCACCAACTGACATTCTATCTTCATATTTCATATAGATTTCTATTAATAATCCATCGGAACATGCTTTAAGCTTACCAGTAGCTGGTAATTTATCAGTTGATCCTAAACTCATTAAAGATGTAGTATCAGAATTATATTGTTCCATTTCTTTTCTACGTCTTTTAATATCTTTTTCATAGTCATTAACTATTTTCTTTAATGATGGTGATAATTCATCTGTATCTACACATCTAGTGATAACTATATCTTGAATAACTCCTGTTACTTTTGATTTAATTGGAATCCTTCCAAGATTAGTTACTTCTTCTTCATCAGTTGCTAAATTTCTAAGTAATATATTGGCATCTTCATCATCATATGGTGTTTGAATGATCATTAAAGTATCACCTTCCTGGATAGATTGACCTTTCTTGACCATATTATATACATTGGTATTTTTATTAAGAGTTATTTGTTTGCATAATACAACATCTGATGTTAAAGCATCAGATAAATCTTTTGAAATTATAGCACTATCTTCATAACCTTCATCAGTATTTAAAATTGCAATTTTACCAATAGTTCCAATATTATAAGCAATATTATTATCTTCACCTATATCTGAAGAAAATGAAGATTTATCATAAGCCAATATATCACCAGCTTTAATTTTTTTACCAGGTTTTAAATCAGTATCTAATTTAAGAGTAACGAAGAAACCACTACTAGAGTTTTTCTCTACATGTTCAGTTAAATCAATATATTCACTAGTACCATCTTTATATTCTACAATCATTCTTTCATCATTTATATCTACCACAGTACCATCTTTAGATGATTTATGTGCAAATATATTAGAAATCATATATGGTAAAGCTTCGTCTGCTCCATTTGTAATAAGACCTGGATTAGATCTAGCACATCTCATACCATGTTTATTTGTTTGAATAAACGTCATGGCAGATCTAAATGGATCATCATGATCAGTTCCAAAAGGAGTCAATGCTTCTGTCATACATAATGATTTGGTAGCACTTAAAGTATCAGGATTTTCTTCTTTATTTATAACATATCCTCTCTGAGTAGATATATTTGCATCTATAGTCATCTGTCTAGTGACACCTACAGTTCCAGCAAATCCTGTTGATAATCCCATAATGTTAAACATTGAATTATCATATGAACGCTTATCTAATGTGTAAGATCTATCAGAGTTCATACCGCTAGGTCCTTTAGGAGTTACTGCATTATGACCTTCGTATTCATTTAATGCATTAATAATAGACATATCAGAAGTTGTAGAATTTTCTAATACCTCACTAATAAGAGCTGATTGTTTCACTGACATTGGAACTTTTCTTCCATGTTTCATACTAGTACAATATTGTGCATAAGCCCTTCCCATTACTGAATATAACATTGCTGGGATTTGTTCATTTCTACGAATTCGTCTATTATTTGTAATCTGAGTATGTTTTACATATTTATTATCTGCAAGTAATCTATTAGCATATAGTAATACCTCTATATAATCAGTTGGTAACTGATAGTATTTTAAAGTATCATAAGTGATAGGTTTATCTATAAGCATATTGTAGAAGTTATCTAATCCATCAGCTTTAATACGACCACCGAAGATATCTAAGAAATCCATATACATAGCTCTATCATTCATATCACCTAATGAATAAGATTCAGTTGGACAAGCCTTTAAGCCATTCATTAATAATGATGACGCATAATCTAATTCATAAATTAGATAACCATCCTGAAATCTTATATAATCTTGATAATCTCCAATATGTCTAGGTTTCTTTTCTTCAAGTTTATATTTAATATTAGCTTTATTTAAAGTTTTTATTAATCCTTCACTATATCCGCATATTACAATTAAAGGTATTTCTGTATTAAGAATACTTGCTTTAGAATAAGTATAACGTACAGATTTTGGCATACTTTCGTATTTTTCTGAAAATTGTTCTTTAGCTAGATCTCTATCGGAAGATAAAACAATAGCTAAATAAGATGCGAATGTTTGAGATATATTATCTCCTACAAGAGAATTAAAATATAGAATTTTATCATCTTGAATACCGAATGGTAATCCTTTAGATAAATCTATTTTGTTTTTATATTTTTCTCTTAATTCTTCTTGATTAAAATATATAGTTGTAGATGGAGTTTCTAATTTACTAAATGAAGAAGCTAAATCTATATAGTCAATAGGTAATTCATACTGTTTACAAATATTGCTATTGTCACCTTCATATATTTTTAATGATTTGAATTCATGCTTTTTTAATACTTTCATAAGTTTATCGCATGATACATTTGATTTACCGCTAGTAGTTCCAAATCTTCTAATGAATATTTTATTGTAATTTGTAACAATCTGTACAGTATCATCATCTGTTTTAATAATTGGCATTAAGAATAACTGACTAGGTATATCTTTTCTATTTCCTCTTAATAGCATATAGTTATTATCTATCATTTTTGGAACATCGATCTTTATAGTAAATCGTTTACCTTCACCATCTTCATATTTAACACTATAAGTTTCTATAGCATCCTGATTAGTAGATGTATCCTCCACTGATATATCAATTACATGCAATGGAGGATTCATTTTACCAAATGAATTAAAAATACCAATTATATCTGTATCCATATCATATACTTTATTTATATTCATATAAGTCATATGATTCCATTCATCATTTACTGACTGTATTTTTATAGAACTTTCTGGAATTTTTTGTTTTTCTATTGGATTATCGCTTAAGATATCTCTGATAGGACGACCTTTAAATTGTTTATTCATTAGATCATTCTCTATTTTGACTACTCTAGAAGCTCTAGCAGCTGATATATTAGATTTTTCATCTGGATCTTCTGATAAACTAGCAATAATATCTTTGATTTTGTCATTATCCATATTATCGATAGCTTCATCTTCATCTGCACTGGTAGATGCTATCTTATTTACTGCTTTAACTAATTCCTTTTTGTCATCATTATTTTTTTCTTTATCTGTTTTATCAGATGTGATAGGTTTTTCTTTTTCATTATTATCCTCAATTGAAATATCATCTATTTCAATACCCTGGGATTTTTCTACTTTATCTATGACATTCATAGTTATAGCTTTAGGTGAATCTTTAACTTGAACATCATCATCCTGTACTATTTGATTTTCTCTTAAATGCTTGATACATTTAACAAATCTAGCAGGACCAGTTTTAGCATCGAATTCTGAAAATGATAATTTAAAATATCCATTCTTTGCAATAAATACAAATAAAGTATCTCCAAATAATTCTTTAAGTTTAGGAGTATTTTTTAGCATAGTATTATATAAGCATGAAATAGGATTTATAGTTTTTGTATATAACCATAATGGATAATTAATATCAAAATCCCAATCATGAATAGGAATAATAACAGTCTTTTTATTGTAGCCATTAGGTTCTAGTCTATTATCATTAATCAATCTAGTCATTAATTCAAAATAAGTATTATATCCTCTATCCATCTTAAATTTACTGTTTTTAATATAGCTCTCATTATAATGAGACACATCAACAAATAAATTTAATGATTTATACATATTGTAATCTAAATAAGTATATTTAATCTGAGGATTTTCTTCTTTAACTTTTTCATATATAGCTTTTACTTCTTTGATACTCTTATACCGATCATTATATAATAAACGTTTAAGAGATTGATTATAAGAAGAATCTTCTAGCAGTGGTAAAGTAATACCAGTCGTTTCATTAACTGATAAAATATTATTTACCATATGATATTTCTTTGTCAAATCATCTCTAGATATTTCTAATGATTCATCTAAACCAAATAATTTTACTAATTTATCTACTTCTGTTTTAGCTGCTTTTTTAATTGTACTTTTTGTTAGTTTATTTATACCACCATTATTTACAACTATATCTTTAGCAAATCTTTTATGTCCTTTAGAATCTACATATAATTCAATAGCATAACAAATACTTTTGAGATTATCTCCAAAAATCCAATGTTTTTTATGTATAAAATAAAGATCTGATTCATAAATACAAACTGCATATAAAAGAGATTTATCTAAAATTTCTTTATTATTATTAAGAATCATTTCCATTGTATTATACTTTATATATGAATTATAATTTTTAAGATCTGAATTATAGAATTTTTTAGATGATATATTGATTGTATCTTTAGTATTAGGCGGAACAACAGATTTTCTATAAACGTTTACATAAATATCATTAGGTAGCTTTATACCAAAATCTTTGTTCATATAAAGTATCAAATCAGGATTTAATGTAGACATTACTTCATCGGTATCATAATCATATCCATTATAATGAATAGTGATTCTATTAGATTTGGTAATCTCATCAATTGATGATTCTTCTAAAGATACCAAAGATGATTCATCACGTATATATTTCATATGACCATTTTCAGAAACTGTATAAAAAGTAACAGATTTTTCTGTATAATATGAATTGAAATATCTATTTACTAATAATGGATAATTCATTATACCTTTAGAAGATTCATAATTAGTTCCCATAAGTATAACTGCACTGTTTTTCTTTTTGCTTTTTTCATTAACCGGTAATAAAAATTGGCGTTTATAAAGTTTTAAATCTTTTAATTCATCAATAAAAAACATATATTCTCCTCCTTGTCAAGTTTGATATCATGTTATTATATTGTTCCCAGTGTCCCCTTGTATCGCATATTTATAAAATATAACACCATAAACAGTTAAATAAAGAAAGGAATAATTCTATATGGAAGAAAAGGAAAAAACCAAAGATTCTTTTATAAGAGAATTGACAAAAATGACTAGAGACGATATAACTGAATACATATTAAAAAAAGGTAAAGATCCTAAAATAACTAAAGCTTTTAGTTATTTTAATGAATAAAATATTATTTTCTTAAGGAGGAAATTAAAATGGAAATTACAACAAAGGAATTATTAAATGAAATTCGCACAAATCTTAAACAGAAAAATGCATCGCAGAAAGATGAAGTGAGAGTGATGCAGGCTATGCTAAATGATGATAGCTATAAAGTTGCTATCTATGATAAGACAGGAGAAATTGGAACATATTGTCCTGCTGAAGATTTCAAATCAATGACTACTTCAATCATTGCAAGTGCAGCAAAAGTTACAAAAGAAGAAGCACGAAGTTTAGCTGAAAATCATGAAGTATCAAAATCAGAAGCTACTTCTATGGTAGGAATCTCAAAAGAGTTTATCAATACTTATCTTGAGACAGGAAGAAAACTTCCATTAGGTGGAAGAGAGGAAACTAATTTCGCATTATCTCGTAAATTAGTTCCTGAAAAGATCAAACCATGTCCAAGAAAAGTTGGAGTTAAAGATACAGGAGAAGATATTTATGAAACTCCAAATAAGACAATTCCAGAACATATTGGATTAAAAGCATATAGTTCTTGTCCAGATTGGATAAAAAATAACTAATGGTAAAACATATAAGTGAAGAGATATATTTATAGTAATTCGTGGTACTATTTAATATATCTACTCTACTTCACAACATATATCTTTTTAAACTTTAACTTTACATGGTTCTTGGGTACAGCTTATTAAGCTGTACCCACATTGCTGTCTTATATAGCCCTATTATGATATAGTTCAACATCATATTAACTTAATAAGAATATTGCGAAAGGAGAAATATTAAAATGGCTAACGCAATTACTTATGTAAAGAATGTTGCTAAATCTGTAGGGTATTCTACTATAGATGTGGTCAAAGATATGAATCCAGCACTTACATCATTTAAAGAAACAAATAGTGATGTTATAAAAAGTGCATATGGATCTATTAAAAATTTAAAACACACGAGCAAGAAAATTACTGCTAAAGTAATGGAAAATGATTATGCAGAAGTTGCTCAAGATTTAATAAAAAATATTAAATCAGATATTAAATCCGGTAAATTATATAATCTTGAAAGACAAGATAAATTAGAGCAGGAAGCTGCTGATAGTATAATGGATATTAGTGAATTTGATTTTGGATTTATGGATGATAATGAAGATCCATTTGCTGATTCGGGTGATGAGGAATTTTCTTCATCATCAAAAAGTAGTGATTCTGGTAATAACATGGTCGATTTAGTAGGAAAAAAATCTACTGAAGCTATGGCTAGCATTATGGCTAACACTGCTCAATATACAGTAACAGCATCTCATGCTGATAACAAAGCTTTATACGATCAGAATAAAATGATTTATATATCAATGCATTCTGGTATGAAAACATTAAATGAAAATTTAAGTCATTTAGTAGAATTTGCTTCTTCACCATTACAATCTCATTTAGAAAATTCTACTAAATTTTATGAAACTGAAAATGGTTTAAGTCAAGAACGAAATAAGATTCTTGAAGAGATAAAAGATTTATATAAACAGCAGATTGCACCTGAAAAAACTAAATCTAGATCTGATAGAATAATTATGAATGACATTTTGGATTCAGAAGGTATGGTAGATCTGGCTAATTATGGTAAGAAAATAAAACAAAATATCAAAGATATGAGTAGTGGATTTGGTGATATGGCTGAAAGTATGTTTACTAAAGAAAATCTTAAAGTCATGACAGCATCCCCATTAAAATTTATTTCAGATATTTTTGTAAAATCTTTATTACCTAATACTTTAAAAGATACTGTAAAAGATTTTAATAAATCTTTAAGTGGTGCATTCGCTAGTAGTATTTTAAAATTAAATAATGCTGATGATTTCGGTATAATGGGTATTATAAAGAATATATTTGGAGTAAAAGCACAGACAAAAGATTCTTTAAATACTTCCAAGTACGAAAAAGGTCCAGTTCCTTTTGATGGTATTACAAAGAAATCTATTGTAGAGGTAATACCTACATATTTATCTCAAATTGTTAAAGCTTTATCTGGTCAGGATAAGAGATATAATTATGAAGAAGGTAAATTTGAATCTATGGATCAGATTAAAGGTTCAATGGATAGTAAATTTAAAAGTGCTAGATCCATGGCTAATATGGATATTGAAAAATATTTATATCAATATAAGAAAAAGATTAAATTCAATAATAAAGAAGAAGAATCACAATTTGATCGTGATTTAGAAGCTATATTGAATAAATCTTTTAAAGATGGAAAATTATTTAATTATAGAAATCCTGGTTCTGCTTCTTCTTATGGTCTTAAAGGTGGTAAAGCATCCGAAATAAACTTTGAAATTATCAAGCAGATGTTTGCTAAAATGCCTAAAAATGTTCAATTACAATGGGCTAATAGTTATTTTAGTGCAAAAGACATGTTAGCTAGATCGTTAGAAGATTCTGAGTCTGGTGGTTATGATGTATTAATGAATCTCTATAATGGATCTGATATGATTTCCGGTCCAATGTCGGTAAATAATAATCAGACAATGAGTAGAAAAGAAAAGAAAGTAGCTGCCGCTGCCGCTAGGAAAAAGAATAAAAATAATCAGAAAACAGCAAAATCTAATAATAAAGATAAATCAGATTATACTGATTGGTCGGATAAAGATGCTTTAAATTATCAGGATCTTTTTAATGGCGATGCTGGTGATATAATTAAAGATAAATTAGATTCTGTTAATAATAAAGATATAGGAAGTTCTGATTCTTTATTTAATTTCTCATTATCAGATAAAGCAGATGAGGAAGAAAAAGGACTTAAAAAAATAAAGAAAGTATATAGATCATGGAATGATCTTCTTCATAAACCAGCAGATTTAATTGCTGGAATGGTCAAGAAAGCTGATACTGCTATATACGATCTTATCTTTGGTAGAGAAAATAGAAAAGATGAAGATTTTGATAAAGGTATCGGACGTGTAATAATAGATGAATTAAAAAAATCATTTGTTAAGTTTGGTGATTGGGTAGATAAGAAAATTATAGATCCATTAAATGCCAAACTCAATACCAGTTTTAAAAGTCTTGGTCAGAAGTTTGCTAAATTATTTGGATTAAATCCTGAAGATATCATTGGAGATGCCAAAGATAAAGTATTCGGAGCAAAAGATGAAAATGGAAAAAGATCTGGAGGTTTAATTGGTGGTAATGTTAGACGAGCTGGATCTGAAATTAAAAATGCTGGTAAATTTGTAAAAAATACTGTAACCGATGCTGCAGATGCGGTTGAATTAACTTCAAAATTAAATGAAGCTGGTAAAGTTAAAAAAGATAAAAATAGCAAGATAGATGATCTTATTAATGATCTTGGAGTAGGTTCTATTGATAATGCTGCTGATGGTATAAAGAAAGTAGCTAAAACTGGAGTGGTAGCGGTAAGTGAAGGAGAAATGATCTTACCTCCTGATTTAAATCCACTTAATATTGAAAAACGTGAAAAGAATGAAAATAAAGAAAAAGGTAAATTCTTAGGAGTATTTAAGAATTTATTCAGTTCAGATGATATTGATAGTTATGCTAAAGGTGGTAATGTCAAAGCAAAGACAAAAATTGCTAATGGATTACTGAATGGCGATATCGATAAAGAAAAATTTGATAAATTAGATCCTAAACTTAAGAAAAAGGTTTTAGATGAACTTGAATCCATGAAATCTGAATTTGATTCTTCTGATTATGTAGAGGGAAGAGAACAAGGATTAATTGGAAAGAGTTTAGATAAAATTAAAGAAGGAGCTACTCAGGTATATGAAGAAATAAAAAGCTATACAACAGATAAAGATGGTAAAGAAGTAGATTCTAAGAAAGAAAAAGATAATGTAATAAAGAAAATATTATCTGAAACAAAATCATATTTTCCTGAAATGATAGGAGGCGGTTTAATAGGTACCGGTATATCAATGATTACTGGTATAGTAGGTGGACCGTTAGTAGGTGCTGCATTAGGAGCTGGAGTTTCATTATTTAAACATTCTGAAAAAGTACAAGAAGCTTTATTTGGAGAAAAAGATGAAAACGGACAGCGAAAAGGAAATCTAGTTTCTGCTAATATATCTAATGCTTTAGAGAAATATGTACCATCTATGGCTAAAGGTGGAACATTAGGTATTATTACTTCTCTTATTCCATTTACACCATTTGGACCAGTTGGTGGTATTATACTTGGTTCAGCTGCTGGATTTGCATCTAAGAATGAAAAAGTTCATGAAAAATTATTCGGTGAAGGTGGATTATTAGGAAAAGATTTTGATAAAAAAGTTAAGAAAGCTTTACCTAATATAGGAGCAGGAACTTTAGCTGGTTTAGTAGTGGGACCATTTGGACCTGTTACCAATATACTTTTAGGATCAGCTATAGGATTTGCAACTTCTACTGATAAATTCAAGAATCTTATTTTTGGAGATGAAGAAAAGGGTAAAGAAGGATTATTAAAGAAAGCTTATGATAATACTCTTAAACCTATCACTGATCATATTAAAGGTCAATTAAGTGAAGCAAAATTATATATCAAAAAGAAATTCAAGGAACCAATAGAAAAAGCCATGGTACCTATCAAGAAACAATTTCAATTGATAGGAAAAGGAATTACTGGATTTCTTAAAAAGAAAGTTGATTCGTTCGCTGAAAAACATCTTGGTGCTCCATTAGATAAATTCTTAAAAGATAAAATACTTGGACCGTTAACTAAAGTATTTAAATCATTTACCAAAGGATTATTTAAATTAGCATTATCTCCTCTTAAATTGGTAGGATCGGCTTTCGGTGCAGTTGGTAATTCACTCACTGCTAGACAGATTAGAAAAGGTAATGCAGATTATTTATCTGCAGAACAAAGAAACTTATTTAGAGAGACTGAAGGTAATAAAAGATTCTTTAAGAACTTAACACCACAGGCTCAGAGAAATGCTCAGTATAATAAATTTTTACAGGGTACCACTGTAGATCAAGCACAAGATTTATCCAGTAGAATAGATAAATTTAGAGAAGAAGAAGAATCTATTAAGAGTGCTAAAAATTCTGCATATGATCAATATAATAAAGATGTAAGACACAATACTAATTTATCAGCTAAAGAAACTAGTAAGTTGGGAAGAGCTGTAAAGAAAGAAATTGCTAAAGAAAAAGATCCAGAAAGAGCTAAACAGAAAGTATTAGCTTTAATAGCATCTAATCCTAATTTAAATGAAACAGAAAGAGAAAAGATAAAAAATGCTTCATATAATTATATAGCTACTGCTATAGAAAAGAATCATCGTTTATCTGATTTACAAGATGAAAAGCAAAAATTTGTAGATACATTAAGAAATAGCGATGAAAATTTAAAAGATTTTTCTGTTAAGGATTTGGATAAATTTTCTGAGAATCTTAAAACTGAAGCAAAGTTTAAAAGTGCTAAAGAAAAAGCAGAAAATGAAGGTAAAGAAGATGACAAAGCCAATAAAGCTATATCAGAATTACCTGATTTAAATGAAGCTCAAAGTATTAGACATAAAGAAACTGTTAACCGACTTGATATGATAATAGATGTTATAGGAGGTCTTAAAAATCCTAATACTGAATCTATTAATGATTTAAGAGATAAGTATAATCAAGTCTGGGATGAACAGAGCCATTCATATATACAAAAAGCAAAAGAAAAGAAAGAAGAGGAAAATCAGAATCAGCAGCAAAAACAGCAGAGAAAAGAAGATAAAGCTGCTAAGAAAGATCAGGAAAACAGACGTAACGACTATACCAATGCTACAGGTGTAATGGAAGCACGAGCAGAAGAAGATGTTTCAGTTACTCCATCACCTATGATGTCTAAATTGCAAGATAAAGCAGAATCAGTTATAATGAATATTTTAGATAAATTATACGAGAATCCTGCAATTGCAAATGCTATTCATAATGCTGTCGAAAAAAACAATCCTGTTCCTGCTATGGCAACTGCAGGTGGAGCTACTGCTGATGGCTTAGATGATGGTAAAAATAATATAATTACTCAGACAGATGCATTTGGTAATGTAATAGAATATCGTAGATCTAAAGAAGGTGGTTTAGAACCAAATACGGCTGATACTGATACCAAATTCGCTTTTAACTTACAGGATAAACTTAAGAATGCTATATTCTCTATTCCTGTTATTGGTACTGGTATTTCTAAACTTACTGGTGTAGTAGGATTTATGAAAGATGGTTTATTCGGTAATAAGAAAAAGAATAAGAAAGGTCTTCTTTCTACATTATTAGGTGGAATTCTTGGTGAAGGTGGATTACTCGGCGGATTATTATCATTCTTTACTGGAAAAGCTCTAATGGTGAAAGGACTAGCCAAAACAGTAGTAAATAAATTCTTACCAAAAGTTGCAACTATGGTAGGCTTACCTGCTTTGTTGTATATGGGATTTGATGGAGCTTTTGATAAATTAGGAGAATTAGTTGGTAATTTACATATATTTAGAGGTGAAGATACTAAAAGTGGTTTTTCTGGTACTAGCATGGTAGCTAAAGATGCTAACGGAAAACTTACTATGGTAGGTGTAGATGATCAAGGAAATTATATGACTGATGGTAATGGTCATTATGTTTCTCAAGATGGTACTACATTATACGATGCAAAAACTGCCGGTACAAATAATAGTATTTCAGGAGATTTAGCTAGAAATACAGTTACTAAAACAGTATTGGGTAAGCCGTCAATACTTACTAAAGGATTAACTAAATCTATGAATGCAGCAAAAGACATAGGAGCTGGAGCTGCAAAAGGTTTAGGAAAAAATGGCTTAGATATTACAAGCAAAATTGCAAATGCATTATCTAAATTACCTAATATACTTTCTAAAATTCCTTTCATGGGAAAAATTGCAGAAAATTCAAAGAAGTTAATAGATTTATTTAGTGAAAAAATAGGTAAAAAATTAGGAAACAAAGCTGCAAAATTTGCTGCTGGTTTAACCACAGCACTTCCAGTAATACGAGTTGCGTATGTAGTTGGAGCTGGAGTTAATGCATGGGGTAATGCTGAAAGCATTTTAGGAATAACTGACGATGCTACCTTTGGGCAGAAATGTATTGCTACATTAGTTGCTGTTATCAATGCAATGATTCCGTTTATAGGAGATTTTATACCAAATGATGTATTGGTAAATATTTTTATGGAGATAGCACCAAAGATTGGTATAGATGTATCCGAATTACAATCTCAGCGTGAAAAAGCTAAAAGTGATGTTGAAACCTATAACAAAGCTAACGGAACCAATCTTAGCGTTAAAGAATATAATGAGATGGTTATGGGACGAGGTGGAATCATAACTAAAGCGAAAAATAAAATTTCGCAAGTTAAAGAAAATATTAAAAATGGTACTTTTAAACAAGGTGTTATAGATAAAGCTAATGCTTTTAAAGAAAGTGTAAATGATAAAGGTTTAGGAGAAACTGTAGCTGATACTATAGATAGTATAATACCTGGACCTATAGGAGATTTAACATCCAGTGCAGTAAGACTCAAAACTTTAGCATTAAAAGGTGATGTTGATGGTATAATCAAATTACCAATAATTTCTACTAAAGAAGGTGAAGAAGAAAACCTTATAGTAAAAATAGCTAATGTGTGTCTTGGTACTGTTATGAAAATTCCTAATATTCCAATAGCAATGATATCAAAAGGTATTCATTTTGCGATAGATACATTTTCTAATATAAAAGATTGGTTTGGTACTAAAATAAAAAATACCTCTTCCAATTTTAAAACTATAAAATCAGCTAATGAGACTATGAAAGAATTAGCTAAAGATGGTGATGTTGAAGGAGTATGGAAGACGAAGATTTCTCTTAAAGATAATGATCTTTTAAAACCTTTATTTTCAATTACTTCTGGATTACAAAAACTTTTTTATGTTGCTGGTGCAGCATTCACTAACTTTTTTGGTCCAATTATGGAAATAGCTGATAATATAAAAGATAAAGTTACAGGAGTATTTAGTAAATTTAAGAAATGGCTTAAAGGTGAAGATAATAATAATGATGAAGAAAAATCAGTTAAGAAAAATAAGAGTAAAAGTAAAAAGAAAAAGAAACGCAGTGCCAAAGGTTCAGATTTAGATTTAAATAATTCTAATAGTTCTTCTAAAGATGGAACTTTCATTTCACAGATTGATCCTAAATACGCAAACAAAGGATTCAATATAAGTGGCGATACATCAAAACAGACATTAGGAGATACCGGATGTGGACCAGCTGCAGCTGCTATGGTTATAAATAACGTAACCAAACAAAATCAGCTTACAATGGATCAAGCTTCCAAAGAAGCTTTAAAATATAAAGTACAGAATAGTGGTGTAAGTGCAGATTACTTTGCAGATGAGTTTAGTAAAAATGGACTTATATCAGAATATATTACAGATAACGATCCTACATCTAGAAGTCAAAATATTGCAACTCATTTGAGAAATGGACATCAGGTAGTATTAATGGGTCAGGATGCATCTAATACATCCAAAGCAAATTCTCCATTTGGTCCTAATGCTCATTATGTTGTAGCAAACAAAATGTCAGATGATGGTAGATTTATTTATGTAAACGATCCAGAGGCTAATAAGCCTAATATAAGATATAATACATCTTCAATATTAAATTCTACGAAAATGGGTATTGCTGGTTATGCTGCTAGTGGATCAGATATGATCATGACTATGCGTAATAATATCAGAAGATATACTGGACGTGGAATTAATCTTGTTGGATCGAATACTAATGAGCAGACATTTAACTTCTTAATAGATTCAGGATTTACACCAGAAGCTGCAGCGGCTGCTGTAGGAAACCTTTGTGTTGAAGCAGGTGTAGATAAAGATGGTAATATGGTTGTAAATTCTACTGAAAAAGGTGGATCTGGTGTAGGTATAATTCAATGGTCTAAAGGAAGAAGAACTAACTTTATAAACTTTGCAGCTCAAAATGGAGATCCTTGGCCTGGAACCAGTCTTGCTACTCAGCTTGCATTTATGTCAACCGAATTACAAGGTGGTGGATGCTGGGCATGGGTTGATTCTAGTAAAAATAGTGATTATACTTATGATCCAAATTATCATATTAGTTTCGAGGAATTCAAAGCTTGTAACAATGTTGAGATAGCTACTGGGGCTTGGTGTGCTAATTATGAACGTCCATATACTAGAAATGCTCATCTTGATAGACGAGTTGATAAAGCAGTTGAAGTATACAACTTATACAGTGGTAAGCATATGGCTACTCCTGGAAATATATCTGGTACTTCTTCTAGCGATGGTTCTTCTAATAATGATACAATTTCATCTATTACTGATACATTTAATGTATTTGATGATCTTGCTAAAGCTTATGGATTAACTTTAGGAAATAGTGATTCAACGTCTAGTGATTCTTCAACCAATACATCAAGTACTACCACTTCAGGTGGATCAGAACAACAGAATGCTTTAGTTGATAAGATGAAGAGTGTTGAAGGAAAACTTCAATATTCCCAGTCAGGTCCTAGAAATCCAGATAAAGGTTCTGCTGATTGTTCATCTACTGTTGGTTGGGCATATAAGAATATTCTTAATGTAGATCCTGGAAATACAACTAGAGATATGGCCGTAGATAGCGATCTTTATACAGTAACTGAAAGCTTAGATCCTGCACAGTTCCAGCCAGGCGATATTTTATTATATAAAAACGATAAAGGTATAATTGGTCATGTTGAAATGTATGCTGGTAATAATAAGACAATTGGTCATGGCGGAGGTATGGGTCCTAAGATTAAAGAAGATGTAACTAAATACAGACCTAATCAATTTGCAATGGCTAGACGTTGGGTAGGTTTCCAAAATCAAGCTGCATCTGGAACAGGTATTGCTCAAACAGATGAAGTAAGCATTAAACCTATTGTAAAACCAGATTTCTTGACCAATTCTAGTGATAAAAATAAATATAAACCAATTCAATTACCAGTATCATATGTAGCAGCTGGAAGTGGATTGGCTAAGTATCAAAAAGGTGTTCAGATGAATAATCAACCTAAGTTCAATATATTTGATGAACTTACTAGAACTTCATCTAATAATACTGATAATAATGAACAATTTACAAAGATGATTAATTTGCTTTCAGCAATATCATCTAATACAGCTAATATAAGTGCTATCGTAGAAATATTAAAAACGATTGCAGAATTAGAAGCTAAACAAAGTGAAATTGATACTTCTACTGAAGAAGGAAAACGTAAATCTCAAGAAATATCTAGTAAAAGAGATGCTTTAATAGCTAGTCTTAAAACTATAGATACGAGCGATGGAGATGATGGTTCTTTAGCAGAACTCCTTCAGAATGTAGATGTAATATCAAAAATGTAATTAAATATATCTGGGTAGGTCTATTTAGACCTACCCAACATTTTAATAATTCATGAAAGGACGTGATACATTAAATGAGTAGAGTTAGTTATAAAATATTAATTAAACCTAATACGAGTGTAGTAGTGCGAGAATCTCCAAATATGAATTCTGGTATTGTTGCTACTTTAACTGAAAAGGATAATGAAAATAATATATATGTAACTGAAAAAGATAATGACTATTTTTATATAACTCAATATAATGGATGGGTTTTAAGTTCTTTGGTTATGAAAGTTAATCTTTCTACTAATGCTGTAATGTACAATATACAAGAAAAGATTATAGGTAAAAAGAAAGAAAAAAGTGTTTTTGATAAACAAGTAGAAGAATATATCCAAAGTACTGATGTTATAGATCCAAGTAAAATTACAACAAAAAGTCTTGAAGGTATTTTAGGAGTACCATATCAATTTATGGATACTGTTGATAGACGTATACCTGGAACAGAATTTGGAAGAACTTATGCCGATAGAATAGTATCAAGAATGCCTTTATTATTATTAACTCCAGGTAGAGTTAATTTTATGAAAAATTATAAAAGTAAAAATGATGCTGCATTGACAATAATGAATTTGATTGAAAATGCTACTCCTGGAGAATTAAATGATGGAGTTAAAAATATTGGTAGATATTATACGTTTGATATTGATTATGTAGAATACTATGATTACGTAAATACAATGATGTCAGCAGGTGCAAGATTTTTAAATATTCAAGACGTAAAAATAAAATGTAATGGTAAATATAAAAAAATAGGTGAGATAAATTGGATGAAGATGGGTCAAAATTCATACAAATCCATTTTATCAACTAAAGAATATATTGCTTTTTATATAGATTCTGTTAATTCTGTTTCTGAAACTTTTAGTAATAGTAGTACAGCATCTCAGTTAGCAAGTAAAGTTAATGATGCATCTTCAATAGCTAAAGAACTTCAATTTATAACTGGGTTATCTGGATCTAAAATTGGAGCGGCTATGCTAGATGAAGATGCTCAGCAGACAGCTTTAAATAAAATAGATGATATTGCAGATAAATATCTTCATGGTTCACAATTATTTAAAGATATTGCAAGTAACTTCTCTACAGTTGCATTAGGAGGTAAGTTATTATTTCCAGAGATTTGGGATGATAGTGAATTTTCTAAAGATTATGATGTAAATATAAAACTTAGATCACCAGATAAAGATCCTGTTTCATGGTATTTGAATATTTATCGACCTTTAACTTACCTGATATGCATGACAGCTCCAAAACAAGCTGACAACCCAAATGGTTATATCTCACCATTCCTTATTAGGGCTTTTTATAAAGGTCTTTTTAATTGTGATATGGGTTTGATAACAAGTTTAAGTATTAGTAAAGGTAGAGAATCTGCATGGACATTAGAAGGTTTACCGACTGAAGTTGATGTAAGTTTAACTATAAAAGATTTATATGGAATGCTTTCTATAACCAGAGAACAGGATGCTGGAAACTTTGTAAATAATATTTGTTTAGTATCTTATATAGCAAATATGTGCGGTGTTAATATAAATGAACCTGATTTTGAAAGAATGGTTGATATCTATATAATGCTTAGCTCTAATAAATACAAACACATTCCAAATAAAATATGGTCAAATGTAACTCAAGATTTTGCTAATAGATTAGAAGCACTTGAAGAAGATGTTTTAAAATACTTAAAGTAAGAAATGAAAAAAACCGAAACATTAGAGTATAAGGTAAATCCTTATACTCTAAATATTTTATATTATGAGGTGATATTCCTGAAAAATAAAACAAGAAAACAAAAACAAAAGGAATATTCCGAAAAATTTGGTGCAATACCAATAAATTATGAAGAACGATTAGAATATATGATAGATAAATATAATCTATCTGAAAATAAAATGAATGAAATAATAGAAAAGAAAAATCAAATGCTTAATAATCTTTTCTTTTATCAATGTACGGTTGTACAATTATTAGAGATACCTGAAGGAACATCCAGACCAAGGTTTACTAGATTAAATAAATCTAATTTTAATAAAGCTGCTATAAGTGATAATTTTATTCACGTATACACACCACATGCTGCAGAAGATCATATGTACATGAAGCAGTTATGTCAAACAGAATTAGAGCAATTAGATTATTTAATCAATACCCCTTGCTATGTTAAATATGATGCTTTCTATAAAACTCCTAATTATTTAAATACAACCGATATATTTTTATCAGAAATAGATTAATAAGACCACCTATTGATAAACCAGATTGGGATAACGTTGGAAAAAAATACTGCGATATGTATAATCACAATATATGGTTGGATGATTCATTAGTGGTAGATGGAGAAGTACATAAATACTATTCCATACTTCCTAGAATAGAAATAACTCTATATTATTTAAATGCTGTGTACAATAAAGCACAATATAGAAAAATAATATCAAGAAAAGACTACGACGATGGACCGTTAGCTTATCTTGATAATACTGGGAGGATTATTAATGATACCAGCAACGAATTTATATAATAATATAATTCAGTGTAGAGATTTTAGATTGTTTTTAAGATGTAATATTTTAAATAAAGAAGAGAATATCAATATTCTTCAAGCATACATCGAAAATTCATTAGATGGAGTTTTAAATTGCAATTATAATCCATCTGTTCATGCTTTTGAACTTAAGATTAGAAAACCTGTTATTGAAAATAAAAATATTGAAGATTATTATTTTTTATTTAATGATATTTTTAATAAATTCTTATCTAATAATATTATAATGAGAGATATAGAATTAGAAATGAGAAAAGAAAAATATCAGTTTGAAAATACTAATATTATTTATCAGCTTTTAAAACACCCTGATAATGTTTTAGTATTATACTTATAGATTAACAAAGAAGAATCCGCATACGGTATTTCCGTATGCGGTCAAAGTTTTGTAAAAATATTTATTTGATACTGTTAATACATTCCTGAATATATTTGATATCCACATCCTGTATCCTTGCAGTATTTACCATTTCCAAAAAGGTATACATTACCGTTACCTTATTTGTAATCTGTTCAACATCAAGTTTACCAGATTCATTTATGAAAGCACTATAACTATCTTTGTTTTTAACAATAGTTTTTGTTGCTGTATTAACCATCTGTTCATAAATATTTCTTTTTCTATTATATCCATAAGCAATATTATCTACTGCTTCTCGATAAATATTAGCATGTTCCTGTTTAATTTCAGCTTCTTTTTCTTCACTAGATGCTTTAACTGCATCTATTTTTTCTTTTGCTTTGTTAGCAAGTTCTTCCATGTCAAGTTTATCATTGACATTGTTCTGTACAAATTCTTCTGTTGCATCACAAACTCTTTCATTGATTTTTTTACATACTTCATCCATAGAAAGATTATCTAAAGTTCGATAGAAATCATTTTTGTCAGAAGTTTTAATTGTAAAATTAAGAGAATTTTTATCTGTATGATCTACAATTTTATTTGCAGCTTCTTCGATACATATAGCCATTTCTGCTAATAAAACAGATTTAGTTTTAAATCTTCTTATCATATTCCAAGCATTATTTTCTTTTACAAACTGTTCACATAAAACTTTCCCATAATTTCTATCAGCTAATGAAGTATTTTCAGCTAGACACTTCTGAAGCATATTATTCATAGCTTCGGATAATAAAATTGGCTGAATAGAATCTACGAATTTAGAATATGATTCTCTCATTATACTATTTTTATTTGCTCTTTCCTGCAAGGAAGTATTATTTGATGTAAATGTTCTCTTACTGGATGGTATTACATAGTTATTCATTTATAAATCCTCCTTAAACGGTCTATTTAGCTTACTTTTATGTTTCGAGATCTAAACTACCCTTATGTTGATAGCCGGAACTAGATCACTAGATACATCGATATTTAAAAATTCTGGTACTATAGTTACATCATCATACTCATTTCTATATAAATGCTGAACTCCTGGGCCGTATTCATTAAATCCCAAGAATTCAATATAATCTATAGAATTTGGTACGTATTTATTACTGATAGTGGTGATAAGATTAGGTATATGAAGATTACTCATATCATTTAAATCTTCTATGATTTTTTTAATATCTCTAATGATATACTGTTTAGTATATACATCAGAAGCTTTTACTAATCTTATTTCAAAATTAAGAGTAAGATTAACCCTATCTATTAATTTCTCTCCAGCTTTATCTAAAGTATACGTTTTAGATGGACCATAACTATTGAAAAATTTGAAATCTATATTGAAATTATTTTCCAAAATATAAATAGCATGATCGATATAAGCTTTCTTTTCTTCTAACTTTGTCATGAATTCCTGCATTATAGTCTCAGAATCTCCATATGTAGATCTTATAAGAGGAACACTTTTAATTTTAAATCCAGGTTTTATATCGTAATCACCTTTTATATCAGTATAGGTTACAGTAGAAGATATAATATCTGAATAGTTAATAAAGAAATCTAAACCTCCATTAACTGTATATACATTTGTAACTGTCCAATTTTCTAAACCTGTTGGTATTAAGGTAGTTAAATCATATAGATTTTTTTCTTTTTCTAAATCTGTAAGAATATATATTTTTACATTAGTATTTCCGCTGAAATATCCATAATCATGAACATCTCCCCCTGGAATTATTGTATCTAATATTTTAATCTTTGCATCATCATTAATTTGATCGGTAGTTTCAAATTCAAAATGAAAAGAATAATCATAAGTTTGATTTATATTTTCTTCTTCATTATTATTGCTTACAGTAGCTTGTCTTAATTCACCTTCAAAATAACGATAAGGAGTAGTGCCGTCATCATAAGCACCATTATTGCAAAATACAGCTATCATTTTCAAATGCTGTTCGATAATATTACCATTTTCATTTCTTACGATAATACCCTTATCAGCATTAATATTTTGAATACATGGTATATCAAGTTTATATAATTTTGGATCTTCTAAATATCCTCGTTTCCAGATTACATTTGTTGAAATAAATTGTAAAGAAGAATTTTGATTAATATAGGTAAATTCTAAACATCTGGAATATTTCATTACTGTCATATAATATGATACATATAACGGGTCATCGTTTACTACAGTTACAAACGGTACTGTATAAACAAAATTATTTTTGGAAGAATTTAAAAATTCTTCTGCTTGATCTTTTTTCATTATAAAGCCAGTATTGGTTTCTTTATTTAAACCAATAAAGCATCCTGGTTTTAATGTACGTTTTCTATTATCATGAGTATCAAATTCTCCTTCCTTAGCAACTATCACATCAAAAGTATTAGTTGGGATTACGTTATCATAAGAATCTTTTAATACAAGATATGCAAAATATGATCTTTCAAATTGATTATCTACTTTTTTCTGTATATTAAAACGATCAGATTCTGTACTCATCATATTAAAATAATTTTGTAGATCTTGCATATTAGTGATACTTCCACGAGATAAAGCTTCTTTTGGAAGCTGTCGTCTAAGTTCATCGACACTACGTCTATCTCTACCATCTTTAGAATCACTATTTATGATTGTATAGATAGATAATCCGTTATACCCAAATCGTTTTGATGAGATACTAATAAATTCGTTTTTTGTATAGGCAAAATTACCTTCTGTTCCATGAGTAGTTTTTAATAAAACCTCTACTTTAGCATTAACTGACGGAGAATAAGATGAACTATCAAATCTAACTCTAATAGTGTTAGCGTCGGTATATGTATAATAACAATAATCGACGATATTATTAGCAATACCAATACCTTCAAACATTGGTGTTAGATATTTGATCTCGTCTCTGTCTGTCACTTTTATTTCAAAATCACATAATTGATTTTCAAATTCAAATTCAAAAGTTTTATTTTCAATTGGATTATTTGTTATAAATTTTTTATCTATAACAGAATACTCATACTGCATCAATTCACATGAAATTATAATATATTTTTTTGTATTATATATTTTAATAAATGGTGCACTTAAATATGGATTAGTAATATCACATACGTTATTTTTTCTATCCATGATATACCGTGCAGTATAAACTTCTTCATTGTTTGATATTGTATTTAAATCTATACGAATATCATAAGGAAGATGAAATTCTAAATTTCCGATTTCAAAAACGCAATCTTTATCAACTATCATAGTTTGAGATTCCATTATACGTTTAACTTCATCTTCTTCTAAACCTATATGAACTTGCATCTTAGCTGGTGTAGCATTTATATCTGTTATATTTTGTATTATAGCATGAGCAATAACATTTTTTTCATATTTAGCTCTAGCAGGCCACATCTCATTAGCCATTTCAGATGATATAATTACAGCATTTTGTAATTCCGATGAATTGATATCATTAAAATAACCATTTATACTAGCAGCTCTAGTTTTTCTGATTCTTCAGGCATATGTTGAGCTTGAAGATTTTTTACTGTTGAGCTTAAATCATAAATGTCAGTGTTAATTAAAGTTCCCATTATGATAACCTCCATTTTAATTTATATTTATATTTCATAGAATCTGGATTTAACCAAATACTCGGATTATCTGATCTATCCGACCTAACAATAAATGGTGCAACTGCCCATTCACCATTTATCATATTTTTATCAGAATCATATATTTCTAAGAAATTTGGACTTTTGGCACTTAATCCCATTTTAGAAACTATTATATTATTAAAGTGAGATAATATCCATGGTTCCATATCAAATACAAATGAACTATGAAAATCTATTGAATATTTTAAACCATTATCGCCACTTAGATTTGAAAATGAATCTCTAGGTACTGATTTTATAGATACTCCTTGTGCTATAGCATAATATAAAATATCTTCATAATCTTCATCTACAATAAATTTAAAAATTGCAAATTGATCATGAATAATTTGATTAGCTATATAATAACTACAAGCATATCCACTATTTTTATCAACAGGTGCTCCATCGATATTTGGAGGTGTTATCATCCCAACATTTTTTAATCTTTCATATTCTTCTATAGCTTTGAATAAATGATACAATTCTAAATATTTTGTATCTTCAAATTCTAATGAAAAATCATATCCCTCATCTGCAGAAAAAGCATCACCTCTATATTTTATAGAGGTACCATAAAGTGTTGATGAGGTATCTATCATATCTGCACTTATAGAAGGTAGATCCATATTACTTTTAACTGAATTGCTTAATACATTCATAAATGGATAATTTAAATCTTTATTTACCATTCTAGAACTTTGTTGTAATTGATCTATCACTAAAGGATACCTATTGATCAATTCAGTAAAGAATGAATTATTTTTTAATTCTGGATTTAGTTTATCAGTTCCAGGTTCTACTATATGTAAATCCATTTTAGTAAAAAATAAATATTCTTTAGCATTATTTAAATTATTATAAGGGTCAATACAGCCGAATCTATTAAATTTAGAATACCATTGATTTGATGCACGATCATATATATTATTTGAATGATATAATTTTTGTATAGTTTTATCTTTATTTATACCTCCGGTAAAAATATCTGATCTAAAACCCATACCAAATATTCTCCTTTCTCTACGTATTTACGTTGTTATATTGATGTTTTGGGTAGCAAATTCAAACTAATATTCATTTGTATATTATAAATGTGAATCGAAAATGATTTATTAAATAAAGGTCTAAATGACATTTATTATTTTTAAAATACCATTTATAAAAATCATAAATCATCCGAGACTTCACCTTTTATGTAACTATAAGATTAGTAATCAAACACATATAAGGAGAGATGAAATTATGGTTGGAACAATTAAAGATATCGCAGACATCATTAAAGATATTGGAATGGTAGCAGGAGCAATTGGAAATATAACTGACGCTGTAGGTCTTACAGCTTCTCAAGAAGCTAATAATATTATAAAAGCTAGTAATGGAACTGAAGTGGTAACATCATCAGCTTTTAATAAACCAAATACTTCTAGTGGAGTTAATATCAATCTTAATTTTGTAATGAGTGATGGAAACACAAAATCATTACCTAAGATTACCACTAATAAAAGTAATGGTTTAGATATTAGATTTGATATCTAATCGTTATTACGTCGAGTTAGCTTAGACCTTTATTTTTTCGCTGAGAACATCGAAATAATATCTAATAAGGAAAGGAAGGGCTGAAATGAGCTATAACACTATTCATGAAACAGTTATACAGGACGTAGTAGATGTAATGAAAGACGGAATTGAAGCAGCGGATACTACATTAAATCCATCAGGTGCCCCTGCAGGTTTAACAAGAGCAGGATCTCTTACCAAAGCTACTTCTGGTCTTACGTTAGTATTTCCAGTTTTAGTAGATACCGGATTACCTATTGATACTGCAGCCATGGTTACAAAAGCTGTAGAGCGTAAAGCAGTATCTTTATTACAAATTGCATTTTCTGCTTTTAATATTACAAATTCAAAAGATGCATATGAGTTTATAAAAATATTTCATACCAATGTCCATAGTAAGATGACTATGGATGAATTTATTGATGCAATGGATTCTTTATCAGAGCAGGTAGAAATGCCTAAAGAAGATAGAAGAAAATATAATGCTGTTATGGAAGATTTAAAGAAGAATTGTGGATACTATCTTGGAGAAGATATTTGTGAAACTTCTATTAACGATTATAAAGTATTAACTAAAGGTATTGGATATAGTATCGTTAAAGAAGAATTAGATGAAGATCTGAAAGATTTTTACAAACAGCAAGAATATGAAGATCGACATCGAAAAGCCGAAAATGATGCTGAAGAATATCAAGATCGTTTAAATAGACGTCATCTAGATAATCAAAGAGAAACAGATAAACATAAATGGGCTAAAAATGACGATGAAAGAAAAGAGAAAATTTATCAATTAAATAAAGATCAATGGGAAGATAGTAAAAAAAGAGATGATCGAGATTATCAGATGAAAAAGAATAGAAATGATATTCAGAATGCTAAAGATAATTTCGAGATGATCAAAAATCAGCTTTTATCATCTGATGTGAAGAAAGCTAATGAAATGGTACCTAGTATGATGATTGTTAATTTTTACACTACAGATGAAAAAACTCAGGCTGTTATTAGTAGACAGATGGTCATTGGTGTAAAAGCAAGAATGATTCCGGTAAATCCAGAAGATGTTGCAAATAAGTTAGTAAGTAAATATGCTGATTCAAATATACTTTTAAAATTTATTAAAGCAACTACAAGAGAGATTTCTTTTGCAAAAGATTTTATCTTAGCTTTAGACAGTGCAAAATTAAATGCTGTTGCTAATTCTAAGAAAGGATCTTCTACGTATAGATATCTGAAAGTTCTTGAGAGGAGAGCATTAAGAGGAAAGATAAGAAAAACTCTTAAACTCAATAACGCATTTAAGGCTATTTCTACATTAGTTATTTCTAAGGAAACAGCTGAATATATTAGAAGATTTAATAACTTCGATGTATTAAATCCATCAACAATAAGACCTATCATGGAGAAATTGAATCTTATGATGTTTATTGTTGCTGATGAATCTGAAGAAAGTGTAAGTATCATTATGGATACCGGTGATGACACATATGAATTATATTCATACACAAGTCTTGAAAGAGAATCTTCTGATGGAAGTTATAAGAAAGCTATAAATCTTATGACTAAAGTAGTTAGATAGAAAGGAGAATTAATATAAATGGATCGGAAATTATATAATCAGATTATATCAGAGCATTTTGATATCGGAATAAGACATAATCGTCAGGTATTACTAGCTCTAAATGAAGCTGATCAGAATAAGGTTATGATGGCTTTATCGGCAAAATTATATGATATGATCGTAAAACGTGTAGATGAAATTGATTATGGAGCAATTCCAGAATCTAAAGGAGATATTACTAAAATTCCTAATTTTATAGAATTACAGGATTGCTTACAGATTATTCATGATCTTCTTATTGAGTATAAACAGCCGACAACTCCGGTTGATACCGTAATGGAAGCTATTGAAAATCTTAAAGATAGTAAAACTACATGGCAGAAAGCATTTGAAACAGAATGCGAATTGCCTATCGTAACTTACAATACGATTGCACTTTCTATTGTAAGTTCTGTTTCTTTTTTAATTTCAACGTCTATTGAATTTATTAAAGATCCTGTACAGAATAATTACAATATTGCTTTAGATAAAGTAGGTTATACTAAGTCTAAAAACAATTTACTTTTCAAGAATCTCGAAAAGTTTAATAAAGCATACAAGAAAGGTCAGATTCAGAAATCAACTGATCAGTTGATTAAAATGAATATTGAGACAAGAGCTAAAGCTAATACAAATGAAGCTGCTGTATTGGAAGAAGCTATGAGTGCTTTAATACTTGGTGGAACAGTTATAGGACTTACAGCTACAGTGGTTGGTCTTATTACATGCTTAATACCATTATTACAGGAATTAGTTGCTATGCTTTATGCAGCAAAACAGAATGTATCAGATTATTTTGCAGTGCAGTCCGATTTACTTAGACTTAATGCTGAAAATGTAAAATTAGATTGTACTAAAACAGAATCTGAACGTGAAAAGATTTACAAAAAGCAGATTAAAATTGCTGATTCTTTTAAAAAGTTAAGCAATAAACTTGCTATTAAATTAAAATCATCTGAGAAACAGGCTGAGAAGATTGTTAAATCAGACAATAGTAAAAAATACGATATTGAAGATATTGTTGATTCTGCACCAAGTTCAGCATCTGGTATCTTTTAATATATAAACGGTTATTAATACTGATAATAAACATATGAGTAATTACATAAATTCAGGGGCTCATAGGCTCTTTTACGAATTTTGTGTAGGAACAAATAAGTAAATTATTTTTAAAGGAGGACATATAATGTTTGAATTATTAGGAAATGTTGGTGGATTAATGGAATCTGCTGGATTGACTGCTGAAGAAGATGCATTCATGGAATCTTTTGATGGATATGATTGTCCATATGACGATGTAGATGAAGCTACCTTATACACAGCAATGGAAAGTCAGCAGAACTTTAACAACCTGATGCAGGCAGTAGCCTTACAGGAGATGAATTATTACATGACTCATGGTGAGGAGATGGTCTATGAGGCTGTAGATTTTAAAGGATTTTTCGGTAAGATTAAAGCTGTAATCTTAAAAGCATGGGAAAAGATCAAAGGTATTTTCCATAAGATTTTTAGTACAATTGACGGTTGGATTAGATCCGATGCTGGTTATATTAAGAAATATGAAAAAGATATGAAAGAAGCTGAAGGAACAACAATCGATTTTAAAGGATATGCTATCAAACAGTTTGATCCTTTTACTAATATCAATGAAGCAGCTAATAAATATTCAAAAGAGTATATGGAGAAATTTAATTTTAATTCTTTTAAAGATGGCTATGAAGAGGAATTGAAAAGTGTAATAAGTGCAATGTCTGGTACTGAGGCTGAAAATAAAGAAGAGTACATTAAATGGTTAAAAAAGCAGTTCGGATTGGATGATAAAGTAACAATCAAAAAATATAATTCAGCTATATGTATTCAGGAAATTAAAGATGCAAAGTTAAGCAAAAAGAATGCTAAGGACAGCTACGAAAGATGTAAAAAATTATGGGGAGCTTTAGCTAAATTATGTGATCAGATGGCTAACAAAGCTATTAAAGACATGAGAAATGGTGGAGAAAGTTCCAAGGATAAAGAAAAAGAGATCAATAAAGCAGCAGCTGCTTTTAGCAAAATGTGCAACACTGCAAATTCTTTAGGACATTCTGCTTTGAATATCAATATCAAAGCTATCAATGTAGCTCATAGTCAGGCAAAAGCTATGACAGCAAAAGCCATTGCTAAAAGAAAAAGAAAAAGATGATAAAAAAGATGAAAAATCTACGAATGAATCATTCATGGATTTTGATCTTATTTAAGCAGCAGCATTTAAACCGCAGGCAAGTTCTGCAGAGTAAAAGACTAGCCTAAATTAGGCTAGTCTTTTTTTTATTATTTTAAGGAGGAATATAATAAATGAGTAATATTTTTGAATTATCCAATATATTCAAAGAATCTAATATTCAAAATATCCCTACATCTGTAGAAGAACATTATATGGAATCTGCTATATCAAATCTTGTTAGTTTTAATAATAGTATTCATGAGAGTACAAAAATATTATTATCTACTCTTAATGAAGCAGATTCTAAAGAAAAAGAAAATACTATATTTTCTGAATACTTTGAAGATATCATTTCTAAGATAAATGATATTATAAAAAATATTAATGAATCAACTTCTCGTTTTATCATCAATATAGACAATATCGTTGATGCTAATAGAGGAATTTTAGATAATCCTGCAATTCTCACCGATTGCAACGATTTTTCTTTTACAAAGTATACCTATAAAAATATTAATGATTCAAAATTTCCTAAAATGGACCCTGTAAGTAATTATAAAAATGAATTTGATATTATTGGTCAGATGTTACAGGATCTTGGTCCTACAGCAACTAATCAGGCTAAACTTAAAGTAATTGCTACAGTATACAATAATCTTTCTAATAAAATAAAAAATGATTGGGTAGATGGATGTATACGTGATATCTTAGGAAGAGAAGTTCCTGATGGAAGTGACTTTGCTACCGAACTTTTCTTAAATTTTAGAGATAAAGATCCGGTAGATATCGTAGTTGATAAAGGAATGCTTTATAAAATCAAAATTAGTATGGAAGATTATCGCACATTAGTACAGAGCGTAAGCGAAACATCTGATAAGCTTATTACTGATTTGCAGTATGTAGTAAATGATTTTTGCATGATGATCAATGGTAATAAAAATGGAAAAATTGTTATCAATACCAAAACAGATGGTATTAGAGATACATCTTATAAGATTGATGATTACACTTCAAATCAGCTTAATATCTTTTTAAAGACAAAGATAGATCAGATAATTCGCATGTGTAATTTATATTATATTGCATTATCTATTAAATTAGATTCTACAGTAGATTATTTTAATCAGTGTAAAGAAATTATATCTATGGCTGCTATGAATACTGATACTCAGACATCAGATTCAACAAATGCATCAGATGAAACTAACACGGATGAAATTGAAAATGACTATGATACTTCAGAAGAAAATACCAATGAGGATGATATCGAAATTAAAGATAATAATGAAGATATTAAAATAACACCAAATAATAACGAAGACGAATTAGAAAATGAGAATTCTGATAACGAAGATTCTACAGAATCAGAAAATATAAAAGAACAATGTCAGCAGGTCAATGATATGATAAGATCATTCAATTACAGAATTTTTGAATTGAATGAAGCGTATGAGAATTTTAAATTATATGAATCAGATCAGGAATCTGTTAATGAGGCATTAGATGGTGTTAAAAGTGTTTGGAAAAAAATAATTGATAGACTTGTAGAAGTTTTTAATAAATTTAAGAATAATATTCAGGAACTTATTGTTGGAAAAAAGGTTGATTTTATTAAAGAGAATAAAGCTATAATAGAAAAAAATCCAATTCCAGAACATAAAAATAGCGATGGTTCTCCAGTAGCACCAAAGATCAATTTCAATAATCTTAATCAGATTACAATTCCTGATATTGTTAATAATCCACAGAAGATGAAAGATTTATATGAATCTGCTGATACATTTATTAGCAAAGATACAACATTATCAAAATTTAAACCGGATAAAGATCAGAATTTAGCTGATTCTATTAAAAAGTTTGTTTTAGATTATGATAATGGATATAAAGATACTGCTCAGATGGAATCTGTTAAGAAAGAATACTATGATTTCATCGTAGAAGGTATTTCTAAATGTATGGATGAAACTACATCTATGACCAAAACAATTGAAAATGCTGAGAAAATTGTATCTAATTTGACCAAATCAAATACTAATGAATCTGCACTGTTAGGAGAAGCTGCTGAATATTTCCATGAAATGGATATTAAAGAAGATCCTAAACAGAAAGAAGAAAAGAAAAAAGATAAAGGTCCCGATATCGATAAATTAGCTCAGGTATATTTTTCAGTTTGTTCTAAAGTTTTAAGTGCAAGAATGAGTACCATCATGACAGTATTCAATGAGTGCTATTCATTATTATCTTGGCATATTAAGAAAAATAAAAAGAACGAATCTGATAAAAAAGATAATGACAAAGAAGAAAAATCTAATTCTTCTGATAATAATAAATCTAGTTCATCCGGATTTAATAATTAAAAAGCATAATAGAGATTCCTATTTAGGAATCTCTATATTTTTTCTACATATAATTAAAACATTTTAGGAGGAAACGTATGTTTAATCAAACACAAAATATTTTAATAGAACATATAAATCATTGTAAATTAGAAACTAATATGAATATATTAGCTGAAAACCACAATGAAGCATCCAGATTCAATGTATCCAATATCAACGGTTCAATTGTATCTGAAAAAGATATAGAAGATATTGAACTTAGAGCAAAATCTTTAACTAAACTTGTAGAATCTGCATCTATATATTCAGAAGCTGCTAAGAAAGTTAATCCTATAGGATTACAACTTAATTTATTAAAAGAAGATACAGAACCAGAGCAGAAATCTAGAAAAGAAGAATTCGATAAAGTATCTAAATCTGAAGATACTAAAGAAACTTCTGATTATATCAACAAAGCAGCCGATGCAAAAGATGCATCTGTAACTAAGAAAAATACAAAAACAGAAACCTGTGAAATAGATAAAAAGAAAGTTTCAGAAGCTGTTGATTGTTTTGATGAACTTCCAGATTCTATTGCTAATATTATACAGAAAGCATCATCATTAAGAGATGATAGTTTTAAATTAACGACTATGCTTAATAGCAAAATAGAATCAGATAATTTTTCAGATATTACTGATATTCTAAATTTAGAAGCTGCTAAAATAAACTTATTAGAAGAAACTTTTGATAAGTTTAATGAAATAGTAATAGAATTTAATAATTTGGAAAATAAAGTTTTAAATTCTTGTAAGATAGTAACATGTGCTTCTAAATATAATCCTAGAGCTATTAAAGAATCTATGGAAGAAACGGTAATAAGAGAATCATATCTAGATACTGAAATGTATTATGCTTTGGATAATATGTTTGCATCGATATCAGATTCCGAAGTTCCAACAAATGAAGCAGGAGAATCTTTAAAAGCTAAATTAAAAGTTTCAAATGATCGATTCTTAAAAAATATGCTGAAGATGCTAAAAAATCTCCGTGTACTGGTATTGAATTAAAGAAGTGGTATGTAGCAAAAGATATCGAGAAAAAATATAAAGAATGTTTACATGATTGTGATAAAGCATTTAAAGTTAATTATTCATCTGATGAGGAAATTAAAAAACGATATAAAGAATTACGTGGTTCATTTTTAACAGGTTATAATGATTCTGAATCTACTTCTATAAGAACCAAACAGTTAGAAGGAAAACCAATAGCTTTGTTAAAAAAATTAGCATGTGAAGAAAAAGGACCTCATACTGTTACAAAAAACGATGTAGCTACTGCTATAGGATTTTTAAAAACATGTACTAATGAATTAGCCAAATTGCAGAATGAATTACAAGATTCTTCTTTATCTATTAATACTGGAGGTGGTACTTCTGCTAGTTCTGTGTATGGAACTAAAAAAGAAAAGTATTCTCTCAAAATAGAATCAATGGATAGAAGTACAAGAAAGTATTTAAAATTTAATTATTTAAAAGCTAAGATTGCTCAGATTAAAATGCTACAACAGCAGAGTCGTGTAGTTATTCTGAAAGCAGCAAGATGCAAAGTTACTGAAGCTGATATCAAAGAACTTGAAGAATTTGAATCTATGATTGACGAGTTTGCAAATATGTTATAAAAAATATAGAGGATACCGGATTCCGGTATCCTCTTTTTTATTTAATTCTATTTAGACAATAAGGTTTTTCATCTGAATCATCAAGTAGTGAAAATAGAAAGACATCTAGTCTATCTTTTCTTTTATCTTCCTCTTCCTTTGCTTGGTTTTCATTCCATTCTAATCCCTGAGTGAGTCTGGTATAAAAATCACATTTAAGATTTGCATGTAATTCCTCTGCCCATTCTTCACATACAAGTTCAGGGACATCGATAAGTTTAGATAAATCGGATATTGTTAATGCATTAATTACATATCCTTTAATAAAAGAAAGATATTTATTTTTAAATTGTGAAGAATAATCACTATTTACAGCCTTTTTAATATCATCCATATATCTTGTATAAAATTCAGAATTTACAAGAATATTATTTGTGGATATATATTTAATTTCATTTTTATCTGCTATCATTGATAAGTCATTTACAAAGAGTATTGTATTTTCATCTTTTTCAATAGCCATTTTACAAATTTCTGGAGTTTGATTTTTTACATATTCCAAAGCATATGGAGTTTGTTCAACAGCTTCCATACATAGTTTAGGTGTTTGACTTTTGACATATTGTAAAGCTCTACCATTTTGTTTAACAGCTTCTAAACAAATTCCAAATGTTTGTTCTTTAACATATTCTAAAAGTAATCCGTTTTGTCTAACAGCAATCAAGCACATGTCTAGTGTTTGATTTTTTATGTATTTTAATACATGCGGATGTTCTTTAATTGCTTCCATGCATTCTTTTTCATTACTAGGATCGAATCCTAGTAATTCATTTATTCTTGTTTCAATATCAGATAATATCATAATATTTCTCCTCTCTTTCTTTTTATATATTTTGTTTAACGATTAATCACTCTCAACAATTACTTTTAAATAAAAAGAGAAAAGTAACAGAATTACTCTGTTACTTTTCTTAATCCAAATACTACACTTGAAACAAAATCATCTCCCTGTTGCAAGAAAATTTCTTTTTTATATGATAATAGAAATTTACCATCATATTTTTTATAGTCGTCGTAATTTTTAACTATGTATTCTTTATTTGGTGTAAGTATAGTAGAATCTATATCCGATCTTACTATATTTAATATTACTGAAGAACTATCTAATGTATTTCTAAAATTATTAAGTTCAGTCAAATCTGTTTTTCTTTTTAATAATACACGTTCATAATTATCTTCTCTGATTGAACTTGATAAATTTAATTTGACGGTTTTATCTCCATTATCGTCAAATCCAATAATAGTATTATATTGTAAATCAGTAGAGATATCTATATTCATGCTAGTATCCCTAGCATCTATATTCAATATATATGATTTACTTGCTTTATCTAAATCTAGACCTGTGGATTTATTATTATTTTCAGCAGGAGATATAATTTGTATAATCATTGAATTATATAAAGTATCTTTATCTTCTACTATATTTCCTGATGAGCTAACTAAATATGTTTTATTAAAATCTCGAAAATATCTAAATCTAGTATCGTAAAATGGCGATTCCCGATCTAAATAAGATAATAACCGTGTAAGTGTACTTAATGGTGGTATAATCAGCTGATCAAAGTATGTATCGCTTCTAAATTGCTCTATTATCATATCCATATGATTGGTATATTTATGAACTACTGATATCATATTACTATTTTTTATTATTCCATTATATATATTTCTATTATCATTAATATTGTCCAAACTCAATAATGCAATAGTTCCATATTTGTAACTATCAGTATCATTCTTTTTATCTACTAATTCTTTATTATATTCTACATTAGTTGGTATGATATAAGTGAATAATGAATTTATGCTATCTTTTTTTATCGATGTATTGGAATTACGATTATAGCGTTGTAAAGATAATCTAAATAATCCTTTATTAACATTATTGACTATTTTATCATAAATCTTATAATTTAATTTTATTTTCATTAATATAACTGGCATATTTGCCGTATCATAATTATGAATAATACTCATTGAAGTAATAGCTTCTGATAAAATTTCTGTTATTTCATTATCTAATATATAATTTAATGATATTCGATTACTGTATTGTATTTTTCCCATTTTAAACACCTCTTTATTGGTATGTACAAGAACAAAAAATAAATAGGATGGTAGTGTATACCATCCTATTTTAGATTATAGATTCATTCCCATCACATCTAAAGTATTATCTTTACCAAAGTACTTGTTAATTATCTCTTTCATTCCGTTTGGATCATAGAGATTTGTCATATTTGTTATTGACAGTGGTATACCAGTAGATTGTAACGAATCAAATTGAGAAACAATATCAATAGCACTGAATCTATTAGCCACTTCAAATTCATTTATTTTTTTAGTTTGTTCTCGTCCTTTATTAATAGTATAAGCCACTCTACCAGCATCAACCGTCCATCCATTATATATATCATTAGATCGTATTGCCTCTGATAATGATCTAATTGCATCTGGCAAATTCAGAAGAGATTTGATATGTCTTTCTGGTAATCTTGTTAATGCCAATATCAACGAGTACAATGAACTATTTAACCAAAATATTTCTTTTGGAGTGATTTTCACTTTTCGCTCATCTAACAATATCGACAATATATTATTCCTATCAACAATATATGAAATATCATTGTTGCCAACTTTTGGGACGAATAACAATTGTAGATTCAGATAAATTATTAGGTACGCTTACTAACTGATAATCATATAAATCTTTACTTATAACTATATTTGGAACAAGTCCTCTTGATAACAATAATAATCCATATATAGCTACTGATGCTTCGTGTTGAGTTTGAACTAAGTATACATCTTGAGTATAATTGCATAATAAATCTAAAAGTTCAAAAGATCTAGATATGATCTGTGTTATATCTGGTTTATTAGATTCAGGAATTGGTGGTTTATTAGAATAATCTAATAAGTATTTATGGTTTAATGGAGTTATCATACTACTACAGACGATAAATATTCTCGTATTAACACCGAATCTTGTTTTGAAAAAGTTGCGATAATGAGCACACATATTATATAAACATGCGGTTAATGTTATAGAATTGATTTCAACATCGGTATTTCCATATAAATTTTTTATTAATGGTGTCACATCAAGATACAAATCGATATTTTCTGCTGATGAACCACTATAGTAACTAGTTATAAGTTCATATAATCGATCATATCTTATATAATATGAACCAATGAGTTGATTTAATGTATAATATTTCTTAGGCATTTTTATCACTCCTCTAATAATTCTCTTGGATCATATAATACATCTAACGATCCTTCTTGCTTTTGTAATGGATTTAATTTAACCCCATCCATCAAATCCATAATATTATTACAAATACCTGGTCGGGTTTTATATAAAGATTCTGCAATATCTTTATCATCGCCATAACCTTCTTCTAAAAGAGCTTTAGCTAATTCTCCAGGACCATCATCTGTTAAGAAGGTTAAACCTTTACCATATTTTTCACCCTCTTCATCAAATCGATATTTTCTAATATCTAATTTGAATTCTTTATCTTCTTTCCATCTTACTTTTCGTAAAGCAATCATTTGATTACCATATTCATCAATAACTCTATTCACTCCTTCAGGATCCATTTCATATTTACCATTAAAATTTCCAAATGCCATTTTTATCCTCCTATTCTATTTAAATAAAAATATAAGGAAGGGTTTTTAAACCCTTCCTTAACTGCTGCTCTAACATTCCACTTATGCTTTTTCAGTAACTGCTGGATATTCTCCATTGTTTGGAATAACTCCAAGATCACCCATAAGTTTCTCATATTTTGATCTACTCATAGCACTGATGTTAACCAACCAGTTTACTGCTGGAGAATAATTCATACCTAAGTTCGTTAATGGACGAACAGGACTTGCTAAGTATAATACCTGACTCTGGTCAGAAGAATCTTTTGATCCATAAATCTTAGCCAGCATTTTGTTAACGTCGATACCGTCGATTGTGCAATAAATAACACCACCGGTCATATTGTTCATGAATGTTTCTGTAACAATAGGTTTGTATGAATTTGAATTGAATGGATTGATCTTGTACTGGTTAACTGCACCTGGCATGATCATATCATATAACAATTCAGCTGCATCATCGGATAAAACAAAGTTATCATTACGTCTAGCCACAGAGTTTACTACTGCGATTGTATCCATGATTGTATTTCCTGTAGATTTCTTTTCTGCAACAGGGATAAATGCTCTACGATCTTTTTCACCAGATGGTTTACTTACTGGTCTGAAAATGAACTGTACGTTTATATCTCCTTTTTCGGTAATTGTTACCACACTACCATGCCAATCTTCAAAGATGGTAGACATGAATGTGTTGAATCGTTTAGCCAAATCCGTCGTAGTCATAAACTCAGTTTTAATGGTTCCTTCAAAAGGAAGTGGATTTTTGTTTTCTGCTCTCAGAATTTCTCTCGTAGGTTCATTGTTTTTTGGTGCTGAACCGTTTACACCTTTACCTCCGCTAAATACGGAACTTCTTGATTGTTCTCTTACCATGATAATGTCCTCCTTTAATGGTTATATTTTTGTTTCTATTTTTATAGATAATTATAATTTAATTATCCAGTTTCATATTAATAATATGCAATTATTTTTTATATTTATCTGTATTATATCTTATATATTGATATGCCACCGCAAGTGAACTATTGTCTGATGGCTTAATAGCATTATACAATAATTCAATATTTTCGGAAGTTTCAACTTCTTCTACTGGGATATGATATTTACCAGTGTATTTATAAGCAACAATAAATAATCTTTCTTTTGAATCTGATATCAATACATAATCATGGTTTATACCATTTAAATCTATATCTTTATCATAAGGTAAAATCATAACTTCAGATATATTTTTAATAAGAGATCACTTAATACTTTTATAAGTAATTCCATATCTGCTGTATTTGTTTGTACAGAATCCATATTCAGAGTTAATGGATATATATTAAATCCTCTCATAAAATCATACATAAAATTATTTGCAATAAGAAGATCTTTTAAAGTTTTACAGTACCCATCTAATCTTGAACTGTTTTTCATTTGCTCAAAATATATAGTTCCTCCACGCTTTTTAGATACATATTTTAAATGATCAAGAAAAAGAGTATAAAGAACGTTATCATAATCTCTTGTTCCTTTTAATAAAGAAAGAATACTATCTAAAGTATCATCTATATATACAGCTATTGACTTTTGTTTGTTAACACCATCACATGCTAATATTGATTCCATAGATACACCTTCAGGTAAAGTATCTAAAGTTACACTTAACCCACAAGAATTGAATTTTGGGTTTAACGCATTTTCAAAAAAGTCAGTAACATTTTGCCGACATAAGCAATATGGTATTGAAGATTTTTCATCTATTTCTTTTCTACGATATAAAGTTACTATAACATCTTCAAGATCCTGAATATTAACAATAGAAATTCCGATCATTCCATCTGGATTTAAAATTGTATAATTTGTCATTAATTCATTAATAGATAATCTAATATTTTCACCAGATGATTTTTTAAGTTTAATATCATTATCGGTTATTGCTACTATTCTAAGAACTTCTAAATTTTCATTAATCCATTTATAAGCTTTCATTCCAACAAATAGATTTACGACATTTTCCATTTTTTACATCTCCTTATTTATATAAATTTAATTATTAGAAAGTTGTAGATATAGTTTTTTATTATGTAAAATAGATAGGATAGAGGAAATTCCTCTATCCTAATATTCTATTCTGTACACTGATTATAAAAATCACTAAATGTTAAACATTGTAATTTTCCCTCTTCAACCTTCTCAACTATATATTCTACAACTGATTCTAACATTATTTTCTTTGAACTTTCTTCGTCGCCATATTCTGTTACGTTGTTAGTATACAGAGAAATAGCTTGACCAGATTCAATAGCATAATCTATTTTCTTTTTGATAGAATCTAAGTCTGTATTATTACTCATAAGAAACATTGGAATTGCGAAATCTTTTGAAGTAAATTGACTAATATAAGAGTCAGCTCCAGTTCTTGCAATTTTGTATCCTAAATCTTTCAATATAGTTACAGTTATAGGTCTTAAATTTCCGTATGGAGCACTATATGATATTGGGTTATCTATCATATTGTTTTGAATCCATTCTCTACTATTGCGTAATGCTATATACTGATTTCGATAATTATCATCTTCAGTAAGTTGTTCTTTATTTGGATTGCAACCATAAACACCTAAATCCCAATGTTTAGATACTCTTAAATTAATAAGAGCGTCTATTGTTTGATTAGTTAAGGTATTTCTATTATTTAAAAATATAGTTGCTGGTATTCCTCTTGATAGTAAATATGGATATAAATAAGTTAAACTTTCAACATATATACCATCAAAACTTAATAATAGAGTCGGTTTCATTTTTTGATTAAATACTACTGAATTTAAATATATAGAATGACCATTTAAAAGATCGGTTCTTCCAATTTCAATAGAAACTGTTTTTATATTATTCTGATCAGGTACACCTACTTCTTTAAAGTCAGTAATCTTTCGTTTTATACAATTCCATCCCTGAACCATTTCTGATTTTTTGATAGTATAAGTCAAATAATTTGTAATTGAGATTGAAGGGATATCTGATGATAAATGAATTCGTATACCATCAGAATCTGTAAAGTTTGAGAATGTGGTTTTGTCTATATAAAAAATTAACTGTACGTTATTAATCACATCTATCGTATCATCTAAAATTTGTTTAATAGAAGGATTAGTTGTAGCATCTTCATGTATATGAAGCATTTTACTTGATACACCATTTCTATCAAATCTTTTTGAAGCATCTGCAACTGTACAGCTATTAGGATTAGAAGCAATAGTGAAGTTATTAAAGAATTGATAAATTCCATAATCTTCTATTAAGCCACATTTTTCAATTTTATTATTTAAGATATTTTTAATATCGGATATAGATTCGATAATCTTTTCTAAAGAATTTTCTTCTTTAATATAATCAATTTCAAATTTAAATGATGACCACATTTCTTTTTTATTTATATAAAAAATAGAATTATTATTAAAAGTATATACATAGGTATTTGTTTTGCCTCTTGGAGCAATATCGATTGTAAAATCGTCTACATGTGAATGATGAATATAAATATTATTATCAAATTCTTCAAGAATAATAGCAAAATCATTTATCATAATCTCTTGTGTTGTTCCCTCTTCCAAAGCAGGATATTCAAACAATACGAAAGATATATCTTTTTTAGCGGTGAAAGGCAAACTAAAAATACCAGAAATTCCTGATATTGGATATTTATCCATAGAATCATCTGAATATACAATACATAAATTAAATTCTGGACTTGCCCCTTTACATTTATAATCGCCATATTTAAATATGTATTTTCCAGGTTTGTTTAAATTAAATTGTTTATGTACATCTGGTACAGTGAATTTAAATACATTAACTGGATAATTTTGATTTCGATCAAAAATAAAATTAGGATTAGTTGAAGGTTGAAATTTCACCTCAGTATTCATAGATATATCAGTATAACCCTTAAAATTATCTACACATAAAATATTTGGACTATACTGACTGATTGTAACAATAGGAGGATCAGCATATCCTGGACCTATACTACTAATTTTAACCCTATCGCATTTTCCAGGAATAAAGACAGCATTAGTATATTCATCTAAATATACAGTACTAATGATATTACTCATAAATTTAAGTTCATTATTAAGATTATCTCTGTACAATCTATTATATAATGTACTTTCTCCATTTCTTGCATCTACCAATTCTGAATCTTTTTCTTCTGATCCTGAAGAGGCTATAATCGATTCGATACGTTCAGATAATTTTTCTACTTGTTCTGTTTCAGCTTTATTTGTAATATCATTTGATAATAATTTTATTATTTCATTAATTTTAGAAGATGAATAGAATTTAAAATTATCAGGATTTAAATTATCTCCTAAAAAATTCTTTTTTAATTCCCTAACGGTAGTTCGTTTAGTATCATCTTCATCTTCAACGATCATAAGATTTGTATCATCTACTTTTTCTATTTCATTTAAATCTTCTATTGTTGTAGAAGTATTTGTATTATATTCTGTAGTCATAAAATACCATCCTTTCATATATGTGTTTAGATTTAATTAGATGTTTAAGATAGGCCATTTAAGACAAAAAAATAAACGTGCGGAAATTTCCGCACGTTTACTCTTTGAAGTTTGAAATGATCAATTAGATAGGATTGTTTGCTACATCTCCAAATGCATAACCACTTTTTGAAGTGGAAGCTGGAGCTGGTGTTGATTCCTGATTTTCAGCTGTTTTAAAAGCTCTAGCTCTATAAAGCACTGTATATCCTTCAACAAGAGGACGAATTGCATCAAGATTATCGTCAAACTCATATCTACGGTTGAATTCGTTCATATCCATATTTTTGACTACCAACTCAGCGATCTTAGCATCGGTCATTTTTGGATGTTTAGAGATTTCTTCTTTAATATATTTGAAGAGGAAATCTTCGATGTTAATATCTTCCATCTCTGACTTTTTATCGGTTGAAGGTGAATTAATCCCTTTAACACCAGATACCAGTTCTTCATAATCAAAGTCATTTTCCTCACACCAGGTTTTCATTTCTTCTGCCTGTTTAAGAAATTTGTTTACTTCTGTTTTTCCAGCTCTCTTGCCTTTCTTAATAAGTTCGGCAGATTTATTTACCAGTTCGGTAAACTTAATTTCCATATTAGCTTTGTTCCGAAGTTCTTTGATCTTATCCTCGGTAATTGATTTTGTAGATGATGTATTTTCATCTTTATTTTTGTTATTCTCCTTAGGATAATAGCCAACCATTCGTAATAAAGCATCAGCACCAGCTTCAATAACTCCCTCAGGATCTGTAAATGGTGAAGCTTCATCACATGTAGTTTTTGTTACTTCTGTTTCATTCACAGTTACGGCTTCATTGTTTTCTGTTTCTGTGTTGTTTGTTTCGTTGTTCATGTTTTTTACCTCTCTTTTCTTTCCTCGGATTTCTGTATCCGATAACCATATTAATAGTGTCTGAATAGATTAATATTATTTCTATTCACTATTATATTATATAATTGAAATTTGGTATTTTAACAAAACATATATCCTATAGGTATTAGACCTATAGGATAATATTAACTTTTATCACGTTCTAAATAAATATTACCTCGTTGTTTTTTAACAAAATATTTGCTATTTGGATTTATACCATGATAGGTGCTATTATTACTGAAATACTTATCATATAATTCACAAGCAGTATCACTATTTAAATCTGGACGTTCTGTCACTCGAGATACAATCATTTCATATAGCTCTCTACCACTATAACTTTGGTTTTGATTAATAACTCCGGCAACAAACATTTTATACTTCAAATTCACCATTCCTTTCTTATGTATAAATAAAGTTATTATAAAGTTTTTAGATGAATTTATTATAAATACAGGTTACTTGTAAATAAGTAACCTGTATATTATTTATCCAAATTCTATATTTGTAGTTAATTTCTTTTCTGTATCGGGTAAAACTTTAGTTAAAGAATAAATTGCCATTACAGCTTCGTTTGAAGAAACTCTTATATTTAAACCTCCTGATGTTATATAGTTGGCTTTAGAATTCATATAGTTGAATAATTCATCATTAGATTCTACCACATAAACTCCTTTTACACTAACCTGATCGCCATCATAATCTCCTCCATAACCTTTTAAATAGAGATTACACATTTGGAACGTATCTATAAACATATGACTCGTATTTTTACCAATATCTTCTTCTCTGATTTTAGGATAAAATGGATAATAGGTATTGTTCACGTATATTTTTTCTGTTTCTTTTATGGTAGAAATTCTAGTTTTCATTGGTGTTTGTGAATATGCTGAATCTATAGGAAATCGTGTTACTAAAACACATTTATCACTACAAGCTTCAGTTGCAGCCATGTATAAAATATCACACCAAGTCAATCTTCTATTAATTAATGAAGATTCTCCAAGCGTATCACCATTAGCAACTTGTTCTGGTGTTACATGATGACCTTTAAAAATCATATAAGAAGTTTTTCCATTTACTAATGGCACTTCAACTGGTATGAATCTATTAGAATATCCATGTACAAATCGATTCATTTCTTCTTTTATTCTATCTTCTGAGAATATGATTAAAGGATCTTTAACTTCTACATATTCTATTTTACCTTTATCATTAATAAGTTTGTGTTTAACTCCACCACCGAATTCATTTTCAAAAAATCTTTTAATCCAGAATATTACTGATGCATTAAAATTAACAATCGCTGATGATAAAGGTAATGCACTATAATCTAAATTTACCATTAGATCTTCTACTTTTTCAACTTTTAATTCTGGTGCTGTTATTACTAATCGAGTACCATAATCACTTGTTTTTGACATAACAGAAGTTCTTACTAATCCTCTTTTTTTAGATAAACCAACACCGTCAGATTCAGCTCCCGATGTACCACATATACAATCATAAATTTGTGTTATAGTTTCTTGGATTCTACCATTGACCGCATCTGACATTGATAAACCGTAATCTGCAGTTTCTGTTAATGATCTTACATTTACTATGAGAGATGAATAATACTTATTTAAAATACCTACTCCCACATTTCCTCCAGTGGTATGTACGTCTCTATAGTATGGTGGTAATACCATCATTTTATTCATAAAAATCACATCTTTATATTTATAAATAAAATTAATCTTTTTATCTCGGGATCTAGATTCTGTGGATTTTATTTTGATTCTGTTCATATTATCTTTTAAGAATTTAACACCTGATTTACCATGTTCATCTTCAATAAAATCACCATTTTCATCAATAGAATATTTCTTTGTTCCATGAACGATATTTCTTATACGACTATCCATTCTGCTCCATGATTTATATATTAATGGATGCATAAACCATCCATGAAGATCTATATATGCAAATGTATTTGCTCTTTCTTCTTTACTAGTACCAAAAATTTCATATGATAATAAACCATCTGGTGAAGGTACATTATCTCTTACAAAAAATATTGGATCTGATACTTCTTTTACATTATTAGCCTTTACAAATTTTTCTACATCTAATGGTGTGATTATTACATGTTTTTGACTATCAATATTAGTATCTTCATTTACCGATAACATGTGCTTTCCTCCTATAAAATAGTTAGTTATCATAATGTTGAGCATCTCAAGTATACCACAATTTATGGGATGAGGAAACCCTCATCCCATTTTTTATAATTTAGTTAATACTAAATTTAAGGTATTTTTATCTAATTCATTTATCAATGAATATATTTCATCATTAATTCTCATTCCCTCTGAATGTAATACTTTAGAAGCATCAATGGCTTCTTGGGTATTCTCAAAGGACGCATTTATTACAATGATACCATTCTCGTTCATGGTTCCGTTTACATTGATTTCGTAATTGGCTAATAGATTATACATAGTCAATATTTCATCAAATATATTTGAAACTTGAATTGGAGTATCGATATCTAAAGATTTTGAAAAATCTATTCTGTCCAATTAACGGATACCTCCTAATTTATTTTTAGCCACCAATGGCTTCTTCTATCATATCATTTTCTAATTCATTTTCTTTATTTTTTCTACCTTCTTCACTACGTTGTTCATTTAAACATACGCAATGAAGAAAGTGAAATAAATTAAGTGGCATATTGTAGAGTTCCATAAAGGTAACTCTACCTTTAAGCCACGAAGATACAAAGCTTACCCAATTTATCCATTGGCCAGCATTGCCAGCCGATGCCGTAAAAAAAGCATATTGAGGGCTGATGTTTCTTCTTCTGGAATAGAAGCACCGCAATTAGGACAATTAGTCTCAGGTATAACATATTTTACACCTACTCTATCATCACCGCTATTAATTGCACTGATGTAACTTACGATCATATTATACTGATCGGAATTAAGTGTTTTGATAATTTTCTTAAGAGCTACAATTCTTGCTCTTTCTGTTTTACCAATATTATTAGGATAATAAACAGATTCGATTGGACGAAGCTGCTGATTTTCAGCATCAATATAAAAGATCTCATCAATATAGCTAGATAAAGCAACAACTGCTTCGTTTCTAGCATAGAATTCTTCATCGATATACGCAGGTTTAATAATTGCATCATAAATAGATGGCATTCTTAAACTTACTGCAAAAGTATCTGATACAGGTACAATTTCACTTGCATACCAAGAATCTGCGGTTGTATAATCTCCATTAAGGATTTTATTGAAACGATGTTTAACATTATCATTCTCGAATTTAACAAGAGACATAAATGGTCTATTGTCACTTAAGAATGAATTTTTACATCTATTATTTGGGCAATCATACGGAATAAAATTACTTCCTTCAAATGTTGCTCTATAAGCTGCAGCATATAAATGATCTACATCTAAAATACTAATAGATTTTACCCATTCTTCAAAAGTACCCGGTTTACCTGGAGTTTTGTCATGTTTGTATAACATGTTGTACTGTTCACGTAATCCCTGAACATTATTTCTTGATGTACGATTGATAATAGTATCAATTTCAGATCCTAGGAAACCTTCCATTGTGATTGTTTTTCCACTATTGTATAATACCCAGTCAGCTAATTTATTTCCAGCTGCAGCTTCAGCTACTGGAATAGCATTCTTAACTCTTACTGGTTTTTTAACAATTGAAAATGTGGAAATATCAAATTTCTTAGCAATAGGAGAAATCTTTTCATGAATCTCTTTTTTAAGATTTTCCATAATTTCATCATCTGTCGGTCCCTGATCTTCATCGATAAGTTCTTCATCATCGTCATCATCATCGTCAAATTCAGGAAGAGTATTAGAAACTTCAGGAGCTTTAACTTCATCAGCTTTTTCGATAGGCTCAATTTCAGGAGCTGTAGGTGTATTTAAATCCTGATGTGATGAAATTGGTTTTGGTGAAGATTGTTCACCGATAAGTTCGTCATCATCATCGTCATCATAGAAATCAGATTCATATGGAATCTGATCTTCGATCAGTGTTGGATCTGGGATATCTCTAGATTCCATAATAGATTTTGCATTTTCTGTAATTTCTTTTAATGAAGTTTTTCCTGGTTTAGGTGGAGTTTCCATCGCTGCAATTGGATCAAATCCAAAAATACTTTCTCTAGCTTCTGTATCTAATTCACCACCAGTCTGTTCTAATACTTCACGAATAGTATCAGGCATTTCAGCTTCTCTTAAAACAGCATCTTCAGCAAGTATTTTTGCTTCATCAATCTCAGTAATACCACCACCATTTTCAAGAGCAATTTCTTCTGCGGTTTTTAATCCTCGTAATTCAACAGGATCAACTTTAATACGAGTTCCATTTGATGATGATTTTAAATTTGGATTAACAATAATTTCTTCATCATTCTGATTTTCTTTAAATTCTTTCATATCCATAAAGTTTTTACCTCCTTATTTAAGGTCTTTTAGACCTATTTTATTATCTTCCTGTTTGCTTGTTTCAAATTTATATACAGTACCATCTAGTTCGATATCAATAATAATATCCTCGCCATTTGCATCTTTTTCATCGTAGTATACTGACACATCGACAGCATCAAATTCAGGTAAATACTTTTGAACTTGTTCTTGAATTTTATTGCTTAATGTATAAAGTTCATCTTTTTACTGTATCTATAATGAGATACTAAACCTACACCCATTTCAGGTCTATTGGAATAAGTACCGGGTTCTAATAATATAAGATGTATTAATAATTGAGAAATAGCATCATTATTTTTTAGAATTCTTGGTTTTCTAAATTCATCAGTAGTTAGAGTATATTCATATTGCTCTTTCACTTTATTACCTCCTTTAAATTATTATTTATAAGTTCTAGTATATTATTTTTACCTAAGTTAGTATACTGAAACATTAATGTAACTAAACAAAAAATAGAAAGGATATGGGGCAATGCAGATTGTTTTAGAAAAAACTAATTATCAGAAGAAATATAAATGTCCTTATTGTGATAAAAGAGATACGAGACAAAATTTAGTATCTCATATAGCAGATGATCATGAAGATATGATACCTAAAGATTATACTCCTTTAAGAGTAGTATTTAATACAGTTAATAAAAAGACCATGGTAATTGTATTATCTGTAAAGGAGAAACAAAATGGGATGAGAATAAAGGTAGATATGATAGACTTTGTGGTAAAAAATCTTGTCACGATAAATACGTTAAAATTGCACATGCAAATACTAGAATAGAAGAAAGAATGAGAGATCCAGAATTTCAGCAAAAAATGCTTGCTGGTAGATCTATTTCTGGAGAATATAAATTTTCTGATGGAGGTAGAGTATCATATGTAGGTTCATATGAAAAGAATTTATTAGAATTTATGGATAAATTTCTTAAAGTAAAATCCACAGACATTCAATCTCCGGGAGTTGTTATTCCATATGAATACAATGGACAAGAACATTTTTGGATTACTGATTTTTACTATATACCATTTAATTTAGTATTTGATGTAAAAGATGGTGGTTCTAATCCTAATAAAAGAGAAATGACTGAATATAGAGAAAAACAAAAAGCTAAAGAAAAAGCTATAGTTAAAATAGGAAAATATAATTATATTAGATTGACAGATAATAATTTTGAACAATTAATAGAGATTATGCTAGATTTGAAAAATTCTATGGGTGAAGAATTAAGCAAACCTGTTCTTCATATCAATGAATCATGTGCGGCGATAATGACTGCATTACCACCGGCTAACTCTAATGATGTTTATATAGTAAATTATTTACAAAATAATACATTTGCTAAAGATGATAACTATAAACAGGCTATATGTAAAGATTATATGTCAGATATGTTTACTATTATTAATGGTAAATTAACTAAAATATCTGTAGAAGAAATGATGCAGAATGAAGATGTCCATGTATATAAATATCTTAATAATCTTGATATAGATTATAATGAATTATTAGAACTTGCTGAATTAGATACTGATTTTTATTCATTATTAGTAGATAAACCTTGCTTTGGTATTGAAGATGTGTCTAGAGATCCTTTATTTAAAGAAGTTTCTGGATTTTCTAACGAGTTAAAAGCATTAACAGAAATATTACAATCTACTATTTTATCTAATATCGAAAATAATATATTAGATATTTCTATTCCTTCAGTGGAATTAGAAGATTTAAATGAATCTGGTATGGGTATTAAATATATGATGGATATCGATGGTTATTATATAATGAATGAAGATACTAATCTAAGAAGTAAATCGTATTCTTCAGTTGAAGATATTCCTGTATCAGAACAAAAAATAATAAGAGAAATTTTATAAAAAAATTAATTCGGTAGGGAGTTTATCCCTACCGAATTTGATGAGTAAACCCATCGGTGATGTTACTCATAGCAAACTAAATTGCTTTTTTCACATCGACATGTAACTTACCGTTTTCGTCGAAAGTAGCGATTGCTCTTGAACCGTCAGGACGGTTAAGTACAACCTTTTCGATAAGACCAGTACCCTTCACATACTCTTTAGTACTAGTAGTACCATTCGCATATGTAGTTGTCTCTGGTAAGCCATTCTCATTGAGAGTCATGTTTGTAACCTCGTTCATGGTTATTTCACCTCCTTCTCCTTTCGGAGTAAGTGAGTAAACCATATCTTACATAAAAGTAAGAGTCCAATTATAGGTTGCCACCAATGGACGATATGTATCTGAGACTTGAAAGGAAAGTCTCAAACTTTTTACTCAATATTATAATATATAATTATTAATCATGACTTTTACAAATTTAATAACATTATTATAATTATACAAATATTCTTGCATAAAATAATTTTATACTGATTTGTAGTAAATTTTCATGTTAATACCTCCTGACCCTATACCATAAAAGGTATAGGGTCAATCTGGCTGTCAATATCCAAATCCTCAACATTATGATAACTGATTACTATTATAAGGAGGACCATAGAAAATGGATAATTGTAAAAAACCATCATACGAAATAAGTATTGAAGAAATAAGAAAAAATGGTGGATATTATGATATAAATGGATTATGGAATAGTATTATGATCACCAATGACAATAAGTTTTTGCGAGAAAGAGTAGAAACTTTTATATTTAAAATAGATCAAAATAGAGAACTTCAAGTATATCTGAGATTAAATGACGATAATACTTATAGAATTCCAGGTGGATCGGTTACTAAAGGAATTCCGGATAAAAAACAAGCATACTTAGAATGCAAAGAAGAAGCAAGAATTATTGTAAAAGATATGGAATATACTGGTATTCATTATATTAGAGAATTTGAAAATTGTAATGAGATTGGTTATAATGAACCAGATAAAATGCTTAACTTTATAAAATGGCATGGTACTTATAATAAAGTATATATTGGATTCTTTGAAGCAGAGTATCATGGGGATATTAAAAGAATAGATCAGGACAATGATATGTATAATAATGGTAAATTTTATCTTATAAAAAATATTTTATCAATTATTAATGATAATCATAAACCTATATTCGATAGAGTTATCGAATATTCTAAAAGTATACAAGACTATAAGGATGATTATTTTCAAATTACTTTAGAAGAATATAATGATTCGACCAATAGACAAAGAATTCAAGCCGAATACGAAACGAATATTCGTAATTTATATTTGGACAATAAATTTTTATTCAAAATAAAATTCTTAGAAAAACAAGAATTACTTAATTTAAAAAGTGAAATTAAAGATAATCAAGAAGCTATTCCTATAGCTAATTATCAATTCTACGATTCAAATGGATTTACTCAATTGCGAGATTTCTTAACTTCTTTAAATAATTCTAAAAATAATAAGATAGAAGGATATGGATTTGTCATTCCTGATGAACACTCAATGTCAGGTATGATATATGTAAAACCAGGATTAGTTAATGAACAGCAAGAAATTGAACAAAATCCAAAAAATATGCAAACTGTAGATAATTATTCTAGAACGAGTAGATTTAGTCCAACTGAAATTCCAACTAATTCATGGGTTGATGATTTTTATGCTGAGTATAAAAAATATCAACAGGAAGAAGATAAAGAAGAAGAGAATAAGAAAGCTTTATTAGATTTAGGATGGGATGTTAATTCAGGAATGAGTTTTAAAGAAGCTATGAAAATGGCTGATATTATAGAAAATAAAGCTTTATCCGATAAAGTCATAAAGATTGATGAAAATTTTATTTTTAATGAAGTTGAAGAACTCAGATATGTATATTCAGATCCAGATGGGGAAGATATTTTAAATGAAAACTATATTATAGATAAAAAGAATGCAGAATTAGATATCAATATGTGGAAAAAGATAGTGATCATAATATCTTATTTATCACTGGATTAAGTGGTTCTGGTAAAAGCACTTATGCTAAACAATTAGCAAAAGAAGAAAATGCTACTATAATTGAATTAGATATATTTCAATGCTATGATAAGTTTAAAAATGCTGGAACTAGAAAAAATGATATCAGTATGAAAATGGTCTCCGAGTTCTTAGAAGATAATCCAGAAATGGTAGATATAGATTTTTCTAATATAAAACTAGAATCATTTAGAGATAGCTTTACTAAATACTTTAAATGGTTATTAAATAAACTCCATAAATCAAATGAAAGATATATTATTGAAGGAATACATATAATGCTTTTTATTCCTTATTCTGATATAAAAGGAGAACCTATTATATGTATTGGTACTTCTATGATAAAATCATTCTGGAGAATGTGGAAACGAGAAGGTCTTACTCATAAAGATTTTATTAAATATGGAAAAAGATATTTTCTGTTATATAAAGAATGGGAAAGACAGTATAAAAATTTCCAAGATTCTTTTAATGAATCATATATAGAAGAAGCGTCAAAATCATCTACGTTATTTCATTTGTCCTTCAACAATTTAGATAATACCAAGTTGCAGCCTAAAATTCCGTCTAATTTTCTTACATTAAATGGATATGAAAACAATACAGAAAAAAGAGTATGTTTTTCACCATCTATAAAGAAATGTTTAAGAGCAATGTCTCAAAATTTAACAGGGAAAGAATTATATGTTCATGTACCAATTTCTAATAAATTGGATGTGTACACGCCAACAATTAAGGAAGTCCCAGATTCAAAAATTACTGGTGAGGTATGGATAAAAACTCCGATTAAAATAAAATGTATTGGAAAAATAAAAGTAGATAAAGCCAGTGATAACGATGGTATTGAATATAGATATGGAAATAATACTACCATGTTATATGATTGGGATTATCATTGGGTTGATAAAATAAATGAATCACATATTATAGATGTGAAAGAAGGTAATATTATGAATCAGAAAGATATTTATTACAATAAAGAAAAATTTAATTCTGGAGAAATAAATTTGTGTTTTATTACTGGACATTCTGGATCTGGTAAAAGCACTATGGCAAGAAATATGTCTAAAGATGATAATATAGAATATTATGAATTAGATGATGTAATAGCAAATAAAAAATACTTTTCTATGAATAACTTAAAAGAATATGGAGATTTGATATATTCCTTTTTTAAAGGACCTGGAAAGAAATATTATTATGACGAAAATGATATAAAAGAAGGTAAAGTGAAATCTATTGGGAATGACTATGATAGATTAGTTATACAAGATTTTGTTAAATATGCAATATCCTATGCAAATTCCCATAAAAATAAAAAATATGTCATAGAAGGTATTTGGTTATATTGCTTTATAGAACCATCAATACTTAAAGATTATGCTGTATATATAAAGGGTACTTCTAATCTTATAAGTAATATAAGAGCGGCTAAACGAGATAGTAAAGAAGATTTTTCTGAAAAAGGAATAGAAAGAACTAAAGCTTTTATTAAAAGAGCAAAAGATTTCTTTACAATAGATTCATTTAAAGCTGAAAAATCTATAAATAAATATAGAAGTTATTTTTCTAAAAAATCATTAGTAACTGAATCATCATTAACCGCTAAGAAAAGAAATAATCTTCCAGATGAAGTATTTGGCTTACCGGAAAAAAGAAAATATCCTATGCCGGATAAGAAACATGTTTTATCCGCTATAAAATTATTTAATTTTGTGGATAATGAAGATGAAAAAGAATTAGCTGAAAATATAAAAAAGAAAATGAAAGAATATAAAATTGATAATTCTCATGTCGGAGAAAAGAATAGACTTAAAAAATATTTATAAAAAATAAAGAGGGTAGGAATAATTCCTACCCTTTCATCTTTTGTATTTTGGTTAAATACTAATCGTCATCCTCATTAACGTCAGCAGGAATGAACTTTATGTATTTTTTAACCATATTTAAATCTTCAATATCAGAGAGAAAATAAGATTTAAATCCACAATGTAATTCTTCACTAAGTCTTTTAAGATACATTGCACAAATAGCCTCGGTCTGGTTTTGTACATACTTAAAAGCTGTTGGAAAATTATTTACTGCAGTTAAACAAAGTTTTTCTGTCTGATTTATGACATACCGTAAAGCATGAGCATTCTGTTTTACGGCAGCCATACATAACTCAGGAGTCTGATTACGGACATAACGTAACATTGTACCGTCTCGTTTTATAGCTTCCATGCAAATTTCAGGTGTCTGTTCACGAACAAATTGCAATGCCCATGGATTCTGTTTTACGGCAGCCATACAAATTTCAGGTGTTTGCTTACGAACACACTCAAGTGTTAATCTACCTATTTCTATAGCAGTCAAACAGATCTTTTCAGTTTGGACCATATACGCAATAGAACTATTGTGTTTTCGTTCAATAATGGCTTCCAAACATTCTTCCTCATTTGCCGGATCAAATCCGAGATACTCCTTTTTTAATTTTTCAAGTTCTTTTAATTTTGCCATTTGGCTCCTCCTTACACAACACTTAGCAGTTGTCAGCTTAAAATAATAAATTGTTAGTTACTGAATAATAATACTTTATTACTATTCATTATTATGCTATATAAGTTTAGTTTTCTTTAAAAAATAAGATGTAGAATATTCTACATCTTATTTTCATTTTGATTAAGTTAGATGAAATTATTCATCTAACTTTCTAGCATAACCGATAACCTGCCCATTATCAATAATCCTAATTCCATGCACTGGTAATCCAAACTTACGAGCCCTATTATATTCCTGTACAAGATAAATATATCCAGTATGCATATCATAATAATCAGCATCGAATTCTTCAGCATACTTATAGATATCAAATCCGTCATTGTTACTAGAAGAATTAACTTCCTGCTTCTGATTGCGAGCATGTTCAAGCTTGAACTTTTTGAAATCATTAGCAATTGCAGGGATAAGATCAGATGCCCACGCCGAGCAAGTGGACTCTTTCAATCCTGTAGCTGATGGAACTTCTGATAAAGGCAACCCATCAATAATAAAAGCTTTGATAAACTTATTAAAGTCATCGGAATTTTTACTATCGCTGATATATTTATCAGCGATCTGCAATAACGTTTCTTTGTCAAGTCCGTCCATCTCAATGCTACTATAAATTGTTCCTGGGTAATTTACGATTGTATAAGTCATCGCTATCCTATCCTCTTTCTCCCAACACTATGTAGTGGGCAACAATAGATTAGATTATTTGTTTCACTATTATAATATATAACTGAAATATTATACAATTACAAAAGTACAATAAAGTAAAAACTCCAGAAGCATAGAAAAACACAAAAATTAGATTAAGCGTAGATGATTTTGAATTAATCGAAAAATTTAGAAATGCATTATAAGCTTATACTGTAGAACGTGCAACAAAATAATCAATACAAAAAAATAAGATGGATTAGTTTCCACCTTATTTTTTTGTCTTGCGAAACATTTTAATAACTATAAAACTATGAAAGGAATAACTTAATCATGGGTAATAAAGAACGAAATGATATATATAATAAATGTATTAAGAAACTAGAAGAGTTAGGTTTTGAACCAAAAACATCTAAATCTTCTTTAACTAAATGGATTAATGGTGAAAAAACTGATTTTGGTGATTCGCTGTGCATTTCAAATATTGATTCTAAAAAAGCTGGTAACGCATGTACTGAAGTAAATAAAGTTATTAAACCTTATGGCGGTAAGTTAAAAGCCGATAACTACAATACTGTATTCTTATCGATAAAAGAAAGTAGTGTTATGAAAGAAGATGCTTCTCTTGTCTTATCAGCTTCATTTTTAACATTTATGACAATATTAGCAAATGCTGATAATATTTCTGCTGTTGCAAATAAAATAAGTGGTGGAAAATCTAAATATATTGCACTGGACAAAAATAAGAAAACGATAAATAAAAATACATATGGATATGATGATGAGAAAAAAGCATTAGTATCTTTTGCTTATTATTCATTGAATTTAAAATCTTTACACGATGATGCTATTGCTATAGATGGAAAAAATAGTGATACCTTACAGAAAAAAGTATATTTATATAAATATAATGATAAAAAATCTAAATTAGTATTTTCTGGAACTTTTGATGAAGCTTGTAAAGAATATGATATAAATTATAAAGAATTAGACACTGAAGAGTTAAAGAAAAGAAGGAAAATTTATCAAGATACTCTGAAAAAATTTAAATTATTATTAAAACCAGAAAAGAAATTATATTCTAAAGGCGAGATTGGACTATCTGGAAAAGAAGATCTAGAAAAATTTTATAAAGGAACAACCGATTCAGTTGATATATATTATTGTAGTTTATGGGATCTTATTCCTAATGCTAGAAATGCAAGTAATGAAGAATTAAATGCCGTTTTTGGACCATTAGAAAAAATAGAAAATCAAATTAATATATCACTTCCAAAAGGATATAAAATTAGTAATTATGGAGATTGGGATGATATACTTTATGTATTATCAGCTCCAAGTTCTATTAAAGAATCATATGGTATTGATGAAAACTTTTTAAATAGAAATTCAAGACCAGTTAAAAATGCTAAAGCACATTATACATTTTTAAAGAAAAAGCAAGCTGCTAATAAAACTAATGGAGCCACTGATCAAAAAGAAATGCCAAAATACAATTCAATTTCTGCTTCTGGTGAGATTGAAGATGATAAAAAAGACGAACCAATAGAAGAATTATTGTCGTTAACTGAAGCTGAAATAGAATTATTGTGTGAAGCTTCCGATGATAATAAAAAACCTATATTTATCGTAACTTCGTATACCAATATAAACTTCGGGAAAGTTATAACTACATATACTCATGCTAAGTATTCTCATGCATCATTATCTTTTGATTCGTCTTTAAAGCATTTATATTCATTTAATGCTAATAATGGTACTCGTAAATTAGGTGGTATATCTTTAGAATCTATTGATGGCTATATAGAAACTTATCAAGATGCATCAATTTCAGTATCATGTATATTTGTTAAAGAAGATGATTTTCAGAAAATTCAAAATGTTTTAAATAAAATGCTAGAGAATAAAAATCATACTATGTATGGATATTCTAATCTTTTAAATATAATTTTTAAAAGATCTAAAGAAATGTCTTCCGATGCTATGAGCATGGTTTGTTCACAATTTGTAGCATATATACTTTCTAGAGCTGATATTCATGTAGTTGATAAGTCGGATAATCTAGTTACCCCTAAAGATTTAGCAAATATATCAAATCCAAAGGTATATAAGCTATATGAAGGATATGCAAGAATGTATGATCAAAGAAAATAGATCGTATATTTAGAAAACTTAGAAAGAAAGCTGAATATATAAAGGAACAATTTTGTATTTAAAACACTAAACATTATGATAAGGGAGTAGGAATCTCCTTATCATTTTCCTTGACTTTGCTTCGTTGGCGATACAAGCAATTTTTAATTTTTCCTTCGTATGGACGGATAGTTCATACACTTGCTGTATATTACAAAACGTCGTCTCCTTTTTAAAAGATAAAAAGGAACTTGCCCTAAACCTAGAGTGTAAGGTTTAGGGCAAATGCTGTTTTAACATATCAAATCTTAGTCTAAACAATTGGACATAAAAATAAATAATTTTTAAGGAGGAATATAAAATGGTTACACAGCAACAGTTTAAAGATCATTACAGACACCTTTTAAGTAGCGGTGCTATTTATTTATGGGGTGCTAATGGAGAAATTATTACTAAAGAATTGGTAGATAGATTATATCGTTCATATGGTTCATCTACTTACAACAGAGCTTATTATAATAATAAGCTTAAAGAAGGTGCTGGTAGAATTGGAGCGGATTGCTCTGGATCTATTTATCCTTTATCCAAAGCAGATAATACTGCTAGAGGATATTATAATATTTGTAAAGTTAAAGGTTCTATCAAAAATCTTCCAAAAGGAACAGCATGTTTAGTATTCAATGCTAAATTTACTCATGTTGGTGCTTATATGGGAGATGGAACCACAATTGAGATGCGTTCATCTGTAATGAATGTTTATACGGAAAAATTCAAAGAGTCTAGATGGGCATATTATGGAATTCCAGTATGGTTGGACACTTCAAATAAATCTACTTCTACATCAAAACCTTCAACATCTAAACCAACAGCTTCTTCTAATAAAACCAAAGGAGTAGTTGAATACATTCAGAAATGGTTAAATAGTCATTATGGAATTGGTTTAGTTGAAGATGGAAAAGTAGGTCCAAAGACTAAAGCAGGTTTAGTTAAAGCATTACAAAAATATCTTAATAGAACTTACAAGGCAGGTTTAGTTGAAGATGGTATTTTTGGTAGAGCTACTAAAAAGCATGTAAAACCGTTAAAAATGGAGCAAGTGATCTTGCATTTATTGCACAGGCATTACTCTATATCAAAGGTTATGACATGAGCCATTCTGGTGCAGATACAGGTAAGTTAGATGGTATTTGGGGTAAAGGATGCTATAATGCTACTTTAAAATTCCAGCAGAATACTAGAGGATTAATTCACGATGGAAAATGCGGACCAGCTACATTCCAGGCATTATGTAAATAAAAAGATTATAAAGAGTATACCTAATTAGGTATACTCTTTTTTTTGTATATGGCTTATTGGGGGTATTTACCGAAACATACAAATAATTATAAAAATAAAGAATAGGAGGAAACTCAAATATGTCTGGTGAAAGATTAATAAAGATTAGTCAGCTTCCAGAAAAGACTAATATTTCTTCTTTAGATTATATGGTATTAGAAGATAGCGAAGATACTAAGAAAATTCAAATGAACGTATTTGAAGAATTTATGCATACTTATATAGATACTCAAGTAGGAGTTGTCTCTGATAATATACAGAAACAAATGGATTCTGTTACAGAGTTAATGAATAAAGTATCAGAAGGAGAATCAGCTAGAGATACTGCTGAATCGAATAGAGTTAACGCTGAAAAGAATAGAAATACTATTTTTGAAAATTGGACAACAACCATGAAAAGCTATTCAGATGCTGAATCTACAAGATCGGTTACTTTTGATGAATGGACTAATACTATGCAGAATTATGATACTGCTGAATCTAATAGAGTTGATGCAGAGAATAAAAGAGTAACTGCTGAATCGAATAGAGTTGATGCAGAGAATAAAAGAGTAACTGCTGAATCCAATAGAGTTGATGCAGAGAATAAAAGAGTAACTGCTGAATCTAATAGAGTTAAAATCGAATCTGCCAGAGTCGATGCGGAATCTGCTAGACAATCTGGTTATTTAGAAATGTCAAAATACTTTTCAGATATACAAGATTTTGTTGAGCACAGATCTAATACTGGTTTATCTAAAATATCTACATCTATAAACCAGTATTTTGATTTATTTGACATAACTTTTATAAAAGGTGATTCCGGATATGATAAAGATAAATGGTATTCCTGTTTATTACACATATATGAAATAGGTTCAGATAGTGAAAAATCTGGATTTGTATTTGGAAAGTTTAAATTAACTACTGGGAATGATGGATCATTTTCTAGTATTGAATATAAACTTTATGCAAATAGTATAAGCAATATAAATATTAACGACATTACAATTATTCAATCCAAATCTGGAGATAATATAGTTATTTCTATTTATTATAAAGCAGATATTGGTTCTATAGTTGAATGTCATCGAATAGAAGATAATTTAACAGTATTTGATCTTTCTTTATTAGATGCAATCGTTAATGATCAGGTTTTACCGTCAAGCACATTACCAGCTGGTAATAAATTAAGTTTTTCTGATATATCAGAATTACAGATAGAAAATATTAATGCTGGTAGTGCTGAAATGCATATGATTACATTAATGGAACAGCTTAAAGTTGTTCGTAAAGAGATGGGTGAAATAAAGCCTATAAATTATTATCCGGTTGGAATTATTGTAGATACTACAACTAATACCAATCCAGCTACCTTATTTGGAGGTGGGACATGGGTTAATTTATTTGACGGTCCAATAACACAAAAAATCACAAATAGTGAAGGACAAGTTATTTCAACAGTAACTATTTATAAGTGGAAAAGAACTAAATAAAGAGGTGAAACAAATAATGAGCAAAATAAAAATTAAAGAATTACCAAGTATTTTATATAAAAATATAAAGGATAGTGATTTGGTTTTAGTAGAAACTGAAGCTGATACTTATAGTATGACTGTAGCAGATGCTAAGGCATTATTTAGTTGCGATGAAAAAATTAATGCTACGCAGATACATTTAGAAGAAATGATAAATTCTTTATCTGAAAATCTTGATACCTTTAAAGAAAATACAACATCATCTTTAGATACATTATCACAGGAAATATCTAATCAGAATTCTAATGTAACAAAATTATCTGAAAGATTATTACGATTAGAAACCGCAACTACAGAATTAAAAGATACTGTAAATACTTTAAAAGAATCGGTATTATCTAATACAGAAAGATTGGATAATCATGATGAATTATTAGATTCTAACAAAGATTCTATAGATTTAATTTCTCAATTGATTACTAGATTAAATGAATCATTAACAGAAGTAACAACAACGGCAAACAAAAATAAAGAAGATATCTCATCTATTAATACAAATATTTATGAAATTAGAAAATCAGTAGATAGTTTAGAAGTTGCTACTGGAAAAGATTTAGCTGATAAAGTTGGAACATTTGAGGAATCTAATAATGAAAAAATAAAAGACTTGCAAAAACAAATTGATTATTGGCATCATGATACTGATGATCATATACATGCAATCATATTATAAATATAAGGAGTGTTACAAAGTATGAGTAATAAAATAAGTCTTGAAATAAATAATAAAAAAGTTATACCAGATGAAACTTCATCCGAAACCACTACAAGACCAGATACTTCTACGGTTGAAGAATCTTTAGTAGAATTAGAAAATAAATTTGAAACATTTGGTGCTGCCAAATCAGCAACAAAGTTATATACCAAAAGAAAAATTGGTAATGCTGAATTTGATGGTACTAAAGATATATCTTTAGAAGATATAGCTAATAATGCATCTGGTGATAAAGATGGATTAATGAGCAGTGATGATAAAACTAAATTAGACGGCATCACTTCAGATTTAATAAAAAATTGGAATGATGCAAATTCAAAAAAGCATTCGCATACTAATAAATCTATATTAGATGGTATAACTTCAGCTTTGATAGATACATGGAATAAAGTAACAGATAAACTTGATAAAACGGGTGATGCTAGTAATACCACTAATACCATTACAACAGCTTCTACCCGTACAAATCTTAAAACAGGAGAAAAACTTTCTGTATCTCTTGGAAAAATTGCAAAGTATTTTGCTGATCTAAAAAATGTTGCTTTTAGTGGTAGCTATAAGGATTTATCTGATAAACCTACATCTATGACTGCTAATGGTGGAAATGCTGACACCGTGAATAGACACAATGTCAATAGCGACGTTCCAAATAATGCAAAATTTACAGATACAGTATATACCCATCCAACAACTTCAGGAAATAAACATATTCCTTCTGGTGGTTCATCTGGACAGGTTTTAGGTTGGCAATCAGATGGTACTGCTAAATGGATGACAAATGATAGTAGCGGTGGTTATATTAATCTAGGTCAATTTAATAGTAATAATCGTACTATTAATTTAGATATTTATAAACCATATGCAGAATGTGATAGTAAAGGCGATAACACTACATGGTTTGTTCCTAATGATCGAAATTGTGTAGCTTGGATTAGAAGCAAAGAAAATACAGGTACAAATCCACCGCAATTTGACAGTTCAAAATTTTGGTTTTATTTTAGAAGTACAATGGTTAATGGTATGCCGTTACAAGAAATTATCGTATATGCTGCTGTTAATGACGGAACTCCTAAAAATACCTATCTTAATAGAGCTTATTGTAACGCTGCATGGACTTCATGGTGGGGAGATACAGATTATTTGAAATTGATAGGTGGAGTAATGACTGGTCCTATTAATTTTGCATCTGGAGGTCCTATTCAGATGAAACCTGCATCTTGGACAGATTATGTACAAACTTTAGTATGCGATGGTAATGTAAAAGTTGGTGTAAATAACTTCGGTGATTTTTTCAATAATGTAATCAATCTAATCATGCTATCAACAGCAGCAACTTATATAAGATGGAAAACTGGTAATGGGTGCTATTTCCAAACTATTAACGATGCAGCAGGTAATCTGAGTACGAAATTAGCTATCAATGATAGACTTGTAACATATGGTCTTCCTTTATATGAGGTAGTGAATGGAACCACCTACAGAGTAATTGCAATAAATTCAGCAGTTAATTTACATATAGGAGGTAATACTAGCACGGGACATAATAATATTGCAGCTATTTTTCTGTCTTTATTGAATTGCCAGTATGGATTTTATAATACTACATTCAGAGTAATAGAGGCTTATGACAATAAAGTTTCATTAGGTTCCGGCTATGCAAGATGGAGTCAGGTATTTGCTAAAAATAATACGATATCCACTTCTGATAGAAATCTTAAACATGATATAAATGATATTGATGAAAAATTAATAGAATTATTCTTTAAAATAAAATCTAAGACTTTCTATTTTAATGATGGAGATAGGATTCATGTCGGATTAATAGCTCAGGATTTTGAAGAATCAATGAAAGAATTAGAATTATCAGTGGATGATTATGGTATGATTTGTAAAGATCCTATGTATGAATACACTGAATTCGATGAAGATGGTATCGGTTTAGAAGATTCAAAAGTTATTAAAAAGGATGAAGATGGAAATCCTATTTATATATATTCATTTAGATATGGAGAATTAATAACTTTAACAATACAGGTTGTACAAAATCAACAGAAAGAAATAAATGATTTAAAGAAAGAAACTGAAAAATTGAAATCAGAGGTTAACACTTTAAAATCAGAAATAGAAAATCTTAAAGCTCAGATAGAAGATATTAAATCATCTTTATCTACTTTATCTAAATAAGAATTAGGAGTAGACTATATAGTCTACTCCTGTCTTTTTAGCCACGTCAACATTCAATTAAATAAAAATCATAAAGAAAGGAATGTAATATCATGTCCAAAACTAACGTTGATGTGAATATAAAAGATCTTTTAGAAAAAACAAATCTTGAAGAAGCTGATATTTTTATTGTTCAAGATGATCAAAATACTAAAAGAGTTTCACTGCGAAATTTTATATTAAGTATTATTAAAGATAATGAATTACCTACTCAATATCGTATATATTCAGCATATAAAATTCAGTCTATGATAGACACAATAGATAAATATTGTACTGATGGTATTGGTGGTGTTCAAGGTGATATTGAAGATCTTGAAAAATTTAAAGCTACTAAAGAAGAATTAGAAGCTTTAAAAACAGAATTACTTAAAGGGATTAATGAAAAAATTAGTATAGACGAAGTAAATGAACTTTTAGATTCTAAAATATCTGCAACTTACAAGATCAAGGGATCTGATATGGATACTTCTTCTGATGATGCTAAAATCAAATTAGAAAACCTTGCAAAAGAAGTTATAGATGCAATGACTGGAGCTACCCCTATTCCTACTAATAGAGCACCAGTAGGTGGTTGGGTTACAGAAGATATTGCTGATAGAGCTATAACTGGTAACAAATTAGCTGAGAATTATGAATTTATTGCTCATATTACAGAAGGTAATATAAATGAATGTATTAAAGCAGGTTTATACTTATTAGGTTCTGAAGTATTAAATCTTCCTAAAGATAGTGAAAACGATAAGGCTGTTAGAATTTTAAAAGTAGAACGTACTGCTGATGAGTATATAACACAGACTGTATATTATACTGATGATATGGAATATCATCCAATATATCGCAGAAGAGGTAATGTAAATAGATTACATGTAATTGATTTTGTAAGAATTGATGAGATTACAGATACTTTTAAAGTTACCCGAGAGATGCTTGCAGATGATTTTAATACGTGTGAAGAGTTATCGGGAATAAATATTTTTACAATAAAAAAAGAAGGTAACTATATTGCAGATGAAACTGTAACTAATTTACCTACTACTGGAGATAAATATTTAGTAGAAATACGAAGATATAATGACGATAATTTTATATATCATGCTTCTAAATTATCAGTTACTAAGTGTGAATTATATGAATGCTTAACTTATCGTACTGCTGGTTATATGCTGGTAAATACAGAATGGTTTAAAGTAAATACTATATCTAAATCTAAATTTGATGGAAAAACGATCCATCTTTTTGGTGATGGTATTTTATTTGGTTTAGGATCTTCCGATATTGCTAATAAATCAATACCAGCATTATTGAGTAATGAGTATGGATTAAGGACTATCAATAATACAATTGGAGACGCAACTGCTGGTAGCTATGATGATGAAATTTTAGCAGATAGAAATATCTTAAAACAGATTGAAGTTGCAACATTATCTGATGCTGATTATGTAATAGTATCAGTTGGTACTAATGATTTTAGAAGTGGTAAAGCTAATATTGGTTATAACAACTCTAATGACGATAAAACGTTTAAAGGAGCTCTCAATTTAGCTATAAAGAATATTATTACAAAATGTCCTACGGCTAAAATTATGCTTATGACTCCTATCTTTAGATCCAGGTTAAATACGGGTGATAATAAAAATAGTGACGAGTATACAGTAAATGATAAATATTTATCTGATTTTTCAGATGCAATGATAGAAATTGCTAAATCAAATCACATTCCAGTTTTGGATATGTATTCAACATTTATTGTTAACAAATATAATTCTGAGAAATTTCTTTCTGATGGTCTTCATTTAAATGATGATGGTCAGGAAATGTTTGCTACAAGAATTATAGATGGTTTAGGAATATATTATTAAATTTAGAAAGGAGAGTTTAATAATGGCTATTATAGACGATAAAAAGATTCAGGAACTACCTGAATCTAATTCCATCGGACTTACCGATCAGATGATTGTAGAAACTGTAGATGGTACGAAACTTACAGATATTGCTGCAATAAAAAAACTTATTAATGCAAATTTCATAGTTGATAATGTAGAAAAAATGAAATCTGCTTCTTTTAAAGAAGGTGAAGTTTGTATTACTTTAGGTTATAGAACAGCAGGTGATGGTGGAGCTGCCGTGTATAAAATTGTATACGATCCAGCTTTAGTGGAAGATAAAGCAAATGTACATTATTTGCTTACATCTGATACAAATAGAGCTAAATTTATCTCATTGAACAATTCAGTTGCTCCAGAACAATTTGGAGCTTATGGTGATGGGAAACATGATGATAGTGATGCTATCACCAAATGTATAAAATCAGGTTATAAAGTTATATTTAGACCAAATGCTAATTATGCTATAAAGAAACCTTTACCTTTTATCACTAATATGAATATTGATTTTAATGGATGTACTATCATTCCATATGGATGCTCAGTATTTGATATTCATAATATTAATGATATTTTTAAAAATATTCGTATATCTAATGGATATATTGATGCTTCTTATAGCAACAATATTAAATATATTATTGACATTGATGCATTGACATCTAATTTGGTGATTGATAATATTAATATTAGTGGTATTAGCGAAAATACAGCTATTAGTATATTACCAAGAAACAATACAGTCATTCAAAATTGTGATTTTATAGGTGGAGAAGGAATATTAAATAATATTAGCACTATTGGAAGAGGAATATATTCATCGACATCATCAAGTAGTAGCAATGATTCTAGAGATAGTTTGAAAATATCAAATTGTAGTTTTAAAAATTTAGATTCTCCGATACGTGTGCAAGGTGTAGATAATAGAAATGCCGAATTTATTATAGAAAATTGTTATGGCAATAATGCTGCTAAATTAATGCATTCCAATTTTATTACTATACGTGATTGTATTGGTAAAATTGAAAATAATACATCTTTAGGATACAAAACTCATATTCTAATAGATTCCAAATCACGAGGAGCTTTGGTAGATATACATAATGCTACTGCTAGAGAATCCCATTATTTATTAGAATGCTATTCAGGACAAAATATTAATAATAAAATAAATGTTTCGGGTAATATTTATATGACCAAATCAACTACAGAAGCGTTATCTGATGAATTTTGTATATATGGTGCAATAGCTGGAACATTAAATCACAGTGCAAATATAGATAATCCTATTAGTAATGGATTTACTGAAGGAAGTTCCACTACAAGTAAATATACTTATGCAGATATTAAAGATATTATACCAGCAGAACTTAAATCTATTAAAAGTATTTCAATTGCGAATATAGGTACAATTAATATTCTTAACCGATATGTAAATGTATCATCTGCTTTAACTATTACCGCACTTGGTGGTGGTGTTGTTGGTCAGGTAATACGTTTAATGTCAACAGGTAATGCTATTATTAAGAGTAACAATTTAGATATACAGTTATCTCAAAGTAGTATTCAATTATCTGCTACTAATAGTATTTTACTTAAAAGATAACAAATAGATTATGGAAACAAATTTAAGGAGGTATAAACAATGGCTGGAATTCCAGGAAAACACATATATGAATTAGATGCATTAAAACTTTTAAAAGATGATGCTTCAATACCGATATCTCAGGATAATTTAACCAGAAGAGTTAATATCAAGGATTTAAGACTAGCTTTTAGCGGAGACGATGATGAACCATCAGAAGATACCTATTATAGTAGTCAGTATACTCAACAGAAATTTTCAGATGTTGAAAAAGATTTGTAAATCTTTTAAATCTTGTTCAGGATGCTAATAAAAATACATCAGAATTAAAAATTTATGTAGATAAGCAGGATATGAATCTATCTGAAAATATTAAGAATTTGAAAGATTATGTAGATAATCAGAATCTTTCATTAGCAAATAGAATAACTGCTTTGGAAAATAAAGTTAAAAATATTAGTAAAATCACTATTGGAAGTAATATACCTACTTCATTAGCTGAAGGGGAAATTTATTTCCAGTATTTCTAAAATACTGGAAATAGAAAGGAAGTGATTAAAATATGGCTTATGAAGAATATACACATCATGGATCAATAACATGTCATACCCATCCAACTATGACATTAGATTACGGTGTAAACGATGATGGCAAATATGCAGTAACTGTAAATAAACTAAATAGCGAGCAATTTGGTTATCAATGGACAGTTAAATTAAATGATACCTCTGATATCATCGTTAAAAGTGCTAGTGACGGTGATAGAAAAACTTGGAGTAAAACTTGTACTGGTAATTGCGGAAGTGTATTCAAACTGTCTGCAGTATGTGCAGCTGGAACTAGTGGTTGTGCTATGGGTGGTAATTACACTCTTGTAGACCCCATAAACCTCCATACACATTCAGCACCAACCGGATTTAAATTAAGTGTTTCTGATATTAAACAAAAATCTGCTAAGGTATCATGGTCTTGTGTATCTAGTGGATGTTCTGGAATAAATAAATGGGCAATTAAGGGCATACCCGGACATAACGACGATTTCACAGATAAATTTAGTGGAATTGATGATTCTCCAGTGATAAAAGAATTAACTCCTAATAAATCATATACGTTTTCAGGTTATTGTACAAATGGACATGGATATCAATCTAATGTTCATGCAGTGACATTTAAAACTAAACCTAATAAACCTATTATTAGCTGTGGATTAAACCCGGATAATATTCATAACGGAAAAGAAAAGGTAAGTGCTGGATCCGGATATTTTCAGATATTAGCAACAAATACAGCAGATCATACTGGTGAATTAAAATGGAAAGTAGAATATCGACCAAAAGGTTCTAGTACATGGATATTGAATAAAAATGACGAAGATATTTTCCATATAACAGTAGATCCTAATGAAATTCACAGAACAGGTGGTTCATGGTATGAATTTAAAATAACCGCTACTTGTGTAGATGATTCTAGTATTTATAGTTCTGCACAATTTTCTGCTAGAACTAAATACAATCAAAATAATTTTACGACAAATGTCAATATAAAAGATATTGGGTTGGAGCATGTAATCGTTGAAACTGAATGTTATGAAATCATAGATAGTAAAAAAATAAAATGTATAAAAAATGCAGTTTGGGGTTTAGATAATATTTTAAAGGATGAAAATGATACTAGTTGTTATGGTAGTATGACTTTTGATGGTAATCACAAATCAACTATAAATACTGCTGATGGAACTAGATTTGAGCCATCATCCACCCACAAAATTAATATAAAAATAATTATGAATAGTGACTATGATGATGTAGTAATCTTTAAAAGCATTTCAGCAACAACTGATGGTAAAAATATATTTACTCAAGTTCCAGGAAATTGTGTTTTTCAATTACCTGGAACGCCTATGGGTTCATGTACTATACAAAGTCCAAGTGGCAATAAAGCGTTATTGGTGTTTTCAATATGGATTGAACTTACTACTGGCGAAATTACTTATTTAGATATAAAAAGGATTGAAGTGGATAATATTACTTCACCTAAACTTGTTAATTTAGATTTTACCGATGAAGAATGGGACAATATATATAAGATGATCCCTCCAAATAGTAATATTATAAGTTATCATTTATCTTTACAGACATATAGTATTTTTAGTCAAAATTATATTGATAGTAATACATATGCAGTTGAAATAGATGGTATAATTACTCTAACTGGCAATAAAAAAACTACTTATGTTGGTAGAGGCGGTCCAAAAAGAGCAAGAGTATATATTGGAGACTCTTCTAAAAAGGTAAGAAAAGCTGTATGCTGGGTTGGTATTAAAGATAGCGATGGTGTCGTTAGACCGCATAGAACAATATAAATTTTAACCACTACAGGAATTTCCTGTAGTGGTCTATTATGCTTATCTTGAACATTATATTAATATTAATTACAACAAGAAAGGTGGTATAATATGAGTAATATTACCGGTGATTTTCATCAAAAGAATAACTGAATTAGATCAACTTAATAAATTAAAAGGTACCGAAGAAATGCTTATAGATAATGGAGAAACTACTTTAAAGGTAACAGTAGATTCTTTATTAGGATACATTGCTAAAGAAATTAATGCTGGAACTTTCCCATCTCAGATAACAGATTCAACTACTGTTGTTATTATTCCTGAAGGAGAATCGTTACCAGCAGTATCTCGTATAGAAGGTAATATTTATTATCGTGTATGTAGTACATCCGATGCTAAATTAGTTGGTGGTTCTACAACTAGATTAAAAGTAAGTCCTAATATGGGATTAAGAATAATTAGTGATTAGGAGGAATATAATAATGGCAGATAATATACAAATTAGAAATATATTTCATGAAGACCACAATTGTAATATAGATTTTTTCTATACCGGTAAAAGTAATATAATTGGATTGACACATCCAGATTGCTCATTATTAAATGCACAGAATCATTCATATATTAGAATAGGATTGATTGAATATGAACAAAGTTTACTAGATACAGATGAAATTACTATAAACGAAGAAATGACTATAGTAGAAGAATTGGAAACAAAAGATTCTGATATTGAAGCATTAGTAAATAAAGTACATATCTATGGTATAGTTAAAGGAAAGAATGCTAATACTAATACTTTTAGATGTGTATGTACCCCTATATTGAGTGATTCGGGAACAGTAGAAATACTTCTAACGCAAGAATCTGTAATGACCGAAGGAGTATCAACATACGGTCTTGGAATTTGGTTAAAGACTCAAAATTATCATAAGATATATGTTTCTAGTGATAATTCACATTCAAGAGAATCATGTCCTTTAAATGAAGAACATTTAGATTCAAAATATTATATTTCATTTTTAAAGAATAGTGAAATAGAATCAAATGTAAATACCACAAACATATACAGCCAATTATCTAATAAAGCTATTTGCTCAAGTACAAATATATATAGTAGTATTTTAAGACGTTTAAATAGTTTAGAATCATTATCTTTACCTCAGATTAGATATTGCTATATTACATACGATGAAGGTTTTATTCCAGATTATACAGAAAATAAAGCCAAATTATATCAAGTAATTGCACCTGCTGCAGAACAATATTCATTAACATCAAGCCAGAAATTTACAGTATTCAATTCTGATAAAGAATCAATTTCTGTAAATGAAGCAGGAACTTATATGATTCAGTTGTCTTCAGATATTCAATGTGCAGATTCTGCAACAAAAAATGCTGATATAGAATTAAGTTTATTTATAGATGATACAAGAGTAGTACCATGTACAATGAAGAAAACTATTACTAAAGATTCTAAGAATTTATTCTCTGGCAATTTAGCTATGGTAGAATTAACTCCTTCTAATAAATTATATTTAAAATTTAAATTTGGAGATAATATAGGAGATGCTATTGTTAATAATGAAACATGTTTAAGTTTAACACGTATATTATAAAATTAATGGTATCGGAATATTCCGATACCATTACTAACTTTTAATTAAATCCATTTCTAAGGATGTGATTTAATTTGAATGTAATTTATACTAGAAAAAATTATAAAATATATAAAGTAAATAAAGGAGAATTTATAGTACATAATACCAATAAACCATTCAATCAAGGGCATACTCATATTAATAATTTTAATACAGCTAAATATTTAATTTCAATGTCATTAAATAGTTTAGTACCTAAAAAGAAGTTAAGTAATTATTTATTGGAAAGTATTCAAAGAATTAGTACAGATAAATTATATATAACAAAAATAGAAAATCTAAAGAGATAGCACATTTTGTGCTATCTCTTTAAAAATGTAAAACTCATTATTAATAATTGTATATTATAATGATGAAACGATATATGTAATATATTGTTATCCTTTTAGAAAGGAGGCGATTAAGATGAATCTCCTTCTAACAAAAGAAGACGAGGATAACACTGTATTAGTGTATTAGATTACATTTGATCAGTCAAGACGGGTTGTTATTCTCGTCTAGGCTACATAAGGAAAGGGTGTATTCGCCATGAAAAACAAATCTGAAAAAATAAAATTGATACTGAAGAAAATAAGATTTGAAATACTGATGATGAATAATAAATCCAAATCCTTAAAGCCTATAACCCGTTAAAATGGAGTAGTGGATTTCCACTACTCCAAATGGGGTGAACCCCTTATTTTTTATAGACTTAGAATCTCTTACATCAATAATACAGGAATTTAGTTTGACAAATCAAAAAACACACAATATCTGTATAAATGTAAAAATCATAATAACACAAAAAAAGGTTTAAAGCTTTTTACCAGCTAATACTGGTAGACACAAAATAGGAACTTTTATTGGGTTTACAATAAAAATTGAAACTTCTCTACACGATTTGAATAAGGTTTCTTTATTTTTTGTTTTTGCTGTTTCTTTTTTTGTCAAAACTCTGATATCCTTTGTCCTTGTTTGAGGATGTAGGTTCTAATCTATTATCATATTGTTTATTCTCATTTTCTTTTTTACCAGAATTATCTAATTTTTCTTCTGATTCTAAAGGTTCTTCTTCTACAGTCTCTTCATTTTCAGTGATTGTTTCTTCTTCATTCAATTCTAGTTCTTCGTCAGTAATTGTTTCTATAGAATCTTCTTCAGTAACAATTTCATCAAAATTCTCCTCTACAGATTTAGTTTCTTTTTCGATAATAGTTTCAACTTTTTTATTATCTTCAACTTTATCTTTATTAGAGATAGAGAAAGTATTGTCTATTTTTTCTAAAGTATTTACTATTTCATCAAATAGTAACATTGCATCTTCATATGTATCGCACTGTACATTAATTTCTTTTGGCGGATTTCCTACCAATGCAAATACTGTAGCCATTGCTTTACATCTAAGAAATTCAATGCGATTTAATGGTAAATCTGTAACATCTTCTATTCTTTTACCATTTGGTAAAATTCCAGAAATATATTTTCCTTTGTCAGGATATACTCTAAATAATTTTTCCATTATTCATTTACCTCCTGGCAAATATCCATAACGGCATATGATTCATCGACTTCTTCATCATAATCATCTAAATCATCGTTATCTTCATCATCGTCTTCTTCATCATAGATAATGTCAACGATATCATCATCAATATCTGTTTCAATACCACTATCTCTAGCAGCACGAAAATCCTGTGCAGCCATATCTTCGATTGTAGTTGAATTATCTCTAATATCGTCATACATGACATCAGCTACATCTTCATCTGGTTCTTCATCGTTTTCACTTGTAAGTTCAACTTCATCAGCTTCAGCTTCCACGATATCATCACAATCTTCATTTGCTAATATCACTGCATCTACCTCATCTAAATCACTTTCGTTAATAAAATTAATTCTACTCATTTAAATATCCTCCTTATTATCATGAATTACGTTATCACCTATATCGGTATTATAAGGTTCATCTGTCATAATATCAATAGCTTCATCCAAGTCATCTTCTGGTGTCAAAGCATCAAACTCAGCATCAGCTATCATATCTTCTAACACTTCTTTATAAAAGTTGTTCATATAAACATCCTTTCTTTAAATTAATGATTATATGGATGTTTTCGGTTTAATACTATTATCATCTATCATAAGTTGTTTTATAAAAGCCTCAATACAAAAGATTATACATGGTATAGAATAGAATAACGTGATATTGTTATTTAACTCTATATTATCCAAGACTTCTAAATCATTTTGTGTGATATTAATATTGTTAACAAATTTAATTATTATATTATATATTGCTAAAGGGTCATTCTTTTCAAATATCTTACCCTGAGAAAGACGTACTATAAAATCGTCATTGAAACATGGTAAAACTCCAAATAAAGAAGTTTCTACTGTATTATAATTAAAATCTATACTGAAATATTCTTCTGGTCTAGTTGAAAATATTGTGGTATCATTATTTATTATTCTACCAATAGCATTGTATCTATATTTATATAAATTATCAAAATCAAACTTTTCTAAATATTTAAAGAAAGTATTCTTATAGTCGATAGAAAAAGTAGAAGGTAATGGTAATATATGAGAAACAAATATAAAGTTTTCCCCACCGTCCATTAAACTATTTCTTATAATGAACTCTATCATGTTTGGATCATAGAAATGTTTCGTATTATGAATAAAAATAAAACTTTGTACTCTATCTGAATAGAATATATTTTTATAATGTTCTTTTAAGCAGATAAGATTATTTTCTAATTCTTTTATAAGATTGAATTTTTCACTTCTTATAATAGAATTAAATTTAGTACCAGTATTATTAAGAATCATATTATATGAATCTTTTATATTTAAGTCTTTATCATGATCAAGAGAAGAATCTACTTTATAAGATATCTTCCAAATATTAGCTCCATCCTCTAATGTATCTGGAGTTACTGAGGTTACTCTAAATAACATATTCTCTTTTATATAATTAATTTTAAAGTAATCTCCAGGATATGGAGTAATGGTATTTGGAAGAATTATAGCTTCACCTTCAATTGTATCACTTTCAGTACCAAATTCTCCATTATCTACTTGTAATGTAGCTCGTTCTATTCCATATAAATAGAAATCTTTAATTTCATTATAATATGTAGGACTATCATCCCCTAGTGCAGAATACTGTAGTTTAGAACCTTCGTCTAATGTAGACATTTCAGTATTCTGATTATAATAAGTCACGACAGTAGGAGATTGATTATTCCATTTATAGTATGGATTCTTGATTATATTCTGTAAACCATTTACAAGTTGATTTATATTATCACTATGAGTTGTATTAATAAATTTTCCAGTCATTCTATACACTCCTTTTTAGATAGATTTGGAATATTATTAGAATGTTTTAGACAAAAAATAAACCCTATACCAATAATAGTATAGTGTTTGTATTCTTATGCGATGTCTCTCGTAATTAAAAGAGTATTCGTTTTTTCATCAATCTTAAAACAAGGTAACCATTGAGTTTCAATCAAATTGAAAAATCTATTTGTAGATGCATCGTTAATTACGGTACTATTAAAAGTTTCAAGATAATCTTCAAAAATCGATTTAAGTTTATTTACCGATGGTATCAATATACTCATATCGGTTTTCATATTTCTTAATGCTCGATTAGTTTTATCTTTATCTACAAATAGATTATCACCATCGATCTTTTGCATGAGGTTAGCAAATTTATCCACATCAAAAGCACCTAATAGCTCGATCAAATTGGATATTTTATTGATATTTATATTCAATATATTGGTAACATTATTTCTTTTTTCTTCTTCGGTAATATCCTCAGCTGATAGATATAAAATAGTTGTAATACATATACTTGTTTCTTCTACTATCTTAAAAAGATAATGAATCTGTTCTAATATGTATTTAGTCATACCAACTACATACATATCATCCAAACCGATAACCCAATCATAGTATGATAAAGTTTTTATTAATTCTACGTTAGATTTCCTTACAGATTCTGGAATATTTTTATCCGTTACACGAGTTATTTTACTTATAACATTATCTATGCCGGTTGAGATCATCTCACCACATAGAATTGAAATTTTTTGCATCATAAATATTGATGAGCTTATAAGATATATAGAATAAAATGACATAAGAATATATATTCCTATAGCCACTTTTACAATATCTCGATTAAATAATGCAATGTATATAGTAAGAATTGAAAAGATGGTAAATAAAAGAATACCAACTTCTATTCGATTTTTATAACTTCTAACTGGTGATTTTTCAATTGTTACTTTTGTGAATTTTTCTTCTAAACTTGTTATATAATCTAAAACTTTAGAAGATGAATAATTTTTATTCATAAGTTATTTTCCTCCATAATATAAAGAGAAATACATATGATCTATTTTCATATAATCAGTGTATCCTCTAGTAAAATTAGTTGATGTAAAGAATAGCATTTCTTTAGGATGATTTCTATACACCAACACATGTAATGCATTATTGATAGCCTGCTCTGATGGTTGAATATATATTCGTCCATCTACCGTAGGACTAAATTGAACAGGATTTCTTTGCCAAATAACACTAGTAAGATCATTTGGAAATGCTGAACATTCTATCCTGTTTAATACTGTTTCCCCAACTGCTCTTTGTGCAGCATCATTTTCCCCTTCTGCTTCTGCCATAATTAAATGACATAGCAAATTAAATTCACTTGCACTAAGAGTTTCAAACGATCTACCTAAAACTTTAAATTGCAGATCGTTATTGCCATTATTTATTTCATTATACACTGCCATATTGCTGTTTAAAGTTATTACATCTGGCGATAACTGTTCTTCTACCGGAGCCTGTTGTACTACTTCTTTTTCTTTCTTCTCCTTAGTAGGTTCATTATCAGTATCTCTAATACTATCCGATACCGTTTTAGAAATACCAGCATTAGTGTTAGGCGTATTAGCTTTACTAATTTCCGAATTAATACTATCGGATAAAGCTCTACTTGCACCGGCTGTTGTATTTTCTACGGTGTTTACATTTTCACTCGCCTCCAACTGGAGGGGGGGACACATCATTGTTAATAGTGTGGAAGTTAAGATTATCATGGAAACTAAACGTTTCATCTGAAAATCCTCCTTTCATTTTTTAAATTATGAGTCTAATTGACTCCTTTATTTTACTCAACGGAACACCGAAATCCTTTGTATTTGGATAAGTATTCCTGTGAATAAACATGTTCATATTAAACGGTCTAATCAATTCTGCAATATACAGGATTAAACTATCGTTTACATCGTTGTCTACATAATAATGAATTTCTAGATTAACAAGTTTCATAGTCATTATGAAGAACTTAAGAACTCCTAGATACCCATTACCATTAATACTACTGTAAATTGAATTATACTGAGTTTGTCTTAAGTTATGATAGACACTCAATATATCAAAAGGTCCTTCTGCTATATGCAACTTTACTGGTTCTGGATTACTCAGATCCAATGTAGTTGGGATAACATAGTTTCTATGTGTATTGTCATATTTTCCGAACACATTATAGTTAATATAACGTTTATCAATGCTTTTTGGAAGATTATCTTTTATCTCCAAATTTCGCATATTTACAAACGCTCTATCAATTGAAAGAAATCCTATAAAAGATGAATCCAAGTATTCTATAATATTTGGATGTCTAGTATAGGTTGTTATATTGTTTTCATTTAAAAGATCATAGAGATTTAAAACTATATTTTCTCTTATACAATCTTTATAAGTTAAAGATGTACCTAATCTAGTATTTATATAATTCAATTTGTACTTTGATAGATCATCTTCTGTTATTTTGTTATATTTGGTATTATATACATAATCACTATTATATATTTTGTTGCTAGGATTATTCATCGCTAATTTATTATGCAAAGATAACTCTATAGCAACTTGTGGATCATATATACCCCATTCAATTAATGTATTGTGTGTAACTACACCACTACTTTGACATTTTTACAATGGAAGAAGGATAATTCATCTTTAGATCGTGGTACACTTATATAAAAATGTCCTTTATTTTGATTTTTAGAATCAGGACAATATTGGCACCTACAGTTGATTTCTCTTCCTCCGCTAACTTTTTTAGCTCTTGGTAGATTCGATAGTAATAAATTTACATATCTATCTATATCCATTATTTTCACCTTCTTTCTGGCTTAATGATAAGTTAATCTAAGTATAAATGTCTAGGATGTACTATTTATCACCATCCTTTTCATTATTATTCTACCTCCTTTAAAGTATTTTATTCTTATTCATTTTTATAATATATTATTATAATAAAAAATAAAAGTGCGTAGTATTTCTACTACGCACTAAATATCTATTTTTTATCTTTAGAAATTTTATCATCTTCATCAATAATATCTCGAATCATATAATACAATTTCTCAACATCAGAAAATGAATCAAATTTGTTTTCTAATATTCTAAGGTTTGGATGATCCATTACCCAATTATATAGAATATTTTGATCACTGTATTCTTTTTCGTCATCGACAAATCGTTTACAAACTCGGAATAATTTATTCGGTGTACGATTAACAGAATTAATTAATCTATCTTTATCATTAGTCTTGATTAAAATTGGATAAAGTTTAAAGTCTACTTGACCTAGAGTTATTTTATTATAGATATTACCGAATAGCAATATATCTCCAACGGCAACATTTATGTCATCTTACGGCATGTTAAGTCCATATAACCATTCGCCTTCTTCTGTTTTATAGGTAGATACCGACAGGTATTCTCCAATCATTTTTTTATCTTTAAATTGAGATTCACTGATGAAATTATAAGGATCACCATAAGTTTCATTTTCTCTCATAGGTCTGGTAGTATCCTTCTTTAATAATTTAAATTCTGGATAGAAATGGGTGAACTCGGTAGATAAATTACATACTCCTTTAGACAAATAATCTTTACCAGATCCAGATTTTCCTAATAGTAAAATAAGTTTTTTCTTTATAGAGGTATTAGGTCTAACCAATTCAAGATCATTGCTAAAGTATTCATATATAGTATCACCTGATTTTACGGTATAAACAGTATCGGGACTAAATCCGGGAGAATAGATAACATTGATAATTTTACCAACAGTACCAACCGGATGTTTATTTGTTTCGTTTATAATAGTTACGTCGTCTCCAATTTTAAATTTACACATAGTATTATCCTCCTTTTTATATTTTAATTATTTTTATTATGTACAAAATAATTATAACTTAAGAAATCTTCATGATAATCAAGCTCAATGATTTTAGCTCTACTCATTTTATCTTCTGAATTGAAAATAAATTTGTCTTTTAATTTAACCATTCTCCATATTCTTTTCTTACCTCCTGTTTTATTGGTATAGCATATTTGAATTGATGATATATTGATAATTTTGTTTTTATCTTTATATTCATCATCAATGTCTGCATATGTTAAGGTTGCTTTTAATCGATATCCATTTTTTAATCTTTTAGCTTCCTCAACTTTTGAAATGGATTTTAAATTTCTATTAAAATATACCGAAATTTTCTTCGGATTCTTTAAAGGTATAACAGTAGTACCATCTAAAATTTCTAATGTAAATCTACTATTAGATAATCTAGATATCATATTATTTATATATCTGATATATTCTAAATCTTTATTTTTCATATTCAATACCTCCTAAAATAATATACTTAGTGGAACATATTCCACTAAGTATATTCGTTTCTTAAGTCATTATAGTATACATTAAAACTTCTTCGCCGATGATATCTGGAATATTTGTTATTAATCTTCCATCTATCTCATCGTTATAAAAATCAATAATTCTAAAGTCAGAAGCAACAATAGTTGCAATTATAGATAAGATTTGTTTTTTAACTTTTTCATCTTTGTATTTAGCATCTACCTGTGGATATAAGATAGAACTTTCTAACTTTACTAATTCTTTTTTATTAATACTTTTTCTTACCTGTAATCGTTCTACCTTACTACTTATAATATAAGGTAAAATGATCATATTATTTGCAAGAAGCATATTCTTTGCTGCTATCATCAACTTCACATAATCATCTTTATTAATTGAATATATTGAAGTCGGATCTCCAAAATATTTATAAAATAAATTAAAAATCAAATTCTTTTGAAATCCATTGATGATCTCTCCGTTGTCATTCATAAGTTTCTGCTTATAGTAAGAGATTTCATCTTCATCAAAAGGACCATATAAACATTCAATGTTTTCCATAGTTTTTCTGCATTAACCTTATTTTGCAGATATAAAGCTTCATTCTTTTTAACTGTAAAGGATTCATATTTATCCCATTCAGTGTTTTGATCCATATCTCTCTTTGAAGATGAGAGTTGAACATAATTGTATTCATAGCCGATCTCTGTGATTTGGTAACCGGTACTTCTTCTAATAGAAGAATAATTTAAAAAGACAATATTTTTACAATAAATATATTTTGGAATTATGTTTAAGAGAATATTGTTTACTGATTCCAATGAGTGTGTAGTAACATTTAATCCTCTGATATCCTGCATATCCCATAAAGTTGCATTGTCTTTAGAATTTTTACTTATATTGGATATTGCTGTTTCATACAATTTACTATACAAATCAATACCCATAGTCCGATCAATAAATTCAAGTATCATTTCATATACTTGAAGTAAGAATGAGTTCACATCAGATATTTTATTCATATAAGCATAATGTGTCAATAACGGTATCATCATATTTACTACCAATGACATCCACATTAATGCTTTTGCATGTCTATCCGTATACTGTAAACTCGGATTTTTATCATTTTTATATTTCTTTTGATCTAATTGTAGACAATAATTATCTTCGTTCATTAAATGTGTTTTTATCATTAGTGAATCTGACATTATGTATCTACGCAGATCAGAGATAAACATCTCTTTAGAGTAGTCCTTCTGATAATCAATTAGATATTTAAATCTAAATAGAGTAATCAAATACTCCTTATCCGAATCATAGAACTTTTCAAAATAATTCATATACAATGGTAAATGATGTAACATTGTTTTACCATTATAACATCTCTTTGTAGACAAGATAAATTTATCTAATGAATCATTATCTACATTAAAATACTTAGATACTGGAAGTACAAGTGCACCCTTACAGGTTTTAAATATCTTGTCCTCTTCAGCTGGTACCCAATCATCTACAGGAATTACTGAATATATGAGTGGGTTTTGTTCATTCTCTTCAATGTAACTAAAGGCTTTAGTCATAAGTACAATCCTCCTTCAAAAATATAATATACAACCTCCCTTGATATTAAGTTTTTAATTAAAGAATTGTACTTTATATGTATTTTCTCCAACATTTTTCATTATTTTATTTCCCTTTCTTAATGATATTAATAAAACCGTTACCAAGGTAATATTAATAAATAGTTTTAGGCATTGTAAAAAATCATATACCATAAGGCTTAGTGCCTTATGGTATTTGTTTTCTTAATAGTTTTAGTTTTGTTTATAGTTTTAACTGCTTTTGATACTTTAGTATCTCTTATTTTATTAGTAGTATTTGCTAAATTAATTTGTTGAGATCTAGACAATACAGATTTATTATCTTTACTTGTTATCTGTTTAAGTTTTTCTTTGTCTCTCTTTTTTCGTTTAGCAATTATATCTGCACCTTTTTGCCTTTCGGCGATCTTAGTATCTGCATGTTCTACATCGGCTTTTAATATTTTTTCATTATATTTTTCAAGATAAAGCATTTTATTAAAAAGTCCTTTTCTTATCATCATAAGATAAGCAAAATAGAAAGTTTTTACATATCCTATTTGATTATTAGGATTTTTTATTTCTGCTTTTTTCTTTATAGCTTCTCTAGACATTTTATCAGATAAATCTTTTATAAATAAATCATTCTTTATAAATGCATGTGCAAAAGTATAAACAAATGATGGATCATTTGAAAAAAATCTTACGTTATATTTTTTTAAATCATTTGTTGGAAGGGCATCTTTTGGTTTACTAAATTCTAATACTACGTCATAATAAAAATCTTTTATAGTTTCAGATGGTACTTTTATATGAGCATAATATTTAGATGAAGATCGGTAAAGTTTATATTTAATTTTACCAGATTCTCTTACCATTAATTTATCTAATTTTTCCATATACATTTTTCTGTACATTTCTCTATTACTCATAACCGCATTTCCCATTGGATTTTTTATATATTGTTCTATAGTCATTTCCATAATCTATAACCTCCATTCTATATTAATTTAATGTAATACAAATAAAACCAGTACAGAATTTATCTGTACTGGTTTATTATTAATATTAACCATTGGTCTTAGCTTTTGAGTAAGTTTGTAATGGTGTACTCAAGTTCTGGTAAGCTGTTAAGCACTGTGCATAGGTCGATGTTTTATCATCATTCACAGTCTTAGCTTCAGCTAAATATTTTTAATATTAGATCTAACAGTTGCCGTACTGTAGTTATCAAAATCAGAAGCATTAACATAATTTGTTGCCTGGGTTATATTACTTGATAAAACAAATCTAATATTGTTAAATGTTGTAATCTGAGAATTTGTATTTTTGATACTATTAGTAATCGCATCGTTAGCTGTATTTATTTGATCTAATGTTGAAGAACTAGAATCATAAATTCCCTGAGAATATGTGATTACGCCTTCAAAGTTTGTTTGATCTTCTTCTTTCTGGAAGAAGTAAGGATAATACTCGTTTTCTTTAATAGCATTAGCACTAGCTATATTATTTTTAATGTTTCTTTAGCTGCTTTTACCTCTTCACCTCCAGAAGATTCTTTATCAGTGTTATAAGTATTTAAAGCATTGTTTAATGTTGTCTTTGCATCAGTTAAATTCTGATATGTTGACGATTTGTTACTATTGGTATTAGTAGCTGTGGTTAAAGCTTCTGTAAGTGCAGTTCTATGTTCTTCTGTACTATAATCAGCAAAATCAGAAGCACTAGTAACTGTAGTTACAGAACTGATTAATTCGCTTAATTCATTTTTAAGTGTATTATATGCAGATTTCTGCTCTGTAGCCTTCTGAATAGAAGCATTGGCGTTAGCAATAATTTCTTCTCTTGCTGTTAAAACACCATCGCCTTCTAAGTGATCGGTAAGATAAGAGGAAGCATTGTTTTTAGCAGTTTCTAAATCTGTCTTGGTATTTTCTCCAGTGATATAGTAAGGATAATATTCATCACTAGTAATATTATTTATTTCTGTTATTTTTTCATTTAAAGTTTTATTGAGATCTTCAACAGCTTTGATTCTATCAGAATCATAAGCATTTAAAGCATCTGATAATGTTTTATTAATTGAAGCGAGATTAGATGCAGATGTATTATTATCTACATCTTTTGCTGCTGCTAATGCTGAAGATAAAGCTGATCTCTTTTCTTCTGTACTACATTTATCAAAATCAGAATATCCAGATACTGTAGATGCAGTAGTAATTGTAGATTTCATCTGATTATTGATATTTTTATAGTTGTCCGATTCAACTTTAAGATCTTCAATAGCTTTCTTTAATGCATTATTTGCAGATGTGCAATTTTCAACAGTCATAGATGATGATTTAGACTGTAAATCTTTAGCATCTGATAATGCTTTTTCAAATGCAGTCTTCTTTGTTTCATCACTAATGAACTGAGGATATGTTGCATAAGATGAATTTTTATTATCTTTTATATTCTGTGCAAGAGTTACAGATTCATTTAAAGCTGTTTTAGCAGCTTCTAAATCTTCTTGCTGTTTCTTTTCTTTATCATCTTTATAAGCTTTAACAGCCTGTTGTAACTGAACGTTAGCAGCTTCTAAATCTGAATAATAAGATTTATTATTTGCTACCAAAGTACTCAAATTATCTGTAGCTGTTTTAATAGCTGTTCTCTTTTCTTCTGTACTGTAATCAGCAAAATCAGAAGCAGACATTACGCTATTAGCGTTATGGATAGCATCCTGTAAAGAAGGTCTATATGTCTCTACGAAATATTTCTGACTAGATACCATACTTGATCTCTTTGTGTTCAAAGATTCCACAACACTATCAATTTTCTTTAATTCTTTTCCATCATCAGCAGATACAGATTCTACTGTATATGTGGAATCGAAATTACTTAATGTATCTTTAACATTCTGCAATTCAGTTTCAAATGCAGTTTTTGTCTCTTCTGCATTCTGCTGGATAAAATATGGATAATATTCTAAATCTTTAACAGCATCAGCTTTTTCAACTGCTGTTGTTAAATTTTTCTTTGCTGTTGTTATGGTAATTCCTACATTATGATCTTTTTCTATCAGCTGATATACTTCAGTTGCTTTAGAAATTCCCTGAACAAGATCGGCTTTTGTAGCTGAAGGATTATTGTATAATGTATTCATCTCATTGATACATTCTTCAACCTGAGTTTTATGAGCAGATGTCATATACTTCTTATAATCAACATATACTCCTTCACCTTTGATACATGCTTCAAATGTATCAATGCGTTCTTTCAATTCAGTTTTGATACCTGCAATGTAAGCATCTATAGCTGATTCCAATTCGGTATTTGCAGTGTTCAACTCAGTATAAGTTGATTTTTCTGCATTTTTTACTGTTATAGCTGTTTCTAATTTGCTGGTAAGATTATTCTGTTCATCTTCTGTAGCGTGCTGAGTAAAATCATCAGCTGTAGTTAACTCGGTAGCCAATGAAATAGTTTCAGTTATTTTATTTTTTACAATTTCATATTTAGATTTTTCAATCTGCACTGTTTTAATACTATCCTGTAATGCTTTATTTGCATTGTTTAATTCTTCAGCGGTAGCATCTTTATTAGCAATAGCAGTATTAGCATCATTTAATGCTGTTTCAAAAGTAGATTTAATGGATTCATCTACCATAAAGCAATCATAAAGACTATCGTTCTTAATACTGTTTGCAGAATCTATTATCTCTTGTAATGCCGACCTTGCTTTGTCGGCATTATCCGGGAAACGGAGTGCCGTTATCAGCTAAATCTGTATTGGCATTTTTAATATTTTCTGTAAATGAAGCAATCAAAGCGTTAATTGCTTCTTTGGAAGTTTTATCTACTGTTTTATAATTAGCAATATCAGCTTCCAATGCTGTTCTATGAGATTCAGATACTAAAGTTGCATATTTTTCATTAGCAACAATAGCTTCAGCCTGAGTATTAAGATCTGCAAGTTTTGTTTTAAGTTCTTCCAGTTCTTTATCTACTACTGGAGTGGTGGAATCATCTACAGGAACATCATTCCAGTTTCTAGTATTAAGCGGAGTTTCTTTTCCGTTTTTATCTACATTAGAAACAGTAGCACTAGCCATTGCACGCTGGATCTCTTTTTTGTTAAGTTCCAATACTGTAGGTTTTTCAATTCTTTTATTGTTTCTGAGAATATCGGTAACAAATTTATTTTTGCTGGTGAAACCTTTACTTTTTTGGTTCCAAAGTTTGACATTTTAGACATAATATAGTCTCCTTTCTTTTAATTACTCTAATGTTACGAGCCCGTATATACAGCCGATTACGAGTAGAGAATCATCTCTACTCGTATTTTCTACTTAGTAATATTACCCCATAATTCCCATATATTATTATATCTTTTTCTATATATAGCACCACCATTTGAAATTATAGCTACATCATCCCAACCACCAAAATCTTCAGTTAATTCATCTGTAGATTCTACTAAATGTAATTTATTATCACATACTATCCAATTATTATTTACAAATTTAAAACTTGTTTTGATATCTTTTACATATGTAATTAATCCTTCATATGGGTATAATATCGTTAACAAATCTTTATATTCATCTACTACAAATCTAGAATCTAAAGGATGGTTATAAAGCACATCAAAACTACTTGTAATTGGTATACCTTTTCCATTATAATTATTCAAAGCAGAATTATCAGAAGAAAAATCATAGATAATACTAGATAGAATTTTTTCGTTATTATAGAATATATCACGATGCACGAATATAATATATTCTATGAGTCTATTATCATTTATTTGGATTGATGCTGTTTTTATAATATAATTTTTTGTGATATTATTTCCATTTAAATCTTTTATAGCCAAAACATTATCCCAAGTTTTTGGAATTATTAAAGCTGGTCGGAGTTTTTCTTTTGTATCATAATTTACGTCTGTTCTTATAAACTGTTGTATATTAATCTTTGGTCCAATATATTTTTCTAAATTTTTAGAGTTATTTTCTATAGAAGATTCTAAGTTAGCAATTAGAACTTCTTCATCTATTTTGCCATCTACAATAGACTCTATATTTGTAAATCCACAAAATACAGGATCTACAAAGGTATATATAATATGAGGACAATCTATTTTATTATGATGGTCTGATATATATAATTCTAAAGAACTTGTTATAGTTAATTCCGGAACTTCAAATTGTATTAGATGATTAGAATTTGGTTCTCCTTTAATAGTATCACCTTTTAATACTTTAGATGTACCATCTTCTTTATTTATAATTAAAGTAGGAGTAATCACACCTAAAGAACCTATTGTTACAGTAGCACCTAATATAAAAGGTTCTACTGAAACTCCAGCTTCTTTGTAAATATAGGTATCGTTAACTAAATCTCTATTTATATCAAGATCATTATTTGATAATACTATTTTATTTAAAATAATAGATGGAGCAGTATATGGATATAGCATTTTATCTAATATTCCAGATATAGGTTCGTTAAAAAACGTAGTTCCGGGTTTTATATCTTCTATAGGTGAAGGATTTGCTATAGGAGTTTCATTAGTATAAAGTACCTGTTCCGCTGATGTAATGACATCTACATCTGATTTATGTTCACCAGTAGTTTCATCTAATAATTCTACTCTAGCTTTTACAATATCATTGCTCATTTATATTCTCCTTTCAAAGTAACTGATTTATTAAAATGTTTCGACTAAGCATATTTTTGGGAAAGATCATAATAGATCTTTCCCATTTTATTTAGTCATCTAATTTTTTGTAGGTGTTATCGATTACAGTAGGATATAATCCTTGATTAGCTGTAAACATGATTGTGATAATTTTAGATACGCCTTCTAAGATTGCCGCATCCGATTTGATACTTGATAATACTTTACCATCGAATTCTTTTGTTCTAAGATTTAATGGCATCATCTCATCGAAAGATTTATAATAATATTCTTCTATCTCATCTTCAGATAAACAAGTACCATATAATTCTCCAACCAATGATTCATACGATTCAAAAAGAACATTTAAACAAATTCTTTCTAATTTAGAATATTTTTCTAATCCTGTATCTGTTAAAGCTAAAGCTTTTTTCTCATTAACCGTTAACAATCCCATGAAGCTTGCACCGTATCCAACACCATCTCTTGCTGCTGATCTGCAGTTTAATACAGCATCTTCAACAAGATCAAGGTCAGCATTTCTATCAATAGATGCAACACCACCGATAAGATAATCTACCATATTTGCTTTAAGAGCATTTAATCTTCTCTTTGTAATAGCAATAGTAGCAATATCATCATTATTGTTTGTCTGTGTTTTAATTTCTGCTTCTAAGAATGAAATCATTCCATTATATGTAGAAGAGAAAATTGGATTATTGTTTTCATCTAATTTAAGATTTCCATTTTCATTTCTTTCATACATATTCTTCGGATTAATAATCTTAGTTTTATCTGTATCACATTCAAACAAATCTGCTGAACCATAGAACTGATCGCATACGTTTTCTACCGTCGGAGCTTTTCCTGCTTCGATATCTTTCTGCTGAATAGTAGGATCAATATATTTACAAATAGGTTTACAACCACAAAGTTTTGTAATATCGTAAACCTGATCAATATATCTGTTAAGTTTAGTCACAATACAGATTGGAGGTTTCATTTTCACATCGGTTTTATCAAAGTTGTAAAGCATTAATTCAATTTCTTCAAGCATATTAGAGACATCTCTAGAAATACTTGGAGCAAGAATTACTGTAGGGATATAACGATCATCTTTACCCTGCATGATATTATTAAAAGGTCCAATGATATTCTGATATACTATTCTTGTGAACAATGCAATCATTTCCTCGGTATCAATAGGATCATTGAATACATAGATTCTTGGATTTCTGATAGAACAAGAACCTTCAGTTGTATTATAGTATGCCGGCGAAGCACATCCTTTTTCTAATGTAACACCATCATATGTTTTAATGATATTTTCTGAAGTATTAGATGTGGATACATTGATAAATACATCCAATCCAAACTTTTCATAGATACTTGTAATTTCTGAAGAAAGTTTTTCATTTCCATTAGTTGAGATCATACAAATATTATAAATATCATCAATTGTTGTATCTCTACGTTTATTTAAGATTCCATCCTGGATTTCTTTGCTTACTTTATTGAAAGCATCGATAAGATCGTAGCTTGTGGTTCCTTTTGGTAATTTATCTTCTGTTTCGTAAAGATTATAGAATATATTATATGATAATCTTGTAGCACATGTTGTACCATCACCTACTTCACGAACTACATGCTGAACAATCTCTACTAACTGGTCAACAATATCGTTTTCTAATTTTCCAAAGAATTTGATATTTTCAAGAATTCTTTTACCATCTTTACTATATACAGGATTCTTTTCTTTAGAAAGAATCATTGTATTAGATCCTTTAATTCCTGCTGAATTCATAACAGCATCTGAAATGATTTTAAGAGTTTCCAGCTGTACTTCTCTTAAAACGTCTTTAGAAATTAAGTTATTGTTTAGTGTGTCTCTTCTTTTCATTATTCTTCTCCTTCTTTTTTAAATTCACCAAGATCATAAAGATCCATAGTAAAAATTTTATTTAAACCAATTAATTCTGATAATTCACTTACTAATGGAGTAGAACCATCCTCTTCCATATTAAATGGATAATTGATTATGATAATATTTTTTCCTTGGACATATTTAGAGGCTCCGTGTAAATCATATATATTTTTTACATAGATACTTCCATAATTATCCAGAGATTTTAACTCACTTTTCAAAATAGTTGGAATTGAAAAAGAGTTAGATATTTCTTTAAAATTCTCATTGACAAACTGTTTTTGAGCTTGATTTTCACAAAGTATATTAAATTTAACTACTTCACTCATATTGGCTGATGATACTGCTATCATATCAAACAAAGCAGTTTTTTTACTTAGTTTATAAATATAGTCAGCACCATATTCTTTTAGAAATGTTTCTGTAAGATTCGCAATTGAAAAATGTGATAAGTATGTTTCATCTATCATTATACTTAATGGATTTGGATTTTTTCTTTCTGATAATAATTTACAGATCATACTATCATATTCATGTGATCTGAACCAGTAAACTCGATTCAATATAGGTTCCAGATTTCTTCCATAGTCACTGAATTGGACAAATTTAATAATACCAAAATCAGTATCGAATACAAGATCAAATGGAACTAGTGAAATAATATCATACATATTTTTTTTCCTTGAAACTATGAATTCATACTTCCATCAAGATCATCTAATGTAGTTGTTCTAGAACCATTTGAATGTGTAGACTGTCCATTATTCAATGAACCATTGGTACCATTTGTTTCACTTTTGGTATTATCAGAATTGAAGAAGCTTCTAGATCCTGAATTGGAACTATAATTATTTCCATTACCATATTTAATACCATTTGCTTCAGCAATGTCATTAAGTTTTGTATTGATACGGCTCATATCAAAACGTAAGTTATTGATAACTGAATAAGCTGTAGCGTTGGTCATTGCATTGTAATAATCTACTAATAAATCTTTAAGCTGCTCGATTTCAAGCATATCATAATAATCTTTATCATGTGTAGAATCTGATGCATTAAAGTTACTAATAGCATAATGATAATTTGTCTTGAATTCATATACATAAGTTCCAAGAACACCACCATTAGAATCAATTTTTCTAATGATAATACAATAGAACTGACTTCCTACTTCTTTTCCATCCGAAAAACTGATTAAACCATCTGATCCAGTATTAACACCACCGTTGAATTTATCACCTGTAAGTACATTTTCAATTTCTTTAGCAAGCATTCTGGCTTTAGTATGTGTTAAATACACACATGCTGCATTTTCATGATCCCACATTTTATCTCCGGTTGGATTCTGAAGTTTAGGTGAGATTGTTATTTTTAATAAGTTTCTAAAAAACGAAAAAGATAATGCAGAAGGATCAATTCCTTCTACGTTGCTCATGTTATAACATGAGTATACTTCTGGTTCTTTGAATTTAGGTTTGCTGTTTCCCTGATAATTGTTGTCTCCTAATGCCATAATTAAGTCCTCCTTAAAAATTCTAATATAATATTTTAGCACATTTTGTACCTTAATCTCATGTTATAGGTATAGGTAATTACTAATATAGAGCTTAGTAAAACATACTAGTAAAATTATAATAAAAGGAGGTTTATTAAACCATGACTCATTCTGAAATTGTAGCTGCTTTAAAACAGCCAGTTATTGATAATTTTACAAAAGTTGCTACTGAAAAAAAAGTTTTACCATCTTTATTCATAGCAAATTGTATTATTAAACTTTCCGTATTTAGTGATGAAGATAAAGAGAAGCTAATGAAAGCTAACAATCCTCTTTGTATTGTCGCAGGAAAGAAATATACAAAAGAAACTATTGAGATTGGTTCTGGCGAATCAAAAACTCAGTATAAAGTATTTGCCACGTTAGATGATATGTTTAATCTTAACAATGATTATACTGGAGAAGAATTATCTTATGAGAAAGCATTAAATGCTAAAAAAATGTCTGATGCAGAGAAAAATCAGTACCTCTCTATAATTGAAGCTAATAAACTTGCTGAAATTGATAAAGAAGCTATTGATTTTTTCTTTGCAGCTGATGGAAATAATGTTGTAGTAGAAACTGTTGATACTAAAAGGAAGTAGAACCTACAATAGTAGAAACAGAACCAGTACAGAATGATACTGTTTTACATTTGGTTAAAGGTGCAGAGATTTTATTATCTAATACAAATCTCTATGAAACACTCATTATCTTCTATACCATTAAGATGTATCAGTGGTAAATTTTATTTAAATGATGGAGTAAATAAAAATGATAGATATGCAATAACATCTAAAGATCGTGTTGGAGATCCTTTATTTATTATTGGTTATGTAAAAGAAACTGAGATTTTAAGATAAAAATCACCCGTGATAGTTTAAACTATCACGGGCAACTTTTTTGATTATTGGTTTTTGTAAGAATTTGGGAAATAACTCATAATCATCGTTGGATGATTAAATTAATGTTATACTATATGTAAAAATAATTATCGCTTAAAATAATCACATTGAATCTGTATCATCATCTTCTAATTCTTCATCTTTGTCAGCAATTACAATCTTAGAACCGGACAAAGTTACCATCTCAAAAATATTTTTTCCAGACTGGTGAATTGCAATTGCGATTGCTGCATTGATAATACCATTCATCAAAGCCATGACAACAGAAGTATCTGCAGTTTTTGTTAACAATGTAGTTATTGCTCCTAATATAACCAATACGATAGGAATAAGATTATTAGAAATCTTATCAAACGTTTTGATATGTTTTATACAATAACCAATTGCTAATAAGAAGATAATCACTACAATACTGATAGTTACTCCAAACTGTGCAAATAAAGTCTGTAATTCCATAAATATTTTTCCTCCTTTAAATTTATTATTATATAGTTATATAATGATAAATAATCCATAACCCTCTAATATGATGTAGAAAAACATATAAATAACATATATTATTTTATTTTGGTATACATATTTTGGAAGGAGAATAAAAAATGAAAAAAGAAACTCATAAACAGGAGCTTGATTTTAATATAAAAGACATTGATATGAAAAAGCTATTAAAACATAAATCGATACAAGCTCGACTTATGACTATTTGTATGATAGGAGCAATGATTGTTGTATTGCTTCTTAATTATATAATCGATGGTATCAAAGAAACAGAAGAAGATACTATAAAATCTATGAAATCTGAAACTTATGATCATATGATTGATCATATGGATATATTGATTAAAGATGCATATAGTAATATTAGATGTATTTCTAAATCAATAGAAAAGGATATAAAGCAATCTAATATGAATAGTATCAAAGATGAATTAGATAAAGGCGAGTTCAGTGAAGAATTATATGATATTATTAGAAAAAATATTGATAATAAAAATTTTAATGATATCAATAATTTTAGAAATGGTATAGTTGTCATTACTCCTAATGAAATTTATGAAGATTTAAACATTTCGAGAGCATCCGATTCTGAAATACGAAATTGGGAATATGAAATTGATAGAGCTTATAATAAAGAATTAGAATCAGATGCAATTAATAAATTATTAACCCATTCTAATGATATTATTATTACTGAACCTAATAATCTTTTACCTAAAGGAACAAAGCATAGATTAATTGACACCTATGATAAAGAAAAATAAGAGAAATCTATTTAAGCGAAGGAATAGAAGGTTTAAAGAATTATCAAATTTGGGTTCCTGTATATATTACAGATAGTGGTGATATCTTTGGACAAAAAGATATTATAAACGGAAAAAACAACCTACACATAAAATTATTGTAATTCAGGAGTTTAATTTATATGATCAAATTAAAGAAACATCTCCATCATTATATAAATCATTAAAAGGAAATGATGGCATCAATGATATACAAATACGATTCCATTATATAATTTTATTTATGTATATAATTGGTATTATATATGTATTAGAATTAGTAGTAGGATTATTTTATTTTTGTTCAATTTATAATTCTATGGTAAATAAGTATGAATTAGATAAAGAAGATCATGATAAATAAATATCTAAAAACTTGTAACAGGAGGATATTAATAGTATGGACTTAATATCATTTACAGTACTGCTAGAATATCTATATAAAAAATTCATTGTTACGTTCATACTATGTTTAATTGGTTCTTTTTTAAGAGAATCTTTAGGAGGATCTACAAAGATAACTCAGATAAGTCCAACACGAATAACTGGTTCTGCAGTATTTGGTTCTATCATTATGTGTGCTCTTTTAGAGTATATAAAAGTACCATTCAGTATATAAGCTTGCATAACTATCGTGGTTGGAATATGGAGTCCTCAATTATTACAACTAGTAATGGATGCTAATATAATGAAAAAGTTTACTAAAAATCTTTTAAAACAGGTAAAAGATCCAATAGCTAAAGCTATTGTATCTACTGAGCAAGAGATTGCTAATGAAATTGAAAAAGATAATGATGAACAAAAAGAAAAAAATAAAAATAGTGACGGTGATCCGCCACAAGACCAATAATGAGAGATACCAAATGGTATCTCTCATTTTTTGTATATTTTAATACATAGTATTCATCGTAGTAAAATTTTGAGGATTATTCATATTCATTAACGCATTGTAATCTACAAATAATCCATACATTTTTCTAGAATAGATAGGTTTAGCTATCATTTGATCTCTGATCTTATCATATTTATCGTATAGTTTTTCCCATCTTTTTCTTTCAGAATCAGATAAGTCATCTTCTGATTCTAAGTAATCTGATATGATTCCCATTCTACTATTGATCTGTCTCATTAATAATATTGCTGAATTTTCATCATCAATATTTTTAACTCTCATTGAATACTCGTATAGATCATCTTCTAAAGATTTCATACCGCTATATTTCATCTGGGCAATAAATCCTTTTTTAGTAGATTCAGCAATTGGTTTCTGATTAGTATATTTATTATATGGTGCTCCAAGTTGCTGAATAGCCTTATTTAGGGCACGTTTCATTACCTCTGAGCCAGTTTCAACTTTTGCCCGTTCCATTAACTTGATAGGATAAGTATCTGTTGGATTATAATTTTTTGCCCAAGTAAAGAACCAATTAAGAATAAGTGTAGGACAAATATTATCATTTTCCAATTTAGTTATATTCTTGATTAAATCTACACTATCATCCATAAAATGTATAGCAACAAGTACCGGATCTCCATCATATCTAACATCACAATTGGTATAAATCATTTTTAAAATATCTGGTGTTAAAATAACTTCATTAGAAGGTCTAGTAAATATTGATATTGTTCTATATAATGTTTCATATATAGCAAAGCTAAAAGATGCATTTATTCTGTCATTATTTATATATTCAACAATTTCTTTATATGAAACATTCATATTTGATAAAATATTATCCACCATACCTTGGATTGTGATATAAGCATCCGATGACATTATTTTATCAATATCATATATTAGCATACATAATAAATACTCAGGTTCAATATCTGGATTAGATAATAGCTTTGAATCAATATCTACTAAATATCCATTTAAAGAGTTCCATTGGCGGTTATTTGTATCATCTACGACAAGTAATCTGGTTGGTCTTAAGATTGAGTTCGGACGTACAATAATACCAAAAAATTCATTATCATAATTATTGCTTATTATAACATTTCGACATTTAATATCAGTGAATAACGCATTTAATTCATTCTGAATATTAGTGGTTGCTTTTAATAATGTTTTAGTATCTACACTATCTGTTTGATATGCTCGTATACAAACAGCTAAAGCATCGAGTAGTCTGCTATATTGAAATTTATTGAACATCTTAGTTCTCCTTTCTATTTTTACGCTAAATTATATATATGTTAAAGTAGCCTAAATTTAGGAAAAAAAATATGGGTGTGTTAACACACCCATATTCCTGTTGATTTGTTTGATATTAATCAAATGCATTTACACGACCAGCCAGATTATACATAGTTGATTCGGCAATACCAAATGACATAACTTCCCAAGTGCCAGTTCTATCTTTGCTATAATTAAACGGACAACCTAAAACTCCAATTGGTGCTGATACTGTAAGTATAAAGATTGATTTGGAGCGATCCAATTTTATGGTAAGTTTATCAGTGGTACATCTATATAGCTTTTCTGTCCTAGCACCAGTACGAAGATCTTTATATCTTAATCCTCTTTCTTTAATCTTTCCTTTGCAGGTTATGGTGATTTCTTCTTTATTTGTGGAAAACCCCATATCATCAAAATCTGATTTGGTCAAGCCTAGTATTACTTCATGATAGCCAGAATATAATTTGATTTCATATCCATTAGCAAAATACTTAGATTTTTTTACTGAGATATAACCAATTGTCATATTATCATTATTGCTGTTGATCATTGCTGCGTTGTTGTTTGATTTCATAATATACCTCTTTCTCTAACACTCTAGTAGTTAGCAACTATAAATGAAATGATTTAATAAGTTTTTATGAATAGATTGTTATATGTATTTCTATTCACTATTATATTATATAATTAAAAAAGTCTACTTTTACAAATTTTATGGATATGGTATTATCCCATATCCATTTTATTTTGGTTCTTCTAAGTATTTTACTTTTTATTATGTGCTTCGGCATACTCAATTTCAGATTTCGTTGAACTTCCGATGTATCCATCGACATTGATTACAAAAATTTCATCTGCCATATCAATTTTTCTCTTGTGCATATCATCCAACATTTCTTTTGTGCCTTCTGCCCAAACTTCCTCATCTCCGGAATGCCCAAACATTCCTACACTAATAACTATATTTCCTTCTAAAGTTAATTCTTTTTGCACTCTCATAAATTCATCTTTAAATTTAGTACTTCCACATAACGTAATCACTTTATAATTTCCAACCATATTTGTATTCCTCTCTTTTATTTATTATATAAAAGTTTTTATCAAAATAAAATACAAAATAATCCCAAGTACCAAAAGGTACTTGGGAAATATATTCATCTAGAAATTAATCCTGATGTTTAACTGGGAACGCATTGTATGTCTGGCTGTTGATTCCTCTTGGGTTGAGGATATCGATACGACCCTGAACCGGTGTATACTCTACGAACTTCCAACGCTCGAAGGAATGTAAAGCAGGTAATGCCGGATTGTTTGCGTTTCTAATCTCATTGCTTAAGTACAGCTGGTAGTCGTAAATTCTGTAAAGAATACGATCTGTTCCGTTTGGACATAAGATGAGCATTAACTGATTTGTGTTACGTAACTTATCGGAACCGATGAAGTTGTATACACGTTTATCAGATGTATAAACTACTTTAGTATAGTCTAACTCCACAGGTCCAATTGTACCAGGAGCAGCATATGTATAAGTAGCTGGTGTAATCTGTCTAACAATAGCAGGATCACCATAGATAGATACTGTCATATTCGGATCATTTAAATACTGTAATAATACTGTAACTTCCTGATCTAAGAAGAATAAGAATGTATCTTTGATCCATGCTACATGACTATCACCATAACCAACTCTTGGAGAGAAGTCAAACTGATTGTATGTCTTATCTCTGTTGAGCTCTAATCTATCATAAGATGCATCAAGATTCTGTTTGATCTTATCATCTTTGTAGTTACCCAATGCTGTTTTCATCAGGGACATGATCTTAGTAACCTGATTTACATTGTATAAAGTATTAATATCTTTAACCTCTTCAGGAGAGATTGTTGTGTTAATCGGAATAGCATTACCAATCTCAACGATGGTAGTATCTGCTCTCCATGATACTGAACATGTTGTTGCTCTTGCATTACTTGGATCAAGAGAAGCTTCAACACGAACTTCTGTAACGTTTCCGGATAAAGAAGCGATTGTTAATCTGTCTTTCTTCATTGTACCGGAGATAGAATCAGAAGTAACTTTTGTTTTTACTTCGCCGCCTTCATAAATCTTATGCTCATAATTGAAGCGTTTCATGAATGCACGGTCATAATCCTGCTGGTAATAACCAGGTACGAATAAATAATCTACTGGTACCCATACATCATGGTTACCTGCTTCTGTTGCAACTTTATTTCCAGTTACGATATATCCATCTTCATTAGGAAGAATATCGCCGACCTCAAAGTAAACATCTGCAACTTTGATAGCACAAACTCTAGTTTCAATTGCAAGATGGTCTGCACCTGCAAGTCCACCTACTTTATCATGAACGATCTCTGTTTCTTCTGTTAATGGCAGAGTTACATCGAAAACAGTCTTATTGATAGTCTTATCAATAGCAGCTGTCATCTCATTCTGCTGCTTGAACATATCAATCTCATTTCCTTCTGTATCTACTAAGATACGAGTCTCCTGAGAAATTGTGAATTTTGGTGACTGAGCAACGAACTTCGGAATACCACCTTTATCGAATACCATGTTCATGAGAATCCATTTATGCAGCGGGAATGTCATTCCGATGATAGGACTAACTTCAGACATGTTCATATTCTCAAGAATACCTTCACGGTCATTCTCATAAAGAGCTTCCATATCCTGAACATGCTCCTCGATCTCTTCCGGTGTCATATTCTCTTCATCACATGATTCGTTAACGAAGAAATTTTTAAGTGCTTCGTTTGCCTGCATACTGTTAAGTGCTCGTCTAGGGTCCAAATATAAATCGGTTGATTCATTGAAGGACTGAGCAACGTTAGTGAACTCATTTACAAATCCAAACATTGGATTTTTTTCATAACCAGTAGCTAAGATTTTACTAGGTCTTTCTCCTACAACCATTATGTTTATCTCCTTTCAATTTTAAAAATTTTCTTGATATTTATTTTATTATATTGATCAGATATTTCCCATATTATAAAGAAAATTGATCCATATATTTACTATATTGTTAGAAATTAATAATGCTGATTAGCCCTTATACTATCACTCTGGTCTCTTACATTTAACCTCTTCCAAAATATTTCTTACAGTGCTTAGTATAGTAAGGTATTTCTGATACTGGGCAGTGTTTTCTATATACGATCTAGTATCAAATGTGTCAGTATAATAATCATATACATACTGTTTTAAATTATTCAATACATTTGATACATAATCAAAGATTCTAGTTATATCTTCATTTGGAGCTGATGATTTATTAAGTTTTTCAAGAATAGAATCACAAGATTCGTATAATTTAATAAAACAATTCTTAAGCTCTTTATTTTTTATTGCTTTTTGAGAATCAGATAAATTTTCAAAAAGTTCAGATTCTATTTGTTTTAAACGACCTGGATCTACACTTTCACCGGAATCTTCTGAATCGTTATCGTCCGATTCGCCATCCGAATCTCCAGAATCATCGCCATAGTTGGTATCTTCGTCCTCATCGTTAGATGGACCATCGTCAGTGTCTTCACCATCGGATTCATTATTGTCTGATCCTAATTCATCACCAGAATCATCTGTACCATAATCAGTATTTTCATCTTCATCGTTAGATGGACCATCATCATTATTATCATTTGACTCCCCATCAGAATCGTTATCTTCCGTAGAATTATCGTCTGATTCTTCAGGTACATTATATTCATCGGTACCTTCTTCATCAGAATCACTATCTTCAGTATCTTCTACATTATAATCAGTATTTTCATCTTCATCATTAGATGGACCATTGTCATTATCGTCTGTTGTATTGTCATCCGATACATCTTCAGACCCATCACCATCTTCAGTATCTTCTGTAGAGGTAGAATCATTATTATCCTCATCAGAATCACTATCATAATTAGTATCTTCATCATCGTTTTCTGTGCCATCATCAACATCAAACTCTAATAAAGATTTTAAATTTTCATTATTTGAAGTTATCATATCCATGAATAATCCCATTAGTATGTATCTCTCCTTCCTGCGGAAGATGTCGGAACATCTCTTCCTGATACTTTTAAACCATACTTAATACGCTGTCTTTCTCTTTCTAACTTTTTCTGATACTGTAATAAGAATCTATACTGATTCATATCACCATCATTTTCAGCTATCTGAATCTGTTTATCGACAACTTTAAGTTCAGTTTCAATTTCATCATAAATTAACTGACGTTCTCTATTATTTAATTTTTTAGAACATCCGATCATACCTAATGCTGTTATCATTCCAAGAACTGGATTAACAACAGCAGTACCGCCAACTACCATAGCACTCTTTAAGCATTTAGAGAACGATGGTATCATAGAACCTTTGATTAAGGCTTCTCGTCTATCAGAAGTTAATGCTTTTTCAGTATTTTTCATGAACTGACTCATATTAACATCAACTGTCTGACATACTTGTTTTTCTTTAGTAGATAAATCTTTAAATTTCTTTTGACATTCTGCATTGCTAATTTCATTGTAGAGAAATTTACACCTTCATTGATAGGATTCAATATCTCATCTATAACACATTTTTCAAAAAGTAAATCATCTAATACATTAACTTCTTCATATACTGGAGTATTAAATTCACTATTATAGAATTTATTAGATTCTTGTAAAATCTTATATTCACCTTTTTTATATCTATTATTGATTACTTCCTGTATTTTATCGAAATCTACTAAATCAGGACATCTCTTAAATACCATTAAAGTATCAGCAATATCCTCTTCAGATATAGTATTAACAAAATCTAAGATTTTTTCTTCCGAACCATTCTGTGCAGCTTCTAAAATAGAATTGATAGCATCCATTTGCACAAATAATGATCTACAATCTTCAAATGAAAAATCGAAATCATCAAAGTCGTTATCATTATCGATAGTTGATTTTCTATCTTTCATTTCTTCATCTGTTATATTGTCTCTAAATGCTTCAACTTTTCTTGTACAGGTTTCTAAGCATTTAAGATACTTTTCAAGTTCTTCTTTTTTATCTCCACCTTTATCAATTTTCTTTTTGACAAGTTCACGTTCATCATCTAATGCTCTGATAATTCGTTCAGCTTGTTTTCTATTGATATCCATTGAGATAAGATGATCTATAAAAGCAGCTACTACTCCCAGTATTGGTCCAATAACTGGAAATGTAAATGTTCCTAGAATAAAAACAACTCTAATTATTGAGAAGAAATTAGGAGTTGAATCTATAATGGCTCTAGGAGATTTTTTGTAAATTCGAGATAAAAGATTTTTAAATTTACCGATTGATTTATCCTGTTCGGCATTAAATTTTCTAAGAAGATCTTTGATATCTTCTGAATCTGCATACTGTTCCGATTCTAATAATTTTGCGATATCTTCATTATAATCATTATCAGAACCAATAAATTTATTTATAAAATTACAAGCTGCTTCTAAATTAAAAGACTGCTCAAATTCTACCAAATCGGAATCTGAATAATCTGAAATATTGATGATATTATCAACGTCATCTATAATTTCAGAATCTAATTTAGTTTTTGCTTTTTTAAATTTAGCTTTTAATAATAATTCGTACTGAATAAACCTTCCAGATACATATCCCATTAAAGGTATTATTAAAATAGAATCCATAATACATTCAGCATCATTTTTACTAACACCTTTATTTATTCTATTCAATGCGGTATCTATATACACACTTGCCTGTTTTTCAGTCTTGATTTTTTTAACGTTTAAAATAAATTTTTTATTATCAGGATCATCGCATTTATCAGCGATTTTAGACAATTTTTTAGAAAAATCATCTTTTGAAGATTCTAAAATATTAATATAGGAATTTTTAATATTTGAATCGATAAATAGATTTGATTCTAAAATAGATTTTACCTTATCCATGCATTTATCAGTAATTATGCAATTAGAACCAAGATAATATTCTATAATGATATGACTAATATCTTCAGTTTCTAATCCATTAAATCTTCCTTTTAAAAACATTGAATAGGTAATATTTTCTAAAGCGATATTTAACTTTGCTTCCATAGGAAGATTATAAGTATCTATCATTTCGCATAATTCAGTTACACAATTATAATTATCATTCTTACCATATCTAGAAATAATTTTTTCAAAGTTAAATCTTTTTGAGAGATTTTTATTATTATTTAAAATACGATCATACTGCTTTATATTATTTACAGATTCTAATAATCTTTCTTTTGTATTTGAATCAATTGGAGTTTCGTTTATTTTATTTTCAAAAGCTTTAATATTACTATTAGTAATATTATTTGGTAGTGTAGAATATACATTTTTTCTTAGTGTATCGTATTCGCTATGATTCATCATTATTTCTAATTCCGGTAAAAAATCTAATACTTTATCAAAATAAGTATTAGCATCGCAACGGTTAGAACATATTTTTTGTATGAGATTTGAACCATTTATTGTATTAATATTGTCTTCGACTGCTTTTACATTAGCCTGAGTAACACATGATTTACATGAGCATTTCATTTTCATGTCTCTGTTCCGAATATTGTTAGAATCGATAAAAATATGATATTGCATATATTGGTACCTCCCATTTATTTATTATAAATTAATATATTGTTGAGAATCTCAATTATTATGGGTATTTGGTAAAGCCGAACATTATTATTAATATAGAAGATTGAAAGGAGACTCAAACATGAGTGAATTAAATTCTTGTATTGGAGATATTATCATAGAAACTGCAACAGCGAATGCAGATATCTATCCAAGTAAAATTGTAAATGAAAAAGATAATAGAGTAGAAGGCGAAGGAGTTTTACAGGAAGCTAATGCTAAAAATAGAAATGGACGTTTCTATGATTCTAGAGACCTGTTTCCTGAATTAACTTCTCCTAGAACTTTAGAGTTATTAAATACTGGAAATTTTAAAGCCGAAAATGGACATCCGTTATCTAAAGAACTTACAAGACAGCAGACTATCGATCCTAATAATACTGTAGCAGTATTTACTAAATTATGGACTGATGGTGATTTAGTAATGGGACGTTTTATAGGTGATGAGAATGATAAAGGTGAATATTTTGATAGAGAACTTCGTAAAGGAAGAAAACCTTCATGGTCATTAAGAGCACTCGGTAGACTAGCCAATACTAAACGTGGTGTTGAAGTAAAAAATATTAAGATTATAACTTATGATAGAGTTATTTATCCTAGTCATGATAAAGCATATACAATTGGTTTAGTAAATGAAAATGCTCGTATGGTTTCATGTAATGAGGATTGTAAATTATATCTGGATGGGAATGATAAAGGTATCATTATTCCAATAACTAATAAATCAGTTATTAATTATATCCAGAGCGAATCAGCTAACTTTAAAGCAATTAAAGAAAGCTTTGATTTATTATATGATAATATTGAATTGATCAATAATGGTTCAAAGGTTCAGCTTACTGATCGTGCAGGTTCAATCTATGTAGTAAATCTTGAAAACTATATTCATGATGAAATTATGTCAGCATGTTTAAATACATTAAGACACTAAGGAGATGATTCTATGGGTTATAGTAATAATATGACTAATCTACTAAATAAAATTGAAAATAGATTAGGTACAAAACCTTTATCATTGCCAGATGATATAAAAAAAGAAACATGGGCAGAAAATGTAATTATACCAGATACATTGGTAACTTATTCAAGATATTTTCCTAGAATGTTTAAATATCAAATAGATCCAGCTACACATCCTAAGAAAAATGGATATTATATCATAGATGAAAATATGATAAGTCCTGATGTCAAGATTTTAGGTGTTAGGGATTTATCTTGGGATGATTTTGCACAAGATTCATTAACATATCAACAGAATATGGGTCTTGGTGTATATGATTACATTGCTAATAGTTTTGGTGTTACTGATGTAGCACTTATGCAAATGAGAGCTGATCATATGTCTTTATTTAATAACGGAATCTTTGTTGATTTTGAACCACCTAATATGATAAGACTTCAAAGTGCAACTGGTGGAGATTTAAGTAGAAGTGTAGGTAAATTTCATATTGATTTATTTTTACAGCATCGATCAGATTTAACCACTATTAGTGCTACACAGATGGAAACATTTGAAGCTCTTGTACAAGCAGATATAGCTTTATATCTTTCAAGATATCTTTCTAGATATGATCAACTTGAAACTGTATATGCTCAGATTGATCTTAAACTAGGAGATCTAGAAAATGAAGCCAGTAAAAGAGATGATATCATAAATACTCTTAAAGAAGGATATGTATCTGCAGCAAACAAAAATCAACCAATTATGTTTACTGTATAAAAAATAAAGATTACAAATAAATTTGTTAACATTAAAGTAGGAGTATATATCCCCGATATACTTCTAACTATATACTGTTTATAGTGTGTCATATGTACCATTATAAAAATAAAAGTTTTTCTCTTTACTCTTTAATTGTTAATACAAGGCGTAACACAAAATAACCCCGATGGATTCCGTTTCCATCGGGGTTATTACTGTTTTATAATTCATCAATTTTATCAAAGAATGATTTCGGTCTATTTGGATAAGATACAGTTCTATTCTTCGATTGTATATGTTCTGGTTCTTGTTGTACATTAGTATGATCTGTTAAATATTGATTATTTTCAAATCTAATTAAATTAGTTCCGTAATCTGGTCTACCAAAATAATTTAATAATGATTGAGCAGATTCATACATATTTAAAGTATCTATAGTATATACAAATCCATAAAATTTATCTATAGATATATCTGCATACACACTACCTTCGCTAAAAGATAATCTTATACCTTGTTGTTGATCTCCGGTATTTTCCCATTCAATTACTATTGGATCTAATGAAATATATTTATTTTCAGGTAAATTATCTATTATAATCGACTTTGGTCGATTTACAACATATAATCTTTGTTGTTTAATACCAAAAGTATTATCATTAAACCAATTAAGAGCTTCATGTAATTTAGTTCTCAATAATAAAATATCTTGTACACGAATCATAATAGATGCTTCTCTAGCATCTATTTTTTCTATTGTCAAATAATAACTAAATGATCTTCTTATTGTTATTTGATTATCAAAATTTGAATATTTATTAGATGGATACATAAATTCTTTATGATAAGAAACTTTTGTTCCATCATTTTCATTCACTCTACCTAGACTTACGTTAAATCTAACTACAGTGCTATTTCCTAAATAATACAGGTCATCAGATAACCTGTCATAATAAATATAACTAAAAGCTGGTTCCAAGTTATCCTAGACCTCCTTTTTATTTTATCGTTAAATCTATTCATAATTATAATATATAACCAAAAGCATTAAAGGTATTAGTATAATTAAATGCTTTTGGTAAATTGGTATTATTGGTAAATGCATTTATAAAATATAACGTTTTTCTATCTTGCATTATTTTATTATACCTTTCATCCAATTCATTATCTGATAATCTTATTATAGAGCAATCAGATGCATATTTCTCAAATATCTTTAATTTAGCATAATAATACTTAGTACATTGATTAAATCCACGATCTACAATTTCAATGTACATTGTATTATTTGCTCTGGTTCTACCTAGTGTTTGTCTAGCGATAACCTCGGATTTAAATGGTTCTGCCAATACGACAGTAAGTTTTAATCCTGGTATATCTACCGCTGCTCCTGCTGATTTAGTAGTTGAGAGTATAAGTCTTTTAGTTAAAGCTACTTCTTTTTCCTGTTTAGAAACAACTGAAGTATAAACTCCAATATCGTTACTTAACTCTGGGAAGTTTTCTATGATCCAGTAGTATACATTGTATATTGCTTCATTAGTACCAATATACATTAAAAATTTATCCCCAGGGTTACTAGTGTATCGTAATGCAATATCTAAAATAATAGTTAATAATTTATGAAAATTATCTTGAGTTACAACATAATTAGCATAACCATTTCTATTTAAACCATATCCATTTCTACAATTACTAATATCCAATGGGGTAGGTCTACTATTATAATGGATAGCAACGTAATTTGTATGTGGATCTTGTTCTATATCAAACAAATCAATTGCTGGTATATTTTTAAAGAATAACTGATATATTTTATTATCATAATCAGAAGATCTTGCTGGTGTAGCGGTAAGATAATAGGTTTTAAATACATTTGTAAAATAATCTATCATACACATATTAGCAAAGTTTAAATGAGCCTCATCAAATATTTTTATCCCAATACCTAAATGCTCAAATAAATTTGTTACAGATTCCCAACCATTATTACTTCCTAAATCTTGTAAAGTGGAATGAGTAACTAAGAATAGTTTATAATGAGATAAATCTTCTTTACTACTATTCATTAATCTACTAATACCACCAGAACCACTAATATGAAATATATCTTTTTTATCTATATTAGTATATTCTAACGTTCTATCCCTCCATTGATTAAGCCAACTTACAGAATCCGTTATAACAATTGTACGGATTCCCAAATAAGCCATAGTAGCGATAGATACGTAAGTTTTTCCTTTACCAGTTGATAAATTTACTGATAATTGTGATCTTGCACAAGTTGCTCGATATTCTTGTTTACCTAACATAAATCTTAATGTTTCTTTTTGAGTATCATCTCGTGGTAAATATTTAATAAATATATCATTAAAATTATTATATTTAGAGCATCCTATTTCTTTAATTTTAGGATTATCAAAACAATTTTCAACAAACCAAAGATCTATACCTCTAGGAAGGTATAGTCGTCTATTTTTTTCATCATAGTGAATAGCTAAATAATAATGTGAATGTGTTACTGGTTCATAACACTTAAAAGCATTTTCTAATCTAGGTGCATCACCTAGATCATAATCATTAACAATTATAGCCGAATTAGTCAAAATAATTTTTTCTTCCATTTATATTTCACCTCTCGTTATTATATAGTTTCAGAATAAATAATCTCTAACTAGATTAATCTAGTTAGAGACATTCTTTAATTTTTCTTATATTTATCTAATAACCCTTCAGCTGCTAAGATTTTATTTATTTCCTTTTCATACTGAGGAAATTTTTTAATTACCTGATCATAACCAAATTTACCATTTTTAATTTGTGTAGCTAAATATCTAGCCATTATTCCTCACCTCCAAGTCCAAAATCGCCAAACATTAATAATTCATTGAATGCATTTTCTAATTGTTCTACCCTTTCAGTAGGAGATAAAGGAATATCGACATAATCATAGTACACAGACTTATTATCTGGATTATATTTTGGAATTGCTCTCTTTCCTTCAATCATATCTGGATTTGGAATTGTATCTATAAATACACCAGTTTTTTCTAATTCATCTCTGGTAGACTGTAAACCATTTGCTGGATCAAAAGGTGATCGGTGTATAAATTCAACCACATTATTTTTTCCAACTCTAATATATATTTCGCTCATAAAGTCCTTCCTTTCATTTTATTTAGTTTATCATTATGTTTTAGATTCGTACTATATTCGTATAATTAACACTATTTTTTCCACCTCGATAAATACCCACAGATTCAATTGGGAAATTAGCTAAATTAGAATTAATAATTTGCTTATAATCGACAAATTCTAATAACCATTTTGGAGGTTTAACATTTATTGGCAATGCAATTGCTGATATTTCTCCGGATGTTTTTCTACCGCTATCACCAGGTTTGTTAAATTTCATAAGATCATTATTGCGAAGAACCGTTACTATTTTTTCGTAAGTATCTGGATAAGTTTCTTTGATTTTTTCCACATTGTCAATATTAATATCTACTTTAATAATGTCAACTGTATTTCGTGCTGATAAATCAATAGCTTCTAAATCAGTATCCCGAATTTCATTCCAAATATATGCAGCTTTTACACCCTGAATTCTCATTGGATCATCATAAGAGGATAAAGATTTTATTGCTGCTGGTTTATAGAAATCTTTACTTCCAGATTGAATTGATTGGAATATTTTCTTTTCTAATATAGCTAAAGATTTTACTACTTTAATTTGATCAATCTTATCACAATTTAAGATATCTTCTAATATGATTTTCTGCATCTCTTCAGACGCTTTTTTAGATATAGTAGATTTTTTAATATCTAAACCTTTTAAATCTAAAGCTTCATCTTTAGGAATCATATTTCCTTCCTGAATTTCCTGATATGTTGCATAATGTTTCTTTACATCTGTAAGTAAAGCACGTTTAAATAGAAACTCATTTTTAAGATAGATAAGACATTTTTACCCGGTTCATCTGCATATGCTAATTTAACAAATCTTTCTAAGTAATCATTTGCTAAATTACCAACAATATGAGACATTATATTGATAATGGTATATCTTAAATTATCCTGAGGTATAACTTCAAAAGGTTTTAGTGATCTACTGATTTCGATAATATCTTCATTAAAGAAATCATAGTCAATATCTTTTAATGAATCAAAAGCTTTAACTGTAAAATCATCACCGTCATAATAACTAAAAGCATCTATATATGTTTTAGACACTTCAATATCATTCATATTTACATTATTTTTATTTAATAAATCCAATACGAATCTATACCAGCCATCTAAACATACAATAGCACTATCAGTATCAGATATGCAACATACATTTTTTATCATATGTGTATTTCTATCTACTTTATCTAAAATCTGATGATGATAATACACATATTCAGCAAGCATATCCTGTAAAGTTTCAACTTCGACTTTGATATCATCTGGTACTTTATTCGGATCTAAGAATGGAGTTTTTGCCTTTTTAAGAATATAAATAATAGCATTTACCATTGATCTATTTTGCATAAAAGCAACAAGATTATTTTTATAATAAATTCTATTAATATCTTCTTGAGATAATCTATTTAAAGTTAACCAAATTGTATCCAGATCAGTTCCATCTGGTACCCATTTTATTTTTCCATATCTAAAATCTCCAATAGAATACACTATTTTAGCAAAACATTCTTCTACTGTAATATTTCTATCTAAGATTTTACTATCCTTAAATTTTCTTTCATCAGATTCAGATACTACATTATCTATAAAAGTTAAGATCTCATCTAATGAAGCAAATTTAACACCATTGGTTAAAAATGATTCAAAAAACATCGTTGCTGTAGATATTAATTCTCTACCTTGAGCAGTTATCGATGCAGCTACATATAAATTATAAAGTAAACATGATGAATTACTAAGAACTCCATATGTTGCATTTGCGTCTAATTTATCAAGTATTTGCATCATATTGTATTTAGCAAATTCAGCTGTTCCTTTTAGATATTGGAACATCATATTTTTATGAACACCACGTAAATCCATAAAATTTTTAATCATATTTCCTAATGGATTAGGAACTGTACCGTGTTTTTTAAATAATACTCCCCATCCAGTACAAATAGGTTCTTTAGCTAATATATAATCTGTAAGATCTTTTAAATAAATATCGGTTGATCGTTTTGTATAATTATTATCTATCGTAGCTGATACTTGCCTGTATCTTTTATTCATTGAATAATTTAAGGCATTTTCAATAGATGAATCCGGTATATGCGGATATACTCTTTTTGTCATTCTTTGCATTTGTTCTTTGTAAATTTCATTTATAGTTCTTACAACTGGCATATTATTTCTCCTTTTTAATATCTATTATTATGATGTCTTACTACCTATTTTTATTTATTTTAAAGACTAATTACGGAACATATGGGTAAATGAATGACAACTATTCATATGAAAATTATAAAAGGAGGATTTTAAAATGAGCATCTTTTTTGAAGAAGGAAGTGTGATGCCTTCTATAGAGGATTCTTTTGAACATCCGGAGAGAATTACGGAGTGTTTAATTGTAGACGAGGTATCTAAACTTTCACAGGACGCAATTCAGGAATTCTGTAAACCAGGTGGATATGGCGAGCAGCTTGTTCAGGAAGGTAAACTTAGAAAGAAAACTCTCATTAGACTGTCTAAGAAGGATGATCTTGAAAGACGTACAAGTATGATGAACATTCAGCTTGCTAAAGATAACAACGATGTACTTTGGAGAAAGCTGGTAAAGAATCGTAAGCAGAAACATGATCTTATTGATGCTATCGATAAGAAGTATGGATCTAAAGGTTCCAGATTAGCTAAGAAATCTCAGAATGAATTCTTACATGGCGGTGCTAAAAAGACAGGTGTATTACCTAAGTCCTTTATGCGTGCCGGCGGTGAAGACAGAATTTCTAAAGATTAAGACAGATCAAAGCAGCAGCAGAGATAGTGTAGTGGTTAATCCACTACACTATTGATTTTGTGTTTAATTGTATATTATAAAAATGAATACTTAAAGAAACTTTATATTAATAATTAAGGAGGAAGAGAAAAATGGATATAAGTGTATTGGAACAACAGGATTGTTTAATGAATTTTAACAATTATGGTATTTATAGCGATCTCGTACGAAATCAGTATATGAGTATTAAAACAGATATATTATCCAAAGATGATATTGAAGATCACATAAATTCTGTAATGAATATTTTCAAAGATGGAATTGAACAAGATCGTGTACACAAAATGTTTATTAATGTAACTTTTGATGATGGAGAAGATGTCGATTTGAACATCTTCGATTATTTTGTGAATTTAATCTTTTGGATTTTGCCATTAAAGGTTAATGATAAGATTACCTCTGAATTACTATTCTTTGAAGAAGACATAACTAAAAGTAATATTAAGAAATATATAGATGCTTTCTTAGATAAACATAGAACGGATTATCCAAATATTACATTAAATCAGATCATTGATGATTGTCTTGAATATATAGGAGAAATTGATAACTTTTCATCATATTTTCTTAATACAATTAATAATGAAGACACTATTGATTTGATGAATAAAAATAAAGAATTCTATGATTGTATTCATGTAGATTTATCAGGAACTCCGATTGAAAATGTTAAAAATGTTGGCATGGACTATACCAATAAAGCAATTGATATTATCAAGAATTCAAATCATTGTCTTAGAGATTCTTTTAGAGCTAAAGAAGGAATTAATCCTAAACAGTTTAAAGAATTTCTTGTTCACAATGGTTCAAAACCAAACGGTACAGGTGGTGTATTTCCAGCTATTATTAATAGCAGTTTTTCAAATGGAGGTTTATCTGACGTTGCATCTTATTTCATGGAATCATCAGTAGGTCGTATTGCATTAATGATTCAGAAAGAAAATGTTGGTGACTCTGGGCATTTCTCTAGAATTTTAGGTTTAAATAATCAGCAATCTAGAATTCATCCAGACCCGCATTATAAGTGCAATACCAAAAATCTGTTAAAAATAAATATAGCTAATGCTGAGATTCTTGATAGATATAAGCATAGATATTATAGAACACATCCTAATGGGATAGATAAAAAATTAAGTTCAGATCCTGTTAGAGATAATCCGGAATTAATTGGAAAAACAGTTTGGTTTAGATCTCCTGTTACTTGTGCATCTGGTGCACAAGGTAAAGGTATTTGTTATGCATGTTATGGTTCTTTAGCATATGTAAATAACGATATCAATATTGGTAAGATTGCTTCTGAACTTTTATGTGCTGTATTAACACAGATGCTTTTATCAGCTAAACATTTATTAGAAAGTTCTGTAGAGGCATTAGTATGGACAGAGGGATTTAAAGATCTATTTGATGTGGCATTTAATATCATCGGTCTTAGAGATGATGTAGAAACAAAGAAAATGAATCTAATCTTAGAAGACGTACATTCTGATGATTCGGATATGGGAGAAGATTATGTAACTTATTTTAAAGTACAATTTCCAGACAATAGTGTAAAAGTATTTAGAACTGAAAATGAGGATAATATCTATCTTTCAAAAGAATTACAGAGTATTATTTCTAAAGATCCATCTGCAGAATCATATATAATTCCATTTGATTCTATAAGAGATAATTGTATCTTCTTGGTGCATATCAATAATAATGAGTTATCGAAAACTCTAGAAAATATTAAAACAACTATAAACAGAGCTAATGAAGTTCATGGCAACAATACAAAAGAAGATTTTGTGATGAACTTCTTACAATCTATCATTGAAGGTGGTATCTCATTAGATGCAGTACATGCTGAAATCATTGTTTCTAATCAAATAAGAAATAGTGAAGATGTATTAGATAAACCAGATTGGACTATTCCGAATGAAACTTATCAGATGCTTACGTTAAATGAAGCATTGACGAATAATCCATCTATTACTGTGTCTTTGGAATATCAAAAACAGCCAAAAGCTTTATATTATCCAATGAGCTTCAAGAAAATCAAAGCATCTACACTAGATTTATTCTTTATGGAACAACCACAAAATTTAATGAGTATTGAAACTCCAGTATCAGATATTAAATCAGATCGTGATGTTATTGAGAAAGCATTTAGTCAATTAGATGCAAAAACAGTAGATGAAGTATTAGCAATTCCACAAAAAGCATTTTCAAAAATTTAGAATCTAGGGTATGGAAATTTCCATACCCTTTATTTTTTTACCTTCATACCATCTCTTTTCGTTTAACAAAAAAGTAATTGTAATAAAATAAGAACGAAAAGGAGAATAAACATTGGTAACTAGAGAAAATGTAGTACCATTGAAAGTTAGTTATCAAATGACTACCAATAATCAAAGTTTTTTAGATATGCATTATTGGTTAAAATTGCATGGTATTAAAAATAATAAATTCTTTCTAGTATTATATGATACTGGTCTGGCTGGCATAGATCCAAGAGATCCTAATTTACCAAGAGAAATGGCTTTAAGGGTTCTTAGGGAATGTATGATAAATCCTTGGTATTTTCTTAGAGAAATTATAAGAATCCCAGATCAGGGTGGAGCTGTAGGTGGAGGTGTTAGATTTAAACTTGATCGTGGTAATCTAGCATTAATGTTTGGATTTTGTAATAACTGGAATATGTTTCTTGAACTTCCTCGTCAGTTCGGTAAAACTACTTCAGCGTTATGTTGGTATTTATGGGTATTTAACTTTAAAACAACTAATACTGAAATCATGTTTATGAATAAGAAACATGATGACTCTAAGATGAACTTACGAAGATTAAAAGCTTTAAGAGATACGTTACCTTCTTATTTACAAATGTCAGAAGATTTCTCGATGTATGGTGGCAAGAAACTTAGAGCTACTAGTAATGTAGAAACATTATCACATCCACGAAATCAAAATAAAATTACTACTAAACCTGGTGCTCGTAGTAAAGCTAATGCTAATGGACTTGGTCGTGGTTGTACTATGCCTATACATTGGTATGACGAGTTTGCATTTATTGCTTATAATGATATCATTTATCTTGCTGCAACACCTGCATATAAAACAGCATCTCAGAATGCAAAAGCAAATGGAAAACCGTACGGTATTCTTATTACAACTACCCCTGGTGATCTAACTACACCAGAGGGAACTTATGCATTCGATATGAAAGATAATGCTACGCCATTTAGAGAAGAATTTTATGATTGGAGTTTTGAAGATCTTGAAAAATTACGTCAAGCTAATAATAATTCTAACTTCTTCTATATTAGATTTACATATAGACAGCTTGGTAAAGGTGAAGACTACTTCAAAGAAATGGTTAAAGACCTTAATAAAGATTGGCCTGCTATTAGACGAGAAGTTCTTCTTGAATGGGCAACCATGTCTAATAACAGTCCATTCACCTCTCAAGATCTTGATATTGTTAAATCTCTTACTAAAGATGAACCTATATATAGATTACATTTAGGTGGAAATGCATCACCTTATTATTTGGACGTTTGGTCACAATCTGATATGAGACGTTTCCCTCCTATAATTGGAGTCGATGTTTCTGGAGGATTTAGTAAAGACTCATCAGCTATTACTGTTATCGATAGCAGGACAACAAATGTAATGGGTACATTCAATTGTAACTTTATTCCTACAAATGATTTAGCAAAAATCATATATGAATTAGTTGTAAAATATATGCCTAATGCCATTGTAAACGTTGAGCGGAATGGTGGCTTCGGAGCTTCGGTTCTTCAACAGCTAATCAAAACGAAGATAAAACGTAATCTTTATTATGAGATAAAAGATAGAGTTATAGAAGAACGTTTTGATGGTATGAATACTGTTAAGAAATCTAAGAAAATTAAAGTATATGGTTTTGATGAGACTAAAACATCTCGTGAACTTCTTATGGAAATCTTACGAGATAGAATGGAAAACCATAAAGGTAAATTTTTTGCTCCAATTATTTATAATGAACTTAATACATTAGAGGTTAAGAAAAATGGTAGAATAGAACATGCTTCAAATGCTCATGATGACCAGATATTCTCATTATTGATGGCTTTATATGTATGGTATGAAGGTAAAAACCTTATGGAAAACTTCGGTATTGAGATCAGACAGATAACTACCGATAATGAAGAAGAAATTGAAGGTAAATTAGAAGAACATCATAGCGATATGATAGAAGCTATTAATCTTTCTAATGATGAAGATACTGTAAAAGAACAGTTAGAGTATTTAGCGTCTAATAGTACAATCAGTTTCCAGGAATGGAAAGAACAACAGAGAAAAGAAGATGCAGACGCTTTAAGAAAAATTTTACAGACTCCTATGGGAAGAGAAGCTTATGCTAAGATGAATCATGAAAGTGTAGAAGATCTTGAAGGGTTCTCTATAATGACAACTTTACCTAATTCATTATTTTATGATCAAGAGGTTAAAGAAAATAAACTTCAAAAACAATTTGATGCTATAAAAAATATACGATAAATATTTGGAAGTGCCCTGTTTATGGGCACTTCTATTTTTATAAACTTATATATACTTCAACTTATTAATAAAATAATGAAGAATGAAAGGAGAATGTTAATGGCATCTCAGTTTTTAAACTCGGAATATAATATTATTTCCGATAGTGAAATTTCTAGTATTTTATCACACTTTTCGCCGGAAATGGCGTTCGATACTATTGATTTTATTTTACAGAATAAATCAGTTTATTATTCACCAGCAATAGCAAAAGCAAATATTATAAATGGATATGAAATGATGTTTCGTCAGTATTTAGAGCAGTATCCAGATTATAATAAAGAATTTAGAGAAAATAGAGATAATTTATATAGAGCTATTATAGATAAGATCTGTATTTCCCATAATTTATCATATGATATTGATCCAGGAACAGATATATTCACATTAGCTTTTTATTTATATCAATTTTTGATTTCTGATTTTTCAGATTATATTATTGCTTTTTTCACAAGATATATAATTAAAGAGAAAACTAATATAATTGAAATGATCGAATCTATAGATAAAAATAAAAATTCTTCTACTTCTTATAGTAAGAAAATTTATAAAGGAGGATCTAATAAACTTTCGGTTATTCATTCTAATTTAGATATTGTATTAGAAAATATAAGAGGGTTTGATATATCTTTAGAAGATATCATTAATATCGTATTTGAAAACGATAAAAATTTAGCATCTATGCTGAATTCATCTATTATAGATAATGGAGGATTTTATAAGAGTTTTTATGTATCATTTTTGAATATGCATTTTCCAGAAATGATCACTAGTATAAGATTACAGTTACAACCTCCAACTACAATAGATCCAAGTATAATATCATAAGAGAGGATACTTATAATGTCAACAGATATAAAAGATTTACGCAGAGGTATTATATTAGCACCACTAGATTTTGAAATTGCAGATATTGCATTTTCTAGATACCTATCATTCAACAAATTATGTGATATAGAAAATATCTATATTACATATGCAGATTATTCTAGTAAGAAATCTGCGGAATTATTTTTTAAAATAGTATCAGAGGTAGATTTTGTATACGTTATTGATACTAAAGGTCTTGATATTTGTTTCATGGAAAGTATGGTTATTCATGCTATGATTAATGATAAAAAGATCTTTTATGAAACAGAAGAAGAACGAAAAGAACCAGAATTTAGAATATATAATATTGGAGATAAAAAGATTCCTGATGCTTGTCATATCTATATTGATACTGAACGTAATTATAAATATAGAGAAAACAAACTTAAGATTACTCTAATCGATATGATTCTGCAATTTAGTGAATTAGATGAAAATAAATGTTACACATCTATGTGTGAAACAGCATTAGAAAACGCTTTTAAAGATCTAGGAATTGAAAGCGGTACAATGACAGAAATTGATTTGTTCAATATGCGTTCTGATTTGATTAATAAAGGACGTAATATAATAAATGAAAATAAAGGAGAATAAAAAATATGGTACAGTTAACAGATGAACAGGTAAACAGCTTAGCAAAAACAATGGAAGAAAATCTTCATCCTGATCTCGAAGCTTTAAGAGAGATTGAGAAGGGAAACATTCCGGAAGAATTATTAGAAGAAGAGGAAGAAAAAACACAGTATGCTCGAGTAGATGAACATGGTAATATCGTAGGTTATGTTGATCCAGAACTTGAATGCGATTTAATTTCTGCTGCCACGATGGAAGATATTGACAAGAAGATGAGTGACCCTCAGAATGTTATGAAAGCAATGCAGAAAACTTACGATCTTAAACATTCCGATCTTAATATCGCCAATGTACAGACTTTAACAGATTTAGTTAAACGTAAAGAAAAAGGTGATAAAATCTATTATTCAGATTTACCAGATGTATTTAAAACTCGTATTGCTCAGACTATTTCATCAGAAGGTGGTGGAGTATATATGGGAAATAAAGAGATCAAAAATCAAATGGCTGAAGCTTTAATTGATAATATCCACATGCAGCTTATCAGTGATCAGATGGAAAATACTGTTGTAGATATGCAGAATAGTATTAAAAACTATATGACTAAAGAATTAGGAGAAATGTTTAATACCAGTAGATCACAGCAGCATAAAATAATGCTAGAACAGATGCCTTTATTAGCTTCAAAAGCAGAAGATCCACAAAAAGCTGATATTTTATTAAAAGTATCAGATGCTTATAAACAGGCATACACATTAGAGGATATGTTTAATTCATATTGTAAAGGTAAACCTAAAATCAAAAGTATCGATGTGGAAAAAATTCAGAAACATTACTTTACCTTTAATGATAAATATCGTAAATCAAAATGGGTAATTCGTGATGTAGCAATGCTTGCTCCTATCTTAGATAGAAATCTTGATAAAGATATCGATATGAAAGATATTCTTACATTTATTGCAATATTCCTTAAATATACTGAAATGAAAAATATGAATCCAGAAAATATTTGGGATCATGCATTCATGTATTATGTGGTATTTAATATCGCTAGTCTTGACATTTACAAAAAAGTAGATGGTTTAAATGATAGCGATACAGATTTCTATGAAGGATTTAAAGCTAATCTTAATAAATTCTTTGAAGAGATTAGAATCAGAAGAGAGAATAAATAATAATTTTATCCCATTGTATTTTCTACAATGGGATATTCTTCTTAAGAAAGGTGGAACTTGAATGTTTGAATCAATAAAACAAAAATTTAAAAAACGTGATATAAATAATTTTGATATATCTAAAGTAAATAATCAAATAGCAAAAAATAAAATTATAACTGATAAATGGTTGATACTTACAGACGAGACTGATACTAATTTGATTATACCTTCTAATACCAAAATATCTATTATATATGATAATCCATCTAATCGAATGGATACTTTGATAGAAGGTATGATAAAAGATATAAAAATATTAAGAAATGAAGATGAAGATAATGGTATATTGGAAATTGATTGCTCTGAAATATATTACAAAAAGATTTCTAAAGTAATAATAAAGAAAGAACATATCGAGATAGATAATGAAGTTTATCCATACTCCATGATAATTATTAATGGAATCCGTATAAATTCAATGGATGATATGTGTGGAAGCATTAAAGATATTAAAGGAATACAGCTTTTAGATTGTAACGATCAATTTAAATTTAAGACTAATGATATTATCAATATTGAATATTATCAATACACAGAATCATCTGACTATGATGAATCACCTGACTATAAGGACACCTTTTATTATTGTTCAGATACTGGTAGAGTTTTAGATTGTAATTTAAATTATATACCTGATGCTACACATAGACTGATGAAGTTAATATTGGATCAATCTTTTAATAATGAAGAATGTATTTCAGAGATAATTGTTAGATTCGATAAGATAATTGGTATTAAATTATGTAATAATGATGAACATGATTTTGAATTTAAAGATATTGTCTTGAAAGATTTATCTTATGAATGTATAAAAAGAGATAAATTATTTAATACCAAAGATTTAAAAACTCCAAATTCGATGATTTGTAATGATCATTAATAAAAACTATTTAAGTTCAACAAATAATTAAATTATTAAAGGAGGAATATAATGAATCGTTACGAATATAATGGCTATACATTTATTCTATGCTATACAATTAAAATGAAAAATATGATTAATAAAGAACCAAAAAATGTTACTTTGAAAGTAGGAGATAAAGCATCAATTTTATCAGTTAAATATAGAGATGATATATTAGAACCAGGTGTAAATGATACTATACATCATATAGATAGAGGAATTGTTAAAGATTTTATATTAGTACAAGGACATGATAATAGATATTTTCTCAATGCTATTAAATTAGATTGTTCCACTAAGTTTGAATCTAAAGTAATAGAGATTCCTGTATCTAATATCTACGATATTAATGATATCGATTATGTATATGAAAACGATGATCCAAAAGAGATAAAAGCTATGTTTGAATATATCAATAAAGAGGAAAACCCTGAAGAAGTTATATCATCTACGACTTTAACAGGAGTAAAGGAGATAAAATAAATGAATGAAAATATACCAAGTTATTTACGATTAGAAGATAATTCTGTATATTATAACGGCGAAGGTCAATTCGTATTTTTTATTCCGGAAATATTTTTTGAAAGAAATCATGCTATATATGAAGGAGATATTATTTATACTATCGGAGTATTAAATTATAGCATGTTTAAAAAGCCGGAAGACATGACTAAAAAAGTAAAAAGATTTTTCTATCCTTCTCTTATAGGAACAAAACCCGGAAAAGTTGAAAAAGTTAAAAACTTTAAACTATTTCCAAATCTTAAAGCTGATAATTATAGAATTCTTTATTATGAAAATAATAAAATTGATCAGATAATTACTTCTATAGAAGTACCAGAAGAATTAAGTAATACAGAAGAATTCTTTAGCATTTTCATAAACACTGGAAAGATTCCTCAAGGAATACCTTATGAAAAGTTAGATGAATATTATCCAGAATCAATGGAATTAAATGGTAATTCATTTGGTCTTAATCAGCAACAGTTTGGTATAATTGTATCAGAACAGTGTAGAGATCCTCATGATATTTCTAAACCATTTAGATTATCCAAATCTTTAGATAAAGATAGTACTGGATATATTCCAATCTCTATCAAAGAAATACCAAAAACAGTTTCACCATTTACATCAATTACCAGTGAAAACTGGGATGAGGCAATTGTCAATGCTGCTATTATTGATGAAAAAAATATAATATCAACTCCTATGGAAGGTATTATGACTGGAGATATAAAATAAAAATTTGACCCTAGATAGAAAAATCTATCTAGGGTATTTTTTGTTTAAGACTGCATACTAAGCCGGATACAGGACCCTCTAATAACATATGAGTAAATTACATTTCATAAAATGTATGATATAAACTTTATTTTATAAAGGAGGAAATATAATGAAAAAACCAGGAACATCTTTTACTTGGAAGGATCTTAGTGGTTATACATCTAGTGCTGTAGAAGAACCAGTACCAAGACCGCTACTCTTAACTTCCTCAAGTTTTGATAAAGGTCCTGAAAAAATTATGACCGTTTATGGAGAAAAATTTTATAAGCTGTTTGGTAATGATATTTCATTTGCTAGACATGGTCAGCCGGCTGTTCAGGCAGCTAATGCTATTGATGCTGGAGCGGAACTCCTGATTAAACGTATTGTTGCTGACGATGCAACATTAGCCAATATGGTTGTAGTTGCTTCTTTAACAAAAGTACAGACGCCTAAGATAGATCAGAAAACAGGAAATCCTGTTTATATCGACAAAGATACTCAGCAAGAAACTGACAAGGCTCAGAGTGCTGGTGGAGAAGCTAATGAAAGAGCTATGATTAATACATGCTCAATCAAATATGATTTAGCATCAATCGAAAATGCTCAGACGATCGATGATGTAATTGAAAAAGCTAAAGAATTAGTAGATGAAGGTAAAACAGATCCTAATACCTTCAAGTATCCGTTATTTATTGTAACTGATAATGGTAGAGGTGTAAGCTCTAAGAGAGTAAACTTTAATATTGATTACTCCATCAGTAAAAATACAAAGTTTGCTATGTATACGCTTGCATATCTTGGAGAGGTTGGATTTGATTATGAATATGCAAGATTCTCAGCAAATCCAGATACAATCTATCTTGGAAAGAGTTATTCTTTATCTTTAACTTCAAAAGATTTGTTACAGGTTAAAGCCGCAGTTACAGATTCTTATTCAGCATTCCATGCTAAGGTTGCAGAGTTTTCTGGAATTGAAGAGGATGAATTAGATTCTATCGATATTTTATTTGGTTGTGATTTCCGAGGAAAGAAAATTGCTCAGATTACAATTGATGATACCGGATACGATCTTACTGCAGATTATGGTCTTCCATTATTATCTGGATCTAATGGTGCTTTTGGTGATGCTCCATTTGGTACAGATGAGTATAAAACAAAAACTATTGAGTTTTACAATGGAACAAGTGATCCAGCTATCTATGACCGTGATCGCTATAAAATTGCAGCTTGTATTGATGCAAACTATCCTGTTGAAGTAAAACAGGCTATTACCGAACTTGTAAAATATAGAGAAGATTTTGTATTCTTACGAGATTTAGGATTGGATAATAACAGCTATGATGCAATTATAATTGCAGCTGATAGTTTACCAGAAACAAAGTTTGCTGCAAACTATTGTCAGTCTTATGATGTAATTGATAAATTTACAAAACGTCAGATCAATGTAACAATTGGTTACTCTTTAGCACGTTTAATTGTAAATCATTTAAATAATTACACTAACGCTCCATTTGCTGGACTGTTATATAATATCACTATTCCTGAAGCTATTGAGGGCACAATCAATTTCATTCCTATGGAGACACCTAAGGTAGATCAGAAGACTTTATTAATGGATAATAGACTCAACTATGCTTCCTATGTTAATAATGTCTTCACCATTGAACTGCAGTTAACTTCACAGGAAAGAAATACTCAGTGTACCCATATTAACAATATCCTAGCAGCACAGGATCTTATGAGAGATATTAGAACAACATGTCCACAGAATAGATATTCATTTATCTATCAGACTGAAGGATTAAAAAGATATGCTGATGATGTTCAGGCAATTATTGACAGGCATAAGAGCAACTTTAAATCTTGTGAATTTGAATGGACTGCAGATGAAGTACAGTTAGCAAACAAGATCTTCAATGCAACTGTTTATCTTTCATTCTACGATTATGTACAGGCAGAAGACTTTGTCATCTGCACAATAAATTAAGGAGGTAGATTAGTATATGAACAATGCAAATTATACAAGTACCAGTAGATATACCAAAGGTACTTTATCAAAAGCACAGTACGCAAGTATGCGTGGTGTTATAGATTATAGCAATGCTAGAATGTTTAACTTATTTGAATCTGGATATTCATATCTTAGGGTTTTAAGTAAACCTAAGTGGGTGAATCTTAGTCCAGGAAAAGATTTATTAGATCTTTTCTGCTGGATCGTTGAATATGAGTTCCGAGGATTAGATGGAATCGAAGATATTCAGGCAGATAACCTTACATTTGAGGATGGTATTAATTCCCTGAATACAATTGGTAAAGTTAACCAGCAGTCCGCAACTGAAATTTCTATGACGTTTACAGAAAGATCTGGTCTGGCTATTACCAAATTCATTGATTATTATTTAACAGGTATCAAAGATCCTAGAACACAGGCTAAAACTTACCATGGTTTAATTGCATCAGGTGTAATTGCAGGTGGTTTTGAGAATGAAGTATTTACTCTGTTATATATGGTAACAGATAATACAATGCTTGGTTTGGAGAAAGCTTATTTATTAGCAAACGCTTGGCCTTCTAAAGCAGAGACATCGATCCTTAACAGTACTAAGGGTGATATCGATAAGAAAGAGATTACTGTTCCATGGCAGTGCTTTGTAATCGACGTTGAAGATGTTGATGAGCTTGGACTTAGATGTTTAGCTTATATCAATGAATCTTATGCTGTAGCTAATTACATGGAGAAACTTATTGGGCAGAATGATTCTAGATATGCAACAGCTATTAGTGTTACTTCATCCAATGATACTGTTTATCTTGATTCTAGATCTGGAGGTGTTGACGCTAACGGAAACCAGAAGAAAGGTTATCTATATCAGGCAGTTTCTGATGCTAATACAAGTGAACCATACGGTGATAGCGCTAGAGTTATCAAAGCAAACAATTCAAATTCATAATATAAAGAGGATAGGGAAATTCCCTATCCTCTACTTTTTATTGATTTTCATTTGGTATCGATTTTGAAACTTCCATCTTTGCAGATTGTTTATAACGCTCAATATCTCTACTTCTTACATAAGACGATAATATAGAACGCATCATCTTTTTAATAAATAATGCTTTTTCTGCATCTACATTATCTCCTTGTTCACCTTCATACTCATATTCAGCAATTTGCATTACATATTCTTTTGTATTTGCTATTAACTGACTTGTATTGGTCATACTTAAGAATATAGGAGGTGGTAATTCACACTCTATAGTTACATTCTCATCTGGATAATCATAGTTATATAATTTTGTCCAAATATCTTGCTCAAACTCTTCATATATACCTTGACGAGTATAAACCATTCTCAGAACCTTGATAGATGAAGAAGTAAACTGAGTAGCAAAATCCGGAGAGAGTCTAGATTGAACTAACTCTATTGGTATACCGGTACTATTAACTGCCATTTCTTCAAGCATATTATATAGATCACTATTGATCTCAAACTGCTGTCCAGGCATAACTTCAAACTGAACAGGACTATCTCCACTTGGACCAACTGGAATGATATAATCATTAAAACGTCCTGTTATATTAAGAATATTATTCATATTCTCTATTTGTCTAATATTAAAATTAGATTTTTGATCTGATTAATTACGTTAAGCATGGTCTGTGCAATATTTGTTTCTACAGTTTGCTTTACATAATAAACTCTTTTATCTTGTCCTCTTGTAAGAATACCAGTTGCATTAGTAATATATAAACAAGAAAATAGTTTTGCTGGAATTAATCCTTTAGCTACATCTGAAATTCCTCTATGAGTATCTTCATCTTCGTTAAAGCATAAACGATGAACATCTTCAACTGGAAGGAATGAAACCCTTACAGCTTCAGGACCAACATTAGCACTATCAATTGAATTAAATACATTATTATGTTTTAATATCGCATAGATTTCTTTAGATAAATCTTGATTAGCATTGATAAATTCCGCATCTATCTTTGAAGATAGGGTACCCGATATTTTTTTCAAAAGCATATCAGCATTTGCATTATTCATTCCATTTGCAATAGTTTCTGATAAACCTTTATTTGTATCAGATGTTTGATAACCTTTTCCATAAGTATCTAATACATTATTGTAGAAATTGTGACCTTCACCATTATTAAATTCAAAATAAGTATATCCTACACATACATCATCAAAATATATTGGTATAAGATTTTCATGTTTAAGATCTTTTAAAATACCACCTTTAACATCTACCTTATTTTTTCTATTGTTTTTTCGATAATTTACATCAACTATTCCATCTGAAGTTATATTGTCAAATCCTTCAGGAAGTTCTAAATTATCATCATCAATAGTTTTATCGAGTTTATTTTTCTTAGTTACGTTATCTTCATGAATAAACTGTTCATTTAAACTTCTACCTAAGTTTTTCTGAAATGCTTTATCTACACAACTAGCTTCATCTATAGCTGATTGTAATTTTCGTCCAGTATCTATTTCAATTTTAAAGTTTTTTCCTTTAAAATCATTTGATAATATAGTATCATTTATATTTAAATCTTTATTTAAAGTACCATTTTCTATTACTGGAATGCTAGATAATGAACTTTGTTCTTTCGTCTTAAGCATTTTTGTAAATACTTTATTATATGGAACACAATACACATATTGTTCTCCGTATTTAGAGGCATTATCATACCATTTAGTACGATGAGTATTCATTTTATATCTTTTAGCGATAGCTTGTGTTCTTTCATCAAAGATAGCTAAATTATTATTCGTATCAGCATCTCTTACTATAATACTATCTTTATTGGTACTGTCTGCAGCTATAACAGCATCACGTAATAAATCCAATGCTTCAGCCATTTTTGTACAGTATTTCAATACAGTATCAATTTCATTATCTAAATCTTTAATCCATTTATTAGACATATATGAAGTTAATACTGCACTCATGTCTGTGTCAGTCAAAGCCTCTTCGATATCTTTTGCAACTTTAATATCGCTGGTAGCATTTTTTAACATCATTCTACTATACAATTTACCAATATTAGATATATCAAATTCAGAATTTCTCTTAATAATTGAGTCAATATCATCTTCTATTTCTCCAGATATATTTTCCAAATCTGACATATTTGTTCTACTGGATAAATATGTGTCGTTATATAGTGTATCCATACTAGTATTTATTTTTCTATCCATCCATTAACACTTTTCGTATTTATAGGTGAATTGTTTGGAATTGTGGTTCTTGATTTTCTTTTAGCATTTCTTTGTCTAGATCCTGCCATTTTGAACCTCCTTTACTTTAATTACACATTAATCTAATGTTTCGACTATCAAATATACACGGAAAAAAGGTATCGCTAAATATAGCGATACCTTATAAATTCATGTATTTGATATTTTTTCTTATTTATAATAAACTCACATAAAAAAGAAATATTATCATATGGAAATATTCTAAGAGAAATTTCATCTGATTTATTTAATGGATGTATTGATGAAAAAGTATAAAGTATATACTTTTTCATATCCTCTTCAATTTTAAGAGGCAATGCTCCATCTTGAGTTTTTAGGCTATTTATTTCATTAAAACCATTTATTTCTTTTAAATCTAAAATCTCTAATAATGGTTCAGAATGATTAGAAATATTCATACAAATACTTTTATATGAATTTAAATATGGTCTAACCTTTTCTATTTCGATGATATCCTCTAATTCTAAGGGTGTTTCTTTTACCAAAGATCCAATATCACCATAATAGCATTCATCATCACTTCCTTGATAAATTATACTAAATAATGACAAAGATCTATCTAATCCACAAATATAATTATTTGTAATTTCTACGAAATCTCTTTTCATAGATTTAGCCATTTTTATAATATCTGGATTCATTTCTTATCCTCCATAATTAATTTTATCTAAGTATAATCCATAGTCTAAACTATCTGGATATACTGAAAATGCATTATTAGTTTCATTAATACTAAATGCATTTAATTTAGCATTTTCACCAAATTTAATAAATGCATTTGTATATGGTTGATCATATCTAATACATTCTATATTAGCAAAATAATAATACATATCTTCCATAAATTCTCTAAAGTTAGCATAATGTAACCATCTATGACAGAATGAAATATAATTCTCTGAAGTAAAATCTTCTAAATATTGCCCACCTCTGTCATAATATTCAAAGTTAAATGGATTTTCTAATTCATGAACTTGATCATCAATAAGAATCTTTCCAATTTGTGTATTAGGTGCCATATTATATTGTCTATCATCACTCGGATATAGTGATTTAAAATCAAAGTCATCAGAATTATCTACAATATTATAGATTTGTCCATCTTGTTTTAATTTTGAATAATCACTATTATTCAAAGGATTTCCGACTAAAGCACCTGCAAATTTTTTAGATTCAGTATGTCTATTAGGGTTATTTCCAATTATAAACCCATCATCGTAAAATGATTTTGCTGCTCTATTACATAAGTACACTGTTTGTCGATGGCATTTCTCATATCTAGTATTATTCATGAGACATTTACTAAATACATAGTCAATATCATTAACCTCTTCTTCAATACATAATTGTACAATGGTATCCATAATATTATAAAAGACAAATGTTTTATAATCTAAATATGGAAGCATTGAGATATTTGATAGTAATATGACTATAATCTAACTTTCTTACGCCAGCTATAATTAAACCTGCCGTATCAAGTTTATAGTCGGGAAATGCCTTTTGACCTTTTCTTCTAGAAGCAAAATGAATCAATTGATCTAAATATACCGTATGAGAGGAAATTGTATATTTATCTCCACGTTCTGCGTAATCCATAAAATGATCATTGTCAATAAAATATTCAGCTACTCTATGTGCATCATTAAAAGATGGATGACATAAAATATCTTTTGGATCATATCCTAATTGATATAATCTTTCAATAATATATGGAATATCGAATGCCATGTTCCATGCTAATAAGAAATCAGGTTCTTGTTTATTAATTAACATGAATAGATTTTGAATTAAAGCTATTTCTTCATCGAAGAATGAAAATTCATATGATAATTGATCAATATGATATTTTTCAGCTTTTTTAATTCCACCTACAGCGTTAATAACAAACTGATGTAATTCTTGAAATAAATCAGCATTAATCGATTTTTCAAATTCCTCTATAAGAGGATTATTAGAATCACGTAAGAGGAATGAATGGACTGTTCCATTGTAAATATATGATACTGCATTTATAGGACATTCACCCATTTCCGGGAAATCACCTTTCATAAATTTAGTATCAACCTCGATATCGAAATATGCTTTTGAAATTGGAATTGTTTCATTTGTATATTCTTTATCAAATCTTGCTCTGAGGTGGTCATCTATATTTGTGTCAGAATTAAATACATTGTAAAGTGTATGTAATTCTTCATTTGCTCTCCTATTACCTGAAATGATATTCTGATTAAAGAAATCTTCATTTCCAGTATTCTGTGCTATAGATTTCAATAATTTATTATATGGAGTTGTTACTTTATGAACATTTTCTTTTTCAATAAATAATAAATTATGATCTATACGAATATCATCATTTGCAATATAATATTGATATTCGGGCGATTCTAATATACGATGTTGTTTAACACCTGTTTTATTATCTTTAAAAAGTATAACACTATAATCTTTGCTATATTTTCCGTCTTCTTGTTTTTTAGGATATCTATAAAAACTATTTAAAAAAGTTAAATCAGATCCCTCAGGATAATCTGATAATAAAGAATTATTTTGTTGCATAATGTATTTCTCCTTTATTTTTATAATTTTGTATTATAGATTGAAATTATATTATTAAATTTTACTGACATTTCAAAAGTATAATGCGGTCTACTTATATCTGTCGTCAGTAAAATAATTCTATCTTTTTTGATATCTAAAATAGTTCCAGTAATAATTTCATAAGTACCTTTTACAAGTTTACCATTTGAATCTATCTTTTTATTTCCGAAATCATAATAAATTTTTACATAATTGTTTTTTCTGATAATACATTTCTCTCCATTTTCTTTAGTTATTATAACTCGTTCATTTTTAATTTTCATCACGTCTCTCCTATCTTGCCCTATTTAGGCTTATTTGGTATTTATTAAGATGTTTTTGATCCTGTTTTTATCTATAAAAATCTTAAATTAGATACTGAATACATTAAAGTAATTCTTATAATTGAAAGGAGAAAATGATATGGATATAATATATCAAAAAGCATTTTCTTACGATAATTCTATAACTAATAAGAAAATGCCATCAACAGATCTTCCTAAAAAAGAAGAGAAAAAAGAAAATACTAATACCTTATCTGCTGAACCTAGTCATTCTTTTGGACCAGATTTCAGTTATATTATGAATAACAAAATCACAATTCCAACTAGCAGAGAAGATGTAAGAACTGTAGAAGAAAAACCAAAAAGAGGTAGAAAAAAGAAAACTAATATTGATGGAGTTGTTACCGAAGGTAATGTAAATAAGTCTGAATCTTCATCCGAGGAACCTTATTCTAAAGCATACGAAGAAACTACAAATATGCTTAAAGCTTCTATAATGCAATTAGATGCTGGCTTATCTGAAATGCAACAGGATGTTTCATATATAAGAGCAAGTAAAACTCTTAAACGAAAATATGAATATCTTTCAGATATCCATGGAACCATGGGACAGTATATTGGAAACAAAATCAGTGCATTAAGAGAAATTAATAATTCTATTTCTAAATGTAACGAACTCGAACTTAAACGTGCTAAAGAACTTCATGCTCAACAGGGTGAAGAGAATACTGATAAAGCAGTAATGGATATGTATAGTGCATTTATTTCAATACCTACTGACATGAATCCAGGTATGTCTTTAGGACCTTCTGTAAATCAGTTAACCTATAGTCCAGCAATAACAGGTGCAGTTACTCAGACTTTGGGTGGTGATGAAGAAGCCGGATATAATAATTTCTTAAATAATATGACTCCAGCTCAAAGATTATCTATGTATGAATCAGATCCAAATGTGCAGCAGGTAGTTATATATGACAATACTACAAATTCTAAAAGATTTGAAGTTATGAATATTGCTACTGGTGAAATAATTCCTAATGTAGACAAAAGAGATATGATGTTTATGGACGATACAGTAATCGATTTACAGAATCATATTGCAAGAAATCTTAATTTAAATGAGACTTATCCTGTAATCGAGGTAGGAGAACGATTATCGGATGTATATTAAATAAACAATAACGAGTATGCTTAGTCGCATACTCGTTTATTTTGTTCATCATTATAAGTAAATATAATATTTCCATTTGGAAGTTCATTTCCAACTGCACCAAGACATATAATATCCGTATTGGACAATACGGATTCGGATGCATGTGATACCATAATACACATTTCCATATCTAATATACTCATAACTTGTTCTAAAAATTCGGGAAATTTAGATCTATTGTAAGCATCTAATCCTCCATCCATCTCATCCAATTGTAATATATTATATATTGGAGAGGATTGTTGTAATAAAGCTACAGATAATGTCGTACTTATCATACATTTCTGTGCTGTTGAACAAGAGCTAATATCATCTATAGTTAATATAGATTCAGAATTACGACAAGGTATTTTGAATTCTTTATCATTTATGATATATTTCAATAAACTTAATTCACCATTGAATAGCATTTGTAATAAACTATTAGCTACATTTAAAGTTTGTCCCATGTACACTTCGATAAATAAATTTTGAATACCATCTCTAGTAGGTGATGAATATTTTTTAATAAGTTCTACTAAATCATATTTAGTTCTGTACATACTTAATTCATCATTATATTCTTGTAATCTATCTAAAGAATATTTGGTTTTGTCTAATTCTTCTTTTAAAGGTTTTATTTCATCATCTATTCGTTTTAATTCTTCATTTATAGAATTTATATTTTTTATAGCATTTTCGATATTAGCCATCGTTGTATCTATAGATAAAAGAATGGTATCGTTTTCTGTTTTTTGTTTATTTAATTCTTCTAATATTGCATACTTTTCCAATATATCATTTACTATACTAGATAATGAAAATTTAGAATTTAAAATACCTTCCATCTGTTTAATTTCTTTATTTGTGCCGATAATAAGATTTTCTACATTTTTTAATTTTTCTACTAATTCATTAATATCATTAGTAAGTTCATCTATCAAACCATGTTTAGTTTCATATATTTTAGATTCTGCTTTGAGTTTGATTAATTTCTCATTATCACACTTATACATTTCTAATATATTTACACAATCTAAGAATGAATATAAATCATTAAATCTTTCAAACTGACCGCCAGATGTTATCATTGATAATATATTATCTAAACTAGAAAATTCATTACCATATGGTATTTTATTTAAAATAGAATTGCCAGACTGAGCTGATCTTATAATCACATTTATATCTGAAATAGTTTTAGATATTTGATCTAATTCAGTTATATTGTTAGTTATAAATTCTATTTCTTTTTCTAGATTTCTCTGTTCATTTCCTAATCTATATAAATTAGAATCAGGGTCTTGTTCTACTGCACCTAATGCATTCTTTATAAAGCCACAAGAATCTATTGTACATTCAGAAGGTCTATTAGTTAAAAATTCTGTTAAATCTTTCAAATTAGAAAATTTAATAATTTCTGTTTTTACATCAGATAATCTATTATCTAATAAATGTAATTTATCTTGAAGATCATTTCTGGCATCTATTATATTATAATTTTCTTTTATAAATTTTACAGCTGATTCTATATCTTTCTCATATGAATAAGATCTAATAACACTTATCTGATCTTGAATAGTTTTTATAATATTCATTCCAGATATAAATTCATCTTTACTTATTAACGAATTTTCTGATAACCCAACAGAATGTAATGCATCTAGATATTTAGTTATATTATTTTCTAATGTATTAATTTCTTCTTTTAATACATTATAATTGTATTCGGAATTTAAAGAAGATAAACGTTCTTCTTTACGTTTCAACATCAATGCATCTTCTTCTCTCGAAACCAATATATTTTTTACATATTCCTTTTTAGTTTCTATTTTTATATTTATATTCATCAACTCATTTTTTAACTCGTCAGATGTTTTTAAACATGTTTCTTTATCTTTAACGGACAGGTAGTAATCTTTATCTTTTATTTTGCTGATAAACATTTCTAATATTTCTATCTGCTCCATTATAGATTGATTCTCGCTACATACTTTTAAATATTTAGCCTGAATATCTCCATTTGGATCTGATAATTTAACTATAGCTTCTGCGTCTGATAAATTCTTATATAACAATTCTCTATTTTCATTTAGAGTTTTTATACGTTCTTCTAAATTTACTAACGTGCCTTTCATACTATCTTCATTACCAATAGAATCTATTTTAGCAACAATAGAATTTATCATTGAATTAAAAATAGATGAACGCTTATTTAAAGTTTTAAAGATATTATTATAAACTTCTGTACTAGAAATTATATTACCAACGTATTTTTTCCTTTCAGCTGGAGTTTTTTCAACAAGTCCTCTATTTTCAGATGATAATTTTGTTAGTGCTATAAAGTTAGGATCAAGTTTAAATTCATTAAAAATGACATCTTTATATGTTCCTACATTTCCATTCACGTTTAATTCTATAAAATTACCATCAACTAATTTTCTAATAAATGCTTTGGTCGTAGTACGTTCTTTATATTTATTAATAGGATATTCTATATGAATCTGATAAATAGTACCATCATTCATAATATATTCTATTTCTTTAAAACATTCCATTTTTGGTAAATACATAGATTGACTATCTGGTAATGGATGTAAAGCATCCATTATAGTAGATTTTCCAGAACCATTTGGTCCTGTTATAAGTATTACTCTATTTTTACATTTAGTAAAATCAATCGTTATCTCTTGTAATCCTGATCCCATATATACTCCTATGAGACCATGAAATATTGCTGATTTTAATCTCATTATAGTTCCTCTTCTCATTCTAATAATTATATTGATGTGGAGAAAAAAATAAAACATTACACCGTAGAGGATTAGAATTCCTCTACGGTGTATGAGTGTGTGTAAAAAATTGCATAAATAATAGGTTTGAGGTACTACTTTTTCTCATATAAAATATACGTACAAAGAAAATGAGAAGATAATTCTTCTCATTTAAATATTATTTAGATTATTTTTTAAAATTTCTTGTTTAATCTTTTCATCTAAAGGATACGGAATATTATAATCAACCATCCAATCGATTTCAAATTCTTTTTTACATAATCGACATCTGAAATTTTTCAATTTGCGATTAGTTAGACTATCTAATCTTTTCATGTCGATCATTGCAGTTAATCTAACAGGGTGATTGTCTATATCAAATAATTCTAATGCCCTATCTTGGTTACAGATAGGGCAATAATCTGATCTATGCCTCTTGAATGCTTTCATCATTAATCTCTTCTTTATTTTTTGGTGGAAAAAACATGTCAAGATCTCCAATAATATAACTATTATCAAGAAGTAATTCAACTCCAACTTCTTGAATATTTTTTATTATTTTCATAATAATATCTGATGAAAATATTGGATCATTACTAATTCTAAGCTCATTGAAAAGGTCAGATATTGCTTCTTCTTTTTCCTTAGAATCAATGAGTAAAATTCTAGAAATAACTGCACATGGGATTACAAATGTTGCTAAAAGTTCTACGCAATTTAATGGAGATGGAGTATCTTTTACATTTGAAATGTGGTATAAACGTTTACGCATTATATTAGCAATACTACATATAGCTGTTATATTACCAATGGCATCATTGAAATTCTGACTATATATTTTTTCACTGATTAAAATAACTACAGTAGGTTTTCCTTTATAATAAAATTCATCATAGAAAACCATATTTTTGATCTCTCCGCTGTAAATTATATAAATAAAATTTCCATCTGCACTTACAACAAATTTCTTATACAATTCCTGATTTGGATTTAGATCAGTTTTTCTCATACACAGTAAAACAATTAAATCTCTAGGTAAATATCTAGAAACAATTGGAATTATTGGCGGGGTTAAAATTGATACGATATCTTCTACCATTTCATTAAACATTTAATTTTCTCCTTTCACTTTAACATTATCAGCATTTGGTACAAAACTTACAAATGCTTGTACATTGTCTGATATTTTGTTTGCATGTTCTTTAAATGTAGTAAATACATCCTCGAATATATTTTCATAGTCTTCAATCCATGATTTTTCAAGTGTATCTACTAAAAAGCAACTTGGAAGATCACCAAGTTGAGCTACAGAATCAAAAGAATTTCTGATTTCTGTATATATTTGTTTTCTTCCACATATAAACACAATCTCTAGTATCATATGTATAATAGGAATAAACTCATTATTGACTTTGGCAACGTATTTAATTTCAATTCGTTCATTATTATGAATCGTAATAATCGAAGTTAACATATTTTTCATTGCTTCTATATCAGTATGATCAAATGGCAATGATTTTGCCATTTCTGAATATTGTTTTAAATGAGCTTCATAAAGCTGCTGAGTTTCAAAAATTGGATTAAACTGTGTTTCTTTGGATTCTGATGATTTATCGTTTTTCTCTTTATAACAGATACCAATTTCCATTGTGATATCATATTTTATGTGACTTTTATAGTATTTTTTAGAATCTTTAATTAAATCATTTCTTATACCACAATTTGTTTCCCATAGAGATATTAAAACCAAAATATTAGATAAATCTAATGATCTATCTGATATATCTTTACGCCATTTCCAATTGTCTTTCAGAACTTCAATATTAGTTCCTTTCTTCTGTCCTTTGACATTTGAAATGTGATCTGAATAACCGCTGTTTGCCCATTCTTTATCTATAGATAAATTATATTGTCTTTTATCATAAACCTCTTTCAGATCACAATTAGATTTATTTGTATAATGCTTTAGTAGTTTTCCAGTAATTTTATTTTTAACTTTAATAGTTATTTTAGTTACATCTACTCTATCAACCATATCTAAAACTTTTTCTGACTTTGGCAAATAATCATAATTATTAATAAAGTCATAAAAACTGTTGATTGAATCAAAATCAATATTAAATTTTTTTATCATATTATTCTCCCTTCTGATAGAATGGATTAAAACTGATAAGATCTGCTGATCTTTTAATCTTATCAGTAATACACCATTTATCTCCTCGCTTCAAAGCTTCAAATTGTTCTCCGCAATTAGAACAAACTATATTTACATTATATTCTGAAGAATCATCACAGATGAGATCTCTAACAACCGAACCAGATTCATCTAGTGGATATATCAATTCTTCAGTTTCATGTACACATAGAGTTCTTTCATGACAAATAGGGCATTCGTTTATACCCAATTTTGAAAATGCTTTCATTAGTTCTCCTTTCTATTTCCATCGTGTACTACACTCAGTATATTCCATATCTTCAAGATAACCTTTTGCTACAACTTTGGCATCTGCATAAGCAACATTATCACTCTGAATTGATATCTGAGTGTATGGTTTCCAAACTCCATTTACCATTACTTCTCCAATAATAAATTCTTTACTCATTTTACTTTCAAGATTTTTCCGCAGGGCTTCCTGCTCTGCGGAATATAAAAAGTATCTGTATCTTTTTTCTTTATCTGCCATTATATGACACCTCCGATACTATCAATATATGAAAAAGCTTTTACTGTTTCTATAGCAATTTCTTCTTCTGTTTCTAAATCATAAATATTACCTAAGATATTAGAAGCTGTATACATAGAATCTTCAATAGCCAGAACTCTATCGTTTTCTTCAAAACCTAATTCTTTTCTAAAAGCTAAAAGATCTTTCATTCCGATTAATTCTCGGTATTGATATAGCAATTCATCAACTTCTTCTCTCCATGTATTAGGTTCAGATTCCTGAGAGAATGAACCTCCATGGATATCTCCCATTGGGCAAAGCATTCCAGATAATCCTGGATCTGTTGCTGATGCAGCATCCAAATCTATTCTACCAATATGAGATTTATGAATTCGTCTATACTGATCTGGTATAGATGTGCCACCTTCTCCCAAACCAGATACACCTTTATATGTGTATTTTAACGGTATAATAGAATCTAAATCATTTACGTTATTACAACAGTTAATCAAACTGTCTCTAGTAATCTGCTTAAGCAGATAATCTGGATAAGTATTAATGGCTTTGATAATCTGATTTACTGTAACTTTAGCACCTTTATCAGATATTCTAATAATACCTTTTACAATTTTCATAGCATATAATAATGCAATATAATCTGCATAACGTATACGCTTCATAGATATATCTAAGTTATCTTTTAACCTGAGTGCTTTATATTCTCGCATTAACCAAATCATGATATTATAGATATCTTCCTTATCTTTTCAGGAAGATGAAAATGTTCTTTTGAAGATAAGTCATATATACTTTCAAACGATTCAAGAACAGATAATCCTTTTTCAATTGTTCTAGAACCATAAGCTTCTCCAAGTTCCAAGATCCAATACTCTCGTTTAAAAATATCATTGATAGTGGTATCTTTTGATATAGATGTGACTACAGCATAAAATAATGACTGAGCACATTGATCATTTTCAAATATGAATTTTGGGATTGAGACAAATAGATTATGTCTTTTAACGGTATAATAGTTATCATCGGTATCAGAAATATCATAATCTGTTACTAACAATGATTCTACTTTAATTCTATTCATAAAATCATATAAACCATATCTAGCTAAGATATATTTCATAAGCTGAACTGATTTCTTGAAAATGATTGAATGGTAGAATACCCCGTTAATTCTCTCTCCTTTCGTTGTTTTCATTTTTATTTCTTTAGACCCATCAATATTGAATCTAAAAATACGGCTTGCCATAAACATTGTTTTTAACGTTACACAGCTAACCTTTGATGAATTGACAGCACTGTTATTATAGGTGCTTTCCAGAATCTGATAAGAGCATGAGTATCTATTGCCAAATAAATAGAAATAATATTTATCTACTACTCTTGGAACTTCGATAAGCACTCGATGTTTAGCAGTTGATTTTTCTGGATCTTCTTCATTGTAAACGGCAATGAAATAATCTACAATTAAAAGTTTTATATCCGAATCTTTCATTGGGATATAATTCATTTTATTAGCTTCACCATCTTTCCGCATTCTTTCCTCATATTCATAAAGAATACGATGTATTTCATCGTAGTCATCTACTACTGTAAATTTCTCTACTTTAATAGTGAACACCTGACTTCTCTGACATGATAAAATAGCCTTTTCAATTTCAGCTATGATTTCATCTTCATCACGTTTAAAGATTTCATCGTTAAACTGTTCTCTATTTCGATCATTAAACTCTCGTATAAATTGTGCTTGAGTTATCATTAATCATCTTCTCCTTTTCCAGTTAATTCTACTGTAATGGTACGTCCAATTGGATTTGGTACATCTGGACTAGCATCTTCTAATACTAAAGATGCTTTAATATCTAGATTAGTGCATAATCTTTCAATCATTGGTAAAGATATTTTCTTTTTATCTTTTTTACTTACAACTCGTTTATCATTATTAAGATTAGCACCAAATCTATGACCATATTTATCAAAATCAATATGCTTTTCGATTATTGCTTCTTTAACTGCTTTCATAGCCGGTGAATCATCTTCATTAATAACTGGAATAAAAATATTATCTGGATCTGTAAGAATCTCCTTTTCTAAATCTCTTACAGCTTCTTGTTTCGTCATAAGTTCACCAATATTATGAACATCTGACATATCTATTGCATTCTCTAATAAATATTCTGATTTCTCTTCGTCTAACGGTAATCTATAATGAGAGAATGCGGAACCTATAGATATGCCAGGTTTATTGTCATTTTTTGATGATATCGGTAACCCATAACCATCAACCTCAATGACAGTAGATCCTTGAATATAAGCATCTTTATTAGCGATATATTCTTCAAGTGATGCAACATCACACATCTTTCCATTAATTTTCATTTTTTTCATGTTAGTCAGCATCGAGTATCTACTCCTTTCAAAAAATAAAATGTATTTTAGACCAGTACATCTATTACCGATGTACTGGTCTATATTGTTCAGCTTAAACTATTTATTTTTTTTAAGCTTCGGTCACAGCGTCGTCTTTGATAATTGTCTTCATTTCTCCTGCCGGTAAGAATGATTTAACGATAACATCATTCTCTACAGTTGCAGAGGCTTCAAAGTAACCTTCATGCTCAATTGTAATATCTTCGCCTGCTTTGGCATTCTGATCAAGATAATCGCTGATTACAGTTGCTACTAATCCAACCATTCTTGTAATAGCAGCCTGATTGTTAATGGACATATGATACATAGAAGCTGCTTTCTTAACGAACATCGCCTGTACGTTTGACTGAGAAACGCTGTAAGTTTTTGCATCTTTTACATCCTCAGGATCAAACGTCCAATAATAATTCCAATTGTCCTGAGCATCTTCTTCTTCATTTTTGTTGAACTCTACAACTGCTCCCATGATCATATTTCCTTTTAAATCTTCAATAAGTAAAGCAGTCTTATCAGTTTTAGATTTTACGATTGCTAAGAAATCTGAAACTGCAGCAACTACGATTTCTACGAAATGTACAGCCTCTTCGTTTGAGCATTCAAGTCCTACCTGACCTTTAAGTGATACTGAATAGTTCTCCGGGATTGTTGATTCAATAAGTTTCATGTTCATGATTTTTCCTCCTTAAATTTGAAATTGATTTTGTATTTCAATTTTATAATATACGATTATTTGATAGTTTAGTATCTTGTACATTATAAAAATTGAGACATATTATTTTTAAACTCTTCTATTGGTACTATTCTAATACCATAAGATTTTGCTTTTTCAATTTTTCTACCACTATTATAACTAACTGATGGCACTAATAAAATATCAGTAGATTTTGTTATCCCTGAATCTCCATCAGCATCATGTCCCATAGTAATTAATTGTTCGACAAGTTGTTTATCTCTACAACCGGTAAATCTAATCTGTTTGCCAGATTTCATTCCTTTACTATCTACTATAGAAACATTAGTCGATGCATATAAAAGATCATCTATGAAGAAATCTGATTCTGTTACGATTGTATTTGCTGTTGTTGGACCAACACCTTTAATATTGCTTAGATTAGCATATAATGCTTCTTCATTTTGTGGTTCTAATCCATTAATGAATTCTTTGAGCGTCATATAGTTAAATATCAATTTCCATGTTTTCTTGGCAATACCAGTAAAACCTAATGAACCAATAAATTCATAATCATAGATAGGAGTAGTTTTTATCTTCTCTAACTGATCATACAAATCTTTTGCATTATTCTCTCCAATGACTCTAAATGCTTCTACTGTTGCATTAAAATAATCTACTAATCTATATAAACCAATAGATTTTATACTCAATTCACTAAATCCAGTAATTCCAAGTTTTTCAAACGTACTAGCCATTCTTTTAACTGCTCTATTGCCACAATTTATATTTGGACATTTTACGGATTTGGCACTCTTAGATATAACTAATTTTGTACCACAACATGGACAAGTATCTGGAAAAGAATCAAGTTCATTATGCGGGTTCAATGCATTCTTTCTATTATGCTCATTTTCTGGTTTGTATACATATGGCATTACATCATTTGTATATTCCACATCAATAACATCTCCAACATGAAGATCTAATTTCTTAAATCTATCGAAAGAATGTCCTGATGATTTATAATGAATAGCTCCTAAAAACTCCACTGGATCGTAGTAAATCATCGGAGTTATAGATCCGTCTTGACCAATAGTGTATTTGTACTGTCTAAAAATAGTTTGTTTCCTTAACGGATTGAACTTTACAGCACATTTGTATCTGTCTATAGAATTATCTCTTCCGAGAAGTTTACGAATGTCTTTATCGTAAAACTCAAATACTACACCATCATACATGAATGGTAAATATGATCTAGCAAATTCCGCCTCTTCTACAAATCTCTTCATCATGTATAAAACTTGAGTATAAGTGCCGCTAAATACACTATATCTTATCAGTTGATCTTTAGCATAGCATAAGTTTAAAAGTTCTAGTTCTTCAATTCGATCAAGCGGTTCTCCGTTTTCATCCTTAATATTGGTTGAAATAGGAACTAATGTGATTAAATCTCTATATCTATAAGCATCTGAAGATCCACTAATACCAATGATAGCAGTTCTACCGTTGATATAGTTATATCCTCTTAGCTCATTTAACTTTGGTAGATTGAAATAGTTCACAATTGCTTCAAACTTCACTCCTATCGGATACGTTGATTTGATTCCATCCATTCCCGGAAATGAATATCCTTTAAGAATAGGAGTCATATCGATAGCTTTATCCTGTTCAGTATCTCCTCTACCTCTTGCTTCTATAACCTCATTGGTCACTTCAGCTTCTACAGATATACCATCATACTTTAATTCAGCAATGATAGTAATTTCATCTCTCATATTAATTACACCATTTTGTAATAATGGTCCAAAGAAATCTCTTTCAAGAATTCTTACATTAGAATCATTTTCAACTCCACGTTCTCTAGCCTGTTCAATAAGAACATATTTACATTTATCCATAGTTCCAACTAAATCAGGATTATTGTGAGAAACTAATCTAATTCTTTTTGAAATGTATCCAGATTCCTTTGTAAAAGCTGGACTTAGAAAATCCATATTCGTAAACTGTTTGGTTTTTATCAATTCAGGAAAAAACATTTCATCTATATATTTAAGATCATCTTCTGACATATATGAAAATGCTGGAGATGGTTCTTTTGTTTCTAATAATTCTTTTTTATTACTGTTAAAATTAATAGGAACTGCTCCAACCGGATAGCAATCATTATTATATTTTCTATACTTTTCAATAAGCATATCATATACTCCATCTTCAATTGGAAGTAGATCTCTATCAGTATTATTATAAGTGATATTAGCGATATCTAAAATCATTTTAAGTTCTATGAGATCTTCATTAGATAGATCTGAGCTTTCTAAAATTCGTATCGCTTCATTATTTAATTTTTCTCTACAAGTATACGATGGGGTTAAATCCCCATCGTATAATGCATCTAAAATCTTTTTAATTGTTTCCATTTGATTCCTCCTCGATAAGTGAAAAAACTTTATTATTTCCACCTACCATATTAGTATACAATATTATTAAATTTTCCAAAGCTTGTTTTTCAAGATCAAATTTAGTTGAATCTGAAATAATTATATGCTCTAGATTATCATACCATTTACACGCTAAATCTGAATAGAAATATAAATCTACATCTATGTCTAGCAGATCTGCTCTTTCACAGGAATCAGCACAAGTTAATGCATAGATAACTTTTGCTTTTTTAGATTTAAAAAACTCATCCATAATTATTTTTCCTCTTCAATATCGCTAAAAGCCTTTGTAATAAATGCTCTTTTGTTTGCGAGTTCTATATTTTCTTCATATAACTTAGCAAGGTAATTCAAATTTAACGTTTTCATTTCTTCATCCGAAATATGGAAAAACGCTTTCTTCGGTTTTGGTATAGAAGTAAATGCTTTTGTAGTAAACGCTCGTCCTTTTACTTTAGGAACTTTTCTAAATATCAACTTAAGTCCCATAGTTTTAAGATAAGCATTTAGAATTTCAGCTTTTCTGTTTTTAGATTCCCCATCCAATACAATATTGACATTATATGGATCTCCTGTAAGTGCTTTCTCGTAAAGTCGTCTACCTTGTGGTGATACTGAATGAATCATTAAAGCCTCGATAACCGCTTCTGGTCCCATATGAATCATATCTGTAATCTCCATATCACCAAATTGGATTGGAGTGTTTGCATGTGGTATACGATAGTTTTTATTTGCTTTACTTCTTGTATTTTCATTTCTGATATTAGTTGCAGATAAACTAGTTACCGAGAACTTTTCTTCTGCATATTGTTTCAGACGATAAATATACATTTTACCACATACTAATGGTCTACGACCTTTAATATATCTATTATTTCCATTACTATCTTTTATTAAAGTATGAATATCATACTGTTCGATAAATGGAAATTCTTTATAAATCTCATTTAACTTATCAAGAGACATTGATTCAGTGATTGGTTTATTTGAAAGATAAATGTAGCCATCTTCTATACACTGATCAATATACCAAGTTCTATCAATATCAGTCACTTCTGAACCATACATCATCCCCATAAAATCTTCTGCTTCTTTAAATGAAACATGTTTCATGAAACGATATATCATTTCTATAGCCAATTCAGTAGGCATTGAATGATTGTTAATATACTCAAGTATTCTAGAACTTATGAATGTTAATGAGATTTCCATTAACTGACCTGGATTTAACCTGTTTACACAAGTAGATCCATTGAAACATACCTCCATTCGTTTTCCATTATCTAAAAGAGGCATAAGATCGTCATCTACAACTTCAGAAATAACGCCTTTTCCTCCATATCTATTTGTAATTTTATCTCCTTTTCCAGGAGTGTTTAATTCCAAGATAAACATTTCAAGAATAGTACCTTTAAATGGTTTCGGTTTATCCTTGATAAATTCATCTCCAATCAATACTTGTTTACAACGATTATATATCTTAGATAACTGATAACTCATTTTTATATTACCATCTCTATCTCTAAGCATATTAATGGTATTAACAAATTCATCATTGAATCGCATTGAATCGTTGTAATATTTTAACAACTGAGAATTACTGTATCTTTCTGTAAGAACAGCAGGACTATTACAATATACATTAATATCTATTACTTTACCATTGATAGTATACTTTTCATCAGACATCAATAATTCCTGTAATCTATCTACTGATTGAGCAAAGAAACATTCTTCTATATTTTCTCTTCTTACAGCACATACAATATTTTCAGGAATAGTTTCATTAATATCCGGAAATGATTTGTAATAACTATTATCACCGAATAGATTTAAAAGAATATCATTCTCATTAATAGGAATCTGTACTTTTTTAATTAACGGTGCTTTAAGTTTTTCTGCTGCTGATCTTGAGATAATGATCTCATCTTCAGTAGTTTTATTTTTATTTATATATCCCGTTAATAAATTAACTCCATCACATCTATTCATAAACCGATCAAATGCACCGGATTTTCTAAGTATTTCATATTTTGGCACTTCATATCCTACGTCTAAACTATCTAAGATAGTATTATTGTATAAGTATCCATATGTCTCAGTCGTATGATTGTATGAAATCCTCTCTATTACATCATATAATCTTTTTTCTTTGTTATAGATAATTAGATAATAATGATGATTAGGAGCTTCTGAGAATTTCGAGATCTTAGCGATAACTTTATAATCACTTTCAGCTTTAATAATAGATGAAGATCTATCACCAAACCGAATTTCGTAACCATTTTGAATGATTGGTGGCTCTGCATTGACTAACGGTAATGCATGTTCTAATTGAACACCAAACATTATTTTTCGTGAACCGGAATTTGTACTTGCGAACGGTTGCATTAAACCTTTACCTAAGATTGCTTCTTTTGATTCCAGTCTCTCTGCTTCTTTATTAATTTCCCCGTAAAAATCAAGCATGTCTTTTACCTCTCTTTTCTCTTTTAATATAATTATCCATCATAGTTTTGTATGAATAATAATGTTTACAAATATTCTCTACAGGCTTATCGTAGATACACTGATTTCCAGTGTATCTACATATATACTGCTCATCAATATATTCCGCAATCGTACAATTACATGATATATCGGTTTTATCATACATATATTATTTTCTCCTTTCAAAAATATAATATATAATTTACCGAAAAATTAAGCAACTGCAGGTTGTTGTAAATTAAGCAATGCTGATGTAATATCGAATTTAGGTTTTTCAGTTTCTTCTACTTCTTCTATAGGCTTATTAATGATTCTATTTAAAGCCTCTAAAGCAGTATTCATAAATGCTTCCTGTAATTCAGGACTAGTCTGTAATTTTTCTTTAAATTGTTTCTGTGAAAATTTTGCATCTTTATAATCACCAAAATATAAATATGCTCCTGCTCCGTTAACCAATCCGGCATCTTTAATAAGATAATACAACGATAGTTCTTTATCAAACCCTCGAGCAAAATCAAATACTAAATTTATCGATCTACTTGCTGCACATGTCCTTGATTTTAAAATGATTAATTCTACCACAGATCCTGTAATTCCAAATGCTTCAGTCGGTTTAAGTTTAGTAGAATCATTTAATCTAATAAGAAGATTTGTTACATATACTGCAACTCGTCCGCCACCTAAGGTTTCTCCATCTTTTAAATAAGATACCTGTGCCTGTTTCTTTGCAAACTGATTTATTTCTACTTTTTCAGTAATATGATTTACTACGAATAGAATTATATTTGCTGCTTTAAGCATAGGAATAATTCTTTTAAAGATAGAAGAATTAGTTTTTGCTGCTGCTGTAGATGACATCTGACCAGATAACTCTTCTTCATCAGTATACTTTTCTGGCATTAACATCGCTAATGAATCTAATATATATACCGTAGGTTCAAGTTTATAAATACGATTACCTTCACTATCAAATAAACCAGTATCATATTCAAAATCAGAACGATTTTCCATCTTAAGATCATGAATAATTTTGATTCTTTCATAGAAATTTTCAGCAGTAATACCACTATTTCTACAAATATATTTGTCAGACATTTTTTTTCCTGACCAACCAGTAAGCAATTCCTTTCTTGAATTTGCTATACCACCTTCAATATCATCATGGTATAAACATGAAGTTTTAAATGGTTTTATAATCTCAGATGCAGACTGCATAATCCATGTAGTTTTACCACATCCACTACGTCCAATTACAGTTACCATTGAACCATCTATAATACCTAAAGAATTATATGTAAAATCCATATTATCGGATTTTACATGAATCACCGTACCGTTTAAGTAGTCAAATCCCAAAAATCCAGTAGGATATGCAACATCCTGTTCTACTTCATTTTTCATTCTAGGATCTTTGTCTTTTGCAACTGCTTCTCTAAATAATGTTGATAAAAGAGCCATAATCTTTAATCCCTCCTATTGTTTATTATTTTCATGTTTCAGATATATTAAAATCAAAAAAAAATAATTAAGGGTATCGAATAATTCCGATACCCTTAATTTTATTTGTTACTATCTTTAGTTTCTATTCTTTTTAAGTATACTAAAATACTGAATATTGAAGCTATTGATATGATCTGTACAACTAATAACCCTATAATCAATTTATCTATTAAACTCATTTCTTCATCTCCTTTTCTTTTTCAAACAATACTTCTGAAAATGCTTTATAGTTATAATTGTAAATTGCAGATGCCTCTGATGTCGGTATTGCAAAAATAATTTTTCTAAAACAAGCATTATGCTGAATTAAAGAATCGATAAACAGAGAAGCTATTAATGAAGGATCATTACCAAATACTCCACAACCATATGCTCCTAAGATTAAAGTATCTATACCAAAACAAGATACTGTGCTAATAATAAATTCTATACGAGATTTTATTACCTCATATATTTTTTGGAAATCTTTCATCTCTGGATCGTAATATCTAATGTAAACACTAGTGTTTGGAGCTGCACATGTAATGACATCAGCTTTTACAAATCCATTATCTTCGGATTCATACTTGTTTAACATCTTATCTGTAAATAAAATGTCTGGACTATAAAGCATTCTATTGTAATATAATGCATGGTTCGTATTTTTTCTATTTATACAATAATAGGTTTTGTACTTTTCTTCATATCCAGCTAATACGTTATATAAACTAGAATGAGGACATAAAAATTCCTCTTGTGCCATCGATCCATATAAAAACATACCGCCTGGATTTTTAAAGGAAGCAAAGTTCAATATAGCTATTCGACTATCATTTCCTCCAAGTCTACGTTCATTGAATAATGCTGTTACTGGATCGCAAGCATTTAATTCAATAAATGGAAAATTATTAGATGTATAACAAAAAGCTTTTACTGACATTTTAGGTTCCGATGTAATAAATTTGGTATTATCTATGGATTGATTGATCATATCTTTGAAATTAGTTTCCATATAATTTACCATAAATTTAGCATGGTCTATATTTTTATTAGCAAAATAATTCATTATATTTCTCCTTTATTTTATTTTTTAAAAACGGTAGTATGAAAATCATACTACCGTTAATATTATCTAGAAGGTATCAATTCTCCTGTAGATTCAAATCTATCTATCTGTGCTAATATTCTTCCATAATCACTTTCAGATATAGCATGGATATCAAACCGTACAGGTTGTTTTGAATACAGCTGATCTTTCACCTGTTTATACTGATACAATACATTGTATATTAATGTATCTGGCATCTCATTTAAGATATCCAAAACAGCAAGGTTAATTAACCCATAGATCTCTTCTCTATCTTCGGCTTCTTGAAAGAATTCATCATCCCATTTATCTAGCATGATACCTTCAAATAATGGACTAAGATGATCAAATAACTTTTCATAAATCTTTACAATCATCTGTTCAGTCATAACTTCAATTGAACTGTTAACAATGATAACGTTTACTCGTTTAACTGCTAACTGTTCTTTTTCAGTAGAATACCTAGCTATAGCTAAATAAGCTACAGTATTAGTATCCAATCCTAAACTCATTAAACCAGGGATAATATCCCGATTGATTGTAATTCCAAGATTATATAATAAACTCTCAATATGAGGATCTTTTTCACTTCTTAAAGTTAAATAATCATATACTAATTTATTACAGCATATCTGCTGCTCTCTATTTAATCCAGTTACCTGATTCATAACTCTTGAAAATAAAACTACAAATTTTTCATTTGTAAAAGCATTTGCAACTATTGATTTATTTTTACGAATGAAATCTTTATCAAGAATAAGATACCATGTTTTACATAATAAAGCATATAAACTATCATTATCCATATTCTGAATATCAGATAACTGAATGCTTAGCATATCTGGACTTGTTAAAACATTTGTAGATAAATCCATTTCAAACTTAGGTTCTGGTTTTCTTTTTCCTAATGGCATTTCTCTATTTAATGCCTCTACATATTCTTCAAACATTTTTTATTCTCCTTTCTAAAAATAAAACATGGCTATCTATGAACAGATAGCCATGTTATGTATACGTTCATTATATTTTTGTTGTAGATTTATTAAAAACTCATTAAATACCCAAATCTAATTTAAAATTTGGATTCTGAAGTTTTATATGATCTACTGGAAAATCAACGAACTCAAAGTCACTTTCTTTGATATCATAAAAATCAACTTTATCTTCTACATTTAATTCCATGATAGGAGATGAAATTGATTCTCTTTTAATCATACTTTTAGCAGCTTGTATGTGTCTATCGTATATCTGTACATTTTGGATGAAATGTACAAATACCCCTGGTTTATAACCACAAGCAGCGGCTACCATCATAAGCAACGCAGTATATTGAACTGCATTGATACTACCAGCTGTAACATAATCACAGCTTCTTTGAATAAGAGTCATGTCTAAATATATTACTCCATTCTTATCTTTTCTTACATTCCACATAGTTAAGAATGCACATGGCATCAAACCATCACTCTCTTCAAAATCAGAATTCTGCCATAAAGAGATTATATGTCTTCTACCAAATGGATCATTAATCAATCCATCTAAAAGATTATCCATAAGTTTATGTTTTCTAACTGTTTCACCGTAGCGAACTCCGATGGTTCCTTTCATATCTTTTGATTCCCACGGGTTCCACCAATCAATTTTATACTTATTTTTAAGTATACTTAAATCATTGGATTGTTCTTGATAAATCCAAAGGATTTCTCTAATTGCTGATTTAACAGCTAGTGGTCGTAATGTTATTACCGGAAACTGTGATCTGGATAAATCATATTTATGCACAACCTGATTAATAGATATCGTATGTGCTGGAGTTCCATCAGAATATTTGGGACGAGGATCTTCGTCCACCGTCCCAAATCTAAGTATATCAGATAATGTTTCTTTACAAATATTATCTGCATAATTATAAATTTTAGTATTCATCTTTAATGTCATCCTCTCTTACTGGTTCCTTAACCGTCTTTAATTTTGTCTGAGTTTTTGTAAATTTCTGCTGATTACTCATACCCATTGACTTGAAAAAATCGTTATCGTTGACAGTGTCTTTTTTCTGCATGTCAAACATATCATCCTGCTGATCAAATTCTAAATCCTGTGCTCTGGCAAAGAAATCATCATGACTCTTGTTTACCTGTCCAGTATATTCTTTGTATTTATCAAAGATATCCTGAATCTCATCAACTGGAATATTTGAACCTGCTGAAATGAATGCAATAAATTCTGGCATATTTGCTTCATGCTGAATGTGTTCAAATTTCTCAAAACACATACCAAACTTATTAGTCAACACATCCTGATAGTCAATAATATCAGTGTTATCTGCATTGATATTGATAATAACCGCCATCTTACGCTGAGATGATGAATTAAGATCAAGTGTCTTAGAGTTATCGATCATTGATTCTACTAAAGCTCTAAACTCCTGTTTGTTTTTGATTTTCTTAAACTGAGCCTGTTCGATAATCATATAACCCGGCGTTGTAGCGATCTTAAGTAAATCTGTCTGATCAATATTATGGCTAGAATCTCTTAATGGATTACCAATCAAGATACTGATCTTCTTACAGAATGAAGCATTTGCTGCTTTCTCGGCTTTAAGTTTATTACCATTACACTCATCCAGGAACTTAGAATTCTGTAAACATTCAACGGTAAATGTTTCTTCCATTTCTTTGAAATACTCTACCGTATTTCTAAGCCCTCTGCCATCTTCTTCAAAACCGGTAAATCCAAAGCAATGTACATTAATACCACATACATCGTTAATGTATTTAGCAAGTACTGGTGCTGTTCCTGATCCTGTACCGCCTTCTGTAGAAGATACGATAATTGCTAATTCTGTCTGATCTTCTTCTCCTACTCTTAAGAACTTCTTGATATTTAAAGATCCACTCTGAAGATTTTCCATTGTAAGATTTCTAGCAATGTTTCTTTCTTTACCACAGCCACCATAAGCATTCTCGAAACAATACTTTTCTCCGCTATAATCTGCTGGAATATCTTTAAGTGTACTATTAATCAATAATACATCCTCTAATTTAACAATAGAGTCCTCCGCTGCTGCAATTGCTGCTTTGTTTCCTGCTGCTCCGATTCCAATAATTTTTACTCTCATTTTTTCTTCCTCCTTAATAATTTAAAATGTTTCTACTAATTTGTTATCTAAAGGATCAATATAGAAATGTCGATCCAAATAACCATAATCATTAACAATAGTATATTCTTTTCCAGAATCTTCGTCTATCTCCATAGGTATTGGAGTTTCAGTGATTAACGAACCCCAAAAATTTACCATAATATTTTTAGCAATTTCTGCCCAATTTCCTTGACATTCGTCATCATGTCTTATCTCATAAACATGGAAATTCGGTGAAATAGATGTACGATCTTTAATTCTTCCATCATAGAAATAACCTACATGACATCCAAATTTATCTTCGTATACTACCTTTTCAAAAGTTTTTATAGGCGAAAATGCTTTTTCCATTTTTTCTTCCTCCTTAATGATTTACTCATTTTTAGTATCAATCTGTTCAGGATAAATAAGACATTTCTGATTATCGATAATCATTTGATAAGCATAAAGTCCATAATTATCTTTCTCATCTATTTTTTCATAGATAACTTTAGAAACTGTTCCAACTTTTCCATTCTTAAGTTTTAAGTTATCATTTTCTTTGAATATCGTTATATTATTCTTTTCTTTATTTGTAATATTATTTTTTTGATTTGGATTGATCAGTTCAATTTCATTTTCAAAATACTCATATTCTTTATCATCAATACCGGCTCTTACTCGATATATTGTCAATGATGAAATTGATTTAATATTAACAATCGTTCCTACCGTACCTTGTATATGGGAAGGTGATTCTTTTAAAACAACTACCGTATCTCCTATTCTAAATTTATTCATATTTCTATCACTCCTTTGTATTTCTTTTATTCCAAATATCAGTTGCTAATTTGATAGCTTCATCTTCAGAAATAGATCCACATGCTGGTATAGACAGCAAGCATTTATTATTAGAACATTCGACCATTATATTATATTGATATGGTCTAATGTATCTTTATAATAAGCTTCTGAACCACAACAAGGACAATTTGATAAATCGTTATTTTGATCTTCGTGTATATCCTTATAAGTATTTTGCATTTCAGATTCACCCGTACTTGCAGATTGTACATTTTTCTGAAAAGCTTCAATATTCTCTAATCTTGAATCTAAATTTGATAATTTATTATCAAAATCGTCTGCATAAAAAAGTATTGCTAATATCACTGCAACAAAACAGATTATTACTATCCAATCACTTAGTGATATAAAAGAATCGTTATTTCTATTTTTCATAATTAATTTATCCTTTCTTTTCTTTAAATCTTGCGAAATTTGCCGGATTTATTAATTTAGGTTTTTTCATATAAGGTTTTAAAATATCCGGTAACAACCTACTTAAAATTACAGGTGATAAAGAATTTTTACCATACTCATTTTATCAAAATATGAGTTTGATCAATAAAATTATTAAAATCTTTACTAATCAAATCATAAATTTCATCATATCTTAGTTTATCTAGATCACCATTTTTATGTCTTTTTGCAACTATTATATTTATCATTGTAGATAAACATTGTTTGTTTTCATCTGTTTGTAGTATAGCTGTTACTATATTATCAACCATACCATAATCAACATTATTTCCTTTCAATTCCATTTTTATTCTCCTTTCTTAATATAAATACTTTACTTCTTTATCATTATTATAATATATAATCAGATAAAGGTTTTGATATTATAAATACAGTAAATATCACTAATGCTTTTTAGCATTAGTGATATACTTTAAACTAATTCATTTTTATCATCAGAATCTTTATCTGATTCTTCTAAATATTTCTCATCAATTGGATTTACTCCTAATCCTAAATCACCCTGTTCCTGAATAACACAAGCCCCAAGATTTTCATTTTTAGTATCCATATTGTTCATCTCCTTTTATTGTATTGTTGTTACATTGATAAAAATATTATGATCTCTCAATAGTAGTTCGTTTTTTATCTTTGAGAGTATACATTGTATAGTCTCCTTGATTTATTAGATTGCTATTCAAATGAGCTGCTATTAAATTAACACTAAGCATATTTCGTGCCAATGAATCATCTATATTCTGTGGAATTTCATCTGCATGAACAACACCTTTTGTACTAAGGATATTATACATTGCATTTTTAGCTTCCATAGAATCAGCTCTTGGGCCAACAAACTCTTTCATAGTATTAGTAAGTCCCATAGTAGCAAGAGTTTCAAATTCTCTATCAGACATAGTAGCTCCTTTATCATCCGATATAAGACGTCCACTAATATCTCTATTGGAAATGTCATTAGAAAATTTATTTTTCTTACTTACAAACTGTTGAACCTTTTTATCTGGTAAATATCCAACTAAAGCTTCTTTTGTATATACAGGTTTACCATCTTTATTTTTATACAGAAATGGTTCTGAAATTGGTTCTAATAAAGGAATACCTAATATTTTTAAAGCACCTTCTATATCACTCATTGATGGATTGGTAACACTAGGATTTTGATGAAATCTAAAAGGTAATTCTTTTTTCATCAATTGTAGAAATTGGGCATCACTCATTCCAGCAAATAATTCTCTATAATATTTTTCATTAGTACCAGATTTATCTAATTCTGCAAATACTTTATAGATAAGATCTTCAACCTCTTGTCTCTGTTGTTTAGTCAATTAGTTTCCATCCCCTTCCGCAATATCAGAATTTCCTTCATCTGATGTATCTGTTGGTACCAAATTCATAATAGCATTATTTAAAACATCTCTTGCTACATTACAAACTTCACCAACTCTTTCTGGATTATCAAGAATATCTTTTATCATTGTCATCAAAGCTGTATAATAATTGAATGATTCTTCGGTATATTGATTTTCATCATTATGAATTGTTTCTTTACAATCGTTATACATATTGAGCAATTCCATTTTCTCATCTATTTCTAATAATTCGATATCTAATATATCCGTATTGTTTACTATAATGATATCAGCATTATAATCATCAGAACAATCAATAGCAAATGTCACTATTGGACGTTCTAAAGCATACCATTTATCATTAGGACCTATTCCATATAAATGCTGAGAATTATCACAAGAATCTAAAAGTTCATATAGTGTTTCTACTTTTTTAATTATTCCTATTTTGTCTTTTCTTTCATTCTAATATCTATATTTAATCTTTACTTTAGTACCAACCCTAATGACCTGTTCTTTACTGGTACCATCATCAAAATCTAATTTAACGACAACTATATTCTTTTGAGTTATATGACTTCCTATTAACAATTTTAAATCTCCTTTCACGTTATATATTAGTTATCAATATGTTGAGGATTATCATTTATGAGAGTTTATTACTAAAATTACCAGTGCTTCCATACCCTCCTGTACGTTCTGTTAAAACATTATCTCCAACTATTAATCCATATTCCATAAAGATACCTTGTATGTATTTCATTCCATTTTTTAATTTTAAAACAGAAACGGAATCATTTACTAATTCGACTCTAATATGTCCTTCGTTATTTATATTATTATAATAGTCAGCATCTATGACACTGATAGTATCTCTTAATCTTGTATGGTATTCATGAGACAAGCCCGATTTTGTAAATAATGCTAAATACCAATCTTCTTCTAACACGTTTACTTTTATACCAGTTGGAATATCTAAAGAAGTAAAAGGTGCTATAGATATGTCCCATAACGGAAAAAAGAAATCGTATCCTGCTGATCTTTTTGAAGACCTTTCAGGTAATCTTATATTATCATGTAACTGATCAATAGTAAAATAATTGTCATTTAAAAATGATGCTAATCTATCATTTTCTTTGATAGATTTTTCAAATTCTTCATATGAAACTTTTTCAAAAATAGCTATATTTTTCATATTATTTCTTATTAACTCCTTATTTATTATTAATTAATAAAATGTAGTCATTGTTTTTATCATCAAAAAAAAAACAAAATAGTAATAAAATAAAGAAAGGATGAAAATAAAAAATGGGATTATATTCAGAATTTGTATTCGTAGATGAAGCTTATTTTGGAAAAACTGGTGATGTAAAAAAGATAGAACAGGCTATTCACATTGCTAGACAGCCATACCTTGGAAAAAAAATAGCACAAGGTATTAGTTACAATTACAATGATAAAAATATAATGAAAGTAGGAGATGCAATTCAAAAAGCATTTAATTTTCCAGTAGTAGATTTTAATGTTATAAATGATGCTGTAAAAAATGCTTTTTGTTATCCAGTTAGTTCATCTATCGTATCGTTAGCTTCTAGATCAAAATTAAAAATAACAGACAAAGGTGAATTAAAATGTGATAATCAAAATAAGTTAATGTGTGCTCTAATCAGAATTACTAGCGGTTTATGGGGTGATACTAAATTTAGTGATGCTGAAATTACTGCTATTATTCTTCATGAGATTGGTCACTCTGTTCAACATTTAGCTAATTCGCATGTTGCACGTTTTTCACTTATCAATGCAATTATAAATTTAGTTGCTAGTTTAGGTTCAGGTACAACTGTTATAGAGATTTTAAGAAATCCGGTATTTGCTTCAAAAATATTTAATGATATTAAAAAAGACTTTCCAACTTTATCTAATATTATAGGTGGTGTTGATTCTATTAAAGGTATTATTAAATACATATTAAATACATTCACTTCATTATTTAGTTTTATACCTTTTGTAAGTATAGCAAACGCATCTATTTCTATTTTAACTTCGATGGCTACTAGTTTAGCAAATCCTATCGTTTTCTTAACTTCTATCTTTAGTAAAGGTAAAGAATATAATGCTGACAGTTTTGCTGCATCTTTTGGATATTCTGAAGCTTTAACTTCAGCATTATTAAAAATGGAATTGGATAATTCCAGATATACCGGAACAAACACTGAAGAATTTATTAATAATATACCTGTAATTGGTACTATTAATAATTTCACTATGATACCTTTTATGATTCTTTTAAGTCCTATTATGAATCATCCTATAACACCTAAAAGAATCAATTCTATGATTGTTGAATTGGAGAATGAATTAAAAATCTGATTTGTCACCTGCAATGAAGAAAGAAATTCAGCAAAATATAAAAGACGTTAAAGAGACTGTAAAAAATTATACCGAACCAAAAAATAATAAAGATACTCTCAAATATAACAGAAAATGGCTGCAGAAGCAAATAAATTATAAAAGTAAAGAAAATAAATTTGCAGATATGGATATGGTTGAAAAAGAAGTATATGAAGCTGCTATTATAGCTGAATATATAAGAATATCTGCATTATATGAGTCATTATTAGAATCTGAATTTGATAATGAGTATGAAGACGATGATATAGATATATTAGATTGGGAATGTTAACAAAAAATAAACCATGGGAGATCATCCTCCCATGGTTATTCTGTTTAATTTTCTTTTGATAAGCGGATCATTCTTAAAATAAAAGATCCTATAAAACCGATAACGAAACCGATTTCTACACAATTCCAGAAGCATCTTTTTCTTCTAATGTTATACAGTCTTATACTGTCATTGTAGTCTTTAGTTGACTGATGTAATTTTTCGTATTCTTTATTTAAATTCATAATATGTCCTCTCTTTCTTTTTATTCATCTACTACCATTGATAGATCTTTTACATTGAGTATAAATTTTGGATTATTTTCAACTACTACCTTGCAGATTTTAGGTGTTTGATCTTTAACAAAGTGCAAAACGTATGGATTACGTTTTACTGCTTCTAAACAGATTTCCTCAGTTTGATCTTTAACAAATTGTAAAGCGTATGGATTACGTTTTACTGCTTCTAAACACATTTCTTCTGTCTGATCTTTTATAAATTGCAAAGTGTATGGTTCTTGTTTAATAGCAGCTAAACAGATTTCTGATGTTTGATTTTCTACATAGTCTATTGTATATGGATCTATCATAACAGCAATCATGCATATCTCTTGTGTTTGATTTTTTACCCACTGTAATACCCGTGAATCAATTTTTACTGCTTCTAAACACATTTCTTCTGTCTGATCTTGTACAAATTGTAATGCCCACGGATCGTTTTTGACTGCCGTTAAGCAAATTTCAGGTGTTTGATCTTCAATATACTGTAGTATTAATGGATTCTGATTAACAGCCTCTAAGTATTCTTTTTCATTTTCAGGATTGAATCCTAATACCTTATTTCGTAATTCTTTTGCTTCTTCTAATGTCATAGCGTCATCCTCTCTTTATTTATTATCTACTATCATAGATAAATCTTTTACAAACAAAATAGCTGTATCATTCTGATCAAAAGCTGCTTGACAGATTTCAGGTGTTTGATCTTTTACATATTCTAACAACATGCCATTCATACTAACTGCCTCTAAACAAAGTTTTTCTGTCTGATTTATGACATATACTAAAGCACTTGGATTTCTTCTAATAGCACCTAAGCAGATTTCTTCTGTTTGATCTTTTACATATTCTAAAACATATGGATCTAGTAAAACAGCAGTTGTACAAAGTTCTGGTGTTTGATCTTTTACATATTCTAAAGCACTTGGATTTTGTTTAATAGCTTCAAGACAGATTTCTTCAGTTTGATCTTTTACATACGCTAAAGCTAAACCATTTTGTTTAACTGCTTCTAAACAGATTTCTGGTGTTTGGTCTTTTACATATCCTAAAGCACTTGGATTTTGTTTAATAGCTTCAAGACAGATTTCTTCAGTTTGATCTTTTACATACGCTAAAGCTAAACCATCTTGTTTAACTGCTTCTAAACAGATTTCTAGTGTCTGATTTTTGATATATTTTAACATATATCCATTTCGTTTAACAGCTTCAAGGCAAAATTCTTTTGATGGATTATCTATATATTTCATACAATCCATATCGATATGATATATAGATGCTTGTGCAAGTTTTTCTAAACACTCTTTCTGATTTTCAGGATCGAAATCTAATAATGAATTTCGATATTTTCTAGCTTCTTCAACTGTTTTAAATGTCATAATATTATCCTCTCTTTCTTTAACACTTAGTAGTTAGCAACTATAATTAATTTATCCTACTACCATGGATAAATCTTTTACATCTAATATAGCCCATGGATCATCTTCTTTAACTGCTTCTAAACAGATTTCGGGTGTTTGGTCTTTGACATATTGTAAAACCCATGGATCTTCTTTTACTGCTTCTAAGCAGATTTCGGGTGTTTGGTCTTTGACATATTGTAAAACCCATGGATCTTCTTTTACTGCTTCTAAACACATTCCCGGTGTCTGATTTTTTACATATTGTAAAGCTAAACTATTTCGTTTAACTGCTTCTAAACAGATTTCAGGTGTTTGCTCTTTTACATATTCTAAAACTAAACCATCTTCTTTAACTGCTTCTAAGCAGATTTCTTCTGTTTGATTTTTGATATATCTTAAAGCAAAACCATTCTGTTTAACTGCTTCTAAACATTCCTGTTCATTTTCAGGATCGAAATCTAATAATGAATTTCGATATTTTCTTGCTTCTTCTAATGTTTTAAATTTCATAATATATTCCTCTCTTACTCTAACACTTAACTTAGTTTAGTAGTTAGTAACTATAATTAATTTATCCTACTAACATGGATAAATCTTTTACATCTAATATAACACGTGGATCAGCTTTAACTGCAGTTGCACATATTTCAGGTGTTTGATCTTTTACATATCGTAAAGCCCATGGATTATTTTTTACTGCTTCTAAACAGATTTCTTCTGTTTGATCTTTTACAAATTGTAAAGCATATGGATTACGTTTTACTGCTTCTAAACAGATATCTTCAGTCTGGTCTTTGATAAATTGTAAATTATATGGATCGTTTTTGATTGCTTTTAAGCATTCTTCTTCATCCTCAGGATCAAATCCTAATTTTTCAATTCTTACTTTTTTTGCTTTTTCTAATGCTTCTAATGTTTTACTCATGTTTTTACCTCTTTCTTTCTCTAATACTTAGTAGTTAGTAACTATAATTAATTTATTCTACCAACATTGATAGATCTTTGACATATTTTATTAAGTGTGGACATTGTTTTACGACCATCTTACAAATTTCAAGTGTTTGATCTTTTACATATATAAAGGTATCTGGATCATTTTTTACTGCTTCTAAGCAGATTTCAGGGGTTTGCTCTTTTACATATTTTAAAGCTAAACCATTTCGTTTAACTACTTCTAAACAGATATCTTCAGTCTGGTCTTTGACAAATTGTAAAGTAAACGAATTTCTCTTAACTGCTTTTAAGCATAATTCAGGTGTTTGATCTTTTACATACAATAAAGCTAAACTATTTCGTTTAACAGCTTCAAGACATATTTCGGGTGTTTGATCTTTGACAAATTCTAAGACTAAACCATTCTCTTTGACAGCTTCAAGACAAATTTCTGATGTTTGATCTTTTATAAATTGTAAATTATATGGATCGTTTTTAATTGCTTTTAAGCATTCTTTTTCGTTTTCAGGATCAAATCCTAATACCTTATTTCGTAATTCTTTTGCTTCTTTTAATGTTTTACTCATGTTTTTACCTCTTTCTTCCTCTAACACTTTTAGTGGTTAGTAACTATAAATAATTTAATAAGTTATGAATAGATTATTATGTAATATATTATTTCTATTCACTATTATATTATATAATTAAAAATAACTAAATTTACAAAAAAAATAAATATCCCATAGGTGTTCTTTACCTATGGGATAATTAAGTTAATGGACCTTTAGGGACTCGAACCCCAGACCGATCGGTTATGAGCCGATTGCTCTAACCAACTGAGCTAAAGGTCCATATCTATTTATTTTATTGTTATAAGTTTAGTAAAAGATGATCTAGACAATTTTACATCATCTAGATCATCGATATTTTAAATATTACTAATTTCAGAAATAATAGGATGCACTAATTCATGAAGTTCTTGACCAGTTACATCATATCTTTTTATAAAACCATAAAGAGTAATAGCAGCATCAACAGCTATTCTTTCCAAAATAAATTTATACGGTACATCTGGCATCATATCCACATTAATAATTATTTCTAAATCATCTAAATATGGATTTTTTCCAAAGTTTTTAGTTACTGCACTGCAAAAAGATAATGAATTATTAAGATCAGATGCAGCATCTGTAACTTTGATTTCTATTGAAGAGGTTTCTCCTAAAATTTCTTTTACCAATTTTTCTGCAACTTTAGTTACATCTTTAAATAATATTTCTGTGTATTTTTCTGAAAATTTCATTTCGTTCATCTCTCTTTCTTTAATCTGCTGAACAGGATATTTGAATTATTGAACCTGTATCTTTATTTTTATCTAAAAAGTCTTCCATGATACATCGAGTTAACCCATACAAATTATCTACATTATTATCTCTGTAAACATCGTCCCAGGTTTTTTCTGTATACTGAAGCATATTTCCACTAGTTGGATCTTTTGAAACTGAATCAAAGAATATGTTTATGGTATTACAATAAGAATATCCTTTATCTGCAAATTCACTAGGTAACAATAAATAAATCTGCTCAATATCTGGAATGCACATGCAGTCATGCTCTTTATCATATTCTGCACTACTCTCGATTATGACTATTTTCTTTGATTTTATATCTTTGTAAAATTCGTATATATGATTTAAATTATTACCATATACGGTAGCCCAAGAGATCCATCTAAACTCATGTACTCTTAAAATTCTACCAGCTATTTCTGGAGTATTAGAATCTTTTTCAATTCTATTAAATCCAGATAGTTTCTCCATAGGAACATAGTATAACCACCAATCATAGTTTTCACCTTCTTTTAGTTGAATTGTTTGAAATCCTTCATAGTTAGAATTTGTCTGAGATGTTAAATCTACAATTGATTTGTAATCTGTGCATGGTAATATATAGTTGAAAAATTCATCTACAGTATATCTTTTTCCTCCTTTAGGATATCCTCCTTTTAATGCTTTCTTGAAAAACGTAGGATTAAGACTCATATTAGCTCGACCAGCATATATAAATAATTTATCTGAATCTATAATCCTTCCTTTTTTATCAATCATATTCATAAAAATATTCCTCTCTTTCTCTAATACTTAGTAGTTAGCAACTATAATTATCTATCCTACCAACATTGATAGATCTTTGACATATTTTATTAAGTGTGGACATTGTTTTACGACCATCTTACAAATTTCAAGTGTTTGATCTTTTACATATATAAAGGTATCTGGATTTTGTTTAATAGCTTCAAGACAGATTTCTTCTGTTTGCTCTTTGACATATTTTATTGCATAACCATTTTGCTTAACAGCTTCTAAACAGATTTCTTCTGTCTGTTCTTTAACAAATTGCAAAGTTCGACCATCTTTTTTAACTGCTTCTAAACAAATTTCTGGTGTTTGATCTTTTACATGTTGTAAGACTGAACCTCTATTTTGAACAGCAGCTAGACAGATTTTTTCTGTTTGCTTTCTTACCAACCGTAAAGTAGAAGCAACCTGTTTAACCGCCTCTAAACAAATTTCTTCAGTTTGGTCTTTAACAAATTGTAATGCTAAACCATTTCGTTTAACGGCTTCTAAACATATTTCTGGTGTTTGATCTTTTATAAATTCTAAAAGATATGGATTCAGTTTCACTGCTTCAAGACAGATTTTCGGAGTCTGTTTTTTAACATAACTTTTCAAAACCCATGGATTTAATTTAACAGCTTCTAAACAAATTTCAGGAGTTTGCTCTTTGACATATTTTAAAGCCCATAGATCGTTTTTTACAGCTTCTAAACAGATTTCTGGAGTTTGGTCTTTTACATATTTTATTGCACAACCATATTGTTTTACTGCTTCTAAACAAATTTCAGATGTTTGGTCTTTTACATATTTTAAAGCCCATGGATCATTTTTAACTGCTTCTAAACACAGTTTTGGGGTTTGCTCTTTTACATAATCTAAAACTAAACCATTTTGTTTTACTGCTCCTAAACAGATTTCTTCTGTTTGGTATTTGACATATTTTAAAGCTAAACCATTTTGTTTAACTGCTTCTAAACAGATTTCTGGAGTTTGGTCTTTTACATACCGTAAGGCAGTACCGTAATCTTTTACTGCTTCTAAACAGATTTCAGGTGTCTGTTCTTTTACAAACAATAAAGCCCATGGCTCTTGTTTAACTGCTTCTAAACACTCTTTCTGATTTTCAGGATCAAATCCTATCATTGAATTTCTTTCTCTTTTTGCTTCTTCTAATGTTTTAAACATGTTATCCTCTCTTCCTCTAACACTTTTAGTGGTTAGCAACTATACTTAATTTGTTTGTTTTATTCATAATTATAATATATAATTTAAAAAAATTACTAAAACAATATTAATTATACTAGAAATATGGCTGTGTTGAACATCAAAATAACATAAGAACTTAAATGAAAGGAAATGATTAAAATGGCTAATCCGCATATGACGATAACATCGATTATTGTTAATCAAATATATCCAATGGTTTCAGCTTCATTAGTAAAAAATACTTCTAGATATAAAAAAAATTTACAAGTTTTTATTGAAGATAGATCAAAGGAATTATATGCTATAGCACCATATACTAGAATATATTTTGGTCAAAATGATATTGATTTATATTTTAAATCCATCTCTATTACTGAACAATCTATAGTTGATAAGTTGTCTGGAACTTATTATTGGAATATGAATTTTAATCCTAAAGCAGCTAAAGATCCTTTAACAGTAACTCAAATGATGGTTATAAGATATTTTGCTCTTAAAAATGATAGAAAAAATGCTGAGATATCTGCTATATATTTAGCTTTCTCTGGTTGTTTCTATCCATCTATTCATTATGGTAAATTTCCAAAAGTACAACCTAGTGAGTACCCATACATAATGGATTATGTGGTAAATAATATGCTTACTCAAAAATTTGATCTTAAGAGAGAAGGTAGTGTATTTAAAGCTATTCGTAGTTTATGTATTACATGGTTAAATACATATTGGAATTTATTAAGAAGTAAATTAACAGATGAAGATGTTGCAGATCTTATTCAACAATTACATGGAAGAATAAAATCTTTTATGGGAAATATTGCATCTTTATATTATAAAGTATTTGAAGATAAAGATCATTATTTTACTTATGATTCTAGTAGTAATGATGAAGAATCATTTAGAATAGCTGATAATGATTCATTAAAAGCAGAACGATATGTTGAAAATACTATGAATATAATTAATAATTCTAATATAGACATTAAACTATGTAAGTTAGCATCTGATAGTAATGTAAAAGTTACCGAGGTTCAATCTATAATAGAATCCATCCAGATGGAGCCTACAAATCTACCAACTATAAAAGAATTATTAAGAATTATAGTTACTGAATATATGAGAGAATCTAAAGATAAAGATGTACGTTCTATGGAATTTGTATCTAAATCTATTGTATCCAAACCAAACACAAAAAATAAAAATATTATTCGGCAAAAAGAAATAATAGAATCATGGTTAGATGAAAATTCTCCTCAATATAGAAAAAGAAAAAGTAGAGCAGCTACAAAAACATCATACTATAAATCAGTATTGACTTATTATGTACTGCTGATAAATAAAGCAAATAAATAAAAAAATAATCCCATAGGTTTTATACCTATGGGAATTTAATTATTCTTTTAAATATTGATGTAGTTCATCAGCTAACTCTTGTTGATTAGAATGTTTAAGCAAATACTTGTAAATTGTATCAACTAAAATCTTTGGTATAAGTATTTCTTCAGTAATTAATGAAGTTGGATAATAGTATCCTTTGACATTTTTCTGTACTAATAAACCTTCTTGCACTAATCCCTGTAATCGATGATACACCGTAGATTTGCTTGTTTTTCCTTCAACATTTTCAATCATTAAATCGACTGAAGGTGGTACTCCATTAGTTTTGGTATATTCAGTGATGTATTTAAGTAATCTTGAGTTATAATCATCATATATATTCTTCTTAGATTTCATTAATAATCTCCTTTTATTTTTCATCTGCTAATATTGATAAATCTTTTACATATATGATAGCATGTTTATCTTGATTAATAGCTTCAAGACAAATTTCTTTGGTTTGTTGTCTTACAAATTGTAAAGCTCTACCATTTTGTTTAACAGCTTCTAAACAAATTTCTTCGGTCTGGTCTTTTACATATTCTAAAGCTAAACCATTTTGTTTAACAGCTTCTAAACAAAGTTCTTCTGTTTGATCTTTTACATATTCTAAAAGATATGGATAATTTTTAACAGCTTCAAGACAAATTTCTAGTGTCTGATCTTTTACATATCGTAAAGCCCATGGATCAGCTTTAATTGCTTCTAAACAGATTTCGGGTGTTTGGTCTTTGACATATTCTAAGGCATTACCGTAATCTTTTACTGCTTCTAAACAGATTTCTGGAGTTTGATCTTTTACATATCGTAATAATCGACCGTCTTTTTGAACAGTAACTAAACATATTTTTGAAGTTTGGTCTTTTACATATCGTAAAACCCATGGATCTTCTTTTACTGCTTCAAGACAAATTTCTTCTGTTTGGTCTTTGATATATCGTAAAACCCATGGATAATTTTTTACTGATTCTAAACAGATTTCTAGTGTCTGATCTTTTATAAACTCTAAAGCCCATGGATTCTGTTTTATTGCTTCTAAACAGATTTCAGGTGTTTGATCTTTTACATATCGTAAAGCCCATGGATCATTTTTAACAGCTTCTAAACAGATTTCAGGTGTTTGATCTTTTACAAATTGTAAAGCTAAACCATTTTGTTTAATAGCTTCTAAACAGATTTCAGGTGTTTGGTCTTTTACATAATTTAAAGCTAAACCATTTTGTTTAACTGCTTCTAAACAGATTTCAGGTGTTTGATCTTTTACATATCGTAAAGCCCATGGATCTTCTTTTACTGAATCGAATTCTAATCCTAATTCTTTGTTTCTCATCTCTTCTAATTCTTTTAATGTCATAATAATTTCCTCCTTAATTTTCATATTATTTATTGTTTCATTATTATAATATGTGAATAAAAAATTAATAAGTAAAAAAAAATAATCCCATGGGTTTAATACTCATGGGATTTAAATTATTCTTTTAAATATTGATGTAGTTCATTAGCTAATTCTTGCTGATCAGAATGTTCAGTTAAAGACTTATAAATTATATTAATCAAAGTCTTTGGTATAAGTATTTCTTCAGTAATTAATGAAGTTGGATAGTAATATCCTTTGACATTCTTCTGAACCAATAAACCTTCTTGTACTAATTCTTGCAATCGGCGATATACTGTAGCTTTGCTTTTCTTCCCTTCAACGTTTTCAATCATTAAATCTACTGAAGGTGGTATTTTATTAGTCTTTACATATTCAGTGATATACTCAAGTAATTTTAAGTTATAATCATCATATATATCATTCTTAGATCTCATTGGTATTCTCCTTTTATTTTTCATCTACTATCATTGTCAGATCTATTATATTTACGATAACATTTGGATTTTTATTGAAAGCGGTTAAACAAATTTTAGGTGTTTGCTTTTTGATAAACAATAAAGCCCATGGCTCTTGCTTTACTGCCTCTAAACAGATTTCTTCTGTTTGATTCTTAACATATTGCAAAACTTTACCGTTTTGTTTAACTGCCGCTAAACAAATTTCCGATGTTTGATTTTTGACATACCGTAAAGCTCTACCGTTCTGTTTAACCGCCGCTAGACAAATTTCCGATGTTTGATTTTTGACATACCGTAAAGCTCTACCGTTCTGTTTAACCGCCGCTAGACAAATTTCCGATGTTTGATTCTCTACAAATTCTAAAGCCCGTGGATTTTCTTTAACCGCTTCTAAACAAATCTCTTCTGTCTGTTCTTTTACATACTGTAAGGTTCTACCGTTCTGTTTGACTGCTTCTATACAGATCTCTGGAGTTTGATTTCTAATTTTCGGTAAAACCGTTGAATCTAGTTTTATTGCTTTTAAACAAAGTTCAGGTGTTTGGTTTTTTACAAATTCTAAAGATGAAACATTTTGTATAATAGCAATCCTACAAATTTCTTCTGTTTGCTCTTTTACAAAATATAAAGCTAAACCATTCTCTTTAACAGCTTCTAAACATATCTCTGGAGTTTGGTCTTTTACATATACTAAAGCCAAACCTCTAATTTTAACAGCAGCTATACAAAGTTCTTCTGTCTGATTTTCTATATATCGCAAATTATATGGATTTCGTTTTACTGCCTCTAGGTACTCTTGTTCATTTTTTGGATCAAACCCTAACTCAATTTCTACTTTCTTTTCTATTTTTAATTCTTTTGCTTCTTTTAATGTCATAATAATTTCCTCCTTAATTTTATCTATTATTTATTGTTTCATTATTATAATATGTGAATAAAAAATTAATATGTAGAAGAATCCCATGGGTCTTAAACCCATGGGATTAAATTTACTGTTCATACTGCCCGCTATCTACATCATACCAAAATATATATGAAGGATCTTTTTCTAACGATACTTTAGGATTTTTAATAACAATATGCCCATCATTAATACCAGTAAAAGTTCCAGTAAAGAATACGACATCTCCAATCATTGCAGAGCAGTCAGAAGCACCTTCTAACCTAACAGCTCCTGCTTTGGTTTTTAAAGAAATATTTTTTCCACCTTCCATATTATCACTTATATAAGTCATTTCACCAAAACATGTGCATGTTCTGTTAATGTTATTACTATCCCGAACAAAGCTTGCAAATTCTTCGTGAGGAGACATACAATATACACATCCAATATTTTCAGACTGTGCAATGCGATCATCAAGTGAACTATCTTTGTTTAAATTAATACAGTCCATATCTCCAGTATCTCCAGAATCTTCCCCAGAATTTTCATCTTTAGAATCTGCAATTGACGATGCTTCTTTTGTTTTTTCTGATGTTGATGTATCTGGAGATAGGAACATAGCGATCACTCCAACTACGAATAAGATTCCAAATACTACTACTGTTACTTTTAATGCTTTTTTCATTTTAATTTCCTCCTGTTTTTAAACATTTTTGTTTAATATATAAAGATCATAATTTACAATCTTTATTTACTGATTTTTTTAAACTAGGTAATTCACTAGATCTTTCACTTTCCGGGTTAAATCTTGTTACCTGATTTCTCAATTATCTGCTTCATCTGATTGTCATTTTACTCATAATATAGTCCTCTCTTTCTTTTTATTCATCTACTAACATGGATAAATCTTTTACACATTGTAAAGCCCATGGATCAGCTTTAACTGCAGTTGCACATATTTCAGGTGTTTGCTCTTTGACATATAGTAAAGCCCATGGATCAGTTTTTACTGCTTCTAAACAGATTTCGGGTGTTTGGTCTTTGACATATTCTAACGCATTACCGTAATCTTTTACTGCTTCTAAACAGATTTCTTTGGTCTGGTCTTTGACATATTCTAAAGATAAACCATTTTGTTTTACTGCTTCTAAACAAATTTCTTCGGTCTGATCTTTGACAAATTCTAAAGCCCATGGATCAGTTTTAACTGTAGTTGCACATATTTCAGGTGTTTGCTCTTTTACATATCGTAAAGCTCTACCATTATATTTAACTGCTTCTAAACACTCTTTCTGATTTTCAGGATCAAATCCCATCATTGAATTTCTTTCTCTTTTTGCTTCTTCTAATGTTTTAAACATAATATTCCTCTCTTCCTCTAACACTTTTAGTGGTTAGCAACTATAAATAATTTAATAAGTTATGAATAGATTGTTATATGTATTTCTATTCACTATTATATTATATAATTAAAAATAACTAAATTTACAAAAAATAAATATCCCATAGGCAAAACAACCTATGGGATAATATCTTCTTTCTTATAACTCTTTTAATTATTTAATTTTAGATCTAGCATCTTTTATCAACGCTATCAACTCCTCCCATTTCTGTTGAGTTTTTTCTTTCTCTGTATAAAGCTCAACTTTACTTGTTGCACCATCTTTTAAATAATAACCTTTAATCATCTTCTTTTGTCCTCCTTAAAATTAATTATAATTATTGTATTCATAATTATGATATATAATTGTAATATCATATTTTTACAAATACTTTAAGATCTCTCCCTGAAGATATGATTGATTTATCGGATACTGTATATCTGAAAGAATTTTCTTAGTATCTTTCTCATTCAATTCAAACGATTCAATCATACGTAATACAGTTTCTTTCTTCTTTATAGATTTGACTTCAAGTTTTAAATCAAATCTACCATTTCTTAAAATAGCTTCATCTAAAAGTTCTATATGGTTTGTAGTTGCTATGATTATAACATTATTTGGTGATGAATTACTATCTAAGAACTGTAGTAATTTATTGATAATGGTTTTCTCATCCTTGTTTATATCTTTATTCTCCCTATCTAAAATAAGACAATCGATATCTTCCAAAACTACAACTTGTCTACCATCTGTATTTGAAATAACAGATGCTAATACATTAGTATCTAAAGTATTGAAAGTACTTAGATCTATTTCTACCATATCATAATGATAGTCGCCACAGATAGATTTGATCAAAGAACTTTTACCAGTACCTGGTTCTCCGTATAAAAGAATACCTGTTTTGTAATTCAAACCTCTTGAAAGGTATTTATTTTCGTTTCTTATCCATTGATCGATATGACAATGAATCTTACCAATAATATCATCATCAAAGAATAAACTAGATGATTTTCTTATATCTATATTCTTTGTATTAATACTTATATCAGGTTTGTTATGATTATTCAGACAACCACTAACTGAAAAGTTTAATAACATTCTATTTGAATTTATGTTTCCGATGTTATAAATAAATTCTTTATAGAATTTATAAGCTTCTTTACCAAAGAAGTAGATGTATAAAAAATTGCTAGTATCGTTAGTACCAGTAGGTTTATTTATGATGTCAGCAAGTGCTTTACTTCCTGATTTTATAACCACTCCAGTATCTTTTTTCTTAGTAATAAAATACATTTTACTAATATTTAGATCTATATCCATACTACTAATTTCTAAAGAAGTTTTTGAATTACTTTTATTCTTAGTCATCCCTATTATTTGTTTTTCAATATTTGGATTTAATGAATATAAATACTGCCAAATTTGAGATCTTTTTTCTGATGAATAATCTGCCATTGGTATTAAAATATCTTTTCCAAAATTATAATAAATATAATTTTTTAATTTATCAGTAGAATAGTCAATAGCTTTAGTTTTTAATTTTTCAATATTAAGAATGTTTAACATAAGTATTTTCCTCTCTTTCTTATTTGTATTCAATATCTTAAAGATGTTTACATATACCACCAATTTGATGAATATCTCCAACTCTATTTACATAATTTTTTAAATTCGGTTCAAATACTACACAGCCTTTTCTAAATTCTGCAACTATATCATTTAAAAATCTATGATTTCTCTGAAACCAATTATTTAATCCCGGATTTAGCATACCGTTATCATTTATCTGTTCACATGCATAATCATCTAAATTTAGATTTTCATTATAAGATAGATCATATAAATCACCTTTCATCTGTGTTTGATACATTAAAATATCTCCTTTCATTAATTTACACATAGGAACAAATTCCTATGTGTAAAAATTGTTTTGTTATTTTGATTTAAAAATACTACATTTGATAATTATATCTTTAGCAGGTATACATCTATCTCCTTTGGAAATACTAGAACCCGCTTTGATACTGTTAATCGGAATCTCTTCCACTCCAGTGCTAGTTACAACTTTAAGAATATTTGAATCGTTTACCCCAAATATAGAATGAATACGATCACCCTTTCCTAAACTTATAACCTTTGATCCTGCTTTGTTTCTATCAGAGATTGGTAATGCTCCAATATTAAACTTATTGATTCTTCCAGATTCTGTAACTACTACTACATCAGTAGCATCTGGATATATTACCGAAACTCCATCGATTATATCACCATTGGATAATTTCATAGCTGTTACTCCTAAAGCTGAACGTTTGTAATTAGGAATATTAGCCATATTCACTCTAAGTGCTTTTTTATCGCTATATAAAATGATGTCAAAAGTATTTGGAGTGATTAAAACATCTTTAACGATATCTCCCGGATTTAACTTAGTATAAATTATACCAGAAGGTGGAACTGTAACGAAATCGTTTAATGATAATTTCTTAATACAGTTATTTGCTGTTACTACTGTTATAAAATGAGGAGTTAATGATTTAGATAACTCCTTTAATGTTGGTTCATACTCAACCTTAATAATATCAGAAATCAATCCTTTGATTATCATTCGGATATCAGTTCCGATAGAACTTCTTTCAGTTAAAGGTATCTTATGAACTGGAAGTTTAAATACTTTTCCTTGTGCTGAGAATAATAATATATTTTCAGTATTCTCCGCAATAAGTATATGCTTAGGATTATCTCCCTTATAAGCTCCAACATGATCATCTATGGATAACTTTTTAAGATAGTTGTTTTCAGTAATGACAATCTTAAAGGTTCCTTTTGGAATTGCATTGATGTCCTCTGGTTTGATTACAGAACATCTTCTAGGGGTGTTGAACTTCTTTTTAAAATATAAAAGTTCATCAATAATATCCTGAAGAATAAGTTGATCATTATTGATCTTCTCCATATACAATTTATCTGCTTCCTGATCCTCCTTTACTTTCTCTTTATATCGTTTTAGATATGCTTTCGATAACTGTTTTAAATTTGAGTTGATGATATATTTTGCCTGTACATCTGTAAGATTAGCATTCTTAATCAAGAACTCAATTAACTCAGTATCATCAGTTGTATCTTTATTTTTAATAAGCTGAATAATCTGATCAATTTTTCCAGATTCAATTGTTTTTATATATGCATCCAACTGATGCATTTCTGTTCTGATCTTCTGTAATTTGATACAGTAAAGTCTAAACTTAGTTGTTTTTCTCTGCTCGATAAAGAACTCAAGATAAGATTTATAAGACATTCTTATCAATTTGATACCATCTAAGAATTCAAAATTTACAAGATAAGTATCTTGAAGTTGTGTCTCTTTATATAAGACTTCTCTAACATAGTTTGGATCTGAACCAGGTTTTAAATGGAATATAATTCTCATATCATTTCCATGAGAATCTTCATCGATCTTTTCAATCTGTGGAAGTTTACCAGATTCTATCATAGATAAAATCTTATACTTTACTCCACCATTCTGAGAATTTCCTTTATCAAAGAAAACTCTATCAGGTACCGATTTAAGAATCAATGCATCGTGATTACCAATATGCTCGATATCAATAATAGCACGAACCATATATTTACCATTACCTTTATTACAGATAGACTTCCAATTGGTATCTATTATCTGGCAAGGCATTGCATGGTCTGGTATTAATACTACTGGTGCATTTGGATTCTTTATAAGATTAATAGTTGCATCTATAACTTCTCCTAAATTATGTTTAGGAACTTCTGTCATCATACCAGTACCAATACCAAATGCTCCATTTATTAATAATAATGGTACTGCTACTGGAAAATATTCAGGTTCCATATCTTTATTATCAAAGGTTGGAACCCAATCTACTACTTCTTTAGCTTCTTTCAAATCTTTAAAAATAGCTTCTAAAGCAAATGTAGATAACATAATCTCTGTATATCGTCCTGCAGCTGCTCCATCACCCTGCATACTTCCCATATTTGATTCAGAATATAATAATGGAATTTTACATTCAAACCAGTTTGTTAAAGGTTTAATGGCATCTTCTACAGATGTATCTCCGTGTGGGTGTGATTTACCAATAACACCACCTGTTACCTTGGAGGTCTTAAGAAATGTTTTATCACCCGGAAAGTCATTTCCTAAAACGTCCAATATACGACGTTGTACAGTCTTTAACCCATCTTTAGCATCGGGTATAGATCTTTTTCTATTTGTTTCGATAGAATACACGGTCATATCATGTTTATATTGTTCGACTGTATTTTTCTCTAAAATATTCTCTGGCATTTTTATACCCTCCTTGAATAATTATTTTAAAGTTACTTTCATTATTATTCTCATATTTATAATATACTATTATAAAAAATAAAGGATAGAGTTTTAATTACCCTATCCTTTATCTTATCTAGTCCATAACGTCAAATCTACTAACTTTAACTGTAGATATGAGTTCATTAATATTGTTCTCATAATAACGTATTTCTTCTAACTCTTTTTTCGTATCTTCTAATGTAAATCTAATCAAAGTACGATTATCGAAATCTAGTGTGGACTGATAAAGTTTAGGTCCATCCATCTCTCCTAATCCTTTATATCTTTCGATTCCTTTTGGAGAATTGGATTCAAACGTTGTCATTAATTCATAAATGCTCTGTGTTATATTGTTTACTTTATAAGCATATACAACATTTTTATCAAGAATGCTAATAATTTCACGACAATCATTCATGAGTTTATCATTCATAAATACTGTCTGATATTTACCATTAACTACTCCTTCTATCATTAATACATTACCAGTATTAGTAAACTCTATAAAACGAAACATCTTTTTCAATTTCTTTTTAAAGTCTGCTGGTTTTTCATTTCTTAAAACAATGACAGATTCTAATAATATAGGATCTATAGCATAACGGTTTGCGATCTTATTCAATTCATAAGTGTAATCAATGTTTACATACAACAACTTTGATAATTGTGCCTGAGTAACAGGATTTCCTTTTAAATCAGTTATCGCATACTTCTTAGAAAAATCTTTCTGAATATATTTGATATAATCCATTCTATCACTAAAATAGATCATTTTCTTTTTACTAGAAGTAGACTCTCCAACACCTAAATTGATATTCTGACCTATAATTTTCTTACCGATAGAAATACCATACAGTGGTGGTTTAGCTCGATATACCATACCTGCTTCTATTAATTCAGGCATATAAAGTATAAAAAATCTAAGTAGTAATGCATCGATATGATCACCATCCGGGTCAGCATCTGATCCAAATATAATCTTTTTCCATTTTATTTTTGATACATCTACTTTATATCCTCTGGCTAATTTGTTTATGTCAAAGTCTTTTACACCATCAAAGATAATTGCTAGGATACCAGCAACCTCTGGATTTGATAAAAATTTCTCTCTAGAGGTATTAAACGCATTAGGTAATTTACCTCTAATTGGGAAATAAGCCTGTCTAGCATTACAACGATGATTCTTCATTGTACCTGCGGCGGAATCTCCCTCACAGATCCATAATTCCAAATCTTTTTACCAGTAGCATTAACAAACTTATCTGGAAGTCCAGTAAGAACTGATTTGGAATACTTTGTACTAAGTTTTATTTTCTCTGTATCTGCTTTGAGTCTAAGCTCAGCTATATCTTTTAAATATTTACATACCTTCAAGAAATCACTAGCGTTTTCTTTTGACCACTGTGCTAATATATCCATCGTAGCATTCTTAATAAATGGTCTCATATCTTCATTGGATAATTTTTCTTTGCTCTGACCATCAAAGATAGGATCAAGATGAGCAACTGAAATTACAGCAGCTAAACCAACTCTTGTATCAGCAGCTGTTACTGTTAATTTCTTTTTAGATTTGCCTTTTTACCTTTAGATTCTGTATTTGCTAAATATGTTTTATTCATATAATTGCTAAAGAAATATGCAATTCCATCCATAAACCCATCAATATGAGTTCCTAACTTAGTAGGACATGTATTAGCAAATGCATACATACATCCTTCAGATGATGCATCATAGGTAAACATAATATCCATTTTCATGAAACCAGTATCTTTAAAAAGATGGATTGGTTTGATAACTGGTGCTGTTATATTATCAATAAAATAGGTAAGAATACCATCTTCATTGACTAATTTTTCTTTATATACTTTTCCATTGCTATCAATAGCAGAGAAGTTAATTATTGCACCTAACTTACACAAAGGTAATATAAGATTAGCTAAGTTATATACTTCTTGCCATGTAACGTTTGTTTCTCCAATAGCTTCAATAGAAGGTACAAATGTTACTCTAGTACCCTGTTTATTTTCTTTATTTGGAATTTCTTTTTCTCCCTGATCCCAAGGATACCCTTCATTAAATTCTACTTTTCTAGCTTTACCAAGAATAAATGATTCAATAATAAATTTACTAGATAAAGCATTGGTTACTTTTGCACCAACACCATGTAAACCTGATGAATATTCTCCGGGTTTCTTATCATAGTTGGAAGAGGTATATTCTTTTTCAAAAATTTCAATAATATGATCAAATGGTATACCTCTTCCATTATCTTCACAAATAACCATTTGATTCTTTTCATCAAAAGATAAACTTGTCTCTGTACAAGGAGAACTAGGTTTATTAAGTTCGTCCAATGCATTCTGTAAGATTTCTCTTATCATATTAATAAATCCAGGATTACCTATCGAACCGATATGCATTCCTGGTCTTTTTCTTACGGCAGTAACGAAATCTTTTAACGTTCTAATCTGATCGCCATAATTTTGAATATTGTCTATCATATCTTTAGACAACGTCTGTTTTTGCTTAGCCATTTATCTATGTTCCTTTCTCCATTATTTAAGCTTATTGTATAGTTAAGCTTTTTATAAAATCTCTAATCTAGTGTTAATTTATGAAGAATTTTTAAAAAATAAAATACCAGATACTCAAATAGAGTATCTGGTATCAATTTCAGGTGAATTAAAATACGATTGATGTTTTACAGATCAAACTGTTTATGCACTTCAACCTGCTGCTGATTATTTGTATTCTCAGGTGCTACTGGTGTGGTTGCTGGTGTTACCGGAGTATTAGGTACATTATTTACCTGACCTACCGGTGGCTGTGCTACCTGGCCAAATGACTGAGACTGGAATGGATTAGTTGGATTAACTGCTCCATAAGGTGCTGCCTGCTGACCTACAAAACCATTCTGATACATCGGCTGCTGCTGGAACGGCGGATTCATTGCCATTCCCTGACCATATACTGGCATTCCAAATCCTGGAGTTCCTAAAGCATTGGTCAAGTTTGCAAATGGGTTACCATAGAATCCTGTCTGCTGCAGAGTGCCATTAGGTGCTACTTTTCTCATAGTATCAGTTGCAATCTGATACAACTTAGAAGCTTTCTCTAAGAACGGAATCATCTGGAAATAGCTTCTTACGCTATCAGCGTTCATATCTACGTACATAAGCTTGATTGACTGTAGAATATCAATAGTACCGCCAATAACTTCCTCGATATTTTCTTTTGATAACTGCACTGGATTGAATGTAGCTCCGCACATTGTACAAGTTACAGATCCATCATCATTGTTAACAGTAGTGAAAACTCCCTTCTCAGGATCTTTATGTGTACAAACTGATCTTATGAGTTCTTCTTTTGTACATTCTAAAGTGAAATCCGGAGAATTCTGTTTTAAGAAAGCTTCCTCTTCCTTTGTTAACGGATTGGTCCACTTGATTGGAGCCTGCTGCTGTGCATAACCAAAATTAGTCATCGGCTGAGTGAAATAGGTATTCATATTAATTTCCTCCTTAAAATAATTATTTTAATTTCTTGTTTTCAGTTTTATAATATATAATCATAATACTGATTGGTTTGTAGTTACGTTATACTAATGATTAGTATTTGGTATTGTAGATACGGCACAAGATCTAGATAATAAAGCTAAATCTTTTTTCCACTGTTCATTTGTAAGTTTACCTTCAACTTCAGCTTCATTTAGCTGGTTGATGGCACCAGTTCTATCTAATAAAACTTCAATAAACTGGATGGTGCTATATTCACAAATAACAACTCTTAATGGTAATACAGACTGAGTATAGAATTCACCCGATACTGCTGACGGTTGTAATACTGTAAAAGTTTCATTCGCATCATCCCAAATAATGGTAAAAGAATCTTTTGAATTTTCAATGAAATAATGCTCATTATCGCATATGATAACCATAGGATAATTACCTTTTTCGGCAAGTTCTCTCATCTTTTTAACATTTTCTATTGTCATATTTTTATCCTCTCTTTCTATTTATAATTTATCTACTAACATAGATAAATCTTTTACATATTCTAAAGCATCTTTATTCTGTTTGATTGCTTCCAAGCAAATTTCAGGAGTCTGTTCTTTTACATATTCCAAAGCATCACCATTTTGTTTAACAGCAGCTAAACAGATTTCAGGAGTCTGTTCTTTTACATATTGTAAAGCATCACCATTTTGTTTAACAGCAGCTAAACAGATTTCAGGAGTCTGTTCTTTTACATATTGTAAAGCATAACCATCCTTTTTAACAGCAACTAAACAAATCTCAGGGGTTTGTTCTTTTACATATTCTAAAGCAAATCCGTATCGATTAACAGCTTCTAAACAGATTTCAGGGGTTTGTTCTTTTACATACTGTAAAGATAATCCACTATCTTTAACAGCCTCTAAACAAATTTCAGGTGTTTGATCTTTTACATACTTTAAAGCAAATGCGTTTTCTTTAACAGCAGCTAAACAGATTTCAAGTGTTTGTTCTTTTACATATTCCAAAGCATCACCATTTTGTTTAACAGCAGCTAAACAAATTTCAGGAGTCTGTTCTTTTACATATCGTAAATTAGATGCATCCCATTCAACCGCTTGCAAACACAATTCGGGAGTTTGATCTTTTACGTATTGTAAACTAAATCCATATCTTTTAACAGCAGCTAAACAAATTTCAGGAGTTTGTTCTTTTACATACTTTAAAGCAAATCCATTTTCTCTAACAGCAGCTAAACAAATTTCAGGAGTCTGTTCTTTTACATGCGACAAAGCAAATCCATTTTCTTTAACTGCAATTAAACACAATTCAGGTGTTTGATTTGCTACATATTTTAAGGCAAATCCATTATCTTTAACTGCCTCTAAGCACTCCTGTTCATTTTCAGGATCAAATCCTATCATTCTGTTTCTTTCTTCTCTTAATTCTTCTAATGTCATAATATTATCCTCTCTTTATTTCTAATTAATCTACTAACATAGTTAAATCTTTTACATACATTAATGCATACTCATTCTGTTTAACAGCAGCTAAACAAATTTCAGGTGTTTGCTCTTTTACGTATTGTAAAGCTAATCCATTCTGTTTAATTGCTTCTAAACATAATTTAGAGGTTTGTTCTTTTACAAACTTTAAACCCATTGCATCTTGTTTAACAGCCTCCAAACAGATTTCAGGTGTTTGGTCTTTTACATATTTTAAAGCTAAACCATCACTCTGAACTGCTTCTAAACAGATTTCAGGTGTTTGATCTTTTACATATCTAAAGGTGTCTGGATTTCGTTTAATAGCTTCTAAACAGATTTCAGGTGTTTGATCTTTGACATATTGTAAAGCATGTGGATTACTTTTAACTGCTTCTAAACAGATCTCTTCAGTTTGTTCTTTTACATACTGTAAAGATAATCCACTATCTTTAACAGCCTCTAAACAGATTTCAGGAGTTTGTTCTTTTACATATTGTAAGGCAAATCCGTATTGATTAACAGCCTCCAAACAGATTTCAGTTGTTTGTTCTTTTACATATTCTAAAGCAAATCCATTTTCTTTAACAGCAGCCAAACATATTTCAGGTGTTTGGTTTCTTACAAAATACAAAGCATTGTCATTTTCTCTAACAGCAGCTAAACAAATTTCAGGAGTTTGATCTTTTACATTTTCTAAAGCAAATCCATTTTGTTTAACTGCTTCTAAACAGATTTCAGAGGTTTGGTTTCTTACATATTGTAAATTGTAACCATCCTTTTTAACAGCCTCTAAGCACTCCTGTTCATTTTCAGGATCAAATCCTACCATCCTGATTCTTTCTTTTCTTAATGCTTCTAATGTCATAAATGTATCCTCCTAGACTAAATATTATATCTATAAGATTTCAATGCGACAGACATTGATCTTAGATTATCTATTATCATACTATTAATCCATACTCCATCATTACCACTATTCATCACATTTATTATATTGTTTAGATAACGAGTAATAATGGTATAAGCCTCATATTCTCCTTTTACTTTCATTAGAGTCCTATTAATGTCATAATAAGGATTATTAAGTAAAGGATTATTAGGTGCTGTTGAAAACATATACACTCCAGAATAAATAATATATTTCTCAAAATATACATTATTAGCTGAATTGGCTAAGTTATTTAAAAATGTACGATTTTCAAAATAAGGAGCAATAGTTACTACATCATCTGGAGATCTAAATGCTATATCTTTAAAAACTCTCTGTGCATCTCTATCAATATCTTTTGCTGTTTTCTTTTCAAGAAAATCCTCTCCAAAATCACGAATATTCTGCTCAAAATATCCAGGTCTCGATCTCTTTTTGTTTTTGTTATTTCTAGCCATATTTTTTATCCTCTCTTTCTAATTATAATAACATAGTTAAATCTTTTACATACTGTAAGGCGTGACCATTTTCTTTAACTGCTTCTAAACAGATTTCAGGAGTTTGTTCTTTTACATACTTTAAAGCAAATCCATTTTCTTTAACAGCAGCCAAACATATTTCAGGTGTTTGGTTTCTTACAAAATACAAAGCAAATGGATCCTGCTTAACAGCGACTAAACAAATCTCAGATGTTTGATCTTTTATATATTGTAATGTACATCCATCATTTTTAACAGCCTCTAAACATATTTCAAGAGTTTGTTTTTTTACAAATTGTAAATTATGCGAATATTCTTTAATTGCTTCCAAGCACTCCTGTTCGTTTTCAGGATCAAATCCTATCATTTGATTTTTCTTTTCTATTAATTCTTCTAATGTCATAATATTATCCTCTCTTTCTTTTTATTCATCTACAATCATAGATAAATCTTTTACATATCGTAAAGCTAAACCATTTTGTTTAACAGCAACTAAACAAATTTCTGGATTTTGATCTTTGACAAATTGTAAAGCCCATGGATTATTTTTTACTGCTTCAAGACATATTTCAGGTGTTTGATCTTTTATATATTTTATTGCATAACCATTTTGTTTTACTGCTTCTAAACAAATTTCAGATGTTTGGTCTTTTACATATTTCAAAGCCCGTAGATCATTTTTAACTGCTTCTAAACAAATTTCAGGGGTTTGTTCTTTTACATATCGTAAAGCTAAACCATTTTGTTTAACAGCAACTAAACAAATTTCTGGATTTTGATCTTTGACATATTCTAAAGCCCATGGATCTTCTTTTACTGCTTCTAAACAGATTTCAGGTGTTTGTTCTTTTACATATCGTAAAGCTCTACCGTTTTGATTAACTGCTTCTAAACACTCTTTCTGATTTTCAGGATCAAATCCGATTGCTTCGATTCTTAATTTTTTTGCTTCTTCTAATGTCATAATGTTTCCTCCTTAATTTTTATATCTCATTGTCTATAGGTTCTTCATAATAATCATCCAAATCAAAAGATGAATCATTATCAACAATTTTTCCAGAAGATATCATTTCTGTCATGAACTTATATACACTAAGCATATTAGATAACGTAATTCTAGGAGTTCGTTCTGTAATAACTTCTGGTTCTACCAAGATTTTAGATTTGTTTAAATCCATAATCATTCCACTTTCCTCTTCACTTTTAAGAAAAGTTTTAATATAGTCATAGGTTGCTTTTCTACCTACAATTATTTCAAAAGTTTTAAAAGATTCTCTAGAATTTTCATCCCATTCCCCTTCGATTAAAACTAAATATTTTGATTTGTTGTCTACTGGATTGGGATCTGCTAAAATCTCTCTAACCTCTTCATCGCTTATAGTTGCAAAAGCTCTATTACTCATTTATTTTCCTCTCTTTCTTTACTACTTATTCTACATGGCATCATACCTATATCTAAATAGATATTAGTTTCCATACCAATAAGAAGAGTAACGACATCATCATCGTTACTTAATATAACTTCCTGATATACATATTCATCCTTTGCTAAGAATATATAATGTAATAATTCCATTATACTCGTATTGTCTGGATATACCATGCGGGAATCATCACCTTCAACTTTTATAATTATTTCATAACGATTACCAGATGGTGATCTTTTGTAATCTTCTTCTGTTGCATATTCATTTTGATAAAAATTGAATACTGGAATTAAATCAAATGTATGAAAAAGTGGGCTATCTATAAAATTTTCATACCCAAATTTTATAACTACTGTATTTGAATCTTCTGGTAGAGGCTCGATCTTTATAGGATTACTATTTTTAATTTTGTTAGATTTTTGAAAAAATCTAACACATTTGTCTAATCTATTCCAAAAATTTTTTCTAATTTTATCATCTTCAATTTTACATGTAATAGTATACATTTAGTTCTCCTCTCTTTCTTAATCTGTTTTATTTGTTTCATAATAATAATATATCATTTAAAAATATTTTTTACTAGGAATGACATATATTAAAAAATTAACAAATCTCGTAGCAGCTGTATAGTTTAATCTATTATTGATATCTTTATTGAGATACTCTTGAATATAAATACCACAAGGATATTGAGATCCTTGAGATAGATGTGTTGTACTTGCATATGCTAATTCAAACTTTTCTCCAATAGAATATGGACTACTTTTTAAAAATTGTCTATTTTCAAAATCAGATTTGAAGTATTTATAATCGCATCCTAAATAAGTAAATGGATATTCTACTAAATCCGGTTTAAAATCTATAAAAAATCTATTTCCATCATAATCTTCTACCGTGGCAGGTTTAACTACAGAACCAGTTAAACCATTAGTAAGACTTATACCATCGATTTCTAAATTCCAGTTATTCTTTCTACAAATTACTCTTTCTCCATATATAGGAAGATCAGCATCAATTCCTAATATATCTTCTCGTATATATTTATTGTATTTGTCTCGTGTTCTATTTGTACCACATAATAGAATATTAGATCTTTTTATCATATCTGGAGTGAGATCTTTCTCTTCTATTACAAGCACATTGCCATACAATCCACAACTAATAGGAAGTCCTTTCAATAATCGCTGAGAAAAATAAACAATAGCACTATTTTCATCTTGTCTCATTATTTCAGTAAGATAATCTATTTCTCCATCTATCAAATATGCTGGAGTATCTTTTACTGGTGGTAACTGATTTATATCACCGGTTACTATAATTGGTATACCTCGTCTTTCAATTTCATATTTCATCGATGAAGGAACAGTACTTCCTTCATCTATAATCA
>Circular_Seq97
GATCGATTTGTCTATATGGGTGGATACAAAAAGTCGGACACGGAAAAGGACATCTATTTTCAGACCACGGACGGAGCCGCAAATCCGCACCACACGGCTATTTACGGCGGCAACGGGGAATCCGCTGCGGCCTGGGGCGTGTACGATGCACAGAACAAACGCAGCGTGATCCGCTACGATGACGCAGCGGGGACGCTGACGCTGCTGGGCCTGGGGCCTACCGATCTGACGATTGGCGCATCCGGATCAAACTTGAAAGGCTTTAGCGGTATGGCAAAATACTCTGCTATGATGGGCCTCGGCATCCTGAGGGTATCGGGAGAGACTAATGTTTCGCTAACGGCTGATACGACATACGACATTGCTGACATAAGCGACCATCGCCCAACGTCCACCTATGCCCTAAGTGTATACTGTCAAAAGTCATTAGATGCGAGGCTGACCACCTCCGGCACCATACAGATACGCCCCAAAGAGGCTATAGCCGCCGGGTACTATATTTACATCGCCGGAATATGGATTGCAAGCTGAGGAGGTGCGCCGTATGGATCCTTTGTGGCTGTTATTGATTATCCCCGCATCATCGTGCTGGGGGTTTATGTTTGCCGCGCTGCTGGCGGCAGGAAAGGAATGAACATGACGGAAACTATTATTGTGGCCCTGATTACCAGCGGCTTGTCGCTGCTGGGGGTAATCATCACAAGCAACAAGACCACCCGGGATGTACAGGCCAAGCTGGATACGCATCAGGCCGTCACCGACACTAAGCTGGAGGAGCTGACCCGGGAAGTCCGGGAGCACAACAATTTCGCGCGGCGCGTCCCGGTGTTGGAGGAGCAGATCAAGGTTGCCAACCACCGCATCGCGGATTTAGAAAACAATCATTAATTTTTGTGGTGCCCGAATCGGGCACAGAAAGGAGCAAACCATGAAAATCCCTGACAAGCTGTATGACATTCTCAAGTGGGTGGTCATCATCGTCCTGCCGGCCATTGCCACGCTGTACGCGGCCCTGTCCGCCGTGTGGGCCTGGCCGTACTCCGACCAGGTCGTGACCACCATCACCGCCGTGGACACGTTCCTGGGCGCGGTGCTGTGCATCTCCACCGCCACCTATAACAAGGAGGGAAACGAAAATGGCTAAAGTATATCTGTCTCCCAGCAATCAGACCGACAACCGCTATGCCTACGGCAACACCCCCGAGGCCGTCCAGTGCGGTAAAATTGCCGATGCCTGCCGCATCGCCCTGGAGCGCAGCGGCGTGACCGTGCAGGTGGGGCACATGCCCTCCATGCAGGACAAGTGCAAGGAATCCAACGCCTTCGGCGCTGACCTCCATGTGCCCATCCACACCAACGCCTTTAACGGTACGGTCAGCGGCACCCGCATGTTCTGCTTTAACAGCAGCGGCGAGGGCATGAAGGCATGCAAGGCCATTTTTAATCGGCTGGCCCCGGTGACCCCCGGCACCAGCGAGAATATCCGGGTGGATGCCTCGCTGTACGAGGTGCGGGTGCCCAGCGCCCCCACGGCCTATATCGAGTGCGAGTTCCACGACAACGCCACCACCGCTAAGTGGATCGTGGAGCATACGGTTGACATCGGCGAGGCTATTGCCCGGGGTATCTGCGACTACTTCGGCGTGACCTATAAAGAGAAGGAGCAGCCCAAGCCCGCCGCCACCACCGATAAGCTCTACCGGGTACAGGTGGGTGCATTTGCCGTCCGCGCCAACGCGGAGAAGATGCTCCGGCGGCTAAAGGATGCCGGGTTTGATGGGTATATCCGGTAACGGTAAACACCTGGAGGGCGCAGAGGACATCGCTACGCCGGCCTCACGCCCGTGCTCAACGCATCCGCACCTCCACGGCACACCGTGGGAAATGATAGATCAGCACAAAAGGATCCGCAAAAAGCTATCCACTATGGCACCCTGCCGCGCCCCAGAAACAATCCGCGCGGTAGGGCTGCCGGAAGACGAGGAAACCTGTGTAATTGACGTGGACGTTTTTGGCCGCACCTGCGTACAGACGGCGGCAAAACTTCATATCAGCGTAGATGGATTTTACAAATTGCGCCGCCGCGCATACCAAAAACTGGCGGATGCATTCAATTCCTAAAAGTAGCCGTGCCCTTTTTGGGTGCGGCTATTTTTCTTTTTTGCACAAAAAAATAATAAAAATTTGTGCACTTCTACCCTTGCGTTGTACGCACAAATGGTGTACACTGTAACCACAGTAAAGATAACGGACAGGGCAAGTTTTGAATTGAAAGGAGCAAGTAAAAATGAGTGAAAATAAGAATTGGTATGCAGTGCAGCAAGACGCCGGCGATAATGATTGGGGCACCGGTAGTTTTGATTGGAATGAGGCTGTTGCAATGGCTAAGCAGTGGGGCTATGAGCGTATCGCTGAAATTGATGGTGGTTATGACGCAAATGGTAATCCCACTTCTGATCCTATTTGTGTTGCTGAGTATGTCTCTGGTGAGGATTTTTGATATGGCAAAAACCGACCGTCTTGTAATCCGGATCACGCCGGATCTCAAATCCCAACTGCAGGCCGCCGCCGAAGCGGATGGCCGCAGCGTCTCGAACTACATCGAGAAACTAATTAAAGAGGCAATAAAAAAAGAAGATTACTCATTGCAGAATCCAGGCAGAATCCGGGCAGTTTATCTGCCCGGATTTTTTTTATTATATAGGCAAGGAGGCTGGAATATGTACGATCGATTAATCAAATGCGGGTTTACCGCGCAAATGGCGCAGGATATTTGCATCTTGTACGCAGACGATCCCAGGGGGCTTTTAGCGTATGTGGAAATTGCTGAAAGCCTATATAGGGATTGCGATCATGTATAAATATTTTAATCCAAATCCATGCGGTAAAAACGTGTCCGATTGCACTGTCCGCGCAATCTGTAAGGCCACGGGAAAGGATTGGGGCGAAATTTACCTCCGGCTGTGCATGCAGGGCTACTTGGACGGAGATTTACCAAACGCTAACGCCTGTTGGGGGTCTTACTTGCGCAGTATCGGATACCGGCGGCATATTATCCCGGACACCTGCCCAGACTGCTACACGGTGGCGCGGTTTGCGGAGGATCACCCAAACGGAACTTATATTCTGGCTCTATCCGGTCATGTGGTCTGCGTACAGGATGGCGTAATTTTTGATTCCTGGGATTCGGGCGGCGAAGTGCCCTTATATTACTGGACAACGGAAAGGATGGAATAATTATGGCTTTTACCCCTTACGGCTACCAAAACCCTTATTACCCGCAGCCAATGCCGGATAACCTCATGCAGATGCGGCAGCAGCAAATGCCTATGGTGCAGACGCCACAGGCCCCGCAAAATCCAATCGCACAGGGCGGGGTGCAATGGGTAAGCGGCGAGCAGGAGGCCCGAAATTGGATGATAGCGCCTAACGCGGCGGTTGCGTTATGGGATAGTACCGCGCCTACCGTCTATCTCAAGCAGGCAGATGCAAGTGGCAGGCCGACGCTCAAGATTTACGACCTTGTAGAGCGCGCAGAAGCGCCCCGTACAGCTCCTCAGGAAAAGGGCGTGGAATTTGTCACTCGCAAGGAGTTTGACGCGCTGGCGGCTCTTGTGGGCGAAATAAAGGGCAAAAAGAAACGCAAGGTAGAGGAGGACGAAGACGATGAGTAACCCGTTTATGTCCGCTCTGGGAGGCGGGCATGGCCCTATGGGCAACTTTGCCCAGATGGTGCAGCAGTTTAACCAGTTCAAAGCGAATTTCAAGGGAGACCCCAAAGCGGAGGTCGAAAAGCTCTTGCAAAGCGGCAAACTTTCGCAGGCGCAGTTAAACCAGCTACAGCAGATGGCAAAGCAATTCCAAAGTCTGATGCAATAATTAAATATTAATAGCGTTTTCTTTAATTCTTTATCGTGGCCACGATTTAGATAAAACTGACTTTAATTAAAAGGAGTGATACTATGTCTCTTTCCGATGGCGGCGCTCCCATGCTGACCATGCCGGTTTCGCCTACCACCAACGGCGGCGGTTTCGGCTGGGGCGGTGACGGCGCATGGCTCATTATTCTCTTCCTCATTTTTGCCGTCTTTGGCTGGGGCGGCAACAGCTGGGGCAACAACGGCAATTCCGGCGGCGTGGTCGACGGTTATGTGCTGACCTCTGATTTTGCTAATGTCGAGCGCAAGATCGACAGTGTAAATCAGGGTCTTTGCGACGGTTTTTACCAGCAGGCGCAGCTCATCAACAACACCAACATGGCAATGGCAAACGGCTTCGGACAGGCCGAGCTTTCCCGCGCCAACCAGCAGGCGGCACTCATGCAGCAGCTGACTGCCATGCAGATGCAGGCCGCCGAGTGCTGCTGCAACACCCAGCGCAGCATCGAGGGCGTGCGCTATGATATGGCGGCGCAGGCTTGCGACACCCGGAACACGGTGCAGAACGCGACGCGCGACATCATCGACAACGCCAACAGCAATAGCCGCGCGATCCTCGACTTCCTCACGCAGAGCAAGCTCTCTGACCTCCAGGCCGAGAACCAGGGTTTGAAGCTGGCGGCAAGCCAGGCCGCGCAGAACAGCTATCTGGTCTCACAGCTGCGCCCCTCTCCCATTCCGGCCTACACGGTGCAGAACCCCTATTGCTGCACCCAGTATGCGGCATGCGGCTGCTGACAACTGCATAGCATAGCTTTTTCCCCACGCAGGGAAAATGGTCGGCCCCGTGCCGATACTACGACAACGCGGCGGGGCAATAGCCCTGCCGCTGTATTTTATGAAAGGACTGAAATTATGGCTGAATATGTAAATCCCGGAATCGTGACCGTCCCTGCTGGCCAGACTGTTCCGATGGTCTCCGCGGCGGCTTGCGGCAAGCCCTGCATCGTCCACCGCGAGGGCAGTGGACTTGTCACCCTGCGCGGATTGACGCAGCAATGCAAGGCGCGCTTTAAGGTGAGCTTTGGCGCGAACATTGCCGTCCCTACGGGCGGAACGGTTGGTGCAATTACCGCGGCGCTCGCTGTCAACGGAGAGGCGCTCAACGAAGCAACGGCGACCGTCACCCCGGCTGCGGTGGAAAACTATTTTAACGTCTACGTCAGCGCCATCGTGGAAGTGCCGCGTGGCTGCTGCGTGACCGTGGCGGCGAAGAACACCAGCGCGGAGGCGGTCAACTTTGCCAATAGCAATCTGACCGTGGGCCGCGTGAGCTGAGAAAGGAGAAAGTAATGGGAATGAAATCTATGTATGAACTGCGGGATATGCTCTGCAAGGAGCTGGACGAACTGGCCCGAAAAGGCGAATTGGGTGCGGGTGACCTGGAAATTGCCCACAAACTGACAGCAACCATCAAGAACATAGATAAAATTGACATGATGGAATCAGACGGCTATTCGGGCGGCGGTGATTGGGAAGCGGATATGCGCGGTGCCTATGGCCGGGGCAGTTCCTACGCGCGTCGCGGCTCGCACTATGTGCGCGGACATTACAGCCGTGCGGATGGCGCGGAGCACCTGCGCACCCAGCTAAACGACATGATGCGGGAAACTGATGACGAGCGCGTCAGGGATGCCCTGCGCCGCGCTGTCAGCCTTATGGAGAATTAAAGGGGGATTCCCCATGATCGATGAAACCGAGCTGAAACTATGGATCGCACGGCTGGAAACAGAAGAATCAAGCTGGCCCACTTATGAGACACTGGCGGCTCTCTACATTATCCGTAACGAGCACAGCGGAGAGCAACTGCAGGCGAAAGCTCCCCCAATGCTGTATTCTGCAGAGCCTGCGCCGGCCAAGACAGTAAACCCCTCCGGCAGTGAATTTTTGAAAGCGGTCGGGAATGTGGCGCAGGATCGGGCGTGGGAAGTCATGGACGAGCTTATGGACACCCTAAAAATCGTCAATGAGAAAGCTTATAACAGCGTCCTAAAAAAACTAACCTAAATTGCTACTACTAACACATTACTAACAAAGTTAATCTTGGCAAAAATAAAAAAGTCCGGGAACCCTTGAGATTCCTGGACTTTTTTGGTGCCCCGTCGGGGATTCGAACCCCGGACACCCTGCTTAAAAGTTATAACCGTTATGAATATATAAGCACAAAAGTTAATAAGAATAACAATATTTGTTTCGATTTTGCAACTTTTCGCCGAGTAATTTTGCACAGGCCTGCCTTGGCTCCCGTCGGCAACTAACAAACTACTAACAAATTTTCGCCTTTTTAACGGCCTGCACCAATTCCTCCGCTGACGTATGGACGTATATATTTGCGGTAGTGGAGTAGTTGGCGTGGCCGAGGATCCTCTGTAGCGTCTCCGGAGCAATCCCCGCTTTTCTCGCCCAGCTCGCATAGGTGTGCCGGGTGGAGTGCGGCGTTTTGCGCTGGATTTTTAATTTTTCCAAAAGCGGGTAATAATCCCGGCGGCGGAAGTTTGCTGGGATTTTTTCCCCAGCATAGCCGGATATGAGCAGCTGGCCGGTGGCCTTATTTGCAAAATAGGCAAAGTATGGGAGCCCTTCGGGGCGGATGGGGATGATCCTGTTCCGCCCGGCTTCCGTCTTTTCGCCTCCGATCACATAATCTTTGTGGTAGTCTTTAGTCGGTAGGGAAAACAACTCCCCTATGCGCATGCCTGTGTAAATCAGCATAAGTATAATTTTTGCGGTGTCGCTGCCGTCCGCTTCCAGCTGGCTTATTTCAGCATCGGTAAATGTTTCTTTTTCTTTTTTTGTGTTTTCGGGGAGCTGGACGAATTTTGCAAAATTTGTCGTAATGATCTCCTCGCGCATGGCCCATGTGGACATCTGCGTTATGAGTTGCTTATACTTGGACATAGTGCTATGGGATTTATGCATATGGGCATCCAGCACGCCTTGGAAATCTGCCGTTTTTAAGTCCCGGAACTTCCGCTCATGCAGCGGCGCAAAAATTTTAAATGCGCCGTCATAGCCCTCTATACCGTTTGGCCCTATTTTTTTGTAATGCTCCACTTTCCAAGCGTCGAACACCTGGGCAAAGGTCATGTTGTACCGCTCCGTTAAATCCTTGCCTGCAAGGCGTTCCAGCGCAGCTATAGCATCTTTTTTGGTGGGGTAATATCCTATAATGATTTTTTGCTTTGCGGCCACCCAGGGCCTGCGGCGGCGCCCGGAGAGCTTATACACTGTCCCGGTTCCGTTGGCCCTCCTCATTGCTTTTCCCATTTTTATCCTCCTGCCCTATATTTTTATCGCTTTGATGGCGTCTGTAATATCGCAGCGCGTTAATCAGCGCAGCAATGATTACACCGACGCCTACCGCAAGCAGCACAAATAGCATCCAGCCGAGTGATGTAATCTGCCCATTGCGGATAAGCCCTGTGTGGGGGACGCTTGAGTCAAACGCCAAATATCCCAATATTATGGATACGGAAATCGACAGCGAAAACGCCAGGATATACACCCAAATTTGCAATACGCGCTCCTTTTTTTCATGCTTTGCCACTGATCCGGTCAGTTGCTCCATGCCGCCCTCCAAGTGCGCAATGCGTAGGGCTGCGCTATGCTTTGCATCTGCATCGGCCATTGCTCTGTGGGCCTCTGCAAGCTGCTCCTCCGTGGATGGCCTCTTTACGATACCAAAATACTCATCTATAGACACACCGAGGGCGGCGCATATAAGCCCCATTTTGTATAGGCTTGGATCCTTTGACGAAGCAGAAAAGTAATTGCTGATCGTGGACGATGACAGATCTGTTAAATCGGCTAAGTCTTGCGTAGTAAGATGCTGGTCCTCTTTTGCCTCTCTGCAAATATCCTGCAAAGTTTTTACCATTTCTTCCCCTCCTGCCCTATTTCGGGCAAACATCTCCGCTTGTTTTTATCGGCTAATCGGATATTATCCGGTTTTTGTATTGACTTGCCAAACAACAAACTGATACCGTGGTTATGCGGCCAAGAGCCAGTGACGGCGATAGGCGGCAAAAAATCCCCACCGTCCGGTGCGGGGGCGGTGGGGACTATATGAAATAATCGTCTATGGCTTTCACTTAATCCCCAATAGATTGCCGACTTTTCTTTGCCGCCCAGCCTTTGTTGTAGGAATTCCCGTTGCTTTTGCAATCTTGCGTTTTGCGCTGGTAATTCCAAGCGCACGTTTCCAGCTAAAGGAAAGCCCTGGTATTTTAAAGGAAGATTTTTTAGCCATTTCTAATTATGCTCCTTCTTAAAAAATTTTTTGTATTGTTGCCCTAAACTGTGCAACAAACGCCATATTTTGACTATAGGTAGATAAACCGAAAGGAGAAATAATGTGGATTGTAAGCAGAAAAGTATAAAGATGGAAATTGTAAGCTATAAAACGAAAAATAAATGTGATATAATAAGGGAAAGGCTCAAAGAAGAAATCCTCACGCTTACCGATACACAGGCGGAATATGTGCTAAGGAGGTTACAATGTTTACTGCACGAAAAGAATTAAATGATCTGCGGGAAGAAAACCGCAAACTCAAAGAGCAGCTTGCGGAAGCGAGAGAAGATACACTCCGCTCCGCAATCATTAACAATGCGGCACTGCCCAAGTGCAAAAGTGTGGCCTGCGCCGGATGCAAGCATGTTGTGGTGCGTTACACTAGACGGGGCGGGTGGTATGTCCTCGGCTGCGGAAAAGATAATCCCTGCAAGGACTACGAGCAAACAGACATTACCCCAGAAAAGGCAGAAGCCATCAGGGAAGCACTACACATTCAATGGCAATATAATTAGCCGGGAAATATTTGGAGGAAATATTATGAGTAACGCCGTATTATATGGGTTAGTTTTCTTTGCCTTTGCAGGCACAGTGATGCAATGGGCGTGGATTTGGACTTTGCTCAAAAAGGTGTCTGCATTGGAAACGAAGCTCTATTGCGAGTTAGCAAAATTTCCCAAGCAAATACCCGCCGATCATGCAAAGAACGCTGGATATGATTCCGCCCCAAAAGTATAAACGTGCCCTTTTGTCGGCAGTTTCCTTTTCGTTTTGAATATTAATATATTCCTGTACGCCGTGCGGTATAACCGTACCCTTGGCAATTTCTGGCATTTCAAATTTTAAGTCTGGCATATACAAATTCCCTTTTTACAGTAGTCTTTTTGCGCTTAAAACAATCGGCAGCAGCTTTTCGCACTGCTCGTCCGTCAAATCATTAAGAGCATCCATCAAAGCCTTTTTTGCTTGGCTCCCGCCCTCGATCTCCGGATCGGGGGCTTTTTTTGCGCCCTGCGAAGCTGCGGGGGCATCGCCGTAAAGGAGATATTCAGAGGGAACGCCTAGAAATTCAGCAATTCGCTCTATCGTCTGTAATCTTGGCTTTGTTTTACCTGTGTTCCATTGCGAGTAGGACGCAGAAGTTAATGCGCATTTTTCGTAAAACTCTGCTTTTGTAATTCCCTTTTTAGCAAGCAAAGAATTTATTCTTATTACAATTGGCGATTTGTCCAAAGATACACCACCTAATTTAGCTAATTTTTAACTAGTAAAAATGCAAAGTTTTCGTTGACAAGCTAGTAATATTAAGTTATACTAGTTTTTGCAAAGGGCAATACAAAACCGAGCCCCCTGCACTTAGCGGACTGCGGAAAATATTAAGGGTTGTTGGCACTTCCATAATACCACAGGTTGCTAAGTTGTCAAGAAAAACTTAGTTTTTGTTGATTGCGGAGAGGAGGAAAAGGCGAAAAGAAAAACACCCGCAGTCCGTTTGCGGGCGTTTTCCTCCCAGATTTGTTACCAGAGTGCGCTGCACAGACTGTTCACCGGCAATCCTTAGCCGATGGCCAAGCCGTCATTCTTGCGGCTCGGAAATGCCAGTCTGACGAAAAACGGACTTCCGTTTCTGTGACGCACCGCTCACTTTGGCAGTTCTGGGGCAGCCTGACCCTATCGCATTGCGCCGGTACTTCGGTCTGGAACGGGCAAAGTCAAAAGGTTGGTCAAAAAGTCCACCTCCTTAAATTTGCCGCAAGGGCTAAAGGCAGTATAACAAATTCCCCCGCCACAGTCAACGAAAACTAAGTAAATGCAAACTGGAGGTGAAAGAATGAGTTTTCGCAGCGCTCGATTGGCCGCTGGTCTGAGTGTCAAGCAGGTAATCGAGAAACTAAAGGTGACGGATGCGGCGGTTTACATGTGGGAGACCGGCACGCAGGCACCGAGGGCCAGCCGCTTGCCGGAGATCGCCGAGCTGTACGGCTGCACGGTGGACGAGCTGTTGAAGAAGGAGGATGACAAATGATCGAAACCATGACGCTGCACCAGGCATCGAAGTATCTTAGAGATAAAGGCTTGAGCCTTTGTTCTGACACCCTGGCCGACGGCCTGGAGCAAGGTGTGTACCCATTTGGCGTGTGCATCCGCACCGACCGCAGCCGCGTTTTTCAGATTTTCAAAAAGAAGCTGGATGCGTGGATCTCGGAGATAGAGGCGGACGAATGATTTTTGCGAAGTGGAAAAGCGGGAGTCGCTATTCTGCCGATGCTCAAAAGGTGGCGGATGAAATATTTGCCATTGGCGAATCGGCTACAACCGCCGAAATCTTAGAAAAGGCCCGGGATGAGCCGACCGAGCTGCACAAATGCTTTGATTGGGATGATGCGAAGGCCGCCGAGAAGTGGCGCTTGCAGCAGGCCCGGCACATTGTGTGCAGTTTGGTCATCAAAGAAAAAGACGAAGCACCGCAGCCGGAAGTCCGCATATTTTATAAGACAGACAGCGAGACCGGCTATAAGCCGACCGTCCTGATTGTTCAGGATAAGGACGAATACAGAAAACTGCTCGACCGCGCGCGTGCGGAGCTGAACAGTTTCCGGGCGAAGTACAAGGCATTAACAGAGCTTGACGGCGTATTTGACGCCATCGACAAGGTTGCGGGATAAACACGCGGCGGTAAGCGGAAACAGGGGCGCGTAGCGCTTCATGGACAATAAACAACAATACAGAAGATGTATAAAACACGAAATGACAGAACAAGACACTACACTACACGCTTCTGTTTCTGCTTACCGCAGACAAAACACCGCACATTTGGACAAAACACCACTACACACTAAAGTATACCGCAAAACAACATCGTGCGCGTGCTGTGGGGTATTTAATCCCTGAGCATATAAAACTAAACCAAACTAAAATATAAAAAAACATAGAAAATAAAAACAAACCACAGCAAAAGCCACAGCACGCGCACGAGCAAATCAAGGAGGAAATGAAAGATGAAGAAAGAGCGCATTATCGAAGTCCAGCCTGTAAAAATCGAACAGGCAACAATCCTGATCGAGGGCGACGGCGACCTTGTGCTGAACAAGATGAACGCCCGCACCGTCCGAGAGCTGACCGCCGCCCGCGACGGCAAAAAGACCATCAAGGAAGTGCCTAACATTTGGGAGGACATCATCACGGCAATTCACTGGCGGGACGGCTACCCCGTGGAGAACACTTACCGCGACATGAACGAGGAAACCTTGCGCGATATGCTGACGAACAACGCACCTTGCATTACCGGGTTTGGGCTGAAAAAGTCATTTTGCCAAGCGGTGGTGCGAAACGAAATCGACACATACGCCACGAAGTTTGACAACGCCATGAAAGTTACGGCGAGATTGGAGCCCATTAAGTTTGCGGAGCATACCGTTGACAAAACGCTGATGTCGCCGAAACGCGGCGCACCTGTCCTGGTGTACATCAATCGGTTTTCCGGATGGTCGGCGAAGATCCATATTACCTACACGGAAAATGTCTACACGCTGGATCAGATTGTAAACATTATCAATATGGCGGGCTTCGGTCTTGGAATTGGGTCCGGGCGATCCAGCGGCTACGGCAGATACCATGTTGTTGGTATGGAGGGATGAGCACGATGGAATGGTTTGGAACACTGTGCGCCGTGATCGGTGCCGGATCCATCAGCCACCTGTTTATGGCGCTGTTGGACAAGCTGGATAGACCAGGCAAGTGAGAATTTGGGAGGAATGAAGATGCAAAGACATTACTACGCCATCGTGGCTGAAAAGTGCGGCGTCCGGGTAACTATGCGGTCGGAGCGCGATGTGGCCGAGGTGGGCGACCTGGTTTGCGGCAGCAATAAGGCAGCCGTATATTCCAGGTACAAGGTCATCGCAGAGCCACACTTTGTTCTGTGCGGAACCAGTGAGGACGATTTCCTGAACGCCCTGTATGCGGGGGATATTCCACAGGTTTCCAAGGTCACCCGGGATATTTGGAAGCTGGAGCCGGAAAAAGAGGATGCATCCGATGTGGACAACTGACCCGGTATGGGACGCGGAGTGCTACGCAGAGGAGCAGGATAGGCGGCTTGCGAGGATGCCTGTGTGCGATTGCTGCGGCTGCCGCATTACAGATTTCCCCGCTCTGCACTACAAGGACATTTGGCTTTGTGGAGAGTGCGTCAGCGACAACGAGGAGTATTACGAGGAGGCGTTGGAATGAGCGAGGGCGGCGTATTGCGGTACATCAAGACATCCGTGGATATTTACTTCCCGGAGGGGCATATGGCGTGTAACCTCTGCCCTCTGCTGGAAACATATTCCCGCAACCAGTGCAGGAGAACGGGCGAGTATCTGATAGACACACGAATCATTGGTGCGCACTGCCCGCTGGAAATCATTGACGAGGAGGAAGAATTTTGAACATCTACGAGAAAATCGCTGCGATTATGCAGGATGTCCAGTATCTTGCAAAGGACGATCATGTAGAGTTCGGCAGCACCAAGTATAAAGCCCTGAGTGAGGAGAAAGTCACATCCATCATGCGGGCGGAGCTGCTGAAACACAAACTGGTTGTATACCCCATCGCACAGACGGCCAACCGCACCGGCAACATCACCCATGTGGATGTGATTTACCGCATGGTCAATTTGGAAAAGCCGGAGGAATACATCGAAATTGCGTCCTGCGGCGATGGTGCGGACACGCAGGACAAGGGCAGCGGCAAGGCCATGACATACGCATTTAAGTACATGTGGCTGCGGACGTTTGCGATTCCCACCGGAGAAGACCCGGACAAGATTTCCTCCGCCGAACTGGACGAGAAAGAGCGGAACGCCGCACCTGTGTGTGAGCGGTGCGGATCGGACATTGTGTCTGTAAGGAAGCGCAACGGCGAAATGTGGACGGTAAAGGATATGGTTAAGTATTCCAAGGGCCGCTACGGAGCGCAGATGTGCGCCGACTGCATGAAGGCAGCAAAGAAGGAGCAGGACAATGCTGCAGGCTGATGTGACCGCCGCCAGGTGGCAGCAGGACAGCGATGGGGCGTGGCTGTGCCTTCGAGTGCAGTCCCCCCGGGCGGCAATGGCCGTGTGCGACGAGCTGCAGCCGGACAAGCAGTATGTAGCGCAGATCAAACGCAAGGGCCGGAGCTTGGATGCCAATGCCTATTTTTGGGTGCTGGTGGGGAAGCTGTCGGACAAGCTGCAAATCAGCCCCGAGGGCATATATAGGGCGTATATCCCGGACATCGGGGGCAATTATGAGGTTGTCCCCGTACGGGAGGATCGGATCGATGCTTGGAAGCGCGTGTGGTGCAGCGGGCATATTGGCCGTATGATCGAGGATTTGGGACCGTGCCGGAATATTAAGGGCTATCACAATATCCGCTCCTACATATCTTCCAGCGACTACGATACGGCGCAGATGTCGCGGCTCATTGATTTGGTGGTGGAGGATTGCCGGGAGAATGGCATAGAGACCATGACACCGCAGCAGCTGGATGCGCTGAAATCCCGCTGGGGCGAAGCCCAGCCGCTGGGGGGTGATAAAGGTGACTGACGAGAGACGGTGTTTCCTGTGCGGCAAAAATGGCGCAGGTGACCCGCTGGAGCGACACCACATTTTTGGCGGGGCGTACCGAAACAAAAGCGAGAAATATGGCCTTGTGGTAGATCTCTGCGGCAATCTGTGCCATAGGAATGGGCGTCTATCCGTACACCGCAACGGGAATCAAATGCGCCTGCTGCGCCGATATGGTCAGTTAAAGGCCATGCGAGAGCAGGGATGGACGGAAGATGACTTCCGCCGTGAATTTGGAAAAAGCTATTTGTAAGGAGGAGAAAGATGGTAAACAGAATGATTTTGCAGGGGCGGCTTTGCTCTGACCCCGACCGCAGAGCCACACAGAACGGGACAACGGTGTGCAGCTTCCGCGTGGCGTGGAGCGAGAAGGTAAAGGACAGAGAAACGAAACTGTTCCTCCCCTGTGTGGCACGGCAGGGAACGGCAGAGCTTATCTGCACCCACTTTACCAAAGGCAAGGAGATCATCGTGGAGGGCAAGCTCTCCAGCCGGGACTATGAGGACAAGGCCGGCAACACGCGCACCGTGGTGGAGCTGACTGCTGACAAGGTGCATTTCTGCGGCAGCAAGGACGCTACGCAGAAACCCACGCAGACCTTCACGGAGATTTCCGAGGACGACGGCGATTTGCCGTTCTAATTGGAGGTGACGAGGGATGAAATTTGACGTGATTATCCACGATGCCGATAGCATCCGAGACGCACTTTCCGATTCTCTTACTAACAATGTCTTACGAATTGATGATCTTTCGGAGGAGGATGCAGGGCAGTTAGCCAGCATATTTACGGATCACGGAATCGGTATTTGCCTACTTCCGCGCAAGGAGTAAGTGCATGGCGGATATGACATACATCAAGCTGTTCATCGATTACTTAGATGCGATAGAACCGCTCGGTGACGCAGAGAGGGGGCGGCTTTTCACTTCCTTGTTGGTTTATGCAAGGACGGGCGAAGCCCCGCAGCTCGGCGGGAACGAACGGTTTTTATTCCCGATGATGCGGGCGCAGATAGATCGAGACAACTCCGCAATGGATCGTTTATCCGACGCACGAAGCGAAGCCGGAAGAAAGGGCGCAGAAGCAAAACAAGCAAATGCCAGATTTGCCAAGCAAAACAAGCAAATGCCAGATTTGCCAAGCAAAACAAGCAAAGACAAAGACAAAGACAAAGACAAAGACAAAGACAAAGACAAAGACAATAGCGCGTCGCCGTTTGAATCGTTTTGGGCGGCATATCCCCGGAAAGTCGGAAAGCAGGCCGCAAAGAAAGCATTTTCCAAGGTTTCTGTGCCGGTTAAAACGCTTATCGATGCCGTCAACAGTCAGAAAAACAGCGAACAGTGGCGCAAGGATAACGGTCAATACATCCCAAACCCAGCCACATGGCTGAATCAATGCCGATGGGATGATGTGCTGACGGAGGCCGGAGCGCAACCAACGAAGGAGGAATACCATGTCGGGACATGGCTGTGACATCTGCGGCGGGCTGGGCTACACCGTCCGGCGCACGGAAAACGGCGAGCTGGTGAGTAGCACTTGCAAATGAGAGATCATCCGGCAAAACAGAATTCGCATGGAGCGTTCCGGGCTGGCCGGTCTGCTGGATAACCGTACATTCGAGGCATTCCAAACGCGGGAGTATTGGCAACAGGCCGCAAAGCAAGCGGCGGAGAAGTATTTGACCGACTGGAAGGGCAAGTGGTTTTTCATCGGCGGTTCTCCCGGAACTGGGAAAACCCACCTGTGTACGGCGATTTGCGCCAAGCTGATGGACGGCGGAATCCCTGTCCGGTATGTGCAATGGCGGGGAGATATTCCGGCAATCAAGGCAAAGGTAAACGATGCGGAAGCATACACCGAAGCCATGCACCCGCTGAAAACCGTCCGTGCGCTGTATATCGACGATTTCTTAAAGGGCAGCGTTACGGATGCCGACAAAAACATTGCCTTTGACCTGCTGAATGCCCGGTACATTGACCCGGATGCAATCACGATCATCTCCACGGAGTTGACCATTGACCGCATTTTGAGCTGGGATGAAGCCATCGGCAGCAGAATCAACCAGCGGGCAAGGGATTATATGCTTAACATCGGCAAAAAGCAGAATTGGAGGCTGAAATGACCACATTACGCATGATCCCCGGCATTACATACACCCGGCAAAACCTTGAAGCGTTGACCGGGATGCCGGACAGAGCAAACCGCCGGATGATACGGGAGCAGCGGCGGCAGGGCGTACCCATCGTTGCGCTGAAAGCCGGCGGCTACAAGATGGCGGAAACGGAGGAAGAAAAGCAAGCCTTACTTTCCATGTACCTCAAGCGGGCATTGGACGAGCTGGGGACATACCGCCGCCTTGCCAGAGCTATGCAGGTGGACGGGCAGATGGAGATGGGAGGTGGAAATGGAACGGTTTAACACTCCGCTGACGAAAGAGGCGGCGAAATCACTGCTGGCTTTGGATTTAGAGGACAAGGTGATTACCAGCTACGAGAAGCTGGACGAGTGGTACACCGCGTGGGGCGGCCAGTGTTATGTGTCATTTTCCGGAGGAAAGGACAGTACGGTGCTTTCATATTTGGCTGCAAGGTATCTATCGTCGTTCCGCACACCTCCGTGGCCGCTGAATCTTGTGTTTGTCAACACAGGCCTTGAGTACCCGGAGATACAGAAGTTCGTCAACGATTACGCCGACTGGCTGCGGAGGGAGTTTCCCCGCGTGAACGTAAACCTTGTTCGCCTGCGCCCGAAGATGAACATTCGGCAGGTGGTGACGAAGTACGGGTACAGCATCGTGAGCAAAGAGGTGGCGGGATATGTCAGAGATGCCCGCAGGAACCCAAACGGCTTGAGAATGAAGCGGCTGCGAGGGGAAGCCGTGCGAAAAGACGGTCAGCCGTCTGTCTACAACTGCGAGAAATGGGAATATCTGGTGTACGCACCGTTTGTAATCTCCTCGACGTGCTGCGCCATTATGAAAAAGTCACCGCTGAAAACCTACGCACACAAAACCGGGCAGCAGGCTACAACAGCGACGATGGCGGAGGAAAGCAGATTACGCATGACGTATTGGTTGAATACCGGCTGCAATGCCTTTGAGGGCAAGAGGCCGATGGGCAAGCCGATGAGCTTTTGGACGGAGCAGGATGTGCTGCGGTATATTGTGGGCAATCGAATCCCATATGCCAGCGTGTACGGCGAAATCGTAGCAAGCGATGGCGAGAACGACTACGATGCGACGCTTACGGAATGCCCGCTGCACTGTACGGGATGTCAAAGGACAGGATGTATGTTTTGCGGGTTTGGCGCTCATCTCGAAAAGGGCGAAAACCGCTTTGAGCGCATGAAGCACACGCACCCGAAGCACTACGAATTCTGCATTGGCGGTGGGGCGTATGACCCTGTGGACGGCTTGTGGAAGCCAACTGAAAAGGGGCTTGGATATGGTCGGGTGCTGGATTACATCGGAGTGAGGTATTGATATGACGGTATACATGCGAGTAAGCCGGGACAAGTACGAGCTGCCGGATGCCGTATCGGAATCTATCATCGAGCTGGCCAACATTTGCGGCGTCAGCTGGCGGACGATCTACCGGGCCGTGGACGGCGGCAAGCGTACCAAAGGACGGCCCAAGTATGTGGCCGTACCAAGAGGGGAGGGAGACGATGATTGAGATTACGGTGCCGCTGGCACCCGTCACAAAGAAAAACTCTATGCGGATCATGCACAGCAGCAAAACGGGGAAGCCGTTTATCATGCCGTCCAAGCAGTACCAAAACTACGAGGCGGAAGCTGTATGGCACTGCAAAAGGGCCAGAGTGCAACGCCCCATTGAGGAGCCTGTGGAGGTCAAATGCCTGTTTTATATGCCTACCCGGCGCAGGGTGGATTTGACAAACCTGCTGGAATCCATCGACGATGTGCTGGTGAGGGCCGGTGTACTCAAGGACGACCACAGCGGCATTATCGTTAGCCACGACGGGAGTCGGGTGCTGTACGACAAGGATAACCCACGGACAGTATTGTTTATCCGGGAGATGGAGGACATGGATGCGACAACCCGAGATGCGCGTATGTAAGCGCTGCGGCATGGAAAAGCCAATCACAAACTACTACAAAAAAGGTGAAAACAAGTGGAGGACAACTTGCAAGCAGTGTGATGCAATCGTCAGAAAGATGCGCTGGATAAGCGAAAAGAGGCTCACAAACCAAAACACCGCGGAAAGCAGGGGGACGCTCTGTTGGAGATGCAAAAAAGCTGTTGGGCGCTGCTCCTGGACGGAGCTGGATAGAACCAAAAAGGTACGCTTTGAGCCGGTTCCGGGATGGGTGGCGGTAAAATCGCTCGGCATACCAGGCCGCAAGTCGGAATCTTACTTGGTGCTAAGTTGCCCGGAGTTTGAGGCGGACGAAAGGAGGACGTGCGAGTGAATGATTTTGATTACGACTGCATGCAGAAAAAACGCATAGCGATGGGTGCATTTGCGCACATCAACAGAAAACGCGGTGGGTGTTCGCTCCCCAGCGACACCCTCACCGAAAAGCAGAGGAAGGAGAAAAACGGAGAGGTGAAAAGCTATAATATCACGCGGCCTATGCCGTGGCGGGAATTTAAGGCAATGCCGGAGGATCTGAAGCGCGAGTTTTTCCGAAACATGCACTCTTTCGGTGGTACGGCCAAATGGCTGGCGAAGGAAATGAACGCTTGTGACGCAACAATACGCCGCGAGGCGGAATTAGTGGGTGCGCCATTCCGGCGCGGTGGCCGGGAATCCCTGCTTGCAAACCTACGGGTATTGCTGCCGGATGAAGGGCAGGTGACGGTGGAATGGTGAAAAGAAGCGTGTTAATCGCGGCGCTGCTTGTAGCAATCTTGGGGGCCTTGGGCATTGCGTCTGCTACAGAGGACAGCGGGCAAACGCCGGAGACTGTAGTTGTGCCTCCGGTGGTGGTTCTGCCCAGCGATGAGCCGCAGGAGACCCAGGAGACGCGGACGTGCGTATTTACCGTCACTGCGTACTGCCCCTGTGAAAAATGCTGTGGGGCGTACGCAAATGGCTACACAGCCACCGGCGTAAAAGCCACCCAGGGCGTGACGGTCGCCGCAGACCCAGATGTGCTGCCGATGGGTACGGAAATCGAACTGGACGGCCATACATACACCGTGCAGGACACCGGCGGAGCCATTGCCGGGAATCGGCTGGATCTGTATTTTGACAGCCACGAGGATGCCTTGCGGTGGGGCGTGCGGGAAAAAGTTGTGAGGTGGGCCGAATGAAAAGCCCCTGTGTGAAGGATTGCCCGGACAGGCTCCCCTGCGGGGCTTGCCGGAAGGCTTGCGAGGCTTTCCGGGAATATGAGACCCAGCGGCTGGAGGAAAAGCCCTGGGTGGATCAAGCCAATACCGCCGCCCGGGAGCGCTATGTGCGGCAGAGCGCGAGGTTTGCAAAGGCTGGGAAACGACATATGAGATAGGAGGTTGATAATATGGACGCTGTGAAGTTTATCAAAGAACGCGACCGAATGTGCCGCTTTTACCACCATGCCGGGGACTGCTATCAATGCCCCGCAAAAGACTGCGAGTGCAGTGCATTGGAAGGAATGGTTGATGATGACAACATTGTGACCATCGTCGAGGAATGGTCTGCTGCACACCCGCGCAAGACGCGGCAGAGCGTGTTTCTGAAACAATATCCTAATGCTGTACTGGATAAAGACGGTGTTCTTCGTATTTGTCCCTCCTTTGTGGGTGGTGATGTATCTGAAAAGTACAGGTGCCTTTGTTCAACGGATTGTGGTGCATGTCGTCGTGAGTTCTGGATGCATGAGGGGGGAGTGAAATGACAAAACAAGAAGCTGCTGCTATGTTAGTGCAGTTGTATGCAGACTACTCTACCTTGTGCGACAAATATGCGTGGTCTCCCAGTGATGGGTTGTCAGAGGCAGTAGCAATAGCTGTGCAGTCGTTGCAGGAGGTGGAGTGATGCGGTTAACTATTATCTTCAAGGAAGAGATTGAGGAACACATGAAAAAGCAATTCGGGCATTTCACGAATCCGCGGCAGGTATACGGTGTGCGGTCCGTACACATGGAAGGGGGGTATCTCTATTCCACTATTTCGGACACGGTTCGCTGGCGTATGGATGACATTTCCAGATTTTACTGTGAGGAGGGCTGAAAATGGCTGACCAAATGCAACTATATGACGTATCGGAGAATCAACCACATACCGATGCAGATAGAACTAAACGGAAATGGGAAAATGGCTTTCAGAAATGGAGTAACGAACAATTTGCGGCTAGCGAGCACAAATATAGTCCTTGTGGGTGCTGCGGATTTGGCAGTATGTGTGATTACTGTGAGGATAATACGTATGGACGCCCATGCGTCAGGGCACTGAACAACATGCTCCGAGAAAAGCATCTGAAAATAGACTATGAAACGGCTGACTACGAAAAAGTATGGAGGGGAATTTTAGACAATGGCTGAATACATCGAGCGAGGCGCGTTGATGCAATTTCCCATTCGTCGCGATCATTACGACAGAAAGAACGGCAACAAGCATTTTATAAACGGCATTGAATCGGTGTTGGAATATGCGGAGAATTTGCCCACCGCTGATGTGGCCCCGGTGGTGCATGGCAAGTGGATTACTCGTAACGATAAAGGAGTTATCTCGATGACTCACCCTTATATGTGCAGTCGATGTTGGCGAGTTGAAATGAATAAAGAACCGTATTGTAATTGCGGCGCAAAGATGGACGGAGGTGACGGCGATGCGGCTGATTGACGCTGATGTTGCGAGTCGTTGGATGGAGCAGAATGAGGCATATATGGATGCTGAAATTTTGAGAGCGATTCCCACCGTAGACGCTGTGCCGGTGGTACGGTGTAAGGAGTGTAAGTGGACAGGCGGCGATTTTGTGTGCTACCGGGGTGTGATGGTACAGCACAAGCCGGATGATTTCTGCTCCTACGGAGAACGGAAGGAAGGCGCGGAATGTTAATTTGCACTTGCCCTAACGAGATGGAATGTCCCGCATTATTATCAGATGTGGTGTGTTTTCCGTGGTGCGAATATCTATGCGAAGGATCTCCCATCAAGGAAAGGACGGTGACGGCGATGAATGATGAATGCAAGTGGATGCAAGACGAGGTTTGCGTCAACGCAGATTGCCCGGCGTGTGCAGACTTCTGCCCAGTGGCAAATACACCGGGCGTATGCAAATACGAGGAAAGGGGTAATAGCGATGCTCAAAAGGACAAACGGCAGACCGGTGCCAAATAATCCGGCTAAGGCCTACGAACTGGGCCGTCTGGATGGCGCCAAACAATGCATGGACAATGTATCCTGCGTCCTGCTGGACAAGTGCGGATTCCATGTGCGGGAGGAGACGGCGGACGAGCACGACACCCGTAGCCTGGAATACCTCCAGCAATGTCTTGTGGAGCTGGTGGAGGCCAAAAACAACGGCTATGTAAAGATGGCGGACATCGAAAAGGCCCTGCGGGGCGAATATAAGATGGTAAACAGTGCGGAGTAAAGGAGGGAAAATGAGCAAAAAGGAGACGCTGCCTTATGACGTGCGGTTGGAGTGCATTGCTTATGTGCGTGGATATCCACGCCGGGTGCGGGCGTACCGCGAGGCCCGGGCGGAGATCCTGGACGGGACGCATAGTGCCACAGAGGGCATGCCAACTGGATCGGGCGCTGGTAGGCCTGCCGAGAGCAAGGCGGAGCAGCTTGCAGCCATAGAGAACTGGCCGGAAACCAAGAAAATGCGGGCGGTGGAATATGCCATAGACCGCTGCGGGCTGGATTTGGAGAGCGAGAGCGTCCGCAAGCAGCTTGCACAGGGCATCATGCGCAACTGTCAGGGCAAGCACAAGTATTCCCGAAATAGGATTATTGTTCCGGGAATAAGTGAAGCGACATTCCGACGGAGGAAAGAGAAAGTCCTGTTCGACATCGCTACATATTGTGGTTTCGATAGGAAAGATGAGCCAAATTCCACTTAATGATGTGCTACAATAGGTACAGTGGATGATAGGACAGTGGCATCCACGCGTTTTCCCAATCATCACTTTTCCTCCCTTCCATGCGCCGCCGGTATTGGGCGCACCTTCTGGCACCGAAAGGTCATACCGGCACAAACAGCCTGTAGGGGAACCTATGGGCTGTTGTTATATGCAGGTGTAACTCAGATGGTTAGAGAGAGGGGCTTATCTTTCCCCGAGATCGTGTCGCTGGTTCGAGTCCAGCCGCCTGCACAAGAGGCCGGGTAGCACCCGGACACTGTGAGACCGTTCGTCGTGGCTCACATGGAAATGACAATGCCCGCTGAAAACTGCACCGTGGGAGGGAACCGCCTCAGCGTAATGGTGCTGTGCATGTAAAGCAGCAATCGGTGATGTGACAATCTAAGCGGGAAGACGACCAATATGCGGCGCCAGATGAAAACGTTGAATCGTTTTCACCCGCAAGGGGCTTTCTTGGGGCGTATGCCCCACACGCGGCATAGGTGCCCCGTAAGGGGAGACCACAGCGAGTGACGGGGACTTTTCCTGAAGCGCTAAAGCAGGGCAGGACTGCAATGCCGTACCAAAAGAGGAGAGCCGCTGCCCTGTGCGTGCGGCAGTTTGTAGCCATTCGGGGGGGTTAAAGTCTGATTTGTATTGCCACGGGGTGGGGGCTGGTAGAAAATAAAAGCGGCGAGGTGGCGACAATGGCTGCGCGTCTGACAGACCGACAGAAAAAGAAAATACTGGCAGACTATGTGCAGACGAACAACTATTGCGCCACGGCAAAAATAAACGGCGTGTCCGCAACGACGGTCAAGAACCTCGTGCGGGCGAATGCCGACATTGTGGAAAAGTGCGAACAAAAAAAGGAAGAGAACACCGCCGATGTGATGGAGTACATGAACGACCACAAAGACCTTGTGTGTTCGTTCATCGGCAAGGGGCTTGAAATGCTCAACGACCCGGAGAAGCTGGCGGCGGCGAATCTCAGCCAAATCACCACAGCGATGGGGACGCTAATCGACAAGTGGGCGATGATCGGCGGCAGTCCTGCCGACACGGTGAGAGAAGATGCGCTTAGTCAGAGTCTGCGCGAGATGGCGGAGGAGTTGGATAGCGATGAATGAAAAAACGTTTTTGTTTGAAGACAATGCAGAATATGACGCATTTGTCGAAAAGTTCAAGCCAAAGAAAACAACGGATGATTGCTATACTCCGCCACTTGTATATGATGCGATACGAGGTTGGGCTTGCAATGAATACGGAATTGCTCCTGATTCCATCGTAAGGCCGTTTTATCCTGGCGGCGATTATGAGCGTTACGAGTATTCAGACGGATGCGTTGTTTTGGACAACCCTCCATTTTCGATTATATCAAAAATAATTAGCTTTTATAACTCAAGAGACATAAAATTCTTTCTATTTGCTCCTGCGCTTACCCTTTTGTCTCCGGTTTGCGATGGGTATTGCGGAATTGCGGTTGGTGCATCAATTACATACGAAAACGGTGCTAAAGTTTCCACATCGTTTGCAACAAACCTTGAAAGCAATGTGGCAAGGACAAGCCCAGAACTATACAAAATCATAACGGAAGAAAATAAAAAGAACGAGCGAAAGTTACACAGAGAACTTCCAAAATATGATTATCCAGATAATGTAATTACCGCTACATTCTTGCAAAAATTAAGTAAGTACGGAATTAGTTTTTTAGTTCCAAAAAATGAATCTGTAAGAATTTCAGCACTTGATATTCAAAAAGAGAACAAAAAAACTATTTTTGGGAAAGGCTTGCTTTGCTCGGATAGAGTTGCGGCGGAGAAGGCAGCGGCGGAGAAGGCAGCGGCGGAGAAGGCAGTGGCGGAGAAGGAAAACAAAGTTATTTGGTCTATTTCCGAAAGGGAAAGAAAAATTATAGAGGATTTTGTTAATGCCGATAAGCGATAAACAGAAAAAAATATTGGCATTTCCATACAGCCGCTATGACGCGCTAATTTGTGACGGCGCGGTGCGTTCCGGTAAGACCTCCATTATGATGTGGGCGTATGTGCGCTGGGCGATGGAGAATTTCAGCGGTCAGCGCTTCGGCGTGTGTGGCCGCACGGTTGATAGCTGCACCAAGAACATCATCGTGCCGTTTACGGCGATGAGCCTTGCGAAGGAACGCTATATCATTCGATGGCGGCGCGGCGACAAGGTGATGGAAGTGCGGCGCGGCGCCGTGACGAATTACTTTGAAGTGTTCGGCGGAAAGGACGAGGCAAGCTATACACTGATCCAAGGCCGCACGCTGGCGGGTGTGCTACTGGACGAAGTGGTGCTGATGCCGCGCTCGTTTGTGGAACAGGCGCTTGCACGTTGTTCCGTTGACGGTGCGCGGTTGTGGTTCTCCTGTAACCCCGGCAGTCCACATCACTGGTTCTATCAGGAGTGGATCAAGCGAAGCCGTGAGCGCAACGCACTGTATCTGCATTTTGAAATGACAGACAACCCCGGCCTGAGCAAGCGCACTCTCGAACGGTACGAGAATATGTATGCCGGTATATTTTATGACCGGTATGTGCGCGGCCTGTGGGTAGCGGCAGAGGGCATCGTTTATAAGGACTTTGCCAACGATACAGAAAAGTATTTGATCGGAGACCCTTTGGAGTGGGCCAAGCAAAACGGCACCAGCTTTTCAATCATTTCAATTGGCGTTGACTTCGGTGGTACAAAGTCCGCAACGAAATTTCAAGCCACCGGGATCACAAAAGATTTCCGTGTTGTGGCGTTGGAAGAAGAATACATCAAAAACGAAGAGATTGACCCGAATGCATTAAACCGGCGTTTTGCTACGTTCTGCCAGCTGATAACGTCAAAGTATGGGTACAGCCAGACACGAGCGGATAGCGCGGAAACGGTGCTAATTCGTGGGTTAGATCATACCGCGCAAAAAATGCACCTTGGGACGCAGGTCAAGAATGCAATGAAACTGCAAATCACAGATAGAATCAGGCTTGTGGTGCTGCTGATGAAACAGGGGCGTTTTAAGGTTTCGCGCAACTGCCCGCATCTGATCGATGCACTGCAAACCGCTATTTATGATCCTGATAAATTTGAGGACGAGCGCTTGGATGACGGCACGTCCGACATCGACAGCTTGGATGCTTTTGAGTACAGCATTGAGCCTTATTACAAAGACCTGGAACGTGCCGGGCACATGATGGGACGGTGAAATAGTGAATATTCGGAGAGCATTAAAGGATCTTGGGTTTGACACGGTCGACAATAAATTCTATTCTCTGATCGACCTGTGGGCCGCATGGTATAAGGGAAACGTTGAAGATTTCCACAGCTATACGGTGTGGAATGGAATTGAAGAGCTGGAGTGCCACCGGTATTCGGTGGGAATGGGAAAGAAAGTCTGCGAGGACTGGGCCAACCTATTAATGAACGAGCGAGTCAACATCACGCTTGAAGGCAAACAGGAACAGGAATTTATCGATACTGTTTTTGCCGATAACAACTGGGAGGTCAAGGCTAACGAATCGCAGGAGCGCAAAGCGGCAGTAGGAACCGTTGCGTATGTGCCGGTGATGGAAGGCATGGGAATTAACCCAGATACGGCAGAAATCATTGACTCTGGCCGCATTCGCATCAACTACGTCAGTGCCGGGAACATCTACCCGCTTACGTGGGATAACGGCGTTATCCGCGAGTGTGCGTTCGCATCCACTCGGAAGGTCGATGACACAGAATATACTTACATCCAGGTGCACCGGCTGCGCAACGGCGAGTATGACATTGAGAACCATCTGTATGATGCGGAGGAAGTACCGCTGGCCAGCGTGACAGGGTTTGAGACAATTCCTCCGGTGATTCATACCGGCAGCGACAAGCCGCAGTTTGTGATTGACCGGCTGAACATTTCAAACTCTGACGAAAACAACCCGCTTGGCGGGGCTGCGTTTGCCCACGCCATCGACCAGCTCAAGAGCGTTGACATCACCTATGATAGCTATGTGAACGAATTTGTGTTGGGCAAGAAGCGCATTGTGGTGCAGCCGGAGGCAACCAAGAGCATTGACGGTCGCCCAGTGTTTGATAAGCGTGAGACTGTTTATTATGTACTTCCGGAGGACAGAGGCGGCAACGGCAACATCTTGCAGCAGGTCGATATGTCGCTGCGGACGGCGGAGTTTAACACCGGCATGCAAGATATGTTGAACATCCTGTCCAGCAAGTGCGGTTTTGGTGAGAACCATTACAAATTCAACCAGGGGAGCATCGCAACTGCCACGCAGGTCATCAGCGAGAACAGCACCCTGTTCCGCACGGTCAAAAAACATGAAATTGTGCTTGAACGGGCAATCACAGAGTTGTGCCGGAGCTTGCTCCGCATGGGAAATCGGTACATGGGTGCATCCCTCAATGAGGACGTCCAGATCTCCATTGACTTTGACGATTCCATCATTGAGGACAAGGGCCAGGACTTTAACCGTGACGTGCAGCTACTTAACGCTGGCATCATGAACGATTGGGAGTTCCGTATGCGCTGGATGAACGAGGACGAGGCGACCGCAAAGGCGGCGCTGCCGAAGGCACAGGACATGGTAACCGAGGAAGAAACGGAGGTCGAGTAATGGGATTTGGAGAAAACACTGGGACTTTTGGGGTTGTGAAAAATGAGCCGGTATCCATTTACCCCGGAACTACTTGATGCGCTCCCAGAGGATCTGGCAGAACTGTTCCGGGCGCTTGAGCTTGTGTTGCTGGATGAAATCTGTTCCCGGTTGAAAGTTGCGGATGAACTGAACGAGGTAACGGTGCAGGACATCAAGGCGCTGCGGGCGCACGGCATTGACCTTAAAAAGATTAAAAAGGCCATACAAAAAGCAACCGGCATCAGTGAGCATAAATTAAACAAACTGCTTGATGATGTTGTGGAACGCAATCAGCAGTATTACACCAATATCATTGACCTTGCGCATATCACGCAGCCGGAAACGCTGGTAAGCATCGAGGACACATGGGCCATATACCAGCAGACAAAGCGGGACTTGCGCAATATAACACAATCAATGGGCTTTTTGGTGGACGCTGGGCGCACACTGCTCCCACCTGCCAAAGCGTACCACTGGGCACTTGACAGCGCAGCGTTGCAGGTGCAGAGCGGTACAATTAACTACAATCCGGCAATTAAAACGGCGGTAAAGGAACTCGCGGACAGCGGTCTGAAAGTGGTTGACTACGAGAGCGGCCATCGGGATCATGTCGATGTTGCCGTGCGAAGAGCCGTAATGACCGGCGTATCTCAAATCTGCGCCAAGTATACGGAGCAATCCTCAGAATATCTGGATACGCCCTATTTTGAAGTATCGGCCCATGTTGGCGCGCGAGATAAGCTGGGACCGTCACCGTGGTCATCGCATAAGGATTGGCAAGGACGTGTTTACAGCGTCCGTGTAGGGGACATTTACCCGAGCATTTATGATGTTTGCGGCCTGGGCGCTGTTGACGGTCTGGAAGGGGCCAACTGCCGCCACAGGCGGTTTCCGTGGGTTGAGGGCGTGTCCGAGCGCACTTACACGAATGAACAGTTGGAGCACATCGATGATGACCACGGATGCACGTTTGATGGCAAGGATTACACGGCATACGAGGCAACCCAGATGCAGCGCCGTATTGAGCGAACGGTTAGAAAGCTAAAGCGCGAAAAAGCCGCCTATAAGGCCGCAGGATTGCATGAAGATGAGACTGCGGTAAACATACGGCTACGGCGGTTAAACGCTAAATACAAGGCGTTCAGCGTGAAAGCTGGCCTGCCGGAGCAACCGGAGCGGATGCGCGTCTATTTCACGGATGACGCAACGTTAAAAACGGCAAATGCCATGAAAACGCATCGGGCGGAAGTGGCAGCGGCTAACGCTAAAGACGATAGAGACACTCTTGAGTTTTTCGGCGCAGACGCAAGAGATAACTTGAATTCTATTGTAAAAAGACGTACAATGAAGCTGGAAAATGGCTTTGCTTGCTTCCCGGACGGTGACCCGCTGAATGAAAATGTTAAAAGGGTAAAACCTCTTAAAACGTATTTTGACGTCGCTATGCACGGAAGCCAGACGGCAGTCGGATTTGGCACAAAAGAACTCAATATGTCACCGCGCTTACTTGCCGCAGTCATTCGGCATAGTAAAGGGTGGACTGGCCAGAAAGTTCGTTTGCTATCTTGCAGCACAGGCGCACGCATGGAAAACGATTATTGCTTTGCAGAAGAGCTGGCAAATGCACTTGGCGTTGAAGTGAAAGCCCCAGACGATGTGCTGTTTATTTCCGGTGCTGGCGTACTGAAAGTAGGAACACATGGGGAAGGAAATATTTTGCCGTTTACCCCAAATCAAAGAGGAAGGAGAAAGTGACATGGATTTCGGTTTTTTTAAAGGATTGCCATACAAGAATTCTATTGAGAATTTTGAAGACTATAAGAAATACAAAAATAGTATCCCAAAAGAAGCGATTTTAAGCCACATTTCCTCCCTCGATGCCGGGCTGACATCGCTGCCCAGTTTTGATATGTTTACTGGAGAAGAACTTCACGCAGGTATGTTTTGGGACTGTAAATTCACCTTCCCGTATGAGTTCCTGCATTACTACAAGAATTATGACATTGGAGTCCCCTATGAGTATGAAGCATATTTGAAAGAAATCGGGGTAGGCTAATGGATGATAAACTGATGCAGACCATCGAGGCTATTATCCGGCGCGGAAATGACGCGGAGATCCGGCGCAAGGGTGACGGATACATTGTGTTAGAGGTCAAGAAAACAATCAAATATTCAACTCCCGCGTAATTGGGCGCGGGAAAGGGCAATAGGAGCCAACTGCTGAGGAATTCTCGGTGGTTGGCTCTTTTGTTTTAAGTAAAACCCGCGAAGCACAGCGGTTTTTATAAAAACTATCGTCCGCGAAGAAACGCGGCCAAAGAAAAGGAGATAGTGTCATGGCACTTACACGCAAACTTTTGAAGGGTATGGGTCTCACCGATGAGCAGGTAGATACCATCATCGAAGCGCATACCGACACTGTGGACGGCCTAAAGGCGGATGTGACCCGCTACAAGGACGATGCGGAGAAGCTGCCCGGCGTTCAGAAGCAGTTGGACGACCTCAAGGCGGCAGGTGACGGCGGTTATAAGGAGAAGTACGAGAAGGAACACTCGGCCTTTGAAGCCTTTAAGACCGACATCACGGCAAAGGAGAGCAAGGCGGCAAAGGAAAAAGCCGTCCGGGCTTACTTTGAGAGCAAAAACATCACCGGCGCAAATCTCGACCTTGCCATGCGCGGATGCGGCGAGGAAATGTCTGCCTTGGAGCTGGACGGCGAGAAGATCAAGGACACCAAGAGCCTTGACGCTCTCGTAGACGGCACCTATAAGAGCCTTGTTTCTAAGCCTGCTGTCCGGCTGGACATGGGCGCACGGCTCAACGAGGGCGGCAAGCCTATGACCAAGGACGAGATTATGAAAATCACCGACAGAACGGAGCGGCGCGCTGCAATCGCCGCAAATATGGATTTGTTTAGAAAGGAAGAATAAAAATGGCTGTTGATCCTAAGCTGATTAAGAAGGAAGATCTTGCCCGTGTTCGCGAGATCGAGTTTACCGAAATGTTCGGCTATTCCATCAAGAAGTTGATGGAGGCTCTGGGCGTTACCCGCAAGATCGCCAAGCAGGCCGGTACTGTGCTCAAGAGCTACAAGGCTACCGGCACTCTGGAAGACGGTGCTGTGGCCGAGGGCGAGACCATCCCTCTGAGCAAGTACAAGACCGAGGCTGTGAACTACAAGGAGATCACCTTGAAGAAGTGGCGTAAGGCCACTTCTGCCGAGGCAATCACTGATCGCGGCTACGATCAGGCCGTCGAAATGACCACCGATGAAATGCTGAAGGACGTGCAGAAAGGTATCCGCAAGGATTTCTTTGGCTTCCTCGCAACCGGTACTGGCACGGCCAGCGGTGCTACCTTCCAGGCGACCTTGGCTCAGGCATGGGGCCAGCTGCAGGTGCTGTTCGAGGATGACGAGATCGGTGCAGTGTATTTCATGAACCCGCTGGACGTTGCGGACTATCTCGCAACTGCCAACATCACCCTGCAGACCGCTTTCGGCATGACCTATGTCGAGAACTTTCTCGGCCTGGGCACTGTGATTCTGAACTCCAGCGTCCCCAAGGGCAAGATTTACGCCACCGCCAAGGACAACATCGTCCTGTACTACATCCCTGTGAACGGCGCAGATCTGGGCGAGGTGTTCAACTTCACCACCGACGCCACCGGTTATATCGGTATCCATGAGGAACCCGATTACACCAACATGACCGCATCCGATACCGTTATCAACGGCATGGTGCTGTTTGCCGAGCGCATTGACGGCGTGGTTGTCGGCTCCATCACTCCGGCAGTGGGGGGCTAAGCGAACTGCTGAGTGAGCCTGACCCTGAAACTTCTTCTTTCTCCAATATGACAAAAGCCCAACTGCTTGATTATGCCAGGGGAAACGGGGTGGACGGGGTCAGCAGTTCAATGCGAAAGGCTGACATAATTGCAGTATTGGAAGGGAGCTGACCCGTATGACATACGCTGATTATACATACTACGCCGGAATCTATATGGGTTCTGTGCGCGAGGAAGATTTTCCGCGTCTGGCTGTTCGGGCCAGCTCCTTCCTCGATTACTACACCCAAAACCGGGCAAAAGACAACGCTGATATGGACGCTGTAAAGATGTGTTGCTGCGCATTGGTGGACAAGTATCAGTTGATCGAGACCGCGCAGCAACTTGCCGCAACCAGGCTGACGGCGACGCGTACCGGCGGTGACGTGAAAAGTGAAACGGTAGGCGGGTATTCTCGCACACTGGCCAGCGGCGGAGAAAGCGCCGCTGCTGCATTGAGTGCCACGGACAGCGCAAGAAAATTGCTGGCGGAAACGTGCAACGAATATCTTGCCCATACAGGGCTGCTGTATCGCGGAGGTGGTTGCAGATGTACACTCCCCACACTGTAACGGTTTACAACGTCGTGCGTGAAACGGACCCTGCCACGCTAAAAGATATCACAAACCTATATGTAACCGTGCTGGATGGCGTGTTCTGCGAGGCGTCAAAGGGAGTTAACGTGCGCAAAAGCGGGCTGGAAGGCGCCGACGCAGTAACCCTGTATATCCCATTTACGGTAAAAGCTGTGGATGGATTTAGCGGAAAGCCCAAGACATATACAGAGCCGCAAGCATTTTTTGCCTCAAGCGACAGGACGGGCCTATGGACGCTATCCACCACCGGCAACGGTGGCGATACATTTTTCGTCAAAGGCGAATTTGTAACGGACAACGAGGGCGTGGCATTGGCACACGATAATTGCTGGAATGTGACTAAGGTTGACGCAAAAGACTTTGGCAGCGCGGATATGCAGCATTGGGAAGTGGGTGGAAAATAAGTGGGCGTTACCTTTTCGATGCATTTTGGCGGTATGGAGGCCATCAAGGACAAACTGGCTGAGAGCTGCACCCGGGCGGAAAGCATTGTGGGGCAGCAGGTCATAAAAGACACCGCGCCGTTTGTCCCTGCGCTTACAGGATCATTAACAATACGCACGAGGTTAGACGGCAACAAAATTATTTACCCAGGGCCTTATGCGCGGTTTTTGTACTACGGCAAAGTCATGGTTGATCCGCAAACCGGTAGCACCTTTGCACCAAAGGGCGGGACGAAGGTTTTGACAAACCGAGACCTTGTATTTTCCAGGGCGATGCACCCGCAAGCACAGAGCCATTGGTTTGAGGCTTCCAAATCGCAGAACCTGGATAAATGGATACGCATTGCAGAAAAGGCGGTGGAAAAATTTGGACAAAGTTAAAAAAACCGTATCGGCATCGGAGGAGGACAAGGTATCTCGCAAGCTGCTGGTTTGGCTGAACACATATCCGGATGTGCCGGTGGATTTGATTCGATTTGAGTCCCTGCCTGCCGACACCTCTGCAATGGCCATTTCGACCATCCAGGCGTCCTATATCGTTAAACGATATGTTTTAGGGGGCTCCCAAGCGGAATACCAATTCAAAATCATTTACCGGGTTAAGCCGGGCAACAGCATGGATAAACGGCTGTCAGCGGATGAAACGTTAAACGCTATCGGAGATTGGGCGACCGGCAAGCGCCCCGACATTGGTACCGGAAAGCGCGTTGTAAGCCTTGAGCCCACTACGCGATCTTCTTTGTTCGCTGTGTATGAAAACGGCGACGAAGATCATCAAATCTTAATGAAAATGAATTACGAGGTGAATACATAATGCCAGATTTGACTTTTACAACACCGGAAGGTCAGACCATTGACCGCGAACTTTTGATCGCATACCTGAATACGGGCTCCTCCGAGTCCCCTGTGTGGAGTGCTATCGGCAAGCGGGTGGAGGACACCAGTGAGGAAATGGACTGGAGCCAGGAGAGCAAGCAGGATGTGCTGGGGAACACCTTCACAACCATGAAAAAGCCCGTTATTACACAGACCTTTGACCCCATCCCCTTGGATGCTGGTGATGCAGCAGCCGTGAAGATGTGGAATTTGGCCGTAAAAGACCACGATGCGCAGGCGCTGGCCAACCAGGACATGATGATCGGCCACTTTTACGCCACCAGCGGCGATGCAAAGTTTGCCGAGCGGTATGATTCCTGCGCCATTGCCGTGACCTCCATCGGCGGCGAGGGCGGCGGTACACTAAACATCGCCAGTGAGATTACCTACGGCGGGACCCGCACTTTGGGAACCGTGGGGAAGGGCGCTGCCGGAAAGATCGAGTTTACTGCCGCACAGTAAAAAATAGGGGCGGGGTTTCCCGCCCCATTATCACGCAATATACAAATAAATCGGAGGACACCATGAGCGAAAATATTATCAAAATTGATACCGGCGTAGTCACTAAAACTTTTGTGACTACCGACGGGAAAGAATGTGAATTTGCGTTTAACCCGCTGGATATGGGCCTGTCTCGCCGGCTTTTTTCCGCGTTTGAAAAACTCGACAAAATGAACGAGGGTTATAAGGACGAAGTGCAAAAAAACGCCGATAAAAAGGAAATTTTTGACATTGGCCAAAAGATGGACCGGGAAATGCGGGAGATCATCAACGGAGAAGTATTCGGGTTTGATATCTGCACCCCGCTTTTTGGTGAGCTGAATCTTTACGCGCTGGCCAACGGATTCCCCATTTGGGCAAATTTGCTTTTTGCGCTGGTGGACGAAATGGATACTGCGTATGCCCGGGAGCAGAAGCTTACCAACCCGCGCATTAGCAAGTACACCAAGAAGTACCACAAATGAGATACAGCCTGCCAAAATCCGTGGAACTGGGTGGGAAGGAATATGCCATTCGGTCTGATTACCGGGACATTTTGGACATTTTGGAAATGCTTTCTGATCCGGAGCTGGACAGCGCCGATAAGGCAGAGGCAGTGATGGAAATGTTTTACCCGGATTACGAGGATATCCCATACATGGAATATGAGAACGCGGTGCGGCAATGCATATCCTTTATCAATTGCGGCGAGGACGAATTCCGGGATGAAAAGCACCCTAAGCTCATGGATTGGCAGCAGGATTTCCTGATGATTGCAAGCCCCATAAATCGCGTGCTTGGAACGGAAATCCGCTCCCTTGAATATCTGCACTGGTGGACATTTATAGCCGCATACCAGGAAATAGGTGATTGCACATTTGCCCAAGTGGTAAGCATCCGTAAAAAGAAATCCAAAAATCAAAAGCTGGATAAATCTGATCAGGAATTTTACAAGCAGAATAAGCATCTTGTGGATTTCAAGCGCAGATATTCCGAGCAGGACGAAAATATTATCAAACAATGGGTATAAAAATCCGCCCTCTTGCGAGGGCGGATGGACGCATTTTTACTTTTTCAGGTCAGCATCAATGCTGAACATTTTTGCTGTGAAACTAATTTTGTACTGACTGCCTTTGGTAACAAGGAATGTGAGTTCATTGCTCCTAACAACTCCTCGCTCAAACCTAACGGTATGTTCTCCTGGCACCAGGTGGAACTGGACAATATTATCCAAATCAAACGCTTTTCGTTCCCCATCAACACTCAATAGTGTTTTTGACTCTCCACACTTCCTCGCACCCATTCGTACCACGGTAACATTTTGAGCGAAGCTCGCCTGGTTTTCCGGGTCAGACAGTTTCCTCAAAATCTCAGAACGCTTTTTCTCAAAGACATCATCTGGTAAGGCTCCGGATTCGTGAAGATCGTGGATTTTTTGCAAGGTATCCAGCATCGCGGTATCCGTTTCCGGTGCGGCGGAAGTACTATCCTTGGACTGGTTTGCAATATCCATCAGTTTATCGAACAACAACTTCTGTTCGCGTTGTTTTCGCTTACTTTCGCCTGGCGAGATGTGGGCGCACTCAATTACATCGGATGAACCGTCTTCGTACTCAACCCAAAAACTGTATAGCGTATAGTTTACTGTAGTAAAAATGAGCGTATCCCGTGCCTCTCGCACTCCAAGTAGCTTTGCGCGTTTTATCAATTTCTCCTTTTTTGACAAATGTAATGCCCCTCCCAACAACAAAATTTTAGCGTATTATATCATACGCACAGCACCTTTGCAAGTAAAAGAAAAAATGGTGGTGATTTAATGGCAGATGGATCTATTATCATCAATACGGAAATTGATTCCAAGCAGGCGCAAAAAGAGCTCAATACACTTACAAGGAAAATCTCTGGTTTATCTGAAAAACTAAATGATCTGGAAAGAGAAAAGCTCCCGCTGGTAGAGCAGTCGGCACAGCTCGGCGCAAATCTCGATGCGGCAAAAGCAACTCTTGAACATATGAAAAGCGGAGCGGAATTTTTTACATCCGACTCGATTGCAAACCAGCAAGCACAAGTGAACGCCATGCAGAAAGAGTTTGATTCGGCGGCGTTAAAGGTGGAAACGATCAATGCAAAAATCAACAAAACCGCTGTGTCTCTTGACAATGCAAAGAAAAAAGCGGGAGAACTCAGTGGGCAGCTTACTGGAGCAAAAAATGGCACAAGAGAGTTGTCCCCCGCTGCAGAGGAAGCCGGGAAGCGATTCACAAAGCTTGGGAACCGAATCAAGGGGCTTGCAAGGCGTGTGTTTGTTTTTACGCTGATTACAGCTGCACTGCGCAAAATCAGGGAGTATATGTGGTCGGCGATCCAGACAAACACCGATGCAATGGCGGCGGTTGCCAAGCTTAAAGGTGCGCTTCGTACACTGGCCCAGCCGATTGTAAACATCGTTATCCCGGCGTTTACGCTACTCGCAAATGTGCTTACAACGGTGGTAAATACAGCTGCCCGACTGCTATCTGCACTGTTTGGAAACACTCTTGCATCTTCTCAGAAAGCGGCTGAAAGCCTTTATGACCAGCAAAAAGCGATTGATGGTGTTGGTTCTGCCGCGAAGAAAACCAGTAAATATCTGGCACCTTTCGATGAGCTGAACACAATGAACGGAGATTCCGATAGCTCGGGAGGGGCAAGTGCAAGCGGTGGAATCGCACCGGATTTCACAAGCACAGTCAGCAGCGGATTGACTGCCGTTGCAACCTTGTTTACCGGAATTGCCCTTCTTGCATTGGGCGCAGTGTTGACTTTTTCTGGCGCAAATATACCGATCGGAATTGCTCTGATGGTTGCTGGTGCGTTGGCGGTATATGGTGCCGCCTCCGAAAATTGGGGTCTTATTGCAGAAACTTTGCAAGGATCACTTGCGGTTATAGTGGCTATTGTAGCCGGAGCTTTGCTTGCTCTTGGCATAATCCTTGTTATGACAAGCGCAAACATCCCGCTTGGAATTGGCATGATTATAGCTGGCGCTGCATCTTTGGCCGCCGTTGTTGCCGTCAACTGGGATACCATAACAGGGTTTATAAGTGACAACATAGATGTAATTGCCGGTATTGTTGGAGCCGCCTTCCTTGTACTTGGCGCCATACTTGCTCTTTCAGGCGCAAATATTCCGCTCGGAGTAGGATTGCTTTTGGTTGGCGCTGCATCTTTGGCGGCATCTGCAACCGTTAATTGGGAAGCAATCCAAAACGCAATGAAAGGGCCTATTGGCGCAGTAACTGCAATTTTGAGCGGCGCGTTGCTTGTGCTTGGCGGCGCATTGCTGTTTACTTTTGCAAATGTCCCTCTTGGGCTTGGGCTTATGGCTGCTGGAGCGGTTGGGCTTGCGACGGCGATTGTTCCAAATTGGGACAGTATTACGAAGGCGCTGCAAGGGCCGCTCGGCAAAACTCTTGCTATGATTGGCGGTTTTCTTGTTGTCCTCGGGATTATTCTTATTTTTACGGGCGTAGGAATACCCTTGGGCATCGGGATGTTGCTTGCCGGTGGCGTTAGTTTGGCGGCGGCCATTGCACCAAATTGGGATTTCATCCGGGACAAAATCAAGAACGTTTGGCAAAAAATCAAAGAATTCTGGAACTCCTATATCGCTCCCGTATTCACTGCGGCCTGGTGGCTGAACCTCGGGAAAACCATTATGAACGGCTTGATCTCGGGTGTTGAGCGGGGCATAAACTGGGTGCTGGGCGGCGTAAGCGATATGGTGAATGGCATCACGGGCATCTTAAACAAGATTCCCGGCGTGAACATTGGACGGGTCAATTGGGGAAATGTCCACATTCCTCGCCTGGCCCAGGGCGCGGTGATCCCAGCAAACCGGGAATTTTTGGCCGTTTTGGGCGACCAGAAGCGCGGCACGAACATCGAGGCACCCGCCGATCTGATCCGCCAAATCGTCCGGGAGGAAGTCAAAAACAGCGGCGGCGGAGGAAATCATATTACAATCGTGCTGGACAGCGTTAACGGCAAGAAACTATTTGACGCTATTGTGAAGGAAAACAACGCCGTGGTGCGTGCTACCGGCGCAAGCCCGCTGGTGGTGTAAGGAGCAGTAATGGACGTATTAAAAGTTACCAAGAATGCCGGGACGGTCGTTGATCTGCCTGCTCCCGCCGAGATAAAATGGAGCATTTCTGACTTGGACGGCGACGGCAGCGGGCGGAACCAAAACGGCGACCTGTTCCGGGACCGCGTGGCGGTCAAGAGAAAGATTGAGTGCTCCTGGCTACCAATGAGTGCCGCAAAAATGGCAACGCTTCTGGCAGCCGTCAGCGATCCGTTTTTCAAGCTTACATACCCAGATGCGCTTACGGGGACTAATAGAACGATCACCTGCTATGTGGGTGATCGTTCTGTGCCCATTTTGCGCCCGGAGTCGGATGGAACATGGTTATGGGGCGAAATGTCCATGAACTTCATCGAGAGGTGACATATGTACTCTGTAACAGACGCATTTAACTCCGCTTGTGCAGCGCCCGGGCGGGAGATCACAAGCAAGATACTGTTTAACGGCACGAAAGAGCTGGCCGCCTCCGAGGTGCAGGAAATCAGCATAACAGAGCAGTTTGGCTCCTCAGACGGCGTGACCATCGGCGCGGCGTTTTCCAGCCAGTGCAAGGTGGTCATTTACAAGCAAACACCTGCTTTGCCGCTCTCCGGCGGAAACTTTATCCCCTATGCTGGGATCATGGTGGACGGCACGGCGCAGTTTGCGCCGAAGGGCAAGTTTTACATCCCATCAGACGGCGTGGAAAAGACGGGTAATTTGTGGCTGACCATCACGGGCTATGACCGCATGGCAGGGCTGACAACGGAGTATGTTCCTACCATCCCAGTCCCCGCCACGCCGACGCAGATGCTGGCAGACGTCTGCACCCAGGCCCATGTGACTGCGCCCAGTGTGACTATGCCGGATATACAGATCGCCGCACCCTAGTCTGGGTCTCTGCGGCAGCAGTTGGGATGGCTGGCCGGGCTGATCGGCTGCAATGCAAAGTTTGACGCCACAGGCAACCTTGTGTTTTGCTGGTACGCCGACAACGGTCTGACGCTCGGATGGGACGTCCAGTATATGGACGGCCTGGAGCTAACCGCCGACGGTGCATTTACCATCAACAGCCTACTGACCGGCACTGAAGAAAACCCCATCAGCGTCGGAACAGGGCTGGGCATCACATCCACCAACCCCTATCTGACCGCCGAGCAGGCGACAGTGGTGCTGGCGCAAATTTCCGGCAAGTCTCTTATGCCCTGCAAGCTCAAGTGGCGGGGCAATCCCGCCGTGGAGGCCGGGGACAGTGTGACCGTGACCGGGCGAGACGGTAAGGCGCTGACGGTCTACGTTATGGAGCAGCGCATGACCATCAAGGGCGGCATGTCAGCGGACATCACTTGCTACGGACCCGAGGACGCGGACTACGCCGTGGAATCGCCCACTCAAAAAAAGGTGCAGCGGCAATACGATGACGTGCGCAAAGCGTTTCAGGATGCCACATCGCGGATTATCGGGGCCAAAGGCGGATATTTTGAGATAACCTATGACGAGGACGGCTACCCCACCGGATGGGTTATACGGAACACACCATCGGTGGAAGATGATACTAAGATGTGGATTATGTCCGCTGGTGGTCTCGGATATTCTTCTGACGGCGGCAAAACCGTCACAGATATTGCATTAACGGACGATGGGAAAATACTCGGCTCTGCGCTGATAATAAAGCAGGATGATGTTGATGGGCTTTCTGCGGCATTGTCCGCTATCAACGGGGAACTGACCTCTAAAATTACTCGCGCTGAGGCTGAAAGTGAGATAAAGCAAACGGCAGACGCACTGACCGTCCGTATTACGGGGCTGGATGATGACTTGCAGCTCATTACCAAATCGTTCCATGTTGGAGACGATGGCCTGGTAATTGGAGAGACAGACAATCCAATAAAGCTAAGGCTGGATAACGACACACTCCAATTTCTCCGGGACAATGTGGCGGAACTGGAAATCACAGCGGATGGTGTATTAGCTAAGCGCCTTACGGTGTCCACTATTTTGATCGGTGAAGTGCTTATACAGGCAGACGATAATGGCGATGTAATTATAGCGTAGCGAGGGATGTAACACTGAGTGTAAATCAGACTCTAACACTGGAACAGATAGGCCAAAGCATAACCAATAATACCTCAAAAGTTCGCATAAAGTGGACATCACAGCAGACCGGCTCCAGCTATAACAACGCCCCCGGTGATAAGGCGTATTACTACATCACCATTAATGGCGGCACAAGGACAGAGCACACAGTGGCGTTTACGCTGCCGCAAAATACCACCAAGACCATCTTAGACACCACCCTCACCGTTAACCACAAAGCGGACGGTACCGGCAGCATCAAGGTGGAGACGTGGATGGACACGGAGATTAGCACGGGCGTAATCACGCAGACCAAGACGCTGACGCTGGACACCATCCCACGCGCATCTGCTGTATCAGCGCCCAGCACGGGCACACTCGGTACGGCCCTTAAAATCACAATTGACCGCAAGAGCGCAAACTTTACTGACAAACTCTATTACAAGATCGGCCGCAATAGCGCTGTGCAGATCACGGAATATGATGGCACAGCGGGAACTTACTCCCGGACACCGCCTGTTAGCCTTGCCATTAACGCGCCCAACAGCACAAAACTGGCCGTGACACTTATTGCCAACACCTACAACGGCACCGCTTATGTGGGCCGCTCGGAGTGTACGGTGACGCTGGCAATCCCGTCAAGCGTGGTGCCAACGCTGACAGTGTCCGTAACTGACCCAACGGGCAACAAAACAAAATATACCGGGTAGTTCGTGCAGCTGCTCAGTAAAATCAAAGGTGCAATCACTGGCACGGGCGCGCAGGGCAGCACCATTAAATCCTATAGCATTAAGGTGGGCTGGTCGGCTGGCTCCGGCACACTGTATACCGCATCTGCGGCGACCGGCACAACGGGTTTTTTGCCTTACTACGGCACGGTGTATATCACATGCGCTGTAACGGATAGCCGTGGGCGCACGGCTACAAAATCGCTAAGCTATACGGTATCCAAATACAGCGTCCCCACTATCTCGTCCATCTCCGCCACCCGTTGCACGCAAAACGGCACAGCGAGCCGCACGGGAGAGTACGGTAAAGTCACCTTTACCGCCGCCATTACCCCTCTATCTAACAAAAACACGGCGGCTTACAAGGTGCAGTACCGGGAGTACGGCACGGAGGCGTGGACAAGCGTAACGCCGACGATACCGGAGGCCGATAAGTATGCCCCCAAAAACATCACCACCATTTTCCCGGCCGATACAAATAAGCGCTACACAGTGCGCGTGGTGGCAACAGATGCTTTTAGCACCAGCAATTCCAGCATGCGGGACATTTCGGCGTCCTTTGTGCTGCAGCACTTGGCAAAATCAAAATCATCCGTTGGCATTGGACGCCTGTGCGATGACGATAAAACCAAGGCATTACAGGTGGGGTTGGATGCCTATTTTGACAAATCCATATACGCA
>Circular_Seq161
CCTGCAACTTCTTTAATTTTATCCCAGTTTTTGTACAGTAATACACCAATCGCAATACAAGCTCCAACGGCAATAGCAAATATCCCCCCCGGTCCGATAGCTGTTGCAATAGCTTTAATACCGCCTATAATTCCGCCGGAACCAGTCATTAATGCTATGAGGCCTTTTGCATACAACATGATCGTACTGATGCTTTTACCAATACTCGAAGCTAATCCTGCTATTTTTGTAGCGGCAAATGCTCCAATCAAAGCCGCACCGAATGCTTCTATGATTGATTGGTGATCCGCAAAGAATCCTGCCAAATCAGACACTAGGTTAATCACTGTTGGAATTCCTGTTTCAATCAGCCATTTCAGCATCGGAAGAACAATATTATTGTAAATCCATTCAAGAACATTTCCGATTGATTCCAGAATTGGTGCAAATGTACTGGTCAGATTACTAATAGATTCCAACAGCGGATAGAAGTCCAAGTTTGCCGCCCATGTCGCTGTATCCTCTGCAATCTTCTCAACAAACTGCATGACCACCACAAGAGCATCTGCGATATTCTGTATGATCTGCGTTCCGACGTTGTTTTTGCTCCACGCGTCAGCGAAACCGGAAGCAATGTTCCCAACGGTCTTAAGCACGTTCTGGGCAATCTTAAGCATGGTTGTGAGCATTGTTGTGCCTGTGCCATTTGTCCAGACCTCTACAAGGCTTTTACCTACACTTACAGCGAGCTTTTTGAGTCCATCAAGTGCGGTTTTTGCTGCATTAATAGTATTCTTGCCATCTTTCTTCCATGCATCCTGAAATGGTTTCCAGAGTTTCTTGAGCAGATCAGCAAGTTTCTTTGCAGAATCGCTAATCTTGTCAAGTACAGTTTCGCCCTCTGCGAGATTGCCGTAGTCCACACTGCCAACCGAACTCGGCAATCCTCCACCCCCAGAACCAGTTCCACCGGTCCCAGAACCGGATGGTGTTGAAGATGCGCTCCCTGTAGAGCTAACTTTGTGCACTTCATCAAGCGATGAAAGATAGTTTTTTGTTTCCTTATTCGCTTTTTTTGTAGCTTTTGCATTGTCATTCGTGGCATCTGCCAGTTTCTCTGCATTATCGGCTGCCTGTCCATACTGATCTGCCGTGTCTGCAATCGCTCCTGTTCCGGCAAGCCCTGCTCCACTTCCGCTTGTTTGACCAGAGGATTTCTTGCCAGTAATCAGTTCTGTGAAGCTTTTAAATGCATTTGCCAGAGTTGCCAATTTACCGAGCAGAATATTGATTACTTTCAGAACAGGTGTGAAAATATTAATCAGTCCCTGTCCGACTGTTGCCTTGAGAGACTGCAACTGTAGCTGCATCACTCTGACCTGGTTCGCCCAGCTGTCAGAAGTACGGATGAAGTCTCCGGATGCAGCTGATAACTGTTTCTGTACAAAAGCCAGACGAAGAGCCACTTTCTCCTGCTCGGTCATGGCTGATGTGGTTTTGCCATAGCCATTAGCAAGAGCATACTGGTCAAGTGCCGACTGGGTCATTACCACGCCCAAATCTTTTAATGTTTCCGTTTCACCCGTAAACACTGATTTCAGCTTGATATAAGCCAGGTCCTGACTGATATTATAAAATGATGCCACATCACCAGTCAGCTGTGTCAGAGCTGTTGACATATCGTAAGCCTGCTGTTCTGAGAATCCGAACGACTTAGACATTGCTCCGAACGTTCCGACATACCTTTTTGCCATGGTTTCTGACAGTCCGGCTGAGGTCATGGCGTTCTTTGCAAATTCATTGACCTTATCCGACATGGTGGTAAATGTAACATCGACCACATTCTGAACTTCTGCGAGGTCGGAACCAAGGGCAACGCACTCTTTGCCGAACTGTACCAATTTACCAACAGCAAAAGCCCCACCAATCAGCAGACCGATTTTTTTTACAGCACTCCCAAGGCTGTTAAATGACTGTTTTATAGCTGATACGCCATTTTGCACACCCGATGTGTCCATTCTGGTATCAATAATGACTGAGCCATCAGCAGCCATGTGTCCACCTCCTAACTATTTGAGGTTCAACATCTCATTTAGCTTATCTTTATAAGCTTGCTCTTCTTCGCTGAGACGTGTTTTTATGTCAATAATATTCTTGTTCTCTTGATAGAATTTCTTTTCCCATTTATCGAGCTTTTCGCCCTTTACTTTTTTTGACCGGATTCCAACAACCGTGTTGAACAGACATTCACCGGATTCCATGAAATATCCAAAAAATGTCCACCAGTGCATATAAGGCACTGATCTGATTTCTTTACCAGCAACCTTGTTTACAGCCGGAACGATCATATCTCCGTCTTGTTTCCAGTCCATCAAGCGAGGTTTGGGTTTATTCGGACTATCGTCAACTTGACCACAGTCAATAAACTCGCAAGCTTTCCGACAAGCTTCTACAAGATGTTCTGAGGGTATGCTTTGCCAATCCTCAAACAGAATCTGCAACATAACAACTGCTTTTGCCTGCTCGTCTAACTCTGGATCATTCTGTGCAATGAGAATATCAATGATTGCTCGAAAATCCGTTCTGATAGAAAAATCCACCCCACTTATGTTCAGTGAGGTGGGAAGCTCATAGGCGGTCATTTTGTGTACTTCTCCGTATATTTATCAACTTCTGCCTGCATTTTCTCTCTTCTCTTTTCGATTTCCGGTGCGATTGCTTCTGCGATCTTATCCAGAACGATATAAGCGAATACCTGACCATTACCGAATACAGTTGTTGCGGTAATTGGCTCCCTGAAAAGGTCTTTTGACGCTTCATAGCCAAGCAGATAGTTGATTTTGTCCTCAATCTGTTTATTCAGTTCAGCCATTTCTTTGCCGGAAGTGACCTTCTGAATAGAATCTTTAAGCTGTTCAAAGTACCCTGCCGATTCCTCTGCACGTGCTGCTACATTAATGTCCGTCGGATTCAATTTGAAAGAAGAAAAGACTTCATCTTCATTGTTGGTGAATGTGAATGTAAAAATCCCATCATCAATTTTGGTATTAATTATTTTTGCCATTTGGCGTGCCCTCCTTGTATATGTGCTTATTCACTGTCGGCTGTAAATGTACCGGAACTGATATCAAATTTTCCTTTTACACGTTCACCAACATAGTTAACGGTAAATGGAATCTGATAACCAGATGTATCACCGCCATAGGAAGTCGGTACAACGTAGCAGTCCTGCTGGTATGCTTCATACTTGCCTGCCGTGGCTTCTGTCCAAAGGTGGACCTCAACTGCTTTTGTTTTGAGGTTATCGTCTTTGAGACGTCCGTCTACAATCTTCTGTAATGCTCCAAACAGATCAGATGTGGTATCTGCATAGAACGGATCAGCGTCGGAAGAAACTTCGTAGCCGTTATGCTTGAATGTGGATTCTCCAAGAATGTTTTTAGATGTTTCAGTATCCGGATTGAGATCTATGTTATACTCTTCCAGATCTTTTCCAAGACGCTCATATTTAGGTGTCAGTCCTCCACAGAGGGAACCTGCGTCGATATAATGAGCCATATATTTACGGTCAATCCTGCCTGTAACTGCCATAGAAATGTCCTTTCTGCCTATAACTTTTAAAAGGCTGTGTAGGTTAGCGACTATCTCCAATTGATAGCCGGTTAGTTATTATATTTAATTGGTGTAATCACCATTTTTCCCAGTCATATTCGTATTTTACCGTGATTGGAAGTAACCAGTCCTGTACGCCGTTCTCCTGCGGCTCTGTACCGTAGGAGTTATCGCGAATGATGCGTTTTATCACTCGTCCTCTGGAAAGCTCTGGAAAAGCGGATAAGCGCGTCTCAGTGCCATCTACTGTGACTGGTTCACGGCAAATCCACTTGCCAAGGTTGTCCAGAAACTTCTGAACAGAGAGCTTCTGGCGCTCCTTTTCGGAAGCTGTGCGATATACCACGATAAATGGATACTGGCACACCTGGTGCATCGTTCCGCATACATCCTCTTTTTCTGAATAGATTAATGCTCCTGTATCCGCAAAGAATGAGATACCGCTATCAGTTCCAAGTTCCTCATATTTGATTGTTTCGCCGTCATACAGTCCAGGATACTGATTCAGAAGAGCTTTCATAGCTTCTGTCAGAATCTCATAACCCTCTGCATCCTTTCCGATAGGCTTGTCTGCCATCAGCTGTTCACCTTCCTAACTTTCCACCCTAAAAGGAGCAACATGAAAAAACGGTGAAATAAGTTCGGATATTTTGTTACCGATACATTAAATGAATCACATATTTCAATAATTGCTTTAGGTTCAATCATTTTTTCATCTTTTAACTTCAAAGTTCCGCCTTTGATAAAAAATTCATCCATATCTGTTCCTCCTACTTTCCTAATATTTCAAAATGTGGTATCAGTGTATACGGTCCGCCCGCACTGGTGACTTTAAAGACATTGTCCTTGTTCTGGTTCATATATTGATAAAATCCGCTCCGATAATCACTGTCAGTTACCGTTCCACCAGTCCACTCACCCTCCCAGAAGAACGATTCATCTGAGAATGTGATAGTGTCTTCCAGAGCGTTGTTAATCTGCCTTTTCCACTCTTTAGGCGGCACCCATGGAAGAATCTTGCCCCCTTTATCTGTAATGGTTATATCGCCGTTCTGAACGGTATAACGGATGTGTAACTGTGCGTTGTCTGTTGCGTCTGGCCCGTACTTCTTAAGGATTGCCCCCTTGTCGGTAATAAGATCGACACCGGATAAAACATGAGGATACCAGTACGCATCTCCTGTTGTGGCTGATTCGTAATAATTGAAAAGTGTAATTTTAGACGAATACATGATATCCTCTCCTTAATTATTCTTTCTGCGTTGTCTGCTTAATAACCTGATTCACGCCAGTAGCCGACAATCCGTTAAACATGCCGACCGCAACCGCTGTGATATAATCCGTTGCCGGGAAATCCGGGATAACTCCCATTCCGACTGCTCCGAGAATTCCACCAATAACCGCCATGATTACCGGGATCCATTCATCAGAGATTCTTTTTGATGCTTTACAGCCCATCCCTACGATGTAGCAAATCATAACGATTGCTATACATGAGCCTAATGTTGAAATGTCCATAATCATACCTCCAAATCAACTTTTTCCATAACTGCCCTTGCTTCCAGAACAGCAATATAATCTGTCATTGCTCTTACCTGCATATTGTAAGTGCTTCTCGGACAAGTAGGAGTAAATGGGAGTTCTCCTTTATCCCATTTTTCAAGCATGTTCGCAAGTTTCTTATATCGAATAACCACCTGCATATACTCTGCCTTAAAGCGTTCCTTGTAATCTGCACTATTCATCATTTCAACGGTCTGTTTTAATTCCATCATTTCTATCACACTCCTGCATACAATACTGGTATTCCATCATCCGTCCTTACTCCCATCAGAAGCGGTAACGCTGTCTTTAAGAGTAAGTCGTTCGTTTTCTGTACATCTCCGGCGGCGGCATATACCGCACTCCATTCCTTTGCACTCGCTCCAATCTGCTGAGGCGTAGCGTAGGAGATGGATTCACTGCCAGAGGATACAGAGGTTACAACGCCTGTCGTGCTACCACCGGACCCGATTGTGGTTGATGTACCACTAACAGCGGCATTGGTAGCATTCTTTTCAGCAAGTTCAATTTGATACATTTTTTCAGCCAATGAACAGACCGCCTTTTTTATACGTTTCTGTGAGCGTTCATTTTCCGGCAGTCCGTCCACCAGCCTGTCGGATGTCATTAAATCCACAAAATCACTGGCTCTTTCTGCTAATCGTGGAAATTCGGTTTCTGGCACAACTGAACCGAAATATGAAGTTGTGTAAAATTCATAATCTGCATATGCCATGCCAGTTACCTCCTACTTGATCATCATTTTGCTGTTACAGTCGCGTGTCCTGCGTTCAGCGCCTTATATGTGCTGTCGCACTCAACCACTGTGATTACCTGCCCTGTTGCTGCGGTAATGTCAGCTTCTCCATCCCACGCAGTCCAGTTCTTCACATTCTGGCCATAATCTACAGTAGTCTCAGATGATGCAACTTTGTACTTGTACACATTTCCTGCGCTTGCTTTTTTCGGAGTAATAGTCACTTTTGTGTCTACACTCTTACTTCCTGCCGCAGAATTTACAGTCAGAGTTCCAAGCGTCTGAGTTGTGTTGATAGTTCCTACGGCAATAGCATCAATGTACTCTGCAAAGAGGGTAAGTCCCATGATTGCGAATGCTTCGGATACTGCTGTGTGGTAATTGCCCTGTGTATGGAATCCGATCAGATTTGTTTCACCGGATACAGTATATACAAGACCCGCTCTTGCAAAATCAGATTCGTTCGGGTCAACATAGTACAGAACGATATTTTCAACAGGTGTAGCGATTACTGTTCCTCTCGGAATTTCACTGTCAGATAACAAGAAGATTGTGTTGAATCCCAGGAAGTCTTTCATATACTGGAATCCAAACTGGTTCTGAATAGTGATATTTGCAGCGCCAAGATACTCATATACATCAAGGATGTTCACGAATCCAACAACACCAGTCACATTTCTGTGCATCTGCTTAAATTTGTTTTCTACACGGCCCTTGGCCATTGCCAGAGCCATCTGGAATGTAGTTTCTGTGGAAGTAAGTGTACCAGTTTTCAGATAGTCATAGAATCTGCCGGTAACATTGGTCTGAAGCTGGAAAAGGAATTCATCATCGGTCATCTGAACGGCGTTCTCATAACCGTGATCTTTAATCGCTTCGATAGATACAGCCTTTGCGTACTTCTCAATACTCATTTCTGCATAAGGCTTTTCTTTTACAGTGAATTTGCTGTAAGGGATTTCTTCGCCCTCTTTAACATTTCCATCCTGCAATGTGCCTTCTGCGTATTTTGATTTAAGAACCGCTCCGGGTGTCTTTTTGATAGGTCTCATGATACCCAAAATGTCACGTAAGTGCTGCCAGTTTCTTTCGAATCTGGTTACAAAGTCAATCTCACGCGCTGTTGTCTGGATATCATTGCTCATAATAAGATTAGCTTTTGCTGCCATATAAAAATCCTTTCTACCCATAATTGTTAAGGTATTGGGTTAGCGGCTATACTCTGGTGTATAGTCGGTGTAAAAAAATCACTGGAATAACTGGATATTCTGAGCAATTGCAGCCTGTCTCTCGGACGGGTCTTTGATTGCTTCGATATCTTTCTTTGTCATGTTTCCCGGTGTCTGCTGCTGTCCAACATGAGTAGTAAACCTTGCCTGTTTCTGCTGAGCCTGTTGCTGAGATTCATCCACAAAAGCGGATGCGTCAGACTGCTTCATCTGCTCAATCAGATCATTCAGCCCAAGGATTTTACCATCTTTCAGTTTTAATCCGGCTTCTTTGATGTCTGCCATAACCGATTTCTTTGCAGCTTCACTGGAAAACTTAACATCATCGAGTGCCGCCTTGAGTGCGTCTGAGAAATCGCGGTCATAGATCTTCGCATTGAATTCCTTTTCTGCATCCTCAGCTTTCTTCTTCCATTCAGCAAGCTCTGTCTGAATGTTCGCCGGGTCGATACCATCAAAACTTTTTAAGGTTTCTTCTGCTGTCTCAGCACGTTTTTTCCAGTCGTCACGTTCACCCTCGACTTTTGACAGAGTTTTCGCTACTTCTTTGGCATTCTTGTAATGCTCAGACAATGCTTTTTTTACATCTGCCTTTTTGTCTTCCGGGATGTCGATACCAAATGATTTGAGTGTTTCAATAAGTTTCTGCATATCATCCTCCTGGCCGTGTTTATTGACCTGCCGCCGCAGGTAATGGATTAAGCCCGATAGACCACTGGCAAGGTAATGGGAAAGATAGGAATTGAACCTATAATGTTTACCACGAGGGAACGGTTTTACAGACCGCCGCAACACTGCCAATAGTTGCCACTTTCCCAGAAGACACCTTTTCGGGACTATTTGGATTAAATTCCAGTCCACAGGATAAGGATAAACCTATAATCGGAATGGCAGGAATTGAACCTGCGGCACATAGCTTATAAGGCTACTGCTCTACCACTGAGCTACATTCCATCAACCCGGATTCCCGGGTTAGCAAGGTGTTTAACGTGTCATGCCTGCCACTATCCGACTTCCACGGAGATGTTGTTTTATTCATGAGGAGGTGTTACCAGTCAGTCAAACTGACTAATGAATATGCCGGAAATTGCATCCGCTTTTCAACCTCCAGATTCCGCTCGAATCTGTTTCTCTTAAGGACATATTCACAAAGATAGGAGGACATGAAACGAAAAAGAAAGCAAAAACTTCTAATCAGCAAGCCCTACAAGGTTCACCATGCCTTGCAAGATTATAGTATCACATTTTTTTTAAAAAGTTGTCCCCACATTTGCAAGAGTCAAAGCATACTTCTCAGTTTTTCAACGTATCTTTTAACAAGATCACGCTCTTCCCGGCACTCTGCATCCTTGGACATATCGCTCATTTCTGTAGTAAGTTCGTCAAGATGTTCTTCCAGAGCGGCAAGCATCTTCCTCTTGCAGTCCTCAGACTTTCCAGAACGATAATTCTGTTTCTGTGTCATATAGTCACTGTAAGTGTCTCGTCCATCAGATCGGCTATAATTTCCTCTTCCGGTTCCGTAGTCGCGACTTTCATCACCGTAAGAGGTGCCACGATCATAATCTGGGTACATCATTCTTCCATCGCTGCGGCTGTATCTCCCCATGCCGCCACGTTTTCTTCCGCGCTCACTGTAATCGTCATTGTATCCGCTACGCATTTCATCAAGGACGGCGTTGTAATACTCCACCTTTTTGTCCCAGTACTGCGTATTTTTTATATCTTTGTACATATCAATCAACTTGTATGTCATTTCCAAGTTTCCAGTGGTCAGCCCACTATCTGCGATTTTGGACAGTTCGTCTTCAATTCTTGCACATAAGTCTTTAATATCTCTCATAACTGCACCTCCTACGCTTCTCTTGTCACAACAATATTTGCGTTCGCAACAGAAACAGCCTGATCACTTGTGTTCTCTACTGCGATATTAACACAACATCCTCGAGGTACATCCACGTAAATTCCGGAAGACACATTGTTATACTGGTCTACTGCTGCCGGTGTGGAAATCATCTGTGAAGATAATACAGGTTCACCAGAGATTGCAATAGCCAGAGAAATGGCTCCGACAGTACCGCCTGTTGGAATCGCGATATTACCAGAGAAATCCACGAAGAATCTAGCCTTGCACTGGTTAGTCAGTCCTCTCAGTGTAATAATTCCACTTCCCTCTCTGTGCTGAATACAGTTAGAACCTTTAACTGCTGTGTTTGAAAATACTACGTTCCCTTTTGCTGCTACGGTCTGAGCAGCTACATTTGTAAATTCTGCCATAAAAATACTCCTTTCATATCACAAAAGGGCAGGTTTTTGGCCTGCCCCTCTGTGTAATACGGCATAAGCCGACATCCGAATTTAATCGAAAGATACTCTCGATATGAAGTTATCAGCAATTGCATCCGGTGTTACATCCGCATCCGTAATATGTGTTCGGGTTCGGCACCTGATAAGCCGGAATCGGTGCTGGATTGATTGCATTAATGAGCTGCTGGGTCTGTGCTGCCATAGCGGTAGTAAGCAATGCACTCTGACGATCCTGAGATGCAGCACGTCTGAGATCATTGTTTTCAGCCTGAAGAGAAGAAATCTTCTCGTTGCACAGGTAGTCCAGAATAGCTCTGGTTCCTGCGTTCTGGCTGTCGATAATGTCTCTGGTGTTGTTGTTCATGGTGTTCTGGAGTGCACATGCGTTGGTAGCCATATCATATCTGATCTGTGCCTGTCCCGCCCTGTTGTCGCAGCAACACTGAGCAAGCTGCGCCTGGAGTGCGTTAGTGTTCTGCATGTTGGCTACAGTATCGGCATTAATAGCCTGCTGGATGCCGAAACCAGTCTGCATGACGTTTGTATTGATGCCGTTGAATCCGGTAAGCATACCGTTATTCATGGCATAGAAGCCATCACACAGACCATTGTTGATTCCGTCAAGTTTGCTGATCACAGCGGAATTGTCGAATCCTCTCTGAATATCCGCCTGAGTAGATGCTGTGGCTACATATCCGCCGCCGTTTCCGTTATTGCCCCATCCGTTGTTTCCCCATCCGAAGAAAGCAAAAATGAATAAAACAATAATCCACCAGCTACCATCTCCGCCAAACATGCCGTCATTATTTCTACCATTTCCAGTAGCAGCGGCAATATCGGCTAAGCTATAATTTCCATCCATAATATAATCTCCTTTTTGTGTATTTACATCAATCTGGCCAGATTGTAATGTACTATTTCATTCCTTTCAACATGTGCTGGAATTGTCCTGCCATCTGCTGAACCTGATTAAGTTGCTGTTGGGAAATCTTCCCAGACTGTAGCATCTTCTCAACTTCTGCTTTCGGGTCTCCCTTAAAATTCTGCTTAAACTGCATAAACTGCTGCATCATCTGCATTGGCCCATTTCCCTGCGGCATCCCACCGCCAAGAGCGTTAAATAATGGATTACTCATCTGCGTTTCCTCCCTTGGCCGCTGATTCCTGCACGGTATTAGCCCTAACAGGTTCAGAAAAAGAATTTAATCGGTTTATGATAGCTTCGTATTTGCCCTTTAAATCGTCGTATTCCTGTCTGGTGACATATTTACTGTCCATGTTCTGAACAGGCTGTTTAGGCGGCATCTGAGTGCCTATTTCGTGATACTCAAACGTCCGTAATGGCTGTGGCATACCGGAAACGTCTGTGGATTTTATGTAGAATTTTTCTGATTCTGAATCCATCAGCAAAACACTTGTCCCAGGCGCTACCAGATAGGATTTTGCACCTACTTCACCGGAAACCCACAGGATACCATTGTTATTCTGCTGGGGTTGCTGTACTGGTTGAGCCGGCATCTGGACAGGCTGTTGCTGGAACTGGTTCATCTGCCCCGGAACGCCAAAACTATATTGATAAGGATTGTTATATAATGCCATCTTACGCACCGCCTTTCTGATTATATTTTTACATAAAAAAAGAACCGGAAACAGGTCGTTTCTGGCTCTAATTAGTATCCAAAAAGTATCAGCACACTTTGATTATTTTATTGTTTACTCGGCGGCTTAATCGTTTCGCCGTAGATATGCTCACGTTCATCTGTTCAGCGCAGTATTCAAGCGTGTATTCTTTACATCTCAACCGGAACAATCTCTCTTCGTCCGGTGTGAAATTACACTCTATCAAGAATCTGTCTATATCTTTCTTTGTGAACACATATAATTTCATGAGCATACCCCTTACTAATGCTAACGTTGATTCTGCGCAAGATAATTTGTAAGCTTCTGTTTTGTTTTTTTTAATTCCTCAACATTATTTCCACTGATCTGGCTGTCCAACATGGTTGATAGCACTTCCAAAATTAGTGAATCTCGTTCTGCAATTCTCCGAAGACTTTCATAATCTCGCCTATCATGTTCCTCTAGTGTCTCTACTCGCTTATTAAGTCGGAATGCCGGTGTAATCCATTTAAAGATTACGGCTGCCGCCCCTCCGACAATGGACACCCCTCCGCAGATAGAGAGGAAAATCTGTACAAATTCTGATATGCTCATTTAACTACTCCTTTTCCCAGTAGTATACCGGGACTTCATTTCCGGAATCCCATGTATCATAATATTTACCATCTTGTACTGCCACCACATGGCCATCTATGCAGAGAATGTATGTACCTGTCGGATGATCTGCGCAAAAATCATTGACTGTATAAATATACCTCTCTGACTGTTCCACAAGCTTTCTGTGATATCCATGCCTTGCCAAATATGATCCCCATACATAATTAGCGCTTGGCATATCTGATAGTGAGCAAGCATATACCATTAATCCTGTAAATACCGTCTCCCAGTCAAGCTCTAACGCCTTGCATATCGCCCGGACAGCACAGTCGCCTACACGATTCCCGGCTGGATTCGGATTAAAATATACCCATCTTTCCATATCTACCTCACTTTGCCCTCATAAATCTTTTTGCTCCTGCATTTGCCCTGGACTGCTGCTTATATCCAAAGTCTGCTACCTTGTTACGGTAATATTGTGCTGCAAGATTGTTTTCCTCGCAGAATTTATTATACTCCTTATTCTGTTCAGTCAGTTTAAAAGCCATTCGATCATATTCCGATCTTAGTTTTTCTTTTTCAGATTCTGGTACATCGTCTGAGTTGATTTCTTCGTTTTTCATTATCAGCCGGCGTTTAGTCGCTCTGATTGAACGTTCCATTGCTCGCTGCTTCTGTGTATCTTCATAGATCTTTTTATTCTCTTCAAAATCAATCTTGTGTTCATCCGCCCAGGGATTCCGTAAGCCTTTCGCCCATGGCTGGTGACTGTGGCGGCAATTATAAGAATGCAATCCTCCCGGAATAATAACAGTTCCCTGTCCTGTCTTCGGGTCAATGTCGTACCCTGTATGCTCTGCCAAGTTCGGATAACCTGGTTCTGATCCTCTCAGACGATATGCTTTACCTTGCCATCCGGCATGGTTGGAAATTTCGTCCTTGCCGGTTCTCGCGCCTAAATGAGCCGATACGAGGACGTAATTGGTCTTTGCCTGGACAATGTATTGGTTCGTCACCTGCGCCGCTGTCTGGTTCATACTTGTGACTACGCAGCACCTCACAGCTGCTTCAAGGGTTCTTTTTGCACCGCTTGTTGGATAATCCACCATAATTCCTTTTTTGGCATAGTTGTCCAACACATCACAAATTGCAGAGGTGTAAGATTGCACACCGGAAGTAACACGAATTTCAGCTTTGTCCAGCAGATTAATCAGATCACGCTGAGATTGATTTATGGTAGTCCTACTCAGGTTACTAAGCTCTCCCAATGTCTTTTTAAACTCTGCATCCATCACCGCTATAACTTCTGGATTTTCCAACGGCGAACTTATATTCTCATCAATCCCTAAAAGGATATCTTTATCATTATCCCAAGATGTCATCACAGCATTTTGCAGGATCCGTCTAAGTTCTGGCTGTGTCATTTTTGTAAGCTTCTGCAGTTTCTGTTCAATGGCAGCTCTGCTTTCTCCCATTTGCGTGAGCTTCCAGATTAGCCGATCAGCTGTGGCAGTCATTTTGCCAGTCTGGAGAATACGCCGGGAAATGTCCGTCATTATAAAATCTTCCAGTTCCTGATAAATTGCAAGGATCCTTTTTTCTTTTCCGTGGAAATACTCTGGTGGAAGCATTATTTACCACCTGCCGTTTCTTTTACAAGCCTCACCCAATCAGATAGATGTTCCTGCTTAGCACGCTCAAACCAATGGTCAGACGTCCCTGGTGTATGATATTGTAATCTTCTTCCTGTGGGTGATTTTTTAGGTGGAGATGTCCATCCGATAATATTGCCTTGTGCATCCTTGAGCGGAATATTCGGACCGTATACCTCTCCCGCGTACAGATAATGAGCGTAAGGAGTATTATATTCAATCTCGCCACCGTCAATTCCCTGCGGGTATCTTACACTACTTCTCAATGCTCCTTGCTGGAAAGGTACATAAGGCTCGCAGTCCGCTACAATCTGCATATTCAGTTTCGTTTGCGCTTCTTTCAAATTGCCATCAATCCGCTTTGTATCGAATTTGATATGTACATTTCCAACATGATTATTAATCTTCATAGGCTATTCATCCCCAAATAATCCACTTGCTTTGTTTTCCTTATTCGCTTCTTCTGCGAGAGCTTTCGCGTCCTCTTCGCTAAATCCTTCAAATTTTACCAGATAGTACCAGAACGGAATCTTGCCAGTGGTCACATACTGCCACCATCTTGCACGGTCGTTTTCACGCACATACAGAATATCGCCAAAGTCATATTTTACTTTATAGGCTCCAACAGGTGCAAGTCCGTACAGATCAGCGTAAACGTTCAATGCGTAAATAACTTCGTCCAGACAGGATTCCAGTTTGTCACGCACATCTTTAATGAACTGCACTGTCCTCTGCTGTTCTGCTTCTACTCCTGTAGCTGTCTGAATGCCGCTGGATTCGTTAAAAACGAAGTATCCGTTAGAGAATCCAATCTTGTACCCTAACTGGCTTAAAAGGGCGTTTATGCCGCTTATACGGGTATCTGTGTTGAGAATTGGATTGATTTCCTGGTAAAACTCTTTTTCATCCTGTCCGAATACATTTTTTACATAATTCGGCAAGCTCATTTCTGAACATCTATGTTCCATTGCCTGTGGTGTCATAGCGGAGACAGGTGAACCACTCGGCATCAACAATCTGTCATCTGCTAGAACAGTCCGCTTAGAATCAAGGATTTCTTTTGCATTTCGGCTGTATGCAATGTCGAGGTCTTTTAATTCTTCTATAGCTTCCGCAAATATCGGAAGTCCCAGTGGCGTGCTAATATCCACATTGTTAGCCTGTGGTGTCCGAAGTACTCCGTACAATGGTCCGTCCAGTTTCTCACCGTTTACTTTGAGAATCGGCGGTGTATCTGCCATAAGATCAGCCCACTTGGTTTGTTTGAGGTCAATCTTGTCTCCGATGCTTTGAGGAGATTTTGATACATAAGCTCTGTTTGAAACATAATACGGATAGGTTGTCACTCCGTCCACGGTGGTCTCGACAAATCTATGATATTCGAGCCTTGTGTAGTATTTTCTTCCGACAGTATAAGAATCCTTAAATATAATCCCTTTGATTTCCTGATTGTTATAATCTACAATCATCACGTCTGCCGGTGTAAATACATCAAGGCTCTCGCCGTTTGGCTTAATGAACACCGTTCCGTAGGCACAGCCGTACTCTACCCAATGCCGAATCTGGAAATATACCTTGTCAATCTGTTCCTGTAACCATGCTGCCCTTGCGGAACCATCAATCTGAATGCCAATCGCCAGTGTTGCGAGTCTGGCAGTCTCGGAACACACGGATTTAGCAAAATTAATCGTCTTGATATTATTCTTATCATCTAGCCAGTATGGAACGCCTCGATATATGTTCGCACATTTATTAATCAGCGATTCCATCTCTGGAAACTCTGCTGCCTGAATATTAAAGTCCTCTTCAGCTTGTTTTTTGAATATCATGTTAAACCACCTTTTTAGTGTTGATATAAGTCCCATTTAATCTACCTTTTAAAATCCATCCATCTTACAGAAGTATCTCGCACAATAATGTCTTCATATTCTACAACTTTTAAGATTTCGTTAATGTCAGATGATCCATATATTTTTAAACCGACGCTTAAGAATTTATTTATTTTATCTGAAAAGTACCTATCTAACATTTTATGCACTGTACCCCCTCCTGGTCCACATTGATTCTGTGGCGTATCTGGTTGCGTCAATCAAATGATTATCCTTATCCGGATAGCCACTGATGATATTTCCGTCTTTGTCTCGCTCGTATTCATACTTTTTAAACTCTTTTCTTGCATTCGGAGTTCTGGCAGGGTCAAACACAAGCTTTCTTCTTTGCAGCCACTTCATGGAATAATCAATGCTTCCCGGTCCTTTGATTGCTGGTCTAACAGGCAATCCGAAATCTCTGTAATCATTTACTGACTTAGGTTCTGCACTATCACTTGTGATCGTATAATCATCGTAGCCACGCCGTTTAATTTCTTTTGCAGTCCATTCATTTGATTTTTTGTTCTCATATATTTCATCAATGAAGTATATTGTTTCTCTGGCAGAATCGTAATATAGTCTGATAAATCCATACGGATCCGGGAACCATCCCCAGTCATTGCCCTGATAGATTCTGTCAAAGTGGCTAATTTCTTCGTCTGTAATAGTTCTTTCTTCGATGTATTCAAAAATATTTCCACCATTTCCGTTGGCATGTCCTAAATACTCGTTGTCATAAGCGTCTGGATTTACTTCTTTTAGATGTTCAGCATCTGCAAGGAATATATATCCGAGCCATTCCTGTTCAATGTCAAGATCAAGATATGTGCTATGCACAACCAGTGCGCTATCATCTTTTTCTTCTGCTTCTGCCGTATATTCGTTTGCCCAGTTATTCTTACTCCTCGGCGGGTTGAATGATTTAAACTTATACGCTTCATTACCGCCACGAATTGCAGACTGTTGAATATTTCGTATCTCTTCCGGACCCGCGAACTGGTCTAGCTCCTCAAACCAGACTATTCCGATATATCCAAACTCTGGCTTGATAGACTTAATCTTTAACGGATCGTCAGCACCACGAAAGTAAATCTTCTGTCCAGTGGGCTTATACGTAATCTCCATAGGAGATACCTTGCACATAAATTCCTCATTTAGATTTAATTTATCAATAGCCCATTTCATCTGAGCATAAACAGAATCTTTGATAGTGTTTCCGACTTTTCGCAGAATCAGAGCGTGCATGTTCGGATTATTCTTCAGCAGTTCCGGTATAATCAATGATATTGTCGATGACTTCATGGATCCACGCCCGCCGGGGAGAATGTATTCACTATGTTTCTTTTTCCGGATATCTCTAATCATTTTATGAAATACGTCCGGGACAATATCCAGATCAATATGATATTCATTTTGTAATCTGGCTTTTTCTTCTGCTTTCCGCTGCTCTTCTCTGGCTTCTTTTATAGCAAGTGTCTTTTCCAGATCATTCATAGATTTGAGCTGATCGGAGAAATCTGGAGCAAATCCGAATGAATCAGTCAGCTCACCTCTTGCGATCATGGAACGGCGTTGCTGAATTTCTGCCAGAGACATGATATCAGTACCTTTTTGTTTTTCGATGAGAGACTGTTTTGCAGCTATATAGGAAGAAACCTCAAGTTTTTTCAAGTTCTGTTGTCCCATTGAATATGCTGTTTTCTCGCTATACCCAGCTTTTCTTGCGGCATCAGATGCATTTCCGCCATTCTTTATATATTCATCTGCAAACGCTTTCTGTTTAGGCGTTAAGTCCATCTAATCACCTCTGTCTATCCTCATTTTCTGACCGCCTCCCATATCTCTTTTAAGCACATGATTACATCATACTGGGATGCAGTTCGTAATATTTCATAATCACAATCTTTCCATTCTCCTCTTTTTGTAAGATGGAGTGTAGGTGTTGATATAATCGTTACTGTAATCAATCGTTTCTGCTCATAGCTGTAGAATTGTGATGTTCCGATTTTTATGACTAATCCGGTGGATAATATAGCTTTTTGAAGTTTTCTTGTAACTGCTTTTAAGTTCGCCATATCATCACCTCACAAAAAACTGCCACATATGGTACATAGCTATAGATATATACTATATTACCATACATGGCAGAAAAATTTGTCCCCACATTTTAATATTAATTGTAGTATTATATTTCTCTTAGTTTTCTTAGAGTATCATAAAACATAGCCATTGCCTTGCGCTTGTATGCGTAGAAATCGTCTCGCTTTGCCGGTATGTATTTCGTTTTCATGATACGATCATAAGATTTGTTTGTTACAATAGATTCATACACCAGAAGTTCAATCCCCGGAGGACAAGAGCTTATGCAGCAGTGTAAAATATCGTGTCTCTGCTCTGGTGTAGCTTTCTGGCATATATCCTTTAAACGATTAATGTCTTCTGGATATACGCCAAAATCAACAAGTGACTTTTGCCTGGTACGCATATCATCACTCCTTTTATTGCTATTTACGCTTGCCGACAAAATGTGCAATCAAGTAAATAGTGCCAAATGATCCGAATATTATTCCAAATGTAAATGCTATTAAACTATCAATCATTTATATCACCTCTTTTCCAGTCAAGCCGCTGTCCGCACTTATCACAATAATAATTCGATTTATACAAATTTTCCTCTCCGCATATCAAACATGTTCCTCTGATACTGTAATATCTACCAGAAAAATCCCTGATAATTTTAGTATCTTTCGGCTTCATCGGAATCTGTTTTTTCATTGCCTTAACAGCTACTTTCCTTACCTCGGATGTACATTTACCACCATAAGCCGTGCTATCATAACTTAATTCTTTTAATGCTTCTTCTGGTTTCATATTAATCCTCCACTCCAAACATTTTTCTTAAACTAAGCTGATATTTTTTCACTGTTCGTTCAAGAGTGTTATAAGTTGGTCTTAATTTGTATCTTTCCTTGTAGCCATCGCATCTTGTTCCGAAAAGAATAGCGTTTCTGCATATTCCGTCTTGACTTGCACAACATTTATTCATTCTTCATCTCCTCCAACTTCTTTTTAGCTTCTTCACGAGAAAAATAAACCTTTGCTTCTTGCTTCTTTTCTAAAACTCCGTTAATAATTTGTAAATGAAAGCCTTTTTTATCAATATGAAAAGCATCCACTTTGTGTTCTACGATTCTAAGAGGTTTTCCTACAATATCATACATTGTATCTCCAACCTTACACGGCAATCTCACAAGCAATCCCTGTTCTTCTAAGTCTTCAAGTTCTGCCAATCTATTAATCATTTTTTTCATTGTATTGCAATCTCCTGTCCCTTTTGAGCAATTATCGCAATATGAACTGCACATAATGCTTCGGCGTTCGTTATATGTGATTCTTGAAAAATCTCTTTTTGTTAATCTCTCCATCTACTTCACCTCTTTTACTTCTTGATATACGATTTTCAAATTGAAATCACTTCTGATAAATCTCAGCGTCAGTTTATGATTTACAGCATTCCCGAGTTGATCGTAAATCCAGTACATATCCTCTTGGTCAAAGTTTGTACCCAGATATCTGTTGAGACTTGATACCAGTTGTTCTCTCCATTCATTATTCCTTTTAGTCGAACTATATGGTTCTCCTTTTGCCATTGATCTTGAACAGTATTCAAGCAGCTTGCAGATAATATCTTCTTTATCAGTACAATTCTTTGCTGTGAAATATACATTTCCTTTTTCGGAAAAAATTATTTCTCCGAATCTGTTTATGTAGCTCCCGGGGAAACATTCCATAAGATTGAAAATTTCATCAGTCATCTACTTCACCTCTTCCATCTGACTTTCTATGGTATCTGCAAGTAATTCCAAGGACTCAATAAATGAGTCCGTCAATGCTGTTCTGTCTGGGTATTTAGTGAATGTTCTGACAAGGCTTATAGCATCTTTGAGCTTCTTCTCATTTTCAATTACGTCTGATGCTTCTACTAATTCATATCCCGGTGCAATGTTGGCATTTCTTGTTAGTTCTTTATTACTGTAGAACTTTAATATATCCGGGATCTGCTGTTCTTTAAAGGGATATGGATACGTTTCTTTTCCACCGTACCATCTATATCCTTGTCTCTTTGCTACTTTCAGAATATTTTCATATTCTTCATGCGTTCTGACTAATACGCATTTCTTTACTAGATCAATCATCTACTTCACCTCCTGTAATCTCAGCCAAGCACTTATCATATCCATCTTTATATCCAAGGTCATAACCGCTTGTAAGTTTTGGTGTTTTGATTTTATCTGGTAACGGTCGCATTGGACACCGCTCAGGTCTATCAGTTGAATTTTCAATTGTTTTACCAGTTATTAAACACTGAAATCCGTGATAGGTATAGCAAAACATACAGCAACCCTCACAAGATTCTGGTGTATCAATCACTAATACTGATTTACTCATTCAACTCCACCGCCTTTTACAATTTCAACCGCCGTTCGCATGGCATCCTCATACCCATCGTAGTATAGCTGTAGTCCACCAGCTTCCAGAATTTTGTCATTTGCTTCATTCGCCAGCTTCTCCAATTGCTCTACAACCTTGTCTACATCAAAAGCTGTCGGCTGTTTATTAATGCAATCAATGAACTCTTTCTGATCAGAACTAATACTTGTTCCAATCTCCCATATTTTGATGTATTTGATTAATTCGTCTGCGTCGATTAACCGCATTCCTCATCCCTCCTTATATGGCTCTGGATAGTCCATCCATGCAACTACTGTTCCCCCTAAAACTTTTTTATCCGTTCTCCAAATTCCATCAGTAGTATGTGCTTGCTCTACCAATACTGTTCCATCGTCAAATACAACTGTAGCAATTACATATTTAGATGTTTTTTCGAACATTCCTCTTTTCCAGTTATCTGTTCCTTTAAACTTTGCAAATATGGAATCGTGTTCTTCCGGCAATCTCTCACTGCACGGAATCCAACCATTTTCTTTCTCGTCCTGTTCAAAATCATTTAGAAGAGTATTCACAATATCCAGCGCACTCCCTGGAAGCCCATGCTTATACTGTGATTTCTTTTCTATCTCAGCTTTGTATTGTTCTAATCTGGTTCGTACTCTGCTCATACAACCACCTCTTCAAAATGCTCATTTAGTATTTCTTGTGATATCTCAATCCATCTGTTAACATTTACTCCGTCAAGATGGATTTCTCCATCAATAATTTTTTCATTTCCTACTTCGTAAACTTCGCCAACCTCAATTTCCATGTATCCGTCAACGTAAAATCCATCACCATCGTATGTATCTAACGTGAACGCTTTCACGCATTTATACTTCATGCTTCCACCTCGCTATCCTCTGGCATCTGGAACGTCATTCCTTTTTTGAGCATTTCTCCAAGTTCTCCCGCATGTGCTTTGTTTTCTTCCGTTTTTGGCTTTATACTTAATATCCTACATACTTCTGGAATTACATATTTTGTGTATTCCGAATCTCCATAGGCTTCCTGAATCATGTCCAGTACCTTCATGGCTTTTTCTCTGGTGGAATATTCAGCGATAATGCAACAACCGCCATGACTTCCGACATATATTGATGCCGCTCCATTAATGTCTCGAATTGCAATACTGAAAGCATTATCAATATTTACTATTATTGTTTTATCTTGACTTCTGATTAACATTTTGTGTCCTCCTGTTTCTTAAAATCCATCTTCAAGTCATAAACAAACTGGCAAAGTTTCTCTGCAACCTCATCCGCGTTCTCTACATTTGCAAGCTGTCTAACATACTGCTTACCGCAGATAACACAAGTCAACTTTCTGATTGTTTCCCAGACCTGCCACGAGATAATAGAAGAATCAAAGGCATCCGCCATCAGAGAATTTGCTCCGCTCCCATTCTCATCTTTAAACCACTTTTCTCTCGGCGCTTTTAATGTGGTTGCAACATCTTCTCTGGTAAGACAACCTTTGTATTTCTCGTCCATGCGCTTTTCCAGTTCGTCCAGAAGTTCTTTCTTTTCCTGCTCTGTCATTTCGTCCTCACTTTCCATACCTTTTTAAAATCTCAGTAACTGTATTAATGTGCTCTGACAGTGTATCTAAATCTTCATCTTTAATTACTCTCAGCCCACGTCTCGACTTAAAATCTTCAATGGCATATACACCATCTCTAATTTCATTAAATTTCTTTGCCATTTTGCTTTCTTTTATAGCTTCGGAATCGTATTTGTAAAATGTCTCATTTTTATCGTGCTCCCCAAACTTGTCGGTTTCAATTTTAGTTCGTTTAGGAGTTATACGAATGATCTTCGTAGGATACACCATGACGTGTCTAAACCCTGATCCAAATCCACTCCACACTTCTCTTGCAATTCCAACCACGTCTCCGACTTTTAAATCATCTTTACTTATCGGATTTAATTTTCCCATTTCCATCCTCACTTTCCCCATGTAAGCAACTGACACGCTATTGTGCGGTTGGTACATGATTTCAATACTCGATAAAATCAGATAATTCCATCTGACCAACTATATTATTGTCTTGCATCCACCATAGATATACTTCTTCGCCACAACTCCACTTCACATCTTTTCCGCGCCGCTTGCGTTCCTCGATCATTCTGTCAAAAGCACGTATATAGGCTTGCTTGTACTTTGGAAAATCGTACATTTCCTTTTCCCTCTGCTTCTTTGATGCAAGTGGACAGCCTAGACAGCCCAACCTGTTATATCCGCATTGATACAGTTCGCATACTTGAATGTTTTTCTCACCAATGAACTGCCAAATATTCTGATCTGTCCAATCAATAATTGGATTGACTACTGTCTTTGCTTTCATCTGGCAATTTTCAAATAATCTTCTAGTACAATCATTATCGGTTATAAGCATTTTCTCATCAGAAACGCCGATACTTTTGCTTGCTGTCTGTCCTAATACTTCAAATGGGCTTCTATTACTTCTCTTGCTACTTTCAGACCATCTAACGCCTGTTGCAATCATTCTGTTAGGATTCCCACCTTCTTTCAGTTCTGAACAGCAATACCGAACAATTCTGGTAGGTGGCATTAGTTTTCTTGGAATAAGATTCCACATTGTAAGACGGTTGCCGTTTTCCTGCACATGATAATCAATCTCGCATTTGATGCCTTTGTCCGTCAATTCAGAAAACGTATTCTTGATATGCCTTACTGTCTGCGGTGCATCAACAGTGGTATGTGAGTTATGTACTTCAAACGGGATTCCAGACATTCTGAATAGTTCAAGAAGCACATCTGAATCCTTTCCGCCGGAATACTCACATACAAGTGGTTTGTTATAATGTTTCAACGAAAGATCAGATGCAAGTCGAATTCTCTCAATTGCTTTTTGTTCTAAATCCATTTATTTCCCCTATCCAAATGCTACCTGTCCGTTATTCTGCATATAAATCATCGGTGCGGCTTTGCGCTCTCCGACTTTCAGATACGGGCAATTAGCTTTCACAAGTGCTTCTGCCATAACCGGCACAACGCTGTTTCCAATTCTCGCAACCTGCTTTGATATTGGGTATTTTTTCCAGTTATAATCCCTATCAATGATGTAATCTTTTGGAAATCCTTGCATCACCTTTAATTCTTCCGGCTTTAGCATTCTAAGGAAAATGTCTGATATAATGTATTTCTCTCCATAAATATCAACCAGAACGTTTACAAGTCCGAACCTATCTTTTGTAGTAATGGTTCCAAGCGGTTCGTTAAGTACCTGTCCGCATCCTGTTCCGTAATACTTGACTAAGAATGCGGATATTACTCCGAAGTGCCCGGGTGATGTGGTTATTGTGTGCAGTGGTTCGTCACATCCTTGACCGATTCCAGTCTTGTAATATTTCGTGATAAAAGCTGTCACAAGCTCATACCTGTTCGATGTATCAATGGTTTTTATCGGTTCAGTCAGCAATTGTCCTCTGGAATCGCCTTGTCTGGTTTCTCCATGATATTGAATGATAAATACCAGTGCATCTTTATTCCGTACAATATACGGTTCTGGATTACCAACGATATATTTCTTGATACCGTTTGCGATTCTCTTCTGTGTAGCTTCTGCAAGTGGTTTTGGACGGTCAAATATACTTTTGCCTAAGTCTGACCAATCAATGTAATCTCCACACTGTTCGTATGGCTTCAGACCGTCTGTTCCAAAGCGATTATGCGTAGGCTTTGGCCACACTATCTGCTTTCCATCCCTACGAAACACCGCATACCAACGTTTCCTTGTAGTCGGTGCTCCATAATCCGCAGCTACCAGTTCCCGGCTGTCAAATTCATAACCGATATTTTCCATTGCTGAAATAAATTTTCGATAATCTTCACCAGTCTTTTCCTTGATTGGATGCCCTTTCTCGTCCAATGGACCCCACTGTTGTATTTCTTCTACGTTCTCCATAAGAATTACATCCGGCAGAATAGCTTTTGCGTGCTTATATACCGCCCACGGAAGAATGCGAAGCCCCTGTTTCCTTGGCTGACCACCTTTCGCTTTTGAATGGCTTGTGCAGTCCGGGGAAGCCCACATCAACGCTACGTGTTGATTTCCGACATATTTCTGCAAATCTACTTTGAAAATATCTTCTGTCAGATGTAGCGTTCCTGGATGATTTGTCTTGTGCATCAGAATTGCATCTGGATCATGGTTAATTGCTATATCAACAGATCTTCCGAGCGCCATTTCGATTCCTACAGATGCCCCTCCACCGCCGGCGAAGCAATCTATAATTAAATTACGCATTTTTTTCGTTTACTCCCCCACCTTTGAATAACTCAATCTATACGCCCTCTGCTCTGTCGGATCCTCGCTAACGAGCAATCCGTTATCTAAAAGCAAATTAAAGTGTTTTCTGGCAGTAGCCATTGAAATGTCTAATCCATCTGCGATATTTCTTGTAGACGGCATATAGTGGTGTTTGCGGTAATATTTCAGGATAAAATGATATACCGCTTTATACATCTCCTGTCCCTCTTTATGTTTGCGCTCTGTATTGTATTTTCCCATCAATAACACCTCACTTAATCGTTAATGCGGAATCTCAAAGATTGTAAATGTATCAAGTATCATTTCTTTGATCTTCTGTGCAGCCTTATCCAGGTCCTTACTGGCTAAAGAGGTATGTACTCCTGTAATCCCTCGGAATTTTATTTCCCTCTCGAGCGCTTCTATACCGCCATCTCTAACAATTCTGAGTGCCAGGTCAAGACCGTCCTCTCTGCCACGCTCATACTCTCTCATTTTGCTCATTGGTTCGCCCTCATTTCTCTTTGCTTAGAATCCAAGAGATTCTCTAAGGCATTTATGCAATCTTGGATAAACTTTTTATCATGTTTATCTGTGCAAATACCACTAATCTCCCCAAGCCAAATTAATTTATCGAAAGCTTGTTTGGAATATTCATCTGTAATCTCTACTGAATAGAATTCTTTTATAGCTTTCCAGTATTCTGTTAGAAACTTTTGTATGATAGGAATATCTTTTGCTTCTACTTTCATCCTCCATCTCCCTTATATGTAACCTATTTGAAAAATCCGGTTTCATTTGGGTTACAAAAAAATCCAGTGTTTATGCGGGTTTGCAGCACTTGCAACCGTGTAACCGTGTAACTCACACATTCCCTATATAGGAGAAAAAAATAATTTCATTCTCATATTTTTATTTTTCTATATATATATATACGTTCTGAAAAGTTACAAGGTTACTCGGTTACAAAATTAATCAAATACCGGATCCGATATCTGGAACAAACTCGCCTTTTTTTGTTCTTCCAGGTATCCATCAAGATCATTCACCACTTTCAAACAGCAAAACTTTTTCGGATTCCTGCTTTCTGACTCTCTTTTCAGGACGTTACCGTACTTATTGTTGGAAATAATAAGCCCCATTTTCATGCCCCATGAAAGAAACGCTTTTTTTGAATATCCGCCATTTTTGCAGATGTTATTGAGCGCAGTGGGATAGAAATACACTAACCGGTTCATTTTTCCATCTTTTTCAATGGGATCTCCCCATTTTTCACAAGGTGTATCAACGTCAAAACGCTGCTCATTCATAGAAATCATATCCACCAGGTACTCATAACAACGTTCATTCGGGGATACATCCGATACATCAGCAAGCGTGTTTTTGGCATCTTGTATATCAATATACTGCATGTCCTTGAAAAGCATATCTGTGGCGATTCTATCCGCAGTCAGAACAATTGATAAGGAAAGTAGCTGCTTATCCGTTTTATCGTCTGATGCGATTTTTTTCAAAATCTCCTGCTGGATATTTTTGATCTTATCAACACTCATTTCTTCCAGCGCCGCCACGAAGTCTTTCCCGGCAAAGCCATAGTTTTTTTTTAGAATATCAATGGTATTTTGCGGATTGTCGAACAGCTTATCATGCGTGCATTCTACTTCAAGGATACGGTTTACAGCGCCGCCCTGGTTCACGTAGGACTGCAATGGATACTCACCGTTTGTGAGGATACACAACTTCCACACGCTTTCTCTTGTCAACCCAAGTTCTTTGTTGGATCTGGTTTTTCCTTGGCCGGAACATAGATCATAAACGATTCGTTCAAAGTTTTCCTCAATCTTCTTATCCTTCTGGCTTGTATCATCAAGGATAAGGGGAAGATTATTAAGCATGTCAGCTTTTACTTCCAGGCCCACATCCGAACTCTTGAAGTTGCCTATATACTTGTTTTCGGACGGATCCGCCCAGACTGAAGCGGCCAGCATGTGGGTAACAGACTTTCCGTTTCCGGTAAGACCCCATAAGTCGGTGAAAAATGGAAGCGCATCCAGCGGCTTAATCAGAACACTGGCGAAAGACGCTGCCAGCATAAACTTAATTTCGAATTTATCCTGCTGCCTGATCTTTTTTACATGCTCATACCAAGTTTCCCTATCTCCTTTTACCCGAATGGCTTCAAAAAGCTGCCTGAACTTCGCATCCCCATCGAATATGATTTCCTCGCTGTATGGCAAGAAACCGTCTCCAATCCATCCAAGCTTTCCAGACGAATATTGTATTTCTATGTACTCATCGTTCAGGTTTTCCACGTCCGATAAGTACCTTACAAGGTGCTTGGCAGTTTCTGATGTTACAGCTATCCCATTCTTGGATAACCCTACAATCTTGGATGCAGTTGCTACGACATCTTTTGGAACAATAATCTCTTGCCATCTATTGTTACGTTTAAAGGCAATTTTTATCTGTTCTTCACCTGTCTGAATATTTTTCAGGCGTTCAACCGGCAATATAGGGTGATAGCAGGCCCTAACATCTGTTATTCCAGTAGTAGAATTCCAAGTGCAAATTCCATCATCTGCTGCAATCCAGTTTCCGCAGGCCATTCTATCGTAGGGACTATCCGTGAAGTTCGTATAGTGCTCTACAAGGCTGGCTTCTTTTGATTGCCTCCGGATATCTTCCTGTTCTTGCCTTTTTATATCTTTTTGCACTTTTTTGTATGCGTTTACCACGCTTGTAAACTCCGTTTTACACCTCAATTCAGATGCTCGAAGCGCAAGGCTGGCCAACAGTTCAGCCCTGTAAATCTCATCCTCCTGATTGAACACCTCATCCAGCACTTCCCGAGACATGATGGATTTCGAATCCAACTTGTTTAAAGGAACCATCTATATCACCTCTTTTCTAATACGGTATACCATTCAATTCTCCATGCAGGTACAGTGCTTTTTGAAGTGCATTCCATGCCTCACACCATCTGTCAGAAGGAGGACTCCATCGCTCGATTTCTGCCCGATAAAAGTCAATATCAGACAAGCATTCTTGCAACTCAGCCTTTTTCTTCCGTTCTTCCTTTTGCCTCATTTCCATCTGCTTCTGATGGTGATATATAGATATTCTGGAAGAGAAATTTGGCTTTTGGTAAGTTCCTCCAAGTATGGTAAAAGCTGTCTTAAAATCGCAATTATCCATGTTCTGAACGAATGTAAATATGTCACCTGTTGCACCACAACCGAAACAATAATAGCTGTCTTTGTAGATTTTCATGGATGCGGTACGGTCACTGTTATGAAAGGGACACTGTATGAATCCGGCTCTGTTTGGAACCATGCCATATCTATTCAGGACATCTCTCATACTGTTCTGCTGCTTAATTTCTTCTTTCGTCATGTCAGCAACTCCACGATTCGCCGTCCAGTCTCTTCTTTTGTACAGAATTCAAATCGAACACCGTATTTATCTCTGATTGTGCATAGAGATTTATATAACTGGCAGCCATCAACAGCCTTATCAGAAATTACAGTCTTTACTCTATTACCGTTTACTGTCTTCCAGATGACTTTGTGTTTTCTTGGATTCTCCCAAAAATACACATCACCAACTGATTTAATATCTGGCCCATGTTCACACAGGATAATAAGCTGAATACCTGTGTCAAGCGCTCTGATAAGCTCTGCCTTGAATCTTTCATGTTGTTGGCAGACATCGCTTATAAGCTCTTGAAGTGAAAATTTTGTGTCTATACAGATGCTTTGGTCAGTTGTCAAGGTGTAATCCCCTACCCAAAGCTTTGTTCGTTTAACCACTATTCCATGATTCTCAAAATACTCATGTTTTAATTTATGTTTCCTTATCTGCTGTCTGGTATCTTCCAGAATTATCATCTTCATACCTCCATAAAAATCCTTTACATGATTTCTGTTTCCCAGAACAAACGCTTCCAATATTTTGCGAAAAAGCACCAACAGATTCTGCTGCTTCTTTAACAGAATTAAATTTATTCAATTCTGTTCCGTTCAAATCCATTTGTATAACTGAACGCTTTAACGCCGCATCTGACATTCTCTTTATTCTCTCTGCTGAAAGTTTTCTTCCTACTGCTTTTTGACTTATTTTCCTCTTTGTTTCTTCTGAATGATGCTTTCCGAACATAGGATTGTTTTTTCCGCACATATTTCTTTGTTTCACTGCGTTCATGTAAATTTTTCTTGATTCTGGATTTTTCCAACGTTCTTTCATATTTTTTGAAAATAATTCTTTGGTTTCTTTCGTGTGGATTTTATCGCCTTTATGTTTGCTTGGTCTATGTGTGCCAAGATTTGATTGTCTTAATGCTTCAATATGGCTTTCCGAGAGTTTTCTTCCAGCGCAATATGTATTACCTGACATTCTTTCTTTTAAATTGCTTAAAAACTGTTCGGAATGTTCTCCGAAATGCTGTCCTCCGTCTTTTGTGTTATATCCATACAGAGTATCTTGCGTACTATATTTTTCTATCAACGCTTTTTCGATTTCCATAGCCATATCTTCTTTTAGATTTGATACCAAAACTATGTGTTTTATATTATCCCAACCATATTTTAATATCGCTTCATACATTGCTTTTTGGTTGCGATATCCTCCACCGCTACGCCATCTTTTTTTAGGTTCCTGTCTCGTTACTCCAATATACAGTTTTCCATTTGGGAAAACATGAACATATACCGAATAATTCATATTCTCATTCCTGTTAATTGAACGGCAGTCCTTCATCAATTCCATCTGGAATACTCATAAAGTCCGTATCTGCCGGATTCGCTCCCATGATAGCTTCTTCTTTCAGATGATCGTCATACGCTTTTGTGGTACGCTCTTCTGGGATATCTGCATCTTTGATTCCTTCAATGCTGCGGAACCATGCAAGCTTGTGGCGTTTCACTTCTTTGTTGTCGTACCAGTCTCTCTCCAGTCGGAAGATACCGCCGATCAACTTGCCTTTGAACTGCTGCCCGAAGTTATCTCCCCACTTAACAGCAAATCCCGGATTTGACTTTTCTACACATGTAATGAATGTTTTAAGATTGCGGACACCATACTCTACACTATCATCAATGACCATGTAGTTTGTGCCTGCATTCGGGTATTTCTTATCTGGGCGAATATCGTTCTCAAACTGCTTCATAAAGTACCCCGCCTGTTCGTCTCCTTCTGCAAAATCAAACAAGATAACAAGCATATCAAGTCCGCCCTGGGATTTTTTCTCTGATACCTGCTTAATTACCATCTTGTGTCCGCCAAGAGCAATCGGTTCAAATTCTCCTGCTGCCTGTGTTGTGTCATAGCTATTTGGTTTCTGCATTATTGTTTTCTCCTTTTCCTAATTCGTAATAGTCTCTAATGATCTTGTCTACTTCTGCGAGATCATTATCAATAGTTAAACTGTCAAACATTCCGATCGGAGACTTACTTACTGCTCCCTGGCTGGACTGAGTGACAAATAAGTGTTTTCCGCTTTCTTCAATACAGCGAAGAACGATGGTAAAAAGACCTTCCAAACAAATTTTTTCATCAAGTAGCTTTCCTATGGTCTTTGGTTTCACATCTCCAGAATCATCCTTTTCTTCGTGCATCATCATATATACGATCTTGTCCTGCGGTACTTTCGTGACGATAAACTGGATAAGATTCCAGAAATAGTCTCCAATATCATTGTACAGAGCAAACACTGCATTGCCTTTTCCGGCAGAAGCATGCCCTCTCATAAAGTGATTAGTGATAAGATAGCCTGCATCATCAATAACAATTGACTCTGCTTTTGATGCGATCAGGCACTTCATTACCTGCTGGTAATCATCTGTAAACCATCCGTCAATTTTCCCCTTGAATGGAAGTGGCTTGTTTAATACTCTGATAAGGTTCCAGTTTTTGTTTTGACAGTTTCTAAGACTAGTACTTTTACCGGAACCAGATTTTCCAATAATCAATACTGGTGTTGCCATTGCTATTCCTCCTTGTCATAAACCACATGCTTGCTACCCTCAACGATCAACAAACTTGCAATATCTTTCATTGATATGGTTGATTCGTTATAAATCTCAACCAGTGCGTTGTATGCTTCCGGCGATACTTTCACAACTGGGTTATCCTTATCGGTTGCCGGCTGCTTCTTCCTTGCCGGAATACGGATTTCAAAATCACTCACTAATACTTTCCTCCTTATATGATTTCTGAGCCGTTAAAAGCCCATTTAAGGCCTGTACGTAGCTCGCTAATGTTCTCGCCTTGTATGATTCCTCTATCGGATTATCCGGCACAATAGCAAGCTGGGTGTCAATCAATCTAACAATCTCATTAATGCGTTCTTCCATGTTTACACCGCCTTAAAAAAGCAATACAGGTTGTCTGATCTGTCGCCCTCTCCTGGAACAATCTTTCCATCTTCCTTTCGGTCTCCAGCGTGATATTCGATTCTGTCCAGGTACATGTCCGCATTTTCATAATCAAGGATATTGTCTCCTCGACTCTGCATTTCCCGGAGAAGATCATTGATTACCTGGGCCAGGGTGAGTGTAGGTAGCATTCTGAGCATTGATGTCTCATACATCATTAGCATTCACCTCTTCTTCAAGAAGTCTAAGCATGTGAGTTTTAGCTTTTTCAAACTGTCTACGATTAAATTTTTCTTGCGCGTCACTTAATAAGAGCGTGTATAATCCATCATATCCATGATCATTTTCAAAACCTCTATCCATGATATAGATGTTAACAGATCCAGTTCCAGTGCTAATATCAATGGATAAATAAGCAGGTGTTTCATTATAAATACGTTCTCCTAGATCGATAATCTCCTTAATCATTTTCCACAACATTTCCATTCTCCTTTCTTAAAGCAGCGCTAAATACGTAAACAGTGCGAATACAATACCTGCCAGGATCTGCTGCAAGCTCTCCTCCCACATCCACACCGGGAGAAAAGTAAGCAGAACCCCAATAATCACACTGACTACGATATCCTTTCTGTTCTGCCTAGGTGATTTCATTCTTTTCCCTCCAAAAAGAAAAAAAAGATTACAGACTGTAAGCAATATACCAAAAGATATTAGTAATGATTAACAGCGCGGCAGTCAAAAGCCATGCACTGAACCACTTCTTAGTCTCTCTCTTTGCTTTTTTCACGATTTCGGTAGCTAGCATTGTTTCCAAATCGCTCCATGTAATCTTTTCATTGTTTTTTGCATTTTTTTTATTTTCCATGTTATTTTCCTCTCGCTTAATATTGACTTTTTAGCGGATAGAGGATTATAATTTACCTGTATCCACTAAGTCTTGGTTAGTGAGTACATTGCTCCGGGGTGGAGGTCGTGACTCCCTCCGGGGCGCTAATTTGCTTCTTTTCTTCTGTAATAGTCCAAGATAATTCTCGAACATTCATCGACGATTTTTTGATTGTCTTCCGGTGTATTATCCTTGCAGTAATCATCATGTATTCTGATTACCCCAGATCCCATTTTGATTGTTTTGATTACTGCCATTGCAATTCCCCCTTCTACGATAGATTATGATGCTTCTTCTATTTTGCTTCTTCTGCAAAATGTTTCTCCATGAGATCGGCAATCATCAAGTATTCTTCGGCGATTTTGCCTTTTCTGGTATTTTTCACCTGTTCGCGGAACTCTGGAATTGTTCCATAGAAGCAGCCGCAAGACACTTTAACTTGTTTGTCCTTACATCTGAAGAATGTAGTTGTGCGGAATTGAGTACCGAATCCATGAATAGTTGCGTAATCTGCATTGTCGAACACCCATGCATTGCCGGACACCCATGCATTGCCGGACACCTCTGCATTGCCGAACACCCTTGCATTGCCGGACACCCATGCATTGCCGGACACCTCTGCATTGCCGAACACCCTTGCATTGCCGGACACCTCTGCATTGCCGAACACCCTTGCATTGCCGGACACTTCTGCATTGCCGAACACCCATGCATTGCCGGACTGGTTTACATTTTCTTCTTTTTCTACCCATCCGCCAGTTTCTCCCTCTTCCACTGATCCAAAAGATATAAGTGCCTTAATGCGGAAAAGCTTCTTTCCAAAGGCGTTGATCTTTGATTCTGCTGTCAGTTCGAATTTTTTCATTGACTTGTTTTTCCTCCTTGTATATGGTTTGATTAGGTTTGATTTTATGAACTTTCTCTTTGCTTCTGGTCAGAATCATCTGGCTTATTCTCAGAAAAACTTTCCGTCTTACCAAGAATGTATCCCTTGTCAAATTCTGACATATTAGGAATCGCGTCTTTCAGCTTTTCAACGATTCTTTTTTCTTTTTCTGACATATACGCACCTCTTTTCTTGTGATATACTCCCAGTAGATGGGAGGTGATATTGTGTATCTCAATAAAAAGCAATTTAATTTCTTGAAATATCTTTCAAGCAAAGAAAAAATTGAATATTCTTCTCTTTCGGAAAATGAAATCAAAATTTCCAGTTTTCTTGAAGAAGAAAAATTAATTTCTGTTAATAGAGAATCTTTTCCTAGAATTAATCAAGACGGTCAGGTCAGGTATGTAAAAGGGAAACCCCTCTCTATTGCGATTTCCGAACAGGGAAAATCTTATATTGCTGAAAGAAAACATGAATTTAAAAAGTTGTTATTGAAAGATGTGGCTATTCCGATTATTGTTTCGATTCTTACCACCCTAGCACTAAACGGATTAAAACTGTTGCCACACTTGCTACAATTGCTGGAATCACATATTCCATAATCGGATGGCGTTTCATATTTCCTCACCTCCATCTGCCCTGCCTCGTCAGCACCGGTGGGGCGGTTCCGGTGGACGGTCATTTCTGGCCTCTCTTTTCCTTGTCTCTTAATGCAATTGCGTAACCAAAAGTCATCCGCAAATCACTTTCTTTGTTTCGTTTTTTGGATTTTGTGTTATACTCTCCTTTGGAAAGGAGGTGTAATAATGACGGATAATGAAAAGCGCGCACATGATTTAGCCATTGCAGTTTGCACTAATATTTGCCATTTAAAACGTCAATCTCAAGTTGATGCTGGCAAAACTCATGTAACCGTCGATTATTTCGAAGAATACATAAATGCTTATGAATCCGCATTAGAAGCATTCAACGAAAAATATCCATCTGGCAAATAGGTTTCTTATTAATCAAACATGTTAAGGAAATAGGTTTCTTTGATGTTCGCACCATCTTAGAAACCTTTTTCTTTTTTTTCTTTTTGCTCATAAAATTTGCTCCTTTTTAGTTAAGAACTTTGAACTTTTTCTTTAAAAAAATAGTCTTGTATATCATCAGCAGAAAGTTCCAACAGATTAACTGCTTTGCAAATATCTGACTGCTTCCAAAACAACTTTCCGTTGAGTTTCAGTGATAATGTACGTTCCGACCACTTCATAGCATTTGCAAAGGAACTCTGACTATCATATTTTTCAATGATTCTTCCTTTGAGCTTACTGTAATCAAATGCCATATTTCACACTCCTTTCTAGTTCAATGTTTTGAACTAATTATAATATAACACTGCGTTTTCATTATGTCAATACATATTTTCAATATTTTTAACTTTAATGTTTTAAGTCTTGAACTTTTGTTTAATATGTGATATATTATCATCAGAAAGCGAAAGGAGAATAATATAATGGAAAAGGTTAGTTCATCAGAAAGATTTAAAACATTGATGGACGAACGCAATCTGAGACAGGTTGATATTCTTAATCTCGTTCTTCCATACTGCAAGAAATACAATGTGAAAATGAATAAGTCGGATATTAGCCAGTACGTTTCTGGAAAGACAGAACCCAGTCAAGAAAAACTGGTTGTCTTAGGAATGGCATTAAATGTCTCGGAATCGTGGTTGATGGGATTTAATGTAGGACGTGCCAGAAAAGACACTTCCGAACAGGCGAGAGAAGATTTTAATCTGATTTCAAAATTCTCATTATTAAGCGAGCGCGACCAGAAAATTGTTTTAAGTCTAATTGATTCCATGCTTTCTAATCAATAAAAAAAGAAGTGGGGCTTAATTGCCCCACCTCTCCAGAAATAGCTTTATGAATGTGTACAGGTACTCTAATGTGCCTATTTTTTTTATTCTGTTTATCATTTCAATAATTTCCTTCTTGTAATCCATTTTCCGTCCCTCCCAATATCGCACAATAAGAACATTTGTTCTCTTTTATTTCATTATACCCTCTTCTCAGCGATATAGAACGGACTGATCATACTTCTCGCCCTCTGCTTAAAAAGTGTTCCCTCCCTTTGTCTTGAACGATTGAAAAAGAAATGGCATTTGCATTCCGCAGAAATATTGTTGCTTTTATTCACAATAAATGGCTGCTGCTCTGCTTCAGATACAACCGCCTGTGTATAATTATGTATTACGTATTGATTATTGGCGCTTGCCTTAATAATCACTTCGGAATCTGTTGGGTCGATGCTCTCGCATAGCGGCGCGCGTACAGAAAATGTGAGCATTATCCCAAACAGAAAAAATATAACCAGCTTTTTTATTCCTTTCATAAAATCCCTCCAAAATTAGTTTATATTATACTCTCAATATAACAATTATACAATATCTCAATCTTGCACAAATTTTCTTACATTAATGCTGTATTTGACGAAAATCGAGAAAATTCGACATGCTTATTATACTTTACTTAGAAATATTATGTTTTATTTTGCTTTGTGCTGTGGTACAATCAGATAAAATAAACCATATAAGGAGGGTTTTATATGAGAATGAAAAAGACAACAATTCTGTCCGTAATCTTATCCGCATTATTGCTTTTCACGCCTGTATATGCGGAGGATTTCGGGGACGGAAGCGGATTTACTGATAATCCAGCAACCTCTAATCAAGTAACTAATTCTTCTAACCAGAATGTATCTGGCGCAAGTTCATTGACTGGCGGAGGTTATCGTTCGTCAATCAAATTAAAAAAAGGAAAAACAGTTACAGCATATATCTGCACCACAGAGCTTGCTAAATTAAAAATTCCAGGTTCTAAATTTAAGTGGAAAAGTTCCAACAAAAAGGTTGCAACTGTGTCATCAAAGGGAATTGTAACTGCTAAGAAAAAAGGTAAAACAACAATCACTGCAAAGAAAGGCAAAACCACTTACAAATGCAAACTGATTGTAGAAACTCCTAAACTGTCCAGCAAGACAGCTTCTATCATTAATGGTAAAACATACCAGTTTAAAGTTTCTGGGACAAAACAGAAGGTAAAATGGAAGTCTAGTGATAAGTCTATTGTATCAATCAACTCAAAAGGAAAGGCTACAGCTAAAAAAGCTGGTACTGTTTTTATCACTGCTAAGGTTTCCACCTATGAATTTTCCCAGTCAGTGACAGTTACGGTTCCAGCAACACCTACGCCAAAGCCATCAAACAGCAGAACTGACAATACAGTAACACCTGTATTCAACCTCGGTCAGACTTGGACAGTTCCTGGACAGTGGAGACTTACAATTAATTACGCAACTGAAATGTCAGAAAGGAATCCTTATTCAGACAAAAATCCAGCAGCTGTTTATTTGATTGACTATACCTATGAAAACATTGGGTATACTGATGAAATGATGGATGGTTTATTTATATCATTAGACATCGAACGAGTTATAGATTCTAGTGGATATGCAGGATATTCTTATCCAAACTCTCCTACATACTCCCCACAGTCTATTCCTGTAGGCGCAAAATGCCATGCGCAGAGCTGCATTGCAGTAGATCATAAAGGACCGTTGAAAATATATATTGATAGCTATGCTGGAAATAGTTACACAAAATATTCCGCAATATTTAATGTTCCAATTAGATAAATAAAAAGCCGGCTCCTGCGACCAACAGGAACCGGTTTAATAAATAAGATAATCTCGGAGAAAATCTTACCTACACCATAATTATATCATCTCCTGGATTATCACACAAGTAAAAAAAAGGAGAATGATAAAATGAATGAATCAGTATGTATCTATTTAAGGAAATCCAGAGCCGATCGGGAAGCTGAAGCGCACGGAGAGGGTGAAACTCTTGCCAGACATGAACGGATCCTGTTAGATCTTGCAAAGAAAAAAGAGTACATTGTGGGTGCAATTTACCGCGAAGTGGTATCTGGAGAAACTATCGCCGACCGTCCTGTCATGCAGCAACTTCTTCACGAGGTAGAATCCGGCATGTGGGATGGAGTCCTGGTTGTAGAGGTGGAACGTCTTGCCAGAGGTGACACCATCGACCAAGGTGTTGTGTCCAGAGCATTCCAATATTCCGACACGAAGATTATTACCCCAACAAAAATATACGACCCGAACAATGAATTTGATGAAGAATATTTTGAGTTTGGGCTATTTATGAGCCGCAGAGAGTATAAAACCATCAAGCGCCGGCTGAACGTTGGAAGAATATCATCTGTCAAAGAGGGCAAGTATTGTGGTAACAAACCACCTTACGGATACGAAAGAGTAAAACTTGAAAAAGAAAAAGGCTATACTCTCCGACCTGTTCCGACTCAAGCTGAGATTGTAAAAATGATCTACACCTGGTATGCCGGTGATGGCTGCGAACAAATTGGAATTGCGAAGATTGCACGGAAATTAAATGAAATGGGAATAGAATCTGCACTGGGCGGCGACTGGACTCCTGCCAGCATACAGGGAATTCTGACAAATCCGGTATACATCGGGAAAATCCGGTGGAATGGTCGAAAAACAGTGAAGACTATACAGAATGGTCAAGTAATTAAGGCGCGTCCTCGATCAAAAGATACTCTTATTTGTGATGGATTGCATCCGGCTATTATATCGGAGGATCTGTATAATTCCGTCCAGGAAATTCGAAAAAAGAATCCACCTCGCCCAGTTAGTATAGCAAACTCGATTCGTAATCCACTTGCCGGAATTGTCTATTGCAGCAAATGTGGACGTGCTATGGTCCGACGCCCTTATCAAAAGCGTGGACAGGAAGATACCCTCATGTGTCCATATACGTCTTGCCCCACAGTAAGTAGCAAATTGTCTCTGGTTGAAAAATCTGTGATTAATGGAATTAAGGAGATCGTGGAGGAATATAAGTTAAACAATGATATTAATATATCTTCAAAGGCTATTGATTGCGGAATAACTTCTAAGCAGAATCTCATACACGAAAAAGAAAACGAGCTGGAAAGCTTAAACGCCCAAAAAGCAAAACAATATGACCTACTCGAACAGGGTATCTATACCACTGAGGTTTTCCTTGAACGTGCCAAAACAATATCCGCATCTATCCAGTCATGCTCCGACACTATAGAAAAATTAAAAGAAGAAATCAAACATGACGAGAACATTATAAAACAACAGTCGGATTTTATCCCGCGTTGCGAAGAGCTGCTTGATAACTATTGGAGCCTTGATACGGAATCGAAGAATAGAATGCTTAAGAGTTTAATTGAAAAGGTTACATACTCAAAAGATGCCAAAAACGCTTATGGGAAAGGCAACGAGATTGGTTTTCAGCTCGACATTTTCCCGAAAATCCAGAAGAATAATTAATGATATCTTCTATGTGCTGACGAACTGGCTCATTGATGTTATCAGTAATTAAATAAAAGAAATTCCCGGGGTTAATTCCCCGGGATATTTTTACTGCTTCTTAATATATTTTGCAGATACAAAGCCATAATACTTTCCTGCAATACGGATATAATACCACTTACTACCGTTTTTATCTTTCTGGGTAAAATTCATTACCTCCACTTCATTTCCCTGGTTAAGCTTCGGGTATTTTTTAATATTTGGATACTCAGTTCCAGCCCATGTACGAACATTCAGAACAGTTGCAGCAACATTTCCTTTAAAGAGAACCTGTCTCTTGTCCTGCTTGTCTGTGATAGTGGAAGATTCGGAATTTGCCTTTTCCGCCAGATATCCAGTCCAGATCCAGCCAATACCGATACCGGAAACTTTAACATGCGTCCATTTTCCACTTGTTTTTCCATCAATATAAACAACAGTATCTTTATCAATAGAACCCATTACATATCCATTCGGTGTCTCGCGGACGTATAAGTCATTCACAGTCGCCACTCTGGTTCCTGTTTTTTTCCAGGTTGCTGTATCTTCGTAGGACTCCCAGTCAATCCAAACATATCCGTCGATTGCTGGATCGTTTATGGAATAGGACTTATTGCGAACCGCTCCGCCATTTGCCACCACGCCAGCTGCACTAGAAGTATTTCCTTCATTTGTATAGATTCTCGAGCTATCAAAACTCTGCACACTTCCAACATGAGAGCCGTTGCGGAAGATTACAAGTGCGCCTACACTTGGAGTATTGCGCCAAGTACCTTTTTTCTTAGCCCAATTAGTGATTGATACGCAATTGTAAAAACCACCGCCCATAATTTTGAGTGCATTTGTGATTCCAATTACTTTTACCAACTTCCAGAACTGAAATTCCGCACACCACGGCTGCCCCTGGCATCCAGGCTGTCCCCAGTTATTGACATCTCGTGCAAATTTAGTGTAATTGTTGTATCCGGCATTCTTTTTAAAATCATCCAGATAGGCCTTACTTTTCTTTTCAAGGTACCCGCCGTTGGATGCGTAATAATCACCAAGATTTAAAAATTCCTGTAATTTGCTCATTATATCATTCCTTTCATATTTGGTGCGCCCCTCAAAATTAAGGAGCGCAATGCTTCGCTAAAGCCCTCTTTAGTTATCAAATTAAAAATTCTGATTTACAAAATCCACAATTTTTATCGCTATGAGTTTGTTTCCTTCGTCGTTCGGGTGAACCATATTTCCATCATTGTAAAAATATTGGTCTTTAGTAGTTTTCAGCCAGCACTTGAAATTTGAGTGTTCAAATAGATTGAGAACTGGGATGGAGTAATTAGCGCAGACTTTTTCGATTGCTTTTTCTGCGTTATAGAACGGCGAATTAACGCCATACAAGTATCCGTCTTCGGTGACAGGGTCAGGGTTATCATTGTCACCAGCGTAATATTGCCTAGGCGTAGATACAATCCACCCAATTTTAGAATTAGGGTATTTATCGCAAAGTCGTTTGATAAAGGTATTAACTGCACCATATTCAGTTGCAGTTTCAGAATCACCGAATTGTCCGAGATTGTTAGCATTAAAAATGTTGTTGCTGTAGTCATTCATATTCCCCATTACGAGAATCAAGTCATAATTTTTTGCAGGGAAAGAATCCAATCGTTTGAGCCAGCCGTTTTCACCTCCTGCAATGATTCCCGTTCCGCCCATCGCAACATTATCAGTGTTAGCAAAATCAAACGCTCCGGTTACCCTTTTTGTCCAGTTTGAAACAGCTGTATAATTATTTTCCGTTATGCTGTCACCTATATATAAGACGTTGTATTCTTTCATTCTTGGTGTGCAAAATTTATACGTCTCAAAATCATGAATGATATAATCAGACACTTGCGAAGCGAACAAAGAACCTCCGTCGTCTTTTTTTATCACGATCGAATAATATTTTCTTCCTTGAAGAACACATCTTTTCACCCAATTGAAATGTGATGTGTTGTAAGGTTTTTTTACAAAAGTACCGTCATCCAAACATTCGTCAACAGAAATGCTGTACCCTTCCTTGCAAATTATTTCGCAAGTTTTTCCAATTGACATAAAAGGTGTCCTAAGTCGAATATTAAGCGCATCAACAGAGTTATTAGCAGTCCATTTTCCCGAAGATGTATCTGTAGTACCACCTTCAAAGATATATCCATCTATGTATTCTATTTTTACATTATTACATTCAGAAAAACTTATATCGGAATTGTCTTCCTTTCTTATCGAAATAAGTGCGTTTTTACAGTATATGTCAAATGTTTTTTCTCCACTATGTTTTACCGTTCCCCCCAAATTACCATTTGGTAGCAAACATATGACCTCGACAATATACCCGCTGGGTATAGTACAGCGAAATGGTCTGCCAATAGCAAATGGAATATGTTTTCTGATAGGGACAGCTATAGCATTTGAATTTAATTCAACCGGCTTGTTAAACGCGCTATATGTATAGCTTCCTGTTCCATACATGAAATCGTAAAAGTTTGGGTTGCACATTGTGATTTTTATATAGTCGTTAAAATTCGAATTATCTAATGCCCCGTTATCCGACTTTTTTATCGTGAGCGCAAAATTCACGGCTTGTGGTATTGTCCATGCAGTGTTCCAACTGATTTCGCTTATTTTTTTCCCATCTGCATCAACATAATACAAAGAAAAGAGGAATCCATCAATAGCTTGAACCGTTACCGGATATGGATATGAAATTATTACATCAGACCTAACACGAATAGATGTGACATTTTCACTTGCTCCTGTCTCTTTTTCAATTTGACCAGATTCCGTCTCAATCCATCTTCCTTGAGAGTGCGAAATAAATAGATGTATCGTATCAGATAAAAAAGAATTTTCTGCCGTTTTAGAGTTGTTTTCAGTATCTTCCTTTAGTGAATCAGTCTCACTATCTACTTTCGCAAATTTATCCCCAACCGCTTTGGAATCTGCAAACCCGCCCTCTTTAGATAACGTTGCGTCAGAAACTGGCCTGTCTAACACCGCACCATAAGGCAGCTGCCGTTTCTTTCCATCCGCTGTGATTATCCCTTTAAATGTATCAGCCATTATTGTTTACCTCCGTCGTTTTCAAACTCACATAGCCATCTGCATCCATGTTAAGTCCAACGCCCTTACCAGTCAGATACGTCTGGACTGCTTCTGCGATACTTTCCTTACTAGCTCTAATCCCATCAGTACACAGTTTATACAGATATCTTTCTTTTCTGGTTATTGGCTTTGGAACCTCTCCTGTATAATCTCCAGTTAACTTTGCAAGATACATTTCTTCTCGCGTGATAGGCTTATTGTCAGACATTTTTATACCTCCTTTTTTACTATGTATTGATTAATAAGCTCTTTTAATTCCGTCAGTTCTGTTTTGATTGATTCCAACTCAGATTGCAATTCTTTGACTTTCTCATGCTCATTTTTTAGCATTGCGAACATACATGGAATCATAATACGATAGTTCCAGTTTTCAGCACGTCCCTTTTTATCATGGTCAACAGCGATTGGAAATCTGCGGTCAATATCCTCTGCAATAAACATTGGCATTTCTTTACCGCACCGTTCGTCTTGTTCCATAAGATATCCGTCTTTGTACTTCGCCCAGATTACCTTGACTTTATAGAGGTCTTCCAGTTCGTCTTCCTTTACGGTTTTCCCAAGAATTTTATAATGCATAGAGGATGATGCAATTGTTCCAACATCTCCATTGCTATTCTTTCCTAAGTTACTACCAGTTATAAGCTTAGGCATTTCTGGCACATTGAGAGTCAAAGAGCTGCTTCCAGTCGTCTCCACTTTCATTCTAGATACAGTTTTTAAAAGAAGACCAGCTTGTTTGCTCTCCAAAACAGTCCAATATCCATCAGAGTATTGCGCGGATAAATCGAGAAGCCCATGAACAAGGGAGGAATCGTAACCAGCCGTAGCTACGGATTCGTTTATCTGAAACCACTCTTTTCCCTTGAAGTTTTTAAATCCAACCGAGTTATCTATTTGAGTTATTATATTTCCATTCGCGTCGTACACCTCAAAGGTGCCATATCCATTATTTGGACCGCCAAGCTTCAGCGTTCCACCTTTTGCATAGGTGAACGAAATATATAACTGGTTTCCCTCTTTATAAATTGCTTTCATGAAACCATTATTTGTAAGAAGATTAAATATCTCTTCGTGGGTAAGTGCGTCCACATCAATCAATATTGGAATAGTCTGTATATCAAGCTGATTGTTGTTTCCTCCAGCTTCATACAATATAAACCTTATATACACAACACTTCTGTCCAATGATCCAACTGTATAAGATTTTTCTGATTCATCCACAATACTTGCTAAAACATTACTATAAGTAGATCCATCAGTTGATGTTTGAACTTTCCATCTGCCTTTATATTCTTTTCTTTCTGCCTTATCCCCATCTCTATAATATGCTTTTGCAGTTATATTGTTTGGTGATACTTTATTATCCTGTCCACGTTTTAAAATATCCGCTGACATTTCAATAAAATACGTTCTGCCAGGTACGCCTTGTTCTCCTTTTTCCCCGGCGTATTGCTTTGAAACAGAGAATCTTTTGCTAACGGATAATGTTTCCAGATAAGTAGCTTTTATATCTATCCATCCATTATCTGTATTTAATCCAGTTACAGTATATGTTTTTGTTGAGATATCCCATGTTCCATCCACTCCATCAGATTTTGATATCGTATAACTACAATCATCCGTAATATCCTGTGTTCCGTACATCACGACTGCCTGTGTAGTCACACCACTTGGAAATGTCCCGTAATTCCCGTTAGAGTCAACAGATATTCCCTGATATTCGTTGCTTAATTGCAATGTCATATTTTTAGCAAGCGCAGCTGCTTTCATTGCATTTTCAGCTGTTTGCTCGATATCATTGATAGATTTTCCACCGCCTATCTGCACGGATCCATCGAGATATACTTTTTTTGTATTCATATCTGCCTGGAATATTATATTTCCATCAGAATCCCTCACAGTTAAAGCACCGGAATCTATATAATTCGCATTTATCCCTTCTGCGTATAAAAGCCTTGTTATCAATGTTCCGTCAACAACAAATCCGTATGGATAAGTTTCACCGCCATCATTGGAAACCCCTATAGCATTACTGGTTAGCTTTATCACAACTTTTGATTCTTCTAGTAATGGTTTATCGTGCAAATAAGTAATAACGCTTTTATCTTCAAGCACCTCAAGAGTTTCAAAAAGTCCCTCTGAATTAGCCAGCGCATTTTCAAGTTTTTTAACAGCTTGTTCTCTGGCTGTTTTTTCGTTTTTAATGATTTTTTTAGCAGCTATTAATGTTTTATCAGCAGATGATAAAAACTTGCTGCTCCCTCTTATTGGATTTTCGGCTTTTGTTTTTACATCTGTTGTTCCGTTCAGCCTGCTTGATACATCAGTAATTGGCGTTATATACTTATTTTCTTTTCTGTCGTAAGTAAAAGCCATATCTCCAAATTCTGTTAACGGGTTGTAAATCAGACTTCCTTCCATGCTCCGGAATGATTTCCCGATTAGATTATCTCCAATCCATCCAGCTACAGTTTCAAGATCAGCATCACCAAGCAAATCATTTTCCAATTCCAGGACATACCCATCTTTTCCGTACACGGCATCTGATTCCGTATTTTTTACCTTGATTCCGGTTATTACGATATCATCACTTGAGAGAGTCGGCGAAAAAAGATAATCTCTCAACCTGGTAGGATTTCCAACTCCTTCTTTTAATGTGAGATATCCATCACTATCTAAGTACCAGTTTCCGGCATTTGGAGAAATAAATCCATCGGAATCTGCGCTTGATCCACTTCCAAATACAAGATATCCATCATCCCCGACTGTGGCTCCGTAATCTACTGATATTGAATCGAAATCCCATTTGATCAACTGTAAATTACCATTTACATCCACCCTTGCATTAGCCGAATCCAACATAACTATCCAGCCGATCAGCTGCCGGAAGGTAATTCCATCTGGAATACTGTTGATTGCCACGTCTCCGTGCTCCATGGAAGAAAAACCCATAGAGATTCCAATTGTCGCGCAGGCATCCTGGAGCAATGTAAAAGCTGACTGTGGAAGTACAAGGTTGCTTGTGTAAAGCGCATTTGCTTTATACATATCATCCAAAGCAGTGAATTCAAGAACTTCACCGTACTGTTCCGGAGTTGTAATGGTGTAGGTTCCTTTTTTAATAGTCTCTACAGTATCATATATTTTCATTTTCAAATAAGCAGTTAATTTTGCTTTATAAAAATAATAATCCTTCCATTGATCCTCTGTGTTATCTATACTCAGAGTCATAGACTTACATACTGTAGCTCCAATCGGAAAACTGCTGCTTTCTGCGCAATCCGTAAAGTCTCCTCCGCCTACCAGAATTTCACTATCTAAGGTCTTTTTTCTCCCATCGGCGAAGGTGATATCCACTATTTCATATAGTATTTTGCCTTCTGCAAGTGCATTTTTAAATGCTTTAGATGCATTAATCAAGTGGATTCACCCCCTGCATATTGAATGATATTTCAGAATAATATTCTCCTACTTGAGCTATATTATATTGCATTTTCCCAACATAAAACTGTTCTGAACGCCATTCGTTTTTGTGCGCTAACCAGTGATACAACATAAATGGTTCTCCTTTAATGATTGCGTTCACGAGATTAGTTGATTTCTCATCAACGCGAACATTTGTGGCTTTATAGCTATATTGCATAACTGTATAAAGTGGTACTATTATTGCTCTTCCATACTGTGTACGGTTACTTCCTTCTGAATATGTAGTTTCGAATTTACACTGCATATCCTTATCTGGCTGAGGGATGAGAAGCCCATTTATTTTATATCTATCAGTTATTGATTTGCTTATTGAAAACGCCACGTTCTCTCCCTCCTATGCCAGTTCAAACGGATTTGTACCGCTTGCATCACGCCTTAACTTTGCTTCGTCAATCATCTCATCAAATATCGTTCTGCGGTTCAACTGCGCTATAAATCTGTAATTTCCTCCACTGCTCTGGTTTCCGCCAGTTTCTTCTCTCACGATCTGTCTTAACAGGTCTTCTGGTGCTTCCAGGTTCCGTCCGTTCTTCTGATCTCCAAGCACTGCAAGGAACTCTGATCTTGGCGGGATAACGGCACCTTTTGCAAGATATGGAATTGTAGGAACTCTTGGGAAATTAGCCGTAAATCCAATTGTCCTTGAGCCAAACGGAGTTGGAACCTTCCACGGTCCAAATGTAAATGCTGATTCAATGCCGCCGATTGCACTGTTTACAGTTCCAATAGCGCTGTTTGCAATTCCGATGACTTTGTTTAGAATATCCCGGATGGTATCACGGATACCGCCAAAAATTTCCACCACTCTGTCTCTTGCCGATGTAAATTTGTTTACAATAGCATCGCGGATAGCTGCAACTTTATTTCCCACAATCGTCACGATATTCTCCCAGGTTTCTCTTGCATTGGATTTCATACCGTTCCATAAAGTTGAAGCTTTTTCTTTCATGTCGCTAATTTTTCTGGTTGCCGCTTCTGCCATTTCTCGCGTCTTTGAAGTAACAAATTTAACTATCGAAGAAACGACATTTGAAACAAGTGTTCCTATCGCATCCAAGATTCCAGTAACGGTTTCTTTCAGATCAGAAAGAATCATACTTACACCTTTGCCCATTGTTTTAAAGAAGCCAACAACAGCAGATGCTACGATT
>Circular_Seq289
GGCAAGATAGCTGACCGCATAGGCGCAGACGTGCCGAAGCTGCAATCATGGGCCACGGCGTCTAAACTTGCTGGCGGCAGCGTTGAGGCGTTCTATGGCACGGCCGAACGATTAGGCAGTGAGTTACAAAGAATTGCCGTGACCGGAAAGAGCCGTCTGCTGCCTTTTTTTGAAAGCATGGGCGTTGCTACCCTTGACGCCACCGGGAAAGCCCGTGACGTGTTCGACGTATTGACCGACGTCGCCGGAGCTGTCGAGGGCATGGACAGGCAAACCTCTGCCGGTATATTAAAACGCTTGCAGCTGGATGAGGGCACTATAGGCCTGCTACAGATGGGCAAAAAAGGTATGCAGGACCTTATCAGGTACGAGCGGGAACTTGGCGTATTTCAAAAAGAAGACACCGTTATCGCCGCCAACTATAACGACGCTATGGACAGATTCGCTAGAACTCTGAACATGTCTTTTTTGCCTGTAATGCGGCTGTTTGCGCCAGTTCTGACAGAAGCGGCCAAAGCAATGACTTCGGCATTTGCCTTTATCCAGAAACACAGTCTTGCTTTTGAAATCGCGCTGGCCGGTATAGCACTGGTCATTGGCGCCTTAGTCCTGCCGTCTCTGTGGAGCTTGTTTGTAGCGATTATGACTAATCCTATAACGTGGATTATAGCCGCCATTGTCGGGCTTATCCTGATACTAGAGGATTTATACGTCTACGCCAAGGGCGGCAAGAGCCAGTTTGAGGACCTATGGAAGACGCTAGGCACGGGCGAGGAAGTAATGGCGGCTATTCAAGGCGCATGGGACTTCTTGAAGGCTGCTGCTCAAATAGCTTGGGAAATTCTGAAATATATCCTTAAAGATTTAGGTATAAGAGTTTTAGAGTTACTGCGTTTTATAGCCATGCTGGGCGTGGGAGCGATGAATGTGTTTAAAGCCATAGGCGGTTTTATCAACGACTACTTTATTACGCCGCTTGAAAACGCCTGGAACACTCTGAAAAAGATTATTGATAACTTGCCCTCTCTGGACGGCGTTAAAGACTTTCTTGGCGGCCGATATGAGCAGTTCTTTACACCTATCACGCCGCAGCTGGCAGGTGCCGGAGCTGGCGGCAGTAAGACGCTTGAAATCGGCAAGATTGATATTCACACCCAAGCAACCAACGCAGACGGCATAGCCGCCGACATTGGCAAAGGCATTAATAAAAACAGCGGTCTGTACTGGGGTACTGCTACCGGGACAAGGGGGAACGACTAATGACAGTTAAGATACTTGACTTTCTAAAAAACGAATGGTCAAACTGGCTGCTTGCGGATACCCGCGGTACTACCTTAACTGACTTTTCGACCTTTCTTGGCTGGCGGCTTAAAGGCGACAGCAATGTTACCTACGACCCGGTAGAAAAAGGCTACTTTGTCGCCTATAATAAAACAATTATGCCGTTTGAGGGTACGGTTACGCTGGCCAAGTCCAGCAAAAGCCCTGCCGACTTGCAGAAGGTGCTTGACACGCTGGAAGCGTTGCGGACCAGCACAGAGACGTTTTCAATCGTCACGCCGCTGCGCGAATACAAAAACCTGAACTTGTTGAGTTATGAGTATAAATTTGAAGAAAACGGCGCTACAAGCCAGCTTATCGTAGACCTTGCTTTAATTGAAGTCCGCGAGGTTGAAAGCAGCTACTCTGATGTTGTGGTAAGCTCCGGGGGCGGTGCGATTACTACCAGCGACGCCGAAAATCCTAGTGACACGTCAACGCAGAACACGGGCAGCAAGAACACCGAAGACGGTAACGACGAGCTGACAAGTACGCTTTATGACATTGGGGCTATTGTAAAATCATGGTAAGGCGGTGGAGATATGGCGCTTAATGCTAATCCCGATAACAGCAGATACAAGGTTATTCCGCTTTCTGCTATACCCGACCAGAAATTCAGCGTTACTCTTGGCGGTCAGATATGTCAGATAAGGCTGTACTGGCGTTATGGGTGGCTGTTTGCCGATATTGATGTTGGTACTGATATAGTCTGCCGTGGCGCTATATGTATGAGTAGCCAGTGGATTATACAACAGCCAAAAGTAAATTTCAGCGGCAATCTGATGTTTGTCGACACAGACGGCCATAACAGCCAAATTGAGCTGGAAAAGATAGGTACACGCTACAAGCTGGTTTACGTATTAGAAAGTGAGATTGCATAAAATGGGCAGCTTTACGCAAAAATCAATTAGGACAACAATCACACTTCGGCAGGGGACGTTTGCAGGCGGGAACAATACTATCACCATTGAAGGACTGGCCACCGGGGCGACGATTGTTAAACCGGGCGGCGACGACAAAACGACGCTTGATTTATGGATAGCAGGCCTGCCGCCGGACGTAATGGCCACCGCCACTACTTTAGGCTTTATGCCACAGCAGTCACAGAAGAATTTAATTCTTGTCGAAGTCGGCCCCAACGGCGGGAATATGGTCAAATGCTTTGAAGGCGAGTTTACACTTGCATGGGCGGACTACACAGGCACTCCTGATGTCAAGTTTCGCGTCAGTGCGGCCAGCGGAATTTACGCCGCCCTGCTGCCTTCTAAACCGACAGGGATAAAGGGACGGGCAGACGTTACATCGCTGTTCCAACAGTTCGCCACAGAGGCCGAGTATGTTTATCAAAATCAAGGCGTATCTGGCCAGATATCGAATACCACGATAAACGGCAGCCCGATTCAGAAGATATACAAGCTGGCCAGAATGATTGACTGCGAGGTATTCATTGAAAACGGCACAGTTACGACTATTCCAAGCGGGGCGAACAAGACGGGCAACGCCGTTGTCATCTCTGCCGAAACTGGCGGCCGCGGCTACCCGTCTTTTACGCAGGACGGCTTAGAGTGGTCGTCTATCTTTGATAACAACATCGACATCGGCGGCCTGATAGACGTGCGCAGCGAGGTCCCCAAAGCATCGGGAATTTGGAAGGTAACGAAGGTTACTCACAACCTCGAAGCCTATACCAGCTCAACAGCGGCATGGAACAGCACTTTTTCGGCCGTATTTGTGCAGAACAATCAGTATAGCTAGAGAGGTGAGGAGACATGCCAACTACGCCAGTTAAGCAGCAGCGTAACCCGACCGCTGTACAATCGACCCGGACGCCGTATTCCGGAAATTCAGAATATAACCAGCTGGATTACTTTATTCGGTCGTTTATGGGCGGCAACCTTTACACGGCACTCCCGGTTATTGTAAAGGCCGTTGAGGCGGGCGGAATTGCCCCCACAGGGCGAGTTGACGTCTTGCCCTTAACTTGTTCTATGGACGCGGAAAACAACGTCATACAGCCAGCGCAGATGTACAGCCTGCCATATCTGCGCATTCAGGGCGGCGCGGCGGCAGTGATTTGCGACCCGGTTGTTGGAGATATCGGCCTCGCGGTATTCGCCAAGCAGGATGTTTCTAACGTCGATGTAGGTATCACCGAACCGGTGCAACCGGGTACATTCCGGATGTTTGATATCTCTGATGGCTTTTACGTCGGCGGCTTCCTGAATAAAACGCCGAGCTGTTACATCCAAGTCCTGCCGGACGGCAATATCAATATCACAGGACCGTCACAAGTCACTGTGAACACGGCTAACACCTTGATAAACAGTAATACTACCATTACGGGCAATTTGACCGTACAGGGCAATATCAAGGCACAGCAGCGCCTTGACGTAACAACGGGCGCTTCTATTGGCGGTATCGAATTTGGTACGCACCGGCACACTAACGTTGAAAGTGGTAATAGCAATTCTGGCGGTCCCGTTTAAAATATGCTATCATAGCATTATTACATAATCCAAACAGACCAGAAAACGCAGTGTAATAATAAACGTAACAATCATTTTGTAACGTTTAAAGGCAAAACCTTAACAATGGCGCAATGGGCAGAAGAATTGAATGTATCTTATTACGCTATAAAGTACCGTGTTAAAAAGGGCTTGCCTTTGGGTTAAGCTGTGTGCATAATTTGCGGATAAAATGCCGTGAAAAGCCGTACAAATACCTCAAAATTATCTATGTAGATGAAATGGTAAAAATAGCCCTTTTTGACATCTCGAAAATTGAAAATGTCAAAATGGGCTGTTTTTGGTATAATGGGGGTACATGATGGACATATTTTTTATAACAGCTGCGGCTGTAGTGATTTACGGTATCGCTTATCTGCTGGAAACAGAAACCTTTAAAAAGTAAAGCAATCTGCCGAATATCTTTAATTTTGGGAGATATTTGAAGTTTTCGGCTGTTTTTAAGGCGTTCAAAGATAATGACGTTTTTCAAAGATATCTGGCGATATTTGAAGATTTTTCGAGATATCTAGAGATAATGGGCGATTTTGAGTTGTAAAGCGATAATTGACAACTGGGGAGTGGTGAATGTGTTTAAGATTAAATACGTCGGCTGGTGCCACGTCTGCAAGTATTACGGTCCGGAGGGCGGCTTTATTTGCGGGTGTTGCAATGTCAAAGGCACATGTGACAGGCCGAGCGAATACGTGGAGCGGCGCGACGATGATTAACAGAAGACTGCTGATATATGGCGCCCCCAAAGCTGCAACGGGCGGCACTCTCACCGTCGGCAACGTCGGCGGCTTCTATGGTTACAGCGACGGCACAGAGGAGGGTACGAAATGTTTAACAGACGTTTGTTATCAGATGTGAGGGGGGATACGGAAACCGTACCGACAGGGAGCATAACCATTCAGAGCGGCAAGGGCAGCGTGACTATCCCACAGGGAGTAAACGTTGTACTGGTTGAACAGTATTGGAACCCCAACGGTTCACCAACAGAAACTTCTCTGGTTGGTGTAACTTCCGGGAAGACATATAACCTTGAATCTACATACACAGAATTTAACGAAGGTCAAGGTGAAATATATGAAGTTGACAACATATCAAATAGGAAGTTTTGGCTTTACGCCGAATATGGGACAATTGATGTAGAAACAAACTATAGGCGTTTATCTATGAAAATAAGCTGGTCCCCAATAATCAACGAGCGTCCCTTTCAATGGACAGATTATTGATGAAAGGAAGAAACAAAACCATGTTTAACAGGCGGCTTTTGTGCAACGGGGCCGGGGGGGTAATACTCCCGTTCCCGGTGAAATGAAAGGCGACTTGACCATTGCTAACGGTATTGCAGGCGTTCAAATATGGGGGTATTCGGCTTACCACGATGTCGGTGACCTAAAACCGCACGAATTTAGATATAGCGGTAGTCCGGCCACGTTTAACGTAACTGCCCTGTATGTCGATGAAATGTACATTGGGACAGTTTTATTGGATTGGCCGCTTACCCCGCAGCCGGGAAGCATAAAAATAACCCTCAACGGAGAAATAAGCTTTACGCTGCCTTTCCGCAATAATGCGGAAAACAATAGCGCATATGGCGGCTTTACCTCTAACGAAATAGCCAGCTGGTTTGTAGACCACAATCATCAGTTAGTAGACTGCGTAATGGAATTTGTATAGGAGTGATAACGCTATGTTTAACCGCAGATTGTTCGCTATAACAGGCGGGGGGGAAGTGCCTGTACCCGTAGACGTTCCGCAAGCGTCATTTGTGCCTATCCGTAATCAATGGGTGGGCAATAATACGGAGTATAACCCGACTTTTGAGATACCCGAAAACGTTACTAGACTTGGGCTGTACTGGCACCCCGTGCAAACAGCACGGGAAGACAACTGCAGACTGTATCGCCAAGTAGTAGCGGTATCTGCTGGGCAACGGTACAGGGTAGACTATTTTAACTGGTCAACCAACGCTACCAGTGCGAGAGGGACGCTGCGCCTGACCAACGTCGACAACGGTAGGACGCTTGACACTGCGGGCGCGGTTATAACGTTCAATCATTATATCTGGCAGCAGACAATGCGGACGCGCGTGTTCTTCTTCCCCTGCAAAGTGCTGTACTGCGGTTATAATTCCGAAATCGAAAAGTTGCCTATAACGGCTAATATAGCCTAGAGAGGGGCGAAACCATGTTAAATAGACGATTGTTAGTTTATACATCCTGGACGCAAGATATAACCATAAAATAGCAGATGAGGTAGAAAAACAGGCAGTAAGTTTAGTAAGGGCCGAAATGGAAAAGGCACTGAAAAACATAACCAAAGCCAGCCAGCTGATTGACAACCGCAGATTGTTTTCAGCCGAACAGCTTAACCGCAACATTTGCATGGTAAGAGAGCACTTAAGAAATCAGAAGTAATTAAAGGGAGTAAATATAAATGCTGTACAGTGCAGTAGTAAAATATAAGTACGATAACAATAAGGTAAAATTTATAAAAAATCAAGAGTATAGCAGAAAAAGCGACTTTATTCGCGACCTGCGCAGCAATGGATATGCAGTAAACCCGCTAAAGGTCAAGAAATCCGAAGTATTTGACTATATTACGGAACATACAAACTGTAACTTGTGGGACTGGAGAGAAAACAATTAATCAGTATTGAAAGGATAGGTGTAGACATGAAAAAGAAAAAATACAGGGTAAATGAAAGTGAACATTTTAATTTACTCTCGATGTATGAACATCTAAAAGTGTTGGAGTCTGAAACCCCTAGAGATTATTACACCAAAGCGCAATGGAGCGACTTGTATAAGCGACTTGAAAATATTGAGAACCTTATGGAAAAGGCGTATTGCGTTGGGGCTTTGGTTGACTGGGAAACGTTAAAGGCTATTAGAGAGATACAAGAAGAACGCCGATTAATTAGATATGCATGTTGTTTAGCGGCAGGCGATAATGAAAAAGAAGCAGAAATAGCTTTAACGTTATGAACAGCGGGACTTTTGCCCCGCACTAATTAAAGGAGTTAGAAAAATATAAAAATTATGATGGCGTTAATCGAAAAAGAACCAGGCGATCAGTATATACCGGTATTGAAACCAGTACTTATGCAGATACTGACTGAAATCAAACATTTGCGCCGGAAAAATAGTCAGCTCGGCGGTAAAAATGCCCGGTTAAGGCGAGAGAAGAAAGCTCTAGAAATTATGTTATCGGCGGTAGTAATAAATGACGACGTGGAATGAACTACCAGCACACCTTGTAAGTAAAATACGTTCGGACAGCGTAACGGCGCCGGCGAATTTACCCGGGGCTGTACCTGTGCTGAAATATGGCAATAGAGTTACCGAGGTAGACGGCATACGGTTTGACAGCAAAAAAGAAGCTGCCAGATTATTACATCGTTACTAATGGAGTTAAAGAACAAGTTGCGAAAATTCATTTTTGAGTTTTAAGCCGCCAAACTTTTTGACAAAGGCAAACTATAGCAAACCTGTAATAAAACCCGTCAGCGGTCAACGCAGAAGCTATGAGGAGGAAACTTTAAGTAATCAAATTCATTGTCAATAGTGATTAAATGTGTTAAAATATACTCATGGAGGGCATTATTATGAACACATCTAATATCACTAATTACAAACCAAAAGATTTTGCTGAATTATTGGGTGTCTCAGTCAAAACGTTACAACGTTGGGATAGAGAGGGGATTCTGAAAGCAAATCGGACTCCGACTGATAGGCGTTATTATACTTATGACCAATATCTTCAGTTTAAGGGTATAAATACTGAAAACGATAATCGTCAGATTGTTATTTATGCCAGAGTATCTACAAGAAACCAAAAAGATGATTTACAAAACCAAGTAATTTTTTTACGTCAGTTTTGCAATGCTAAAGGTATCATTGTAGATCAATGTATTGAAGATTATGGAAGTGGGCTTAACTACAATCGTAAAAAGTGGAATCAATTATTAGATGAAGTAATGGAACAAAAAATCAAAACTATCATAGTTACACATAAAGATAGATTTGTCAGATTTGGCTATGATTGGTTTGAAAAATTCTGTATGAAGTTTAATACAACCATAGTGGTAGTGAATAATGAAGAACTATCACCGCAAGAAGAACTCGTACAGGATATTGTATCTATACTTCACGTTTTTTCTTGTAGATTGTACGGTCTTCGTAAGTATAAAAAACAAATAGAAGGGGATGAGGAAATTGCTAAAGAGCTTCAAAACGGAAATAAATCCGACAATCGAGCAAAAAATCAAGATTAACAAGACTATCGGCACTTGTAGATATGTTTACAACTTCTATCTTGATCACAACAAAGCTTTATACGATAAAGGTGAAAAGTTTATGACGGGCAAGAGTTTTAGCGTATGGCTCAATAATGAGTACATTCCTAATAATCCTGAAAAAGTATGGATTAAAGAAGCGTATTCAAAAGCTGTAAAAAAGTCTATTGAAGATGGATGTATTGCATTTACAAGATTTTTTAAACATCAAAGTGCTTTTCCTAATTTCAAAAAGAAAGGTAAGTCTGATGTAAAAATGTATTTCGTAAAGAATAATCCTAAAGATTGTAGATGCGAGAGACATAGGTTGAACATACCCACTTTAGGTTGGGTACGCATTAAAGAAAAAGGTTATATACCAACAACTAAAGAGGGATGGAAAATCAAAAGCGGTACAGTATCCATCAAAGCAGGCAGATACTATGTGTCAGTTCTTGTAGAAATTCCTGACGCTAAAATTGCTAATAATAGCAATGGTGGTATAGGAATTGACCTGGGTTTAAAAGGCTTGGCGATTGTTTCCAATGGTAAAACTTATAAAAATATCAATAAGTCAGCAAGAATTAAAAAATTGGAAAAGAAACTGCGTAGAGAACAAAGATGTCTCTCACGCAAGTATGAAAATTTAAAGAAAGGAGAGTCCACTCAAAAGAATATACAAAAGCAAAAGCTCAAAGTACAAAGACTTCATCATAAAATAGATAATATCCGTACGGATTATATCAATAAATCAATAGCAGAGATAGTGAAAACCAAGCCATCTTATATAACTATTGAAGATTTGAATGTATCAGGAATGATGAAGAACAGACATCTATCAAAAGCCGTTGCATCACAAAAGTTCTATGAATTCAAAACTAAGCTTAAAGCTAAGTGTGATGAAAATGGTATTGAATTAAGAGTCGTAGACAGATGGTATCCATCATCCAAAATATGTCACTGTTGTGGTGCTATCAAGAAAGATTTGAAGCTTTCAGATAGAATATACCGTTGTGATTGTGGCTATGTCGAGGATAGGGATTTTAACGCCGCTCTTAATCTAAGAGATGCTTTAACTTACGAAGTTGCATAATGAACGCAAACGTAAGTATGTACTGCGGGCTATCGCAGGAATTTACGACTGTGGAGTGTACAAGAACTTGTGAGTAGCGTATTGTTTACAATCGCCAAAGCATACACATCGAAGCAGTAAGAAGTATCCGCAAGGACTTCAATTTCTCGATGTGTTTGAGTATATTTCAACACATTTTGAGTGGCAGGTAAAAATGATACCGGTTTCGTTTTTATTGGTGCTGGTCAGTCAGATATTTTTAACAACGGTTATAGTCCGTTATGACCATATGGAAAAATACGAAGCACAGTTACTAATCTTTGCGGCGCAATGCTGCTTTATCTGGTATCAGATAGCAGTGTTTGAATCAGCCAGCCGGAAAAAGTAACCCCGCTGCGTGTGGTATAATTAACTAAACCAACACGCAAAGGAGCTGATACTATGAAAGAGTTTTTTAACCTTCTGAAAGCTAACGGTATGATTATGAATTTAGTGTTCTTCATGGCCGTGGCTTTTATGCTGGGTGCCGCTGCTGGCGTTGCAACTGCAAAATGACAAAACAAAAAGACTGCCAACGTTCGGCAGTCTTTTTGTTTTAGGGTCAGGATGGAATAAATATATTGAAAAAGGTGTAGGTAGAAGAGAGCTTATGCTCATATATATTATACCTCTTCATCAGAAAAATGGCAACAAAAAAGCAGCCTTCCGGCCGCCTCTTTGTTTTCTAAATCGCGTCACTGATTTCAGAAAGGTGATGTATTTTGATTGCAATATCATTATACCAAATGTGTGATATAATGTAAACAATAAAAATAGAAAAGCGCCTGACTAATCAGGCGCCTTCCAGCTGTGGCAAGCCACAAAACAAACACAGTTCTTTTCGCCCCGTGTCGTCGAGATAAGAAGTTTTGTTGTACCGTGATTATTATAGCAGACTTAAAACCAGAAATCAATGAACTTGTGAAAATTTTTCACGACTTGGGAGCGGTGCCGCCAGTGCGGGCGCCGCCAATATCGAAGAAAGAGAGGTTTTGACAATGGCACAACTAGGACTTTATGGCGGGACAGTCACCGCCGGAGCCACAGACGGCGCCCTGCTATCAACGACGAACCCGCTAAAGTACGCAGGGGAAAAGGGCGCACTTGGCGACCCGGTAGCGTATGCCCTGCGTTGCCCAAACGGAGAGCACGCCTACGAAATAGCTATCAGCGTGGCCGGTACGAATCCGGACTGGGTGAAGCTGTCGCCTGATAACATAGTATGGCGCGACGCTATCAACATTCCGCAGGTAGGAGACATCAACACACTTTTCTATGTAAAAATCAACATACCAGACGGCGCGGAATACAACCAGACTATATTAAACACGCTGCTTATTAAATACCTCGAAACAACTACAACGATTTAGGGAGAGTGCAGAAATGGAGAAACTATATCATCTGGCTAAGAGGTTCAAGGCGTATCAGTTTGACGGGGATTTGAAAAACTCCGATGGGTACTACTGCCCCGAATGGGTGCAGCAGGCGTTTGAACGTGACGAGCTGTTTTTCATCGGTCCAGAGCTTTACCTTGACCACTTCGAGAACTGCGGCCTAGAGCTGGAAAGAACGCATATCAGAGTTGGCGACTATATCACGCTGGATACGGAAAACATGAGAATTGACGCGTTCAGTCCGGCGCAGTTTAATCGTTTTTTTGAGGCGGTGAATATCAATGATTAAACCGGAGCTGCTGGAGTATATCGACGAGCTTAAAGCGTATATCACAGCTGACGGCGGCATTGATGTATTCGAGCTGAAAGAAACGTTTTATCACGATAACCCGGAAAAGGCGGGTAAAAATTTAAAGCTCGACCATTACTATATTAAAACCAAAAACGGCCGAGAATACTATATCACCAATCCGCCGGAAGACTTTATCAATTTTTGCAAAAACAGCTAGGCGGTGATGGTATGAACGATGAAAAGACGCTTGAGTTTACATTCGAGCAGCTGGCCCCGGCCGTGTTGGGTCCCTTCCGCTTCGAGGGCATTCAAAGCTCAATCGACAACGAAAACACGTACACGCTTGAGATTGAAGTATTGGAACCGCCAAGACCGGAGCCAGTCCCGCCAGTAGTAACAGAACCTATCATTGTCAGCGGTAAGTATGAGGAAGTGCTCAACCCTTACGCGAACACCGACCCTATCGCTTATACGCTGTATCTTAATAACGCATGGGATGTAGCTGTCGACGCCGCCGGGAATATCGCCACTACATCGGGCGACTATGCAGTCGCACAGAACGCAGCCAACGCCTGCCGCCTGTTCTACGAAGACGCGCCGCTAGATATGACGCGCGGCATTCCGTACTTTGACATCACGCTTGGCAAAAAGTCTTCTGTATCAGCGTCGGTACTTAGAAGCCGGATAAAAGATATTGTCAGCGAAATATACGGCGTGACGGATGTAGAAGTTGCCATAGACTATGACAACGAGGGTCGCATAGATGGCGGTGAAGTGCAGATAACGACGCTTAACAGTAAGAATGTCACTATACAGATTTAAAGAAAGGAGCTGCGATAAATGGCAATAACATTTAACCCGGATACTGGTATCGTAGTAGAAGACACGGCAACTATTCGGGCGCGGCTGGTTGAGCAATGGCAGAAAGCCTTTGCCGTTGACCCGACAAAACCGCTGCTTAACACCGAGACCGAGACCCCGGCCGGGCAGCTTATCGACGGTCAGGCAATCCTGATAAATCAGAAAGACAGCGCGCTGCTCACGCTGGCCAACCAGCTAAACCCCAAAACGGCGACGGGCGTTTTTCAGGACGCGCTGGCAAACATTTACTTTCTGACACGTCACGTTGCCCAACCGACTTACGTCACCGGGAACATCAAGGGTGCGTATGGCACTATAATACCTTATGGCGCGCTGGTGCAGGACGTGAACGGGTACACGTTTCTAAACACCACAGTCACTACGATTGATGAAAACGGCACAGCTACGGCGGTTTTCCGCTGCACACAGTATGGACCTATCGAAGTAGGCCCGAACACGCTTACAAAAATCATCACTGCGGTACCGGGCTGGGACAGTATCACGAATGACGCATCTGGCGTTACCGGCAGAAACAACGAGACGCAGGCCGAATTTGAGCAGCGGCGCGCTGAAAGCGTATCGAAAAACGCGCATGGCACAGCGGCGGCAGTACAGGGAGCGGTCAGCGACCTTGACGGCGTTGTAGCCTGCGAGGTAGTCGAAAACAGGGGCGATAACGTTATCACCAAAATGGGAGTATCTTTATCGCCGCATAGCCTGTATATAAGCGTCTACGGCGGCGAGCCAGAAGACATCGGCAACGCTATACATCAAAAGATAGACGGCGGCTGCGGGACTAACGGCAACACTAAAGTCGATGTTATCGACCCAACGACGAAGGCAGAAAACACGTATTACTACCAGATACCCGAAACTATCAACATGGGTATATACGTTACTATCAGGAAAACATTATCCTTGCCTACAGATTACGAAAACCTGATAAAAAAGGCCGTGCTGGCCAACTTCAACGGCGAAACTATCGACTATAGCCGCGTCAAAATGGCCCAAGTCTTGTATGCCAGCCGCTTTTATAAAAGCGTAATTCAGACGGGTGTAAATGATTTTGTAGGCGTGGAGCTTCAATATCCTGTCGGCGGCAGCCGTGTAGATAGCATTGAAATCCCTGCGGATGAAATCCCGGTTTTGTCCGAGGATAACATAACCGTCGTTGCGCTGGACGCTTAGGGGGTCAGAACATGGATTTTCGAGGGAATGAAGACGTAAGGGCCTGCGATAACATACGCGAGGAAAAGCAGCCGTATCTGCTTTCACAGTATTCTGCAAGTCCTACCATTTACCAGATACTAGCCGACTTCCGGGAAAACATTGACCCCACGCCGGATATCTGGACCTTTTACGACAACGTATTTAACATTGCGACGGCGCAGGGCGTAGGGCTGGACATATGGGGCGCTATCATAGGCATGGACCGTACTATATATGACCAGTCAACCAGCACAAAGATAACACTTGATGATGAAGGATATAGGAAGCTGCTTTATTATAAAGCACTGGCGAACATCACAGACGCCAGCTTGTATACACTGAATTACATGATAAATCAGCTGTTTCCTGACTACAGTGTTACGGTTTTAAATGTCCTCGTCGAAAAGCAAACCGAAGATGGGATGTATTACAATTCGTACCCAATGCACGTCAGATTTCTTTTCAAGTCGTATCTGTCAGATGAAGACCTAGCTATATTCAAAGTTGGTGGCCCGCTGTGCGTAGGTGCTGGCGTCGGCTGGGATTTGGTAATGATAGATACATCGAACGTATTCGGCTTTGACGGCAGCGGATTACAGCCATTCAACTGTGGCGTATTTATGCCTGACGGCGGAATATTCGTTCCGGACGATGAAGAAACCATATCAGATTGAATGTTTCACGTGAAACATTAGATTGCGTCACTAGATTTTAAAAAGGGGCACAGACGGCGCGACGTGGCAAACCCTGCTCGAATTCATCGGGTCGCTGACGATGGACGAAGTGCAGGACGCTATAGACACGTCTATAGGGGAGATACCCAAACCGAAGCCGGTCAGCATGGGAGCTTATTCAACTGTAGGCAGCAGCGGCGTGGCCGCTACAGATGGCTTTATAACTTCAAAAAGTTATGATAACACATCTATAACGGCGTACGTCAACGGCCTACAAGTCATGCATACGGCAGGCCGTAGTAAATACGGCCAAGGTGCTTGTTCTATTTCTTTCCCGGTCCCTAAAGGGGCGTCATGGAGCGTTAGCGGTGCTAATTATGTAAGATGGTTGCCACTTTCTGAATAAAAAGGGGCGATACTATGAGCGTCAACGAACCGCTGTATAACTTTGCGCGGGCATTCGCAGACCGCGGTACTAAAAACATTATCCCGGACAGCAACAACGAAGCGTCCGGACTTGCAAGTCTTATCAACGGCTTTCCGGCCATAACACAGGTTAAGCCAGAAATGGGCGGTATCCCACCGCAGAGAGCAGACTTTAACGGCATTCTATACATGCTTTCTGCCTTCTGCCTGTGGGCACAGTCTGGCGGTCAGTACACCTACAAAAACAACTTGCAGTACAACATTAACTGCATGGTGTTACACAAAAATGTGTTTTACGTCTGTCTCAAGGAGAACGGACCGGACACGACAGCGGGCGTAAAAGAGCCGGGCACGGACGGCGCGACGTGGCAAACCCTGCTCGAATTCATCGGGTCGCTGACGATGGACGAAGTGCAGGACGCTATAGACACGTCTATAGGGGAGATACCCAAACCGAAGCCGGTCAGCATGGGAGCTTATTCAACTGTAGGCAGCAGCGGCGTGGCCGCTACAGATGGCTTTATAACTTCAAAAAGTTATAATAACACATCTATAACGGCGTACGTCAACGGCCTACAAGTCATGTATACGGCAGGCCGTAGTAAATACGGCCAAGGTGGTTGTTCTATTTCTTTCCCGGTCCCTAAAGGGGCGTCATGGAGCGTTAGCGGTGCTGATTATGTAAGATGGTTGCCACTTTCTGAATAAAAAGGGGCGATAACTATGAGCGTCAACGAACCGCTGTATAACTTTGCGCGGGCATTCGCAGACCAAGGTACTAAAAACATCATCCCGGACAGCAACAACGAAGCGTCCGGACTTGCAAGTCTTATCAACGTAAACGGCAGCACTGTAGGTACTCTTAGTATGTCATGGAGCACTACAAAAGCAGGTTCTAAAGGGCATTATTGGGGGAACACAAAATCTAGTGCAGCAGCTAATACGTGGGCTTATAGTATCGCACAAGGCGCCACGATAGAGCTTACCAGCAGCGGCGGAACAAAGTTTAGCAGCTGCGCCCTACAGGTAACGCTTGGAAACTAAATCAATCAGAAAGGATGTTAGACACATGGAACATTACTCTAATGTTGTCAAGGCTATGATAGCGCGCAGCAAGGCCAGAGCGGCAGATATCGCCGACAAGATACAGGCCCGCGCTTATTATCAATTTCAGTACGTTCCGCCAGCAGGACCACTGCCCGGATACGCTATGGAGCAGCAGACAGAGGACGCGATAAATGAGATAGGCAACATCGCCTATTCGTCGGACGAGATAGCAAGGGAAGCGCGAGAGATTGCGCAGCAGGCTTACAACGCAGCGCAGGCAGCTATAGAAATGGCCACTAATGCCATAACAGCTGCGCAGAACGCACAGCAAACAGCGGATACTGCGCTTAATACTGCGAATACGGCAGTAAGCAAAGCGAACAACGCACAGGCCAGCGCAGACGCTGCACAGAAGGCGGCCGACGCAGCGCAGAAATCAGCGAACGACGCTCAAACGTCTGCTAACAATGCGCAGTCTACGGCTGATACTGCCATTAAAAACGCTTCACAGGCACTATCAGCGGCTAACGAAGCTAAATCGTCTGCCGACCAGTCTAAACAGCGATTAGACGTCTTGGAGCCTATAGTTGATACTCTGCGCTGGTACGAAAACATCACAGATAACATCGACTTCAATACACATGTAGAGCTGGAAAGGGCGTTCCTTCAAGGCACGGCCAACACGAACGGCCCTGTTGCGGGTCCGGGCTGGCTGGATGTTGACGACGACTATAATGAAACCTATATCCGGCAGAAGTTTATCGCACGGGCTAACGGCGCATGTTATGTTCGCTTCGGCACCATTGTACCCGACAGTAGCCCTATCGAGGTAAGCAGCTGGACAGGCTGGGTAAAATATGCGCTGGCCAGCGAATTGACTTCTGCGGTCAAAACGATTAATAACAGTATCACATCAATCAACGGAGAAATCACCACTATCAAGGGTGATATAACAAGCATTGAAGGAGATATCACAGAACTGCAAGGAAGCCTTGGCAGCGCCGAGGGCAATATTACGGCCGTAACAAATGCGCTGGACGCGCACAAGGCCGACTACGATAACCCCCATAAAGTAACTGCCGCACAGCTGGGACTAGCGACGGTTTATAAATATAATGGGTCCGTTGAAACATACGCCGACCTGCCGACCAGCAAACAGCAGATAGGCGACGTTTACAACGTCAAACAGGCAGACCCAGACCACAACATTGAAGCTGGCGACAACGTGGCATGGGACGGGACAGCGTGGGATATCTTGGCCGGTGATACCGACCTTAGCGGCTATGCACAGCTTAATTCTGCTAACACCTTTACAGCTTTAAATACTTTCAGAGCAAACATTAGAGTATCAAATGGCACAGCGGCAGGTAGCAGTGGCACTATAAGTTTGGGCATTTCTCCAGCAGATGAACCAGTACAAACGAGAATAAGTACAGACAATTTAGGTGGATTATTTTATCACGCAAGCACAAAACAACCTCATATATTTAGAGTTGGAATGAATATAGATGTGCTTGCCATACGTAACGATGATACAAAAGTAGCTTTTTCTAGCAATAATAATCCCTTTGCAACGGTAACTCATGAAGGCGTTGCGAAGTGGATAGGTAATGCAAATACCGCTACGAAGTTAGAAACCGCTCGCACAATAAACGGTGTGGCTTTCGACGGAACGCAGAATATCACCATAGAAGCTGGACAAGGTGAATTCTTGCCCCTGACAGGTGGCACGGTAACAGGACCGATTTACTTACCGTCTACCACTCCTACTACCGACACGCAGGCGGTAACCAAAAAGTATGTTGATGATAGCGTGGCCGGGGCTGGTGGCGGCGACGTCACGGCGGCTGGGGATAACTACTTTACAGGAAAGAACACATTTAATAGACCTATAACAGTGAGGGACGGCGAACTTGCTGGCATTGGTGGAACTATCACATTAGGCACGAAGCCTAATAGCGCAACAACGCAAGCAAAGATAAATTCTGCTGCCACCGGAGCAATGTATTATACAGCTACAGAAGGACTGGCACACTTTTTCAATGTTGGCACAGCAGCAGTTGCCACAATAGGCGGCACTGCAACGACGGCTACACTTGACTTTTTAGCTAATAGTATTCTAAAGTATAGCACTTCAAGTGGTTTAAGAGTAGGTGGCGGCGGTACAAGCAAAATCATGGGTTTTTACCCCGAGGCAGCCGATAACACGGCAGGTATGCGGCTTTCAAATCAAGCAGAAGCCATTAGCACTGACTACAGTATATTTTCTTTACAGAATAATTCTGCTATCAGCTATACGAAAAATGCAGCCTTGCAAGTTGGAAACTTTAAGATATTAGAAGTTGACAGAAATAACAATAATGTAACTATAAAGGCAGACAGTAATGGGCAGATACTATTCACGCCGAACAACCTAGCCAGCAACACAAGCAGCATTGATAGCAATGGTAATTTTTATATATCACAGGGCTTAACGGTTGGCTCAACGTTAAATACTGGCACGTCTAACGGCGTTATTCGAGCTGGGAACAATGAAAGCTGCCTTTACTTTACGGGAACAGCGGAAAATACTTACTACGCAACGCCGAAAACTGGGAATACTATCAGTTATCAACCAGCGGCTAACATTTATTTGATAAACGCCGCAATAAATAACGCAACAAGTCTTACGATGGATTTTTCAGGAATGAACTTCAAGGCCACTGTAGGCAGCACGCCATACATGTGTAAAACTTTGACTTTCTGGGTTTCAACTGGCGCAACTGCACCTACTGTTACATGGAAGTTCCCGAGCGGTGCAGCGGTTTACTACCCGAAGGGCGTAGCTCCGGCATTGACGGCGAACGCCAACAACATCATTAACGTGGTCGCTATCGTTGATGATACGGATAGCTTTAGTATCCAAGTCTGTGACGTGGTAGCGTTGCCATATAGCGGCTAAAAGGAGAGTGAGAATATGAAGTACACAAGAACAGTATACGTTTATAAGGGAGAGCAGTATAAAACTATCACCGAGATACGCCGTTTGCCGGACTTGATGAATACCTCTATCCCGAATAACCCGACGGATGAACAACTTGCAGCGCTGGGCGTACCGCGCGAGGAAGTAATGGTGTCACTGGCAGAAGCGAAAAGTATCAAGCTTAACGAGCTGTACGGGATTTATGAGCTCCTGCGTGATAAGCCAACGAAGTACAAGCAGGGCGACAGGACATTTTACTTCGACCGCACGGCCGCGGATATTAACAAATTCAATTCGGCCTATAGCGTAGCTCAAATAAAAGGAGAGCAGGGCTTTGGGGTCAAGGACGAAGAAGGTAACAGTGTATGGGTGATGTTGTCGAAGTCCGACTTTGAAAGCGTACTGCTTATTAGCAGCAACGAGCAGACGGAAGCATATAACACCTTCTATGCGCTGCGTAACAAGGTGGAAACGGCCGAAACGGTCAAAGACGTTATAGCGATTGTTTGGCCAAACATCTGGCCAGAAAGCAAATAAAGAAAAGGCCCCGAATTTCGGGGCTTTTTTTTATGTAAAGGCGAAATAAAAGTGTTGACAATGTATATAGGGGGGTATATAATATAGACATAGAACATAGAAAGGAGGAAACTTTAAGTAATCAAATTCATTGTCAATAGTGATTAAATGTGTTAAAATATACTCATGGAGGGCATTATTATGAACACATCTAATATCACTAATTACAAACCAAAAGATTTTGCTGAATTATTGGGTGTCTCAGTCAAAACGTTACAACGTTGGGATAGAGAGGGGATTCTGAAAGCAAATCGGACTCCGACTGATAGGCGTTATTATACTTATGACCAATATCTTCAGTTTAAGGGTATAAATACTGAAAACGATAATCGTCAGATTGTTATTTATGCCAGAGTATCTACAAAAAACCAAAAAGATGATTTACAAAACCAAGTAATTTTTTTACGTCAGTTTTGCAATGCTAAAGGTATCATTGTAGATCAATGTATTGAAGATTATGGAAGTGGGCTTAACTACAATCGTAAAAAGTGGAATCAATTATTAGATGAAGTAATGGAACAAAAAATCAAAACTATTATAGTTACACATAAAGATAGATTTGTCAGATTTGGCTATGATTGGTTTGAAAAATTCTGTATGAAGTTTAATACAAACATAGTGGTAGTGAATAATGAAGAACTATCACCACAGGAAGAACTCGTACAGGATATTGTTTCTATACTTCATGTGTTCTCTTGCAGATTGTATGGACTTCGTAAGTATAAAAAACAAATAGAAAGGGATGAGGAAATTGCTAAAGAGCTTCAAAACGGAAATAAATCCGACAATCGAGCAAAAAATCAAGATTAACAAGACTATCGGCACTTGTAGGTACGTTTACAACTTTTATCTCAGTCACAACAAAGCTTTATACGATAACGGTGAAAAGTTTATGACTGGCAAGAGTTTCAGCGTATGGCTCAATAATGAGTACATTCCTAATAATCCTGATAAAGTATGGATGAAAGAAGTGTATTCAAAAGCTGTAAAAAAGTCCATTGAAGATGGATGTATTGCATTTACAAGATTTTTTAAACATCAAAGTGCTTTTCCTAATTTCAAAAGGAAAGGTAAGTCTGATGTAAAAATGTATTTCGTAAAGAATAATCCTAAAGATTGTAGATGCGAGAGACATAGGTTGAACATACCCACTTTAGGTTGGGTACGCATTAAAGAAAAAGGTTATATACCAACAACTAAAGAGGGATGGAAAATCAAAAGCGGTACAGTATCCATCAAAGCAGGCAGATACTATGTGTCAGTTCTTGTAGAAATTCCTGACGCTAAAATTGCTAATAATAGCAATGGTGGTATAGGAATTGACCTGGGTTTAAAAGGCTTGGCGATTGTTTCCAATGGTAAAACTTATAAAAATATCAATAAGTCAGCAAGAATTAAAAAATTGGAAAAGAAACTGCGTAGAGAACAAAGATGTCTCTCACGCAAGTATGAAAATTTAAAGAAAGGAGAGTCCACTCAAAAGAATATACAAAAGCAAAAGCTCAAAGTACAAAGACTTCATCATAAAATAGATAATATCCGTACGGATTATATCAATAAATCAATAGCAGAGATAGTGAAAACCAAGCCATCTTATATAACTATTGAAGATTTGAATGTATCAGGAATGATGAAGAACAGACATCTATCAAAAGCCGTTGCGTCACAAAAGTTCTATGAATTTAGAACTAAGCTCAAAGCTAAGTGTGATGAAAATGGTATTGAATTAAGAGTCGTAGACAGATGGTATCCATCATCCAAAATATGTCATTGCTGTGGTGCTATCAAGAAAGATTTGAAGCTTTCAGATAGAATATACCGTTGTGATTGTGGCTATGTCGAGGATAGGGATTTTAACGCCGCTCTTAATCTAAGAGATGCTTTAACTTACGAAGTTGCATAATGAACGCAAACGTAAGTATGTACTGCGGGCTATCGCAGGAATTTACGACTGTGGAGTGTACAAGAACTTGTGAGTAGCGTATTGTTTACAATCGCCAAAGCATACACATCGAAGCAGTAAGAAGTATCCGCAAGGGCTTCAATTTCTCGATGTGTTTGAGTATATTTCAACACATTTTGAGTGGCAGAAAGGCGAATGGGTAAAGTATATACGTGTTTAACTCATCGGTGGATTGAACAGTTGATTAGAACCATTAACGAAACATATGACCTTAACAGATGGCGTATCGTAAATGTTTTTCACGATGGCCGTGACTATGTAGCTGTTCTCGAACGGGATAAATAAGGGGGAGATATAACGATGTCACCAGATGAAAGAATCAAGGAGCTAAAGAAGCAGGGCTATATCTCCGGCGTGATGGCCGGGAAAAGGATTTGGGAGCGTATGCAAGTTATTCCGGACTTATGCGCCTATAACTGGCACAAGCTTTATCAACACTTGATGGACAACGCTAAAAACTATGTGTTAGCCGAGCCAGTAGACGTATATGGTACTTTACGCTGGTACTACAATGAAAACGACCTGTTAAACTGGATTGCTACCAACCTTAATAACGGTTACTGGTTGAAACGTCATTTCTTAAAGAAAGAGACCGAGAAATGCTAAAAACGGGCGATATCATATATAAAGTTACATTAGAAGGGTATGACATCCCTTGTGTAGTGGTCAAAAAATATAAAGTTGGACAACACCTATCAAAAATAGATGGGACAGAGAGCGGCGGATATTTACTAAAACGTGCAGTTCGTGAGGGAGCGGGCATTCCTCCCCGACCTAAGAGGTCAGGGTATCCTGCCCGCGATGAGATGAAGACTATCAGAACACAGCAGATAGTAAAGGCATTTATTCTTTTAAAAAGACGTAGAGTATCAACAGCAGATAGAGACTACATTGCTTTTAAACTGAAATCAATAACACTTGACAAACAATTTGAAAGGATGATGAAGAAATGGAAATCAAAATTAAACTACTACCGGGCGGAAAAATGCCAACTAAAACACATAGAACAGATGCTGCGTGGGATTGCTACGCGAGACATGACACCACTGTAGTTATAGACCATATTTTGAAATGAGTCATTTAAAAATCATAAAATGCGAAAACTGTGGATGTGATACTAAAATTTTCACAGACAAAGGTTAAAAGCAAAACATAACTTCTGTTCTAAAAAATGCGCTGGAGAATGGACAAACAAGCAAAATCTGAATTGTACTTGCCCAATTTGTGGAAAGAAATTTCACGTAAAGCAAAGCAGACTTGCAAAAATGAAGCTGTTGGCGTGTTGCTCGCGAGAATGTAACAAAAAGTATCGCAGCTTATACATGACAGGAAAAGGCAATCATCAATATGGATTAAAAGGCAACAAAAATTCGTCTTTTAAAAACAAACCTTTGCCAAAGAAAAACGGCAGTCAGTGTGATATATGGGTATATTGCCCTGACAATCCGTATGCGAACAAGAGCGGTCGAGTCAGATTACATAGACGTATCGTTGAAATATATGCAGAACATTTTGAACGAAAGTTTTTTGATGAAGTAAACGGCAAACTTTATCTAAAAAAGCACCTATACGTCCACCATATCGACGGCAATCATAATAACAACGAGTTCACTAATTTACAAATTGTTACCCGCGCAGAACATAGGCGCCTTCATAATTTAATGAAGGCGCCGACAAGAGATATTCTTACGGGTCGCTTTATAAAAACAAAAGGAAGTGATAAAATGCAAATTAAATTCAAAAGAACACACCCGGACGCAAAAACGCCATACCACGGAACCAAAAGTGCCGCCGGGTATGATTTGTACGCTGTAAGCGTCGAAGAGTTACCACATAACGTTATCAAGTATCATACGGGCATAGCTGTAGAAATACCAGAAGGGTATGTTGGTTTAATTTTTCCTCGTAGCAGCATAATAAAACAAGGTTTATCTATGTCAAACGCTGTTGGCGTCATCGACTCTGATTTTAGGAACGAAATGTCAGCCGTATTTTATAAAAACTCTGACAGCGAGGTATACAAGCCGGGCGACCGAGTTTGTCAGCTGGTTATCATGCCTATTCCTGCTATCGAGTTTATAGAAGTGGACGAGCTTTCAGAAACCGAACGGGGAGCGAATGGCTTCGGCAGTACGGGGGTAAGATAAATTGATTGAGTACGTAAAAGTTAAACATAACGAAGAATGTTATATTTGCCATTCGAGGGAGAATGTAAAAACGCTTCGAGTGGCTGCCGACGGTAGTAATGCCGCAAATACCATTGCTTTCTGCTACAAATGCGCGGCAGAGTGGTAAGCTTGCGTAACTATGATTACAAAGAACAGATACAACGCCGGAAAGAGCTTCAAAAAATGGACTTTATATCTGGCGTACAGGCTGGGCGATTGATTAGGCACTTTCTTAATACGTTCGAGCCTGATATAACCGTAAAACGCTTTAGAAAGCGCTATAAGGAACTGCAAAAAGACCTTCGGGAAGATGTGCCGCACAAGGTACTATATAGCAGCAGGGGTACACGGTATTACTGGTTGCAGGAAAACGTGCTATCCTTTCTGCGTAATCGAATTAATATAAAGGCAGAAGTCAAATGAAAACGGCATAAATAAAACCCCTCGAATTTGAGGGGTTTTATTATTTCTTCCGGGCCAGCGGCCGACCTATACCCGGTTGGCGGCAGTCATTACAGTATGTATACATTCGCTTCCCGTCCGGTCCTTGGCGGTGATTAGAAACCGACCAGCCAGAATCACGGGCAAAGGTTATCAGTTTTCCCATAGTAGTAAATTTCGTTTTTAATAATTTACCGCAGTTTTCACAGACACAACCTGCTATAAACACTTAAATCACTCCTTATTTATTCGATAATGCTTTATTGCGGCAAGACATGCAAAGTGCCTTACCTGTCTTTTCTACTGATATCCTGCGCACAGTTTGCGATATCTCAACGCCACAATTTAAGCACATATACGGACTAGGCGCGCTTCTGACATTTACAGCGCCAGAATTGCCGCCAGAAGGTTGCGAAACGTTCCGCGCTTGTGATTGCCCTTGCTGGGACGGTTGAGCGCTCCTAGAAGCGCCCTGTGCGTTCTGTGTAGGTTTTTGAGTATATTGTACGGGTGCCTGCGCGGCTTCCGGGTGCTGCTGGAGATAAGACGATTTTAAACTGGCCGGATAGAAGAAACGGCCGTAGCCGTTGGCGTCCAAAATAACCAGTTCTGTAATCTCTCTATCATCGTTATAGGCGATATGCCCAACGTGGAAGCTTACCCCAAAAGCGATTTTGATTTTTTTACCGTCTATAGACGCTTCGTTCTTGGCCAAGTTAAATGTGATATTCGGCGCTGTATAAAGTTCGCGACCAGAACCCCAATTTACAGCGGCCCTTTTAAAGCAGTCAGATGCACGGCCTTTTTCTGCCTGATAGTTGGACGCTACACCTACGTCTTCTTTGCAGACCCAACATTTTTTGTCGTGGTCCCATACCTCAATCGAACAGAAAAGCTCGTTGTTTATCAGCGTGTGTTTGCGCTGCCAGTTCATCGGCCCGAACATTGCGTCAAGGTACTTCATATCAACACGGGCGTTTTTATAAAGCAGCAGCCGACATTTGACGTATGAGCTGTTGTTATAGTTCATCTCCCGCAAGTCGTCGATACGTACATCTATATCGCTGGCTTTCAACAGCGGGAACTTGATTTCATCAGTCATAACAATCACCTACCCTTTATTTGATATTTTAAGTTCGATACCGTGATGATAGTAAGCCTCTTTAATCGCCATTGCGTAAACGTCTGGCGGCGGGGAATCCTGCCCCGCTATGCCGTATTCTTCACACAGCTGGCGGAATGTGCAGCCTATCTTTTCATTCATCACAAGCGCAACAAACTTCTGGAGCGAGTTTACAACGTAGACTTCATTAGGTCCGTAAGGCTTTTTGTTTTTGTCCATGTGTCGAAGACATACTAACATCAGAACACCCCCAACACTAGAATCAATACAAACAGCCAGAATTCAGGTTCATATACACGCCTTGGATTTAATATGAAAAACACTACATCGGCCAAAGCGTCAATCACACGCCAGAACGGCCGAGCGATAAAACTATCATAGGCCACGCACAACAAGCCTATCCATATCCATTTTTTACTTACTTTATTCAAATTATTCACCTGCCTTTGATATGATTATACAACTTTAGTACCAAATAATCAAGAGGGGGTATAAAATAAATTTTAAAATATAACCCCAACCGACAAGCAGCCGAGGTCATACCGGAGGAAGAATGAAAAAATGAAGGGAGAGAGGCAGACAAGTTAGCTACCGTTATTAATATAACACATAAAAAGAAAAGCGCCATTCTCCGAGTACGAACCAGAGATGGCGCTTTCCCCGTCTGGAACACCGCTTTATACTACCCTTGTTCTGGGTCCCTGTATCAAAGCGCAGACTAATTGAAGAACGATATATTTATTAGGAGTTGCACAAGTAAATTTTAACCCCAAACCGTGGCAGTGTCAATATAAATTTTTTTCGTGTAAGAAAATCCGCGAAAAACGGAGTAAAACAGAGATTAGCGGAGATTTTGGGAGCTGGGGGGGAAGAGATGCGCTAAAATTTAAGATTGACGCTTCCGGCGGCAGCGACTATAATCAAAGAAGGCAAAAAAAATAGAAGCCGTTTTAAAATGCTCGCTAGACATTTAAAACTTCAAACCTTAAAACCTTAAGCTACATGAACTCGATTTTAAAAAATTGGGACATGTGGCCAGCTTTAGCTTTGCCTAAAACAAGGTAGGTTTATGACTTCTGTAACTATTCTATCAACATCGACATACATTGTCAACAATTATATAAAAGCAAATGGCGACTTTATCTAAAACTAAATAACAGAAACCGCTTTAACAGCGACTAGGCGAACACAGACCTAGTATAAAAAACTGTTGGTCCTGCAACGTGCCGAGTATATAAAATCGTTGCCCCGCATGTATGAGCGCAGATATAAGTACATGTGCTGTATAGGTTATGATAAAGGGCCTATACAGGCGAGACGGCAAAGGCCTATCGTGGTACCGTGTGCAGCGGTTAGGGAGCCATACCCTATAAAATGCACGGCTGGCGGCTACGGGTGCGAAAGCACGGGGGAAAAGCACAGAGCTAGGACGTAGAGGTGTGATGATGTGCAGTATTTGCCAAAACCTATACAGCGACGGCGGGGACTACCGTCTTTACTTTATAGAAAATCCCTTATTTACGCGATTAAGACATACTATATACTTGTCTTTTTCGTGGTAAGGGGTTTCTATGCCTACCAGCTCAAACAGGGACATCAAAAACCATCAAAGCCTGTGGACAAATGCACTATAGTGTATTAATATATACTTATGTAGATACACGCAAGGGAGTGCAAAAGATGAATCAAGAGAGAAAATATGAAGATACTTTCAAAGTCCTGCCCAAATGGACAGCAGGCAGAAAGTTACTACTAAAGAAGCTGGAAGCAGCTACACCGCTTAATCGTTTTATCATTAAGAAGATTTACAGCGAATACAGCAAAAAAGGTATCTGGCCTGCTGAACTTGCACGACGTTCCGGTGTAAGATATGGTACGCTGTCCAAGTTTGAAGTAGGCAGAACGGAAACTTTATCGATGAAAAACATCGCTAAAGTTGCTAGTGGCTTAGGAATGACCGTTTCAGAGTTTTTCGAGGGGCTGGAAGACGAGCCGGGCTATAGTGAATATATCGACAGGGAGAAAAATTTAAAATAAAAGTGTTGACAATGTATATAGGGGGGTATATAATATAGACATAGAAAGGGGGAACAATAGATGAGACCCAATAAATAAAAGAATAATAATACAGAAGGTACGAAAAATATTAAGCTGTAATATAACGGCTGCTATATTTATAACGGTGACTTTAAACGTAGTATCGACCTGGGTAGGATAACCAACCAGCAGTTTACGCAAATCAGTTTTGGTAATCTGCGTGAAACACTGGAAGGACTTTGCGAGCGTTACGGTATGCGATATATCGAACAGGAAGAATCTTACACTTCTCAAGCAAGTTGCTTGGATTGGGACGATATTCCTGTCTATAATCCTGAACAGCCGTATACTGGCACGTTCAGTGGGAAGCGTATCCACCGTGGCTTGTACCAGTTCGCCGATGGAAGGGTGGCTAACGCAGATGTGAATGGAGCATACAACATACTCCGTAAAAGTAAGCAGAACTTCGATTTCGAGGGACTGTGTAAGGGGCTTTTGGACAGCCCTTTGAGAATAAGGATATCCTGACAACTAACTCCTTTGGGATAGGCCGTCAGGCGTTAGCCCTTATATCAAACTTCTCAAGAATCTCTCGCTTCTATAAGCGGGAGAGGTTCAATAGTAAGGTGGATTGAATGAAGAAAAAAGAGATGTTTTTGTTAGCTTGTCTGGCTATCGTCATGCTGGCAGCAGCCGCAGCTGTTATCTCCTTTGGGTGGAGCTACGGCGGGGCATTGGCAGAAGCCATTGTTGAGCGCGATATATGGCGTTCAGGTATGATTGTGAGGTGATTTAGTTGCCAATGATAAAACAGTATGACTACGTAAACGCTTACTGCGTGAGCGTGGCCAACCGTGAAGACCTAGAAAGTGTAGTAACATTCGCTTACAACTACAGTGAAGCCCGAGCATTGGCGAAAAAGTTTTTTAAAGAGCGTGACAAAAGTGTAGGATATTCGCTTCTACGAGCGCAAAAAATAATCGGTGGCGTTCCAAAAGACCTCAACGGCAAGTTGTGCGCCAGTAAGACAGATGAAGGATATTCGCTTTTAGAAAAAAACGGTTACGCTTTTGAGTGATTAGTTAGGGGGTCAGGGAATGAAGGTATTGGATAATTTAAGAGAGACATTGGGCTATGGTGGCGTTAAACTTCCAACGCTCAAGGAAGTAAAGCCGCAACATCCGCTTGGCAAGTTTAGCGACTATGAAGACGCTTTAGACGAACTTTGCGTAAATGCTTTGGCAAAGCTTACGCCGGAGCAGCGGGAAATCATCTTCCGGCGTTGCAGCCGTAATATTAGAAGCTGGGAAAAGATGAAACACTTACATGCTTTTTTCGGAGTTGGCGGCTTTCACAGGTTTTACATTAAAGACTATGTTGGCGGCGCTGCAATGCTGCTTACCGGTGGCGGCTTATTAATCTGGTGGATAATTGACAGGTTTAAGATGAAAAAGAAACTCCAAGAATACAATTCAGACATTGTTATTCAAGCGTTGGACGACAAAGGTTATATCTAAAAATTGAAAGAGGTGTAGGCTTGTGATTATTACAAGAGAAAATATCAAGGAAGAAGCTTCAAATTTAAACGATGAAATTTTAAATTTAGAGAAAAAATATGGGGTCAACATTATTGCACTGGCACAAGTTGAAAGTTTGGACACAGAAGAAGCAAGTAACTATTTAGTCATGGCTAACCGGGTAAGTCTCAACAGGTGTGTTAATAGCGTTGTTCAATTAGTGTGTTCGGCACAGGAAGGCTTTGGCATTAAACCAGAGATGTTTTTTGCAGAAGCAATCAAAAGAACAGTAGGTAATGAAAGGGTTTTTTATGATGCAGATGAAGAAGTCCCCCCGAAAATGCGGGTGAGACTTTTAAGAAAATGTTGATAAAAGAGGTCGTAGAAAATGAGCATTGACGAGGCCAGACGGGAAGCGATAATCAATAAGCTTAAAGAGCTTGAAGAATTTTTAGAACCAGAAGGCGCGCATTTTGTTCTACATCTCTTTACTAGCAGAGACGTTACAGAAGAAAGCTACAGCCTGTATAACAACTGTAGCTTGAAAATTCTGGCCATGTCTCAAGCGAGAATTGAAAACTATATCGAACAGCTTGGCAAGATATCGCTAAAACACCATAAAGAAAACGTGGAGCTTATGAAGCTTGTGGATAAATTAATCGAAAGCATACAATCTGGCAAAGAACTGTCCACAGAGCTAGAGGGCGACATGATAGAACTATTGAAGGCTTTAAAGGCCGAACGAAACGACGCAGGCAGCAAGAAAAATTTATAGGGATACCTACGCAAGAATCAATAACAAAGCCGTTAAAGACTACACAAAAGCACAAATGCTCTCATGGTATAACAAACTGCACAGCGACAGTGCAGAGTACAAGATGTGGGGCAATGGAATAACTCTACCTAATGTACTATACGTTATGCAGGGGATAGCGGAAGTGGTGGGAGTACATCACTCAAAGTAAAATAAAAGCGTTGGTAGCTCCGGTAGAAAAGGAAGAAGCTATAAAGACAGTAGAGGAACGTAAGCGTGGGCATTGGGAAGGGGCGGTGTGCGGGCAATGAGGAATAAAAAAACAATAAAAGAGTTCAGAGCTTTTTACATAATGGCTTCTTCTGTTTATGCTAAATCGTCAAGGAAACGCAAGTCGGGAGTAATCGTGCAATTCAACAAAAAACATGGTAGACCAAGTTCCGAACATCCATGGGAAGTTATTATACCTAGAATAACAGTAATACCGGGTTGGATAAGCTGGTAATTTAAAGGAGTGTGCGTTGGGGTTGGTATGGAGATTGGCCAGTATTTAGTTTGGAAAGTCTTGATGTAGAGAGGAGTAACGGTAATGGCCCGTAGTTTTAACGAAAAAATGGAAAAGAAACGACAAGCAGAATATAATCGCTGGAAAGCAGAATGTAATCCGGTATGGCATCGCAGAAATCACTGGTTGCTTAAGTACAAGGTGTAAAAAATGCGGGTGGCGGTCAAGGTAATTTGCAAATTGCATTTTTTGCAAATTGCAATTTCTGTCGCTAGTCCTCTGCGAATTGTTTTTGCACAGCTCCCTACGATATAATAAATAAAAAGAATCGTAGGGGGCTTTAACATGGCTGAAACGTGGAATAATATAAGATATGTTCTAGACAGATTTTTTAAGGTCGATATATGGGCATATGCCGTAGTGATATGGACTTTGGGCAACGAGATTTTCGGGCCGAATTTTTGGGGCGTCGTTATATTAGCGCAGCTGATGATAGTCTTTGATACCATACTTAAATGGGTGTACTTGAGTAAAAAGTATATCCATGACACGTATCAGCCGAACGACCCGCTAGAAAACATCAGCCTGCGAAAAGCGATTTGTTATTTTTTCAAAAGCGAAACATGGCAGAAAGGCTACCTAGAAAGCCGGGGCTTTAGCCGCATACTTGAAAAAATGCTGCTTTACAATGCAACAATCATAGTAGCCTTTTATGCCGCCAAAGTCATACCGCCCATACATGAATTGGGTATAAATCTAGTCGCTTCCGACATTCTGCCGGGCAGCGTGTCGATGGTTATTTTTATGGTCGAAATGACCAGTATCAACGAGAATCTAGTTGAGCTGGGCTATAGTAGCATAGCTAACGCAGTCAAGCGTGTGCTTGACTACATGTTGGATAGAGAGTTTCCAAAAAGGGGGAATTGATATGCAGATAAGCCATGAAGATTGCAAGCTGGTAACGCTGACAGACATTGCAGCAGAAGCTAGAGCGTGTTCAGCGCATACCATAACTGGACACTGGACAGCTGGCAGATACAAACAGTATTTCAATGATTATCACCTACTGATAAATGATGACGGCGAAATATTAATGCCGAATGGCGTTACATTAGATAGCGTACTTGCGCATACCTACGGCCGCAACACCGGAAACATAGGGGTATCAATGTGCTGCTGTCTGGACGCTATCATTTACCGGGACGGCAGCGTCAATTTTGGCAGTGTGCCGCCAACGTTCGCACAGATTGACGCCATGGCAAAAATCGTTGCCGTTATTACCAAATGCGCGCCAAAAATGGCCCCATTCGGCGTGACTGCGAACACCTTCCGAACGCATAGCGAATGGGCCGAAATGGACGGATACGGCCTGTATAGCGGCGACGCTGATATGCGCTGGGACCTGATAAAGCTGGAAGACCTTGGGGCGGACGAATACACGAAGCCCGGCGGCGACGTTATCCGCGGCAAAGCTATCTGGCATACCTTCAATAACTCCGACGTCTATAACCTCTTGCAACCGTGATGAAGAAGAAGGGTGTGTATAACTTGTGGATAGTGTGGATAAAAAAGGCTTTAAGGACTATCTGTATTCTGCTTTGCCTTATCTGCTCACTGCCGCAGTCGGCTTCTGCGTCGGCGCCTACGTCACCGGATGGCGGACGGGTGATAACGATAACGCAGGAAGAATTGACGAGCTTACAGCAGATATTCAGCGAATTGAGCAGCAGCAATCAGCTATCGCAGAAACGTTACAGCGAGCTGTTGGCGCTATCGAACGAGCTGAACAGCATAGTGCAAGCATTGCAGAAGGAATCAGCGAACTTAAAGACCGAGCTGGAAACATCCAAGCAGGAGCAGCAGAAGGCGTTGGAGCAGCAGAAAGAGACGGCAAGCTTATTGAACAAGGCCAACGAATCATTGCAGAAGTACAACGCCGAAATGAAGAAGCAGCAGCGGCGGCTAAAAGCTGAAAGAAATATTGCTATTGGCATGGCCACGGCGGCCGTTATCATGGCAGCCTGTAAATAAAATCAAAAGGGAGAATGAAAAAACATGAAAGCATTATCTGTAGAGAACTACCAGACTACCCAAAAAGAAAGCCTGAAAGCTCAAAGCTTGGCTGAATGGTCCGTAAATGCCTGCATGAATTCGGCGGTAACTATCCTTACCAAACCCGACCGGATAACGGCAGAGGAATTAATCAAAGCACGTGATATGCTGGACAAAGCAATCTTATCAGCCGTAGAACGTGACGCACTGGCCAAAGTCAATTATAAAATCGCAACCATGATTGTAGATATGCCGGATGAACAGGCTCCGGAACAAGCGTCCGAAATGCCTGTTGTCCCGGAAGACGTAGCAGAAGAAGCCATGAAAAACTGCCAAGAGTGCACAGAATGCGAATAATCTAAATCCCCGGAAGTCCGGGGCTTTTTTATGTAAAGGCGAAATAAAAGTGTTGACAATATACAGAGGGGGGTGTATAATAAAAGCATAGAAAGGGTGTGAGCTATGGCAAGAAAAACAACAGTATATTTCTACGAAGGGGGCAAAAAGCGAATTATGACAAACGTGTATAAGAAAGAGTTTTACGTTGGCGGCGAAAAGGTCAAAGTTGGCATTTTAAGCACCAATCCAGATGAAACATGGCTTATTAATGAGCTGGATAACATTTTGTGTGAAAAATGCCAGAATATCGACGGTCAACTGATATTGAATAATGAGTTCTTTTCTTTGGCGGTCCGCAAAGTCAGGGAGATTTTAAACTACCAGAACGAAAAAGCGGATAACGAAGAAAACCCTGTTTATTACAAGTTTTACAGAGACGGGTACAATGGTGCGATATGGATGGTGTGACAACAGTTATAGTATCTGTGATATTCTCCGCACTGGCGGCACTCGTCACGTGCGTATTGCTGGCAAGATTTGATGTCAACGGTCGCATGGCCACCGCAAAAAACGGCGGCCAGCAATCTAAAGCCGTCGGGCAGAAGCGGGAACGCTATATATTATACATTCCCCGCAAAGGATACTTTTGTTTCATCGAAGAAGATAACCGCCCGACGTTCGCCTTGTCGCGCCGCGACGGCATGATAGAACATTTTGAAAGCATGAAAGAAGCAATGCTGATTGTCAACAGGCTTAAAGCGAAACGATATCAGATTTTAGACGTCAAGGGCAACGTGGTAAAGAAAGGTGGATAACATGGCGGCAGAACCTTTTATCTTATGGGGCGTATCTATAACCGTAAGCATAGCCGCTGCTGTGCTTTACTATAAAGTCAGGGGGCGTTAAAATGCTTACGTTTCTTACAGAAAGGCATATCTGCGTTTATAAGCGCGATATAGATAATGCCTTGGGAAAGTACAGAAAATATATGGTAGGCGAACCGGAGCTGATGAACGGCGCCATAAATGAATTTGTAAATGCACGTTTTTTTATACAGGCATTCCTTGACCTTGGCGAAATTATGGCGGTAGTTTACTATAGGCCTATCGAGCGTTTTAGCCCGTGGACGCCGTGGGACGTCACTGTGTGGGATAAGAATATGAAAATTGTTGCCGGGGTAAGCTGCCTTCCTGCCGCCGCAGAAGTAGAGCGGTTTTTAACAGACGCGATTAAAAAATATGGAAGAAGGGGAACGTATGGAGATAAGCGAAAAAGACATTGAGTATTTAAGCTACATGGAGCGGACGGACTTGTTTTATCGCGCCATGCCAAAAGATATAACGGACGAGACAACTCTTATCTATGGCCAGCTGGTACAGTTTGGCAAAAAACTGTATATTGTAAACTACGAAAACTGGAAAAAGCGGGGAGCGATACCCTTCGGCAGTCCGGCCGGGGCAATGGGTATATACTTCGGCGAGTACGCCATTGAAGTAGACCCGCTGACAGTCCAAAGATTTATAGGCGTCTATGCAAAGAACCTAAATTCTGCGCGCATTCCGCTGTTTGTCGGAGACTACATAACCCAAAACATCGAAGGGGAAACATGCTTGTTTCGCATTGAATTAGATTTATTTGAAGGCGTTTTCAAAGCGGCGGCAAAAGTGCGTCTGCCGCTCCCGCGCAAAGAAATCGAAGATGTACTAATCATCGGAAACTACTGGGACGACCACGATAAATGGGAGCGTAGATTGTGGACAGGGGCAAAATGATATATACTGAATTAAACGGCATTCGTGACGGCAAAACATGTGGCGTATTCTACAGATATCTACATCGGCGAATGTGGAACTGGCTCGCCGACACGCACGGACGGAAGTATAAAAAGGACTGGCCAGAATGGGCGATTAATGGCGGCATAGTGCCAATGGCTGAAAGTTACTGCTTTGCCTGTGCCGCCACGGATTCATGCAGTAATTGCCCGATTGATTGGAATTATAGGGATGTAGAAGCCATGCTTCCGGATATGCCATATTGCTATAAAAAACCTAAATTTAGTTTCAACACTTGTGGCTCATGGATTGCGGCTTATACATATACTGCCGGGACATATGACCTTAACCCCGGCTACAGCGAACGTATCGCCAGAGCTATAGCCGAAGCACCGATAAAAAACAGCTATCGCGGGCGCATACTCGAATACGATAGCGACTATATGGCCTTGAAAGGAACGTTATAAATTGCGGAATTGTTTAGACTGTTTTAGATTACATAGACACGAAGGAGTAGTTTTCTGCCCGTTTTTGGGCCTGTCAGAGTGCATTTTTGGTGCTCACTACATCCCGGCGGACTGCATAAAGCCAAAGCAGGCAGCGTCGGCAGCCCCCCCGCCAACAATACAGACGTGCCCGGTTGTTGAGCAGGACAATGAAAGAAATTACAACGAGTTCAGGGAGCTTGAAAAAAATCCAGAGTATAAGCCATTTAAAATGCGTACTATATACCCTTGGCGGGAATTGCATGACGAAATATTTAATCTTATTCGGGCAGGCATGATTTATAAAGATGTTGCCGCCAAAGTGGGAGTACCGCCAGAGAACCTGAATGGCTACGTTTCCCGGTATAAAGTAAGAAGCTGATAGAAAAAGCACTGTGAGGATTTCTCACAGTGCTTTTGTTTCACGTGAAACATTGCCCGTCAGTCGAGCACGTTTTTATGTCGCTTGAACTTGTTGTACACGTCCCATATGATACTATCTTCGTCATTTTCGACGACTGAAAGAACGAGAACAGAAAACGGATTATCGTTTGTATAGCGCTTATGAATAGTAGTAGTGATGATTTGGCTATCGTTAACGAACGCTACGCCTTCTGCGCTATCTGTGATAGCCTTGTACAGGTTATCGTTGTCAGGTTTAACTATGGGGTAAGCTGCGCGCTGGTCGACCAGCTCCCGAAACTTTTTTGTTCTGGACGCAGGCACGGACAGGAAGCAATATAAATCAGCCCGAAGCGGCGTTTTCTCTTTGAAGAAACCTGCCTTGCTGCATTCTTCTTGTATGCGCAGGGTGCAATATTGGCGGTAGGCCTGCATTTTGTTACTGTAGCGGCCAATACGTCGGCCGCCGTTAGTCCAAAACTGCGCCGCCCTTTCCTGCGGCATGGCGTTGCCGCCGAGAACGATATAAACACAATCGGAATTTTTTAGTTGTTTCATTTGTGGAAACCTTCTTTTTTTAGTATTCTTCTTCCAGTTCTTTTAGAGCCTGCGGATTAAGCTGGATTTCTTTTTCTAGTAAGTGGTCAACGGTTACGTTAAAAACGCGGGCCAGCAGCATAATATAATAGACGTTGGTTTTTAAAAGTGACCTTTCCCCGCGTTCGTAGCGATCAAGTGTCGTGGGACTGATACCGGTCAAGTCATTTAGTTCCGTGCGGCTATAGCCGTATAACTCCCGGTAAAAGGCTATAACGCTGCGGCACTTGGTCAGGCGTTTCGGCTCAATGGTGATATCATATTCCCGCAGCATTTCGGGGATATCGTCGACATTGTTGTCCGTGACAGTCAGTGTGCAGTTTTGGCGGTTGGTAATAGTCACCAGAACGTTATAGCTGTTGTTTGATACGTTCAGGCGGTTAGAATGGGGGATAAATGTAAGCTGCTCGTTGATACGGTTCATCAGGCGCGGTATGGGCATATAAAGAGTATCAACTAATGAGTGCGTAAATTCACTTGCTTCGGCAAAGTCCTTGCAGGTGTAGAGCTTGTATACCATACTTCCGTCAGGACGATTAGTAACGACGACGCTACATCTTGACCCAACATTCAGCAGGTAAGCCCTACAGGGCGGAAAATCCGCCTTTCTGACGCCTTTTATAACGTCGGCGCAGGTGTTATAGCCTATGCAAGCTGAAAAGTCTGACATGGCGGCTAATTGGTCCGCTATAGTCTGGCTATCGGATAGACCGAGCAGGTCGCGCAATTCTCCCGGCTCATATGTTTTACAGTTCATTTTTATCCCCCCCGGTGCTATCTTCTTCAAGGCCCTTGAACGGATTGAACGAAAAAGCTATCTGGCAGCGGTTTACCTGCGTATAATCGTCGAGAAACTTCATTTTCCAGCCGAGGTACAGGCGGACCCGGAACCAAGGGCAGTATTGCTTGCAGTAGTAGAAGGACCACGGGGCGAGAAAGCCGGGAACATAGCTAAACCATTGTTCGTTGTTAAGTTCCTTGATTTTCCGCAATACTTTGACCTTTGAAAAGTCTACCGCCCGGCCGGTGACATAGTAGCCAAAACCGTAGGCATTGTTGCGCATAAGCCACAGCAGGCGGCAGAAATAACGCTGCACGCGTTCTTTTGTGGTGAAGTCGTTATACCAGAGCTGTACGAAGCCGGGACGCATATAGCCGTCGCCTTTCATTTCGTAATGATAAATATAGTGATTGTCGAAGTCATAGCGCAGGAACTTCGGGACGACTTCGAGCACCTGCCAGCGGATATCAAGGGGATTATCGTAGGTTTGCCACAGCTTGAATACTTTAGGCAGCTGCCCTTTTTCATCAGCAAAAATGACGACAAACCAGTTAGTTAAATAACATAGCACGGTAAAAATCAGGTCAAGGCACACATACAAAAGCCAACTCATTACAAACACCGCCTTCTAAAAGTTATATAACAATATTATACCATGTATATAGTTAGAATATTCATAATATCTACTCTTGTGTTATAATGTAACAAATAGACAGATGTTTCACGTGAAACAATAAAGTGGGGTGAAGATGTTGAGAAAGAAAAAGGAAGCGCAGCAGATAACGCCGGAAGCCATAGCGGCCGAGCTGGAAAAAGTAAACCTTGACGCTTCGACGCCGGAAGAAGAAAACAACTTCTGGGAAAAATATGAGGAGCAGCAAGAAAAGATAGAAAAGCAGCATAGGGGGCGCGTACGTGTCTCCCAAGAGGATACCAAAAAAGGCGGCTCACCTAAAGAGGATATAGCGACGGTAACCAAAATCAGACCGGGGTACGTGCGCGTAGCGTCCGACCAAGAAAAGAAATTCTGCCGTGAGTACATGAAGACCTTCAATGCGAAAAAAAGCGCGCGGGCGGCAGGCTACGGCGATACCTACGCGGCTAAACGGGCGTATATGATACTGCGGCGCCCGTGGGTACAGACGTATCTTAATGAGCTTCGCGAAAAAATCGAAACGGAAGAAATCGCCGATGCAAACGAGACCTTGTTAAATCTTACCAGACAAATGCGCGGCGAGCTTGTCGAGACTATCGAGACACTAAACTATGCCGCCAGAGGTCAAGGACCAGATAAAGAATACGTTTTAATAGGTAAGACCGTGCAGCGCCTTAGCTTGCACAGAGCAGGCACGGAAGGACTGGCCAGATATCATAAGCTGTTTAATGAAAAGGCTGTGAACGTCAATATCACGCCGCAGATAGTCGTTGATATTCCGGGGGCGCTTCCGGCGGCAGAGAGCGTACCTATCCAGCCGACCATGAGCGAGGAAGAAATGGAGCGCAGAGCTGCGGAACTGGCAGAGCAAATGGGAGTGACGGGAGAAGATGAATTATCAGAACCAGAACCAGACACCGGAGACAAGGCTTAAACAGATAAAGCTGACTGACTGTATAGGTCCTGCATTTTATGGCCTGTACCACGCAGTAATGCAGCACGCATATACATATTACTGGCTATGCGGCGGCCGTGGCAGTTTCAAGTCGTCGTTTACCGCCATAGTGGCAATACTGCTGCTCATAAATAATCCTGCGGCGCATGTAGCTGTTATCCGGAAAAGAGATAACACGCTTAGAAAAACGGTCTATGAACAAATGCTATGGGCTATAGAAAAGCTGGGACTTACTGAATTTTTCATCGCCAGACTGTCGCCGCTTGAAATCATCTATAAGCCCACTGGCCAGAAGATTAACTTTTTCGGACTTAGCGACAGCAACACCTTGAAGTCGATTAAGGTATCCAATGGCTACTATTCCGTACTGTGGTTTGAAGAACTGGCAGAATATGACGGCATAGAAGAAGTAGACAACGCCCGTTTATCGTTCATGCGTGGCGGAGATAAATTCTGGGTGTTCTATACCTACAACCCGCCGCAGTCGTTAAGTAGCTGGGTAAACGTCGAGACGCAGAAAAAGACCCCTGAAAAGATAGTACACAAGAGTAACTACCTGTATGGCCCGGCCGAATGGGTAGGGCCGATGATAGTAACGGAAGCAGAAACGCTGCGTAAGTTTTCACCCCGCAGGTGGCGGCATGTGTTTTTAGGCGACGTTACCGGGACTGGCGGCGAGGTATTTAATAACTTGGTCCTGCGCGAGATAACGGACGAAGAAATAAAGACTTTTGGCAACATCAAACGCGGCCTTGACTTTGGTTTTGCTAATGACCCGCTGGCGTATATGACCGGCAACCTAGACGCAGCACGGCGAACGTTATACATATACAACGAATATTATCAGGTGCAGTGTCCGCTGTGGACGCTTGCAGACCACATAAGAGAAGAAAACCCGGGAAATGAGCTTATAATATCAGATGTAGAGCCCCGAAGCGTGCACACGCTTAGAAGCTATGGTATAAATGTGAGACCGGCCAAAAAGGGACCCGGAAGCCGTGAGGCTGGATACGACTATTTAAGCAAAGAGCTACTGCGAATAGTCATAGACCCTAACCGCTGCCCGAATGCTGCCCGTGAGTTTGCTAACTACGAACTAAAAAAAGACAAAAACGGGAACTTTATAGCGACGTATCCCGACGGCAACGACCACACTATAGACGCTGTAAACTACTTATGCCAAAACAAGGGCGCTTTGCGAATTTCATAATCAGGGGGTATTACAAAGTGAAAAAGAAGCAGTTTAAACCGCTTAATATCCGCAGTACGGAGCTTTTAAACAGAAGTAGGGTAATAAGTCCTATGTCTGTAAATGAGACGCACAGAAAGGCGCTGAACGTCATTAATAGCGGTAACAACAATAACATCTTTATTGAACCGCGACTGGAAGACGTACAGACCATGTTCGGTATCCCGGAGACTATGGGGAATCCGGACGCAAACGCACAAGCCGCCAACGATGAAGCTATTAGCGCCTGCCACAGCTTGATACTTCACACCATGCGGGTGTTGGGTGATAACGTCTATCCGCAGTTTCTTGGCTATGGCTATTTAACGGCGCTGACGCAAAACCCACTTATCAGGACAGGCGTAGAGATGATTGCCTCTGAAATGACCGAAAAAGGCTGGAAACTCACCACGGAAAAAGAAGAAAGCCGGGAGAAGATTAAATTTCTTGAATCGGAGTTAAACCGCCTGAACGTCAAAGATATGTTTTATAAAGCTATCTGCAACAACGGCTATATGGGCGGTTGTCTTGTAGGAATGGACTACGAAGGAGAGCGCCCCGAAGACTTAGTAAATGCGATACCGCTTACCGCCGATGGCCTTCTAGGTAAGAAAATCAAAGGTCTGCGCCTGCTGGAAGCCTTCAATATCTCGCCGGGGGAATATGATTCTACTAACCCAATGAGCCAGAATTACTACAATCCGCAGACATGGTTTGTCATGGGCGTACCTATTCACCGCAGCAGGGTATTATACTTTTCGCAAAACGAGCTGCCTACGCTGCTGAAACCTGCTTATAACTTTTTCGGTATTCCGCTTGCGCAAACCGTCTTAGACGTAGTTTCTCACTTTACCGAGTGCCGGGAAGCAGAAGCACGTTTGCTTACTAAATTCAGTTTGACCATATTCAAAACAAACCTCAATGCACAAATTCTTTCCGGTGCTGATTGGGCGTCTATCGACCGCCGGCTAAATCATTTTGCCAAAAATCGGAACAATGACGGCGTGCTCCTTATCGACAAGGAAGAGGAAGAAGTAGACGTTAAAATCACAGCTTTATCAGGCGTGCGTGAAATCGTATCGCAGGCAATGGAGTTTGTGGCGGCTATGTTTCAGGAGCCAGCAACTAAACTGTGGGGTATCGCCCCGCAGGGCATGAACGCTACAGGGGAAAGCGACCTTGAAAACCATTACAAGCACATCAGCAGCCAGCAGGAAAGGCAGCTTAGAAAACCGCTTGAACGGTTGGTAAAGATACTGCAACTCATTGAATACGGCGAAATTGATGAAAGTATCAGCGTCGAATTTAACCCACTCTCTGAAAAGAGTGAGGAAGTAATGGCCACACTTCGACGCACTCAAGCCGAAACTGATAACCTCTATATAGCTATGGGAGCATTGGCACCAGAGGAAGTACGCGAGGAGCTTAAAACGCGTGATAATAGCCCTTACAACCATTTTATGGCTAACTTTGATGTAGAAGATACAGAAGAACCAAGCGCAGACTATAGCGAGATGATAGAGCTGTTAAAAAACGTCACGCCGCCAGAGAATAGCAGTCAGGGGTGAGTAAATGGCCAGACGCAGAAGGACCAGACGAGGGCAGACCTTCCTGCCGCCACACGTCTTTAATGCAGGCATACAGCAAAGCTATGCCCGCGAGATACGCCGCATTATCCGCCCCATGATGAAAACAGCTATCCCCTATGTCTTGAAGAATTACAAGAAGTTTCTCAAGGGCGACCAGCTGGCGTATGATATCACCATTGAGGGGCAAGAGGTAAACCTTGACGAGCTTCTGGCGGTACTGCGGCGGAAATTCCACCAGTACATTATGGACTTCAATCGGGAGCGGGCGGAACGGGCGGCCGTGCGCTTTATCAACAAGATTGATAAAACCAACAGGGCGGCTTTAATGGCGGAACTAAAAAGGGTAGGCGTGGCGATTAAATTCACGGTAACACCAGCTTATGAACGCATACTAGAAGAAGCTGCCGAACGGAATGTAAACCTTATTAGGACTATTGCCCCGTCATTTTTCGATAAAATCATCAAAAGCGTGTATGAAAGCGCCAAACGTGGCCGGGATATGGCAAGCCTTTATCAAACGCTGCTAGACATTGAAGGTGTTACAGAGCGTAAGGCGCAGCTGATTGCAATGGACCAGACGAACAAGGCCACGCAGGAGCTAGAACTTGCCCAATCCCGGGAGCTGGGTATAAAAACTGGCACATGGGTACATATTCCGGGCGAGAAAACGAGCCGTAAATCACATGAGGAGATGGACGGCAAAGAATTCGACTTGGACGAGGGATTGTTTGACTATGAGGTAGGCAAAAAAGTGAAACCGGGCGAGCTTCCCTACTGCCGCTGCACTTACAGACCAAACATCAGCGAACTGCTCGAAACCTAGTAAATACGTACTACAGGACTTTGAATATACACTTTTCTGCTATAATAAGGGAGAAAAGTATTGAATTTACACGTACTGTAGCAGAAAGCAAATGTAGATTTGAGGTAGACCCACCCCCCGGGGATAGGATTTACACCGTTTAAACTGTGTGCATAATTTGCGGATAAAATGCCGTGAAAAGCCGTACAAATACCTCAAAATTATTCATGCAAGTTAAGAGGTGATAAAGTGGAAAAAGATAACAATTTGACCTTCGACGCTGCCCCGTCAGCCCGAAGGATAGATGATAACGGATATCTGCACGTATCAGCCTGCCCGATATCCAAAGCCTGTATCAATCCTTATTATGGCCGGGAGATACCCGGAGCCGCCGAACTGGGACTTAACCCCACGGGGATATACTACGGATACCGTGACCCGGACGAGCTAGCCAAAGCGGCCGAGACTTTCAACGGCCTGCCGCTGCTGCTTGAACACCACTTTGACAGCGCAGACGAGCCGCAGAAAGAGCACCGTGTAGGAGCTACCGGGACAGACACCACGTTTGACGCTCCGTATTTGCGAAACACAATATCAGTGCAGGACGCTGACGCGATTGGAAAAATCGAGCGTGGAGAGTTCAAGGAGCTTTCATGCAGCTACCGTTACACGCCTGACTTCACACCGGGCGAGGTTGACGGCGTAGCGTATGACTTTATAATGAGAGATATCAAGGGTAACCACGTTGCCCTTGTGCCACGTGGCCGAGCTGGTTCCGACGTGGCTGTTGCCGATAGTATGCCCGCTGGGCTAGCTATAAACAATACCCCGAAAGGAGAGTTAAAAGAAATGGCAAAATTTAGAATTACCGAGCCAGTGCAGCGCTTTAAACAACGCCGCGCAAAAGCTTTGCACTCTGTTCTTGCAGCTGACGCTGATTTAGGAATTGAAAAGAGTGAGACCGAATTGGGCAACTTACTCAAAGCAATTCAAGTGGTCGAAGCGCAAGTAGAGGGCGGATATTCTCCCCGCGATGTTGGTGTTGATATCGACGAAAACGCAACCGTTGACGAAATCACTGACAAGCTTTTCCCCGGCTTGGAAGCTGCCGCTAAAGACAAAATCCGTGCTTTCCTGCTTAGCTTGAAAGGCACCAAAGCAGAGGACGAAGCCGCAGAAGCTGTAACCAAACCTGCCGCCAAAGACGACGAGGGCAAAATGACCTTTGCAGAAGGCGTCAAATATGGTGAAGAGCTGGAAAAGAAACCCGGTGAACGCGAAAAGCTGGATAAAGAACATGAAAGCGAAGGCATGAAAAAAGCCTTAGGCGAAGACGACGAGCTTTCTGAAAAAATGAAAGACCCTGCTTTCAGAGCAGCGTTTGAAATGGGCGTTAAATACGGCGAGAAACGCGAAAAAGCTGACCCGAAACGTATCGACCGCGACCACGAACGCGAGGGCGAAGAAAAATACTTGGCCGAAGACGCACTGCCTAGCATTTTGGCGGCAGAACGTAAAAAAATTGAAGCAAGTTTCCGCGAACGCAATGCTGCCGCTGAAACCTGTCAAGCATTCTTAGGCCGCAAAGTCGACCCGCTGGCTTATGACAGCGCAGATGATATCTATGCCGCTGCACTCAAAGCAGAAGGCTTCAATGTTTCCGAGTATTCGCCTACCGCCTATAAAGGAATGGTTGACGCACTGCGCAGAAGCAAACAAACTGAAAAATGGGGCGCTGGCCGCGTTGCTATGGATTCCGCAGTCTCCGTACCGGACTATTTGCAAGGCTTAAATAAAATCAGCGTTCGATAAGAAAGGAGCGTAAAAAAATGGCGTTTCAGAAAACTGTAAACACTTACCCCGGAATTGGTATTCCGGGCGCATATGCAGCAATTAACCCTATCGTATCTACCGCCAAAGGCTATGTTGCTAGCGCTGCATGCAACATCGGCGGCTTCGTATGGGCTGACGCAGATAAAGAAGGCTGCGTTAAACCTACCGGCACTGGCCGCCCTCTGGGCTTTGCAGTGCGCGAAATTACCAACCCGCTTGGAATTGACGTAGAAGCATCTAACGTTGTTCCGGTTGGCTATCCTGTATCTGTAGAGGTAAAAGGCGACTTCTTTGCCGTTACCCTTACCGAAGCAACTGTCGGCCAGAAAGTTTTTGCCGTACTGGCAGACGGTACTATCAAAACCGGAACTGCACAAGCAACCGTTGCTGGTGCCGTAGAAACTGACTTTGAAGTAATTCAAGCCGGTTCTAAAAACGACGTAATCATCATCTCAAACTGGCGTGGGGCTGTTGTTCCTGCTACCGCCGGGGCCTAATGGCCTGTAAGTACAAAAAAGAAAGGGGAACAGTAAAATGCCAATGAACATTGACCAACAAGTAGCACTTATGCGCGAAAAAGGTTTCGTTTTTGACGACCACTATAAAATTCGTGGCATTATGGCTAACGACGCCGACATTGAGCGTTTGGCTTATGACGCCGCAATGGTAACCGAACCGAACAGCGGTGTACCTGTAGAATTTACATCTTATCTTGACCCGCGTGTTATTGAGATTCTGACCGGGCCTCGCAACTCCCGCGAGATTTTCGCAGAGGTTAAAAAAGGCGACTGGACTACATCCTATGCACGTTTTGAAGTCGACGAAATCACCGGAGCTGTAGAAGCTTACACCGACTACGGCAATGCTGGAATGGCTGACGTCAATCCGACTTATCCGGTCCGTCAACAATACGTATTTCAAACCAACATCCGCTATGGCGACCGTGAACTAGACTATGCAGCTAAAGCACGTTTGCAATTAGCAGCACGTAAACAACGCGCCGCAGCTACCACTATCGACATTGCTCAAAACAAATACAATTTGCTGGGCGTCGAAAACATGGAAATCTACGGCCTGCTGAACGAGCCTAACCGTCCGGCTGCTATCACTCCGGGAACTGGTGCAGGCGGTAACACTTGGAAGCTCAAAACTACTAAAGAAATTTACGCAGACTATCTGTTGTTGTTCCAGAACTTGGCTAAAAATTCTTTAGGCCATATCCGCAACGACAGCGATTTGATTCTTGTAACTTCTCCTTCCGCTGCTGTTGAGCTGGGTAAAGCAACTGACTTCAACGTATCCGTTATGGACATGATTAAACGCTATACCCCGAACATCAAATTTGCTCAACTGCCGGAACTGGAAAACTTCACCAGCAGCACTGTACTTCTTATCTGCCGCAGCATTAACGGCGAACCTACTGGTGAATTCGGATTCTCTGAAAAAATGCGTGCTATGCGCTTAGTGCCTGAAACTTCTAGCTTCAAGCAGAAATTTGTCGGAACTTCCTACGGCTGCATTTTATACAGACCGTTTGCCGTTGCTACAATGACTGGTGTATAATTTAGGGTAAAGGGAGATAAGAAAAATGGCGAGACTGACGAAGAAAAAAACCGAAGCTGCGCAAGCAGCAGAAGTAGCTACCGAAAACAAAGAAACCTTAGCAGCAGAAGCGGCGACCTCTGCCGCCGCCGAAGCTGTGAAAGCCACGGAAGAAGCAGCAGAGCCTACACCGTATGAAGCGGCGCTTAAAGAAGCCGAAAAGCAGGCGGAAGAAGCAGCCAAAGCGGCGGAAGAAAAGAAGGTCAAAGCACAGTCTATCAATAGCGCTAACCGCGCTGTTATTGATACCACTGATACCGTGACCTTATGTCTTAACTATCCGCAGGACTTGGAACTTGCTATCCCGACTTCTAAAGGCACTATTGAACGCATTATCCTTAACGGGAACAATACCCACTTACGGGGCAAGGAAAAGGGCATTAACCCTGTCGGCGCCTACGGCGTAACTCCTAACGTCCCCCGTGCAGCTTGGGAATGGTTCTGCCAAAACTATCCGGAATTTTGGCTAATCAAAGAACATTTGCTGTTCTGCGCTACTAAAGACGACAAGTATAGCGTCGAAGCAGAAACAGACGAGCGCAAAGCGCTTAGAAATGGCTTTGAGCCTGCCGCCAAAATGGCAGGGCCAGAAGGCAGAGAAGGTTCAGTTACCCCGGTAGAATAAGGGGGATACTACTATGTCTAGAGAAGACAACATTGTTGAGTTCAACCTCGAAGACTTTAAAACAAAGTATCCGTTCATCACTTTGCCGGACGCGCAAATTGAAAACAATTTCGATACCGCCACTTATTTAATCAACAATGGTCCCGCCTCGGCAGTCCAAGACTACGACGAGCGGGCAAAGCTCCTTGAACTGATGACCTGTCATTTATCCGAGTTGCAAATGCGCGGCCCGCTGGCAGTAGGCAACGTGGCAAGTGCGACGGAAGGTAAAGTGTCCGTTTCGTATGCCGTGCTGGCTAAACCCAACTGGTACACGCAGACGCAATGCGGCTTCCTTCTTTGGCAGCTTATGCAAAAATATATCAGCGGGGGCCGTTGGTACAATGGGCTTTCATGTTGAGTTAAAAGCTGGCGGCGGTAGCGGGGAACTGCTGGGCAACTTTAAAAGAGTTGTCGGCCAGCTGGCAAAGCAAAACCCGCAGCTAGAAATAGGCTTTCCAGAGGGGTCAACGTACCCGGACGGGAAAAGTGTAGCGTATATCGCCTACATTCAAAATGTAGGCCTTGGCGGCGTTCCTGAACGGCCTTTTATGCAAAAGACCGTCGAGGAAAAAAGTAAGGACTGGCTGGGCTTCCTTGAAAGAATTTTCAAGGGGCACATCATCGAACAGGATATCTTTGTTCGAGCCTTGCGGGCACTTGGACCGTCGGCGCGTACCGATTTGCAAATGACTATTCGCAACTGGCCGCCGGGAGAGCCACGGCTTAACAAGCCTGCTACGATAGCGGCTAAACGGCGGAAGATGAAGAACGGGAAGTCTTTAGGGGTAAGCAACCCGGAGCGGGCGCTTATTGACACATCGACAATGATTAATGCTGTTAGCTGGCAGATTGCCAACGAAAAATAAAGAGGAGAATAACAGATGTTAGGGATGAATTTACATGCTATAGTGAGAGGTTCAATAACGTCGGTACACCCGGACGAGACAGTTACTCTTTATCAGTCTGACGGGCAGGCTGTGGCGTATGGGAGAGTGACGCCGTACTATAAAGAGCCAATCACGATTGCAGCGCAGATTCAGCCGAACGCTGAAAACTCCCTTGACCATAGCGAAAACGTGCCCGATATGCCGCATACAGAGCAGATGTTTGTTGACAGTAGTCAACCGTTGCCCGTAGACGGTATATCGCGGGTGCCGCTATGTAGGACAGGTGATATCATCCAGCGCGAAGATGGGACCTACTGGCACATCTCCAAAGTGCTTGAAGACTGGTCAGCACATGCAGGGTGGGCGAATTTTGAAATCACCCAACTTGTGACGCCGCCGGTACTACAAACACGGCCAGCGCCGGAGCCAGAGCCTGACCCGGAAGAACCCGACGAAGGCGAGGGAAACTAAATGCCTGTATCTGATGTAGAAAAAAAAATAAACGTCGCAGTTACCGAGTTTCTGTTGAAGTACATGCGGCCGACGCTTGACCCGCAGCGCGTGTTTGAGGGCAACCAGAACAACATGGCGCTACCCGGCGATGAACGGGAGCACACATTGTTTTACTTGAGCCAGACGCGCCGTATAGGGACAAACACAGGTGAAAGCCAAGTTACCCCGGAAGGTAACGTTATCACGGCCACATTACGGGAATACGTTGTAACTGTTGATTTTTGCGACACCGATATCGACCGTTCACGGAGCAGGGCCGAAGGACTAGAAACCTTGAGCCGTAGCGCCTATGCGGCCGATTTTTTTCATAATAACTATGACATTGGCCTGCTGTACGCTGAAAACATGGTGTATCTGCCTTACGTAGACGACACTAATCAGTTTATCAACCGCTTTCAAGTCAAACTACACCTGTCTATGTGGTCAACATATTCTATCGAGGTTGAATACTTCGAGCGGGCAAGCGTGACAAGACTGGAAAATGTTGACGTACATCACCCGCCAACAAACTAATTAAAGGGGGTATCTAAAAAATGGCTATTCCTGCAAGTAGACTTGTAAACATCACGCCAAGAGTTATTTCATCTGGTTCCACAGAGTTAGAACTTGCTGGCGTTCTGCTTACTAAAAACGCTATCATGCCATATCCGCTGCTTATGGGCTTTACTGGCCAGCAGGCAGTAGGCGAATACTTCGGCTATGACAGCGACGAGTATCGTCTTGCGGTTATTTACTTCTTAGGCTTCACGAACAGCAGCAAGAAACCTAACACGCTTTATTTCTTCCGCCGTGCGGATAAAGCTATCGCAGGCGCCTTAATAGGCAGCCAAGCACTGGGAGTAACCGACCTGCAAAAAATCACAAAGGGCGGATTTACTATCTCTGTGGACGGTAAGCCGAAAACCGTAACCGGGCTGGACTTTTCCAGTGCTAAAACTCAAAGCGATATCGCAGGTTTGATTCAGGCAAAGGTAACCGGCACAACGGTAACTTTCAACACCAACCAGAAAAACTATCGCATCGTCTCTAACACTACGGGGAACGATTCCAGCGTGACCTATGCGACCGATGGAAGCAACGTAGAAGCTTTGGGAACAGACGTAGCCACTGCTTTAGGCCTTACTGCCGCTGCTGGTGCTGTGGTAAGTCAAGGTACTGCGGCAATGACACCTACCCAAACTATGAATGCTGCGATTAAACAGTCTGAAAACTGGGTAAGCTTCACCACTGTATACCAAGCAAGCACAGCAGAAGCCTTAGAACTGGCAGCGTGGAGCAACAGCAATTTGAACAAGTTCCTTTACTGTGCATATAGCATGGACGCTGGGCAAGTAGCTGGCGGTGATTCTTCCTTGCCCGGCCAGCTGGCGTTCAACGACTATGAGGGAACTATTAATACCTACGATAACGGCGAGGTATCTGTGTTCGTTATGAGCTGCGCGGCTTCTATCGACTGGAACCGTGAACAGGGTGCTATCTCTTGGGCGTTCAAGACACAGAGCGGACTTGCTCCGACCTGCACCGATGACCAGACACAGGCAAGCCTGCTGGACAACAAAGTCAACTTCTACGGCCGCTATGCGTCCAGAAGCGAGCAGTTCAACATCTTCTACGATGGCGCTATGAGTGGCGGCAGCTATGGCTTCGTTGATGTTTACATCAATATGATTTGGCTGCAAAACGTTATGCAGACTGCCTGCCTGAACGGTATGCAGCAAACTCAACGCCTGCCGTATGTAGACCGTGGCTATACCATGATTAAAGCATGGCTGACAGACCCGATTAACAGGGCGCTCAAAAATGGCGTTATCGACCCCGGTGTTAAACTGTCCGAAGCGCAAAAAGCGCAGCTGTACCAAGAAGCTGGCGAGGACATCAGCACCGAGCTGTATACTAATGGTTTTGTCATTAGGGTAACTGACCCGGCGCCGGAAGTAAGGGCAACCAGAGGAACGCCAAACATTTCTGTATGGTACACCTACGGCGGCAGCGTCAATAAAATTGAATTCCCGCTTACAGCGGTAGTATAAAGGGGGAAACTAGACTATGAGCAGCAACATCACATCTGCTAACGCTACGGCGGTTATGATTATTAATGACCTTTTCCCCGTCGGCTTTGCTGTTGAGGGATTCGCCACCGACCAAGCAATCAACCAAGACGAGGAAACTCTGGCCGTTACCAGAATGGGCGTCGATGGCAAGTTGAGCGCTGGTTACACTCCGTCTAAAAAGACGGTGCATATCACTATTGAACCGTCTAGCCCGTCACTGCCGTATTTTCAAGCGCTGATTGCAGCGTCTGAAAATCAAATGACACCCTTCGAGGTCAGTTTGATTATCAACATTAAATCAATGCCCAAGACATACACCTATGTCAATGGATATCTGACCACGGCAAAGAGACTGCCGGACTTGAAACAGGTATTAGACCCTGTAACATTCGCTTTTGATTTTGAAAAATGTATCTAACGGAGCTATAAGGGAGAAGAAAAATGAGAAAAACAATTACTGTTATGGTGAGAGATGAAAGACAAGGGCGCGACCTTCAATTTGAGATTACGCAATTTTCCGCCAAGAAGCAAGAGCGCTGGCTTATGCGGGCATTATCCCTCTTGCTTCACGGCGGCTTTGCTACTTCTATCAACGTCCCCGACGGGAAACCTATCACCGAATTAAAACTAGAAGACTTAGACTTTGGCAGTATAATTACATCACTTGGAAAGCTTGACGTAGACGACGCGGAAAAAGTGCTTGACGATTTGCTCGCCTGCTGCTCCTATGTGCCGACAAGCGGCGTCAAAACACCCTGCACACCCGAACTGGTAGACGGATTTATTGAAGACTTCCGGGTACTGTGGAAGCTGCGCGTTGAAGCGTTTAAATTAAATTTTGATTTTTTTCTAGCCGCCGGCCAGTCTCCGACGAATACGACGGGCAAGCCGGCAGATATAGTTTTCTCAAAAAATACGTAAACGTATCTAACATGACCGCGCTGGTGATATCACAGCGCTTTGCGACCCTCAAAGAGCTTGAAACCTACTACAGCTATGAGGACCTGCTGGACATGTGCGAGATAATCTATATCAACAACATTAACGAGAACCTGATGTACAAGGACATGGAGAAAAAAGCCAAGTCCAAGAATTGAAGTAAAGGCGGTATACTATGGCTAATATAATTGATTCGCTGCTGATAGCCGTCAAAATGGATAATACTGACCTAGATAAAGGACTAAAGCAGGCCGAGGGCAAAGTCAGCAGCTTTGCCGACCGGATAAAGTTAGGCGCGATTGCAAAACTGGGAGCCTTTGCTTCCGTTGGTTTTGTAATGTCGCAGGTTAAAAACCTGACGGCCGTTGCGGATGAACTT
>Circular_Seq353
[truncated: 38,219,288 more chars]
